# Supplementary material for: Comparative chloroplast genomes and phylogenetic relationships of Aglaonema modestum and five variegated cultivars of Aglaonema
Source: PLoS One. 2022 Sep 2;17(9):e0274067. doi: 10.1371/journal.pone.0274067 (PMC9439221; doi:10.1371/journal.pone.0274067)
Supplement: S1 Table — (XLSX) [file pone.0274067.s002.xlsx]

## Sheet: Table S1.1
Table S1.1 Chloroplast genomes used for Ka/Ks analyses.
Plant name	Sample no.	Family	Clade	GenBank accession no.
Aglaonema modestum	A1	Araceae	Philodendroideae	OK094437
Aglaonema ‘Red Valentine’	A3	Araceae	Philodendroideae	OK094434
Aglaonema ‘Hong Yan’	A3-1	Araceae	Philodendroideae	OK094436
Aglaonema ‘Hong Jian’	A3-2	Araceae	Philodendroideae	OK094435
Aglaonema ‘Lady Valentine’	A4	Araceae	Philodendroideae	MK262737
Aglaonema ‘Red Vein’	A7	Araceae	Philodendroideae	MK262738
Aglaonema costatum		Araceae	Philodendroideae	MN046881
Dieffenbachia seguine		Araceae	Philodendroideae	KR262889
Zantedeschia rehmannii		Araceae	Philodendroideae	MH743154
Zantedeschia elliottiana		Araceae	Philodendroideae	MH743153
Zantedeschia hybrid cultivar cultivar Gag-Si		Araceae	Philodendroideae	MK327551
Zantedeschia aethiopica cultivar Silky White		Araceae	Philodendroideae	MK327553
Anchomanes hookeri		Araceae	Philodendroideae	MN551188
Philodendron lanceolatum		Araceae	Philodendroideae	MN551187
Taccarum caudatum		Araceae	Philodendroideae	MN046895
Anubias heterophylla		Araceae	Philodendroideae	MN046884

## Sheet: Table S1.2
Table S1.2 Chloroplast genomes used for phylogenetic analyses.
Plant name	Sample no.	Family	Genus	GenBank accession no.
Aglaonema modestum	A1	Araceae	Aglaonema	OK094437
Aglaonema ‘Red Valentine’	A3	Araceae	Aglaonema	OK094434
Aglaonema ‘Hong Yan’	A3-1	Araceae	Aglaonema	OK094436
Aglaonema ‘Hong Jian’	A3-2	Araceae	Aglaonema	OK094435
Aglaonema ‘Lady Valentine’	A4	Araceae	Aglaonema	MK262737
Aglaonema ‘Red Vein’	A7	Araceae	Aglaonema	MK262738
Aglaonema costatum		Araceae	Aglaonema	MN046881
Dieffenbachia seguine		Araceae	Dieffenbachia	KR262889
Epipremnum aureum		Araceae	Epipremnum	MK286107
Epipremnum amplissimum		Araceae	Epipremnum	MN477424
Landoltia punctata		Araceae	Landoltia	KY993962
Lemna minor		Araceae	Lemna	DQ400350
Pinellia ternata		Araceae	Pinellia	KR270823
Spathiphyllum kochii isolate GP		Araceae	Spathiphyllum	KR270822
Spathiphyllum cannifolium		Araceae	Spathiphyllum	MK372232
Spathiphyllum kochii cultivar Parrish		Araceae	Spathiphyllum	MK391158
Spathiphyllum patulinervum		Araceae	Spathiphyllum	MN477425
Symplocarpus renifolius		Araceae	Symplocarpus	KY039276
Symplocarpus nipponicus		Araceae	Symplocarpus	MK341566
Spirodela polyrhiza		Araceae	Spirodela	MN419335
Wolffia australiana		Araceae	Wolffia	JN160605
Wolffiella lingulata		Araceae	Wolffiella	JN160604
Wolffia globosa		Araceae	Wolffiella	MN881100
Wolffia brasiliensis		Araceae	Wolffiella	NC_047280
Pinellia peltata		Araceae	Pinellia	MT819952
Sauromatum giganteum		Araceae	Sauromatum	MN626718
Pistia stratiotes		Araceae	Pistia	MN885890
Amorphophallus konjac		Araceae	Amorphophallus	MK611803
Arisaema erubescens		Araceae	Arisaema	MT676834
Zantedeschia rehmannii		Araceae	Zantedeschia	MH743154
Zantedeschia elliottiana		Araceae	Zantedeschia	MH743153
Zantedeschia hybrid cultivar cultivar Gag-Si		Araceae	Zantedeschia	MK327551
Zantedeschia aethiopica cultivar Silky White		Araceae	Zantedeschia	MK327553
Pinellia ternata		Araceae	Pinellia	MT193722
Colocasia esculenta		Araceae	Colocasia	KY769273
Zamioculcas zamiifolia		Araceae	Zamioculcas	MT226775
Stylochaeton bogneri		Araceae	Stylochaeton	MT226774
Orontium aquaticum		Araceae	Orontium	MT226773
Lasia spinosa		Araceae	Lasia	MT226772
Stenospermation multiovulatum		Araceae	Stenospermation	MN046893
Monstera adansonii		Araceae	Monstera	MN046888
Zantedeschia aethiopica		Araceae	Zantedeschia	MN551189
Anchomanes hookeri		Araceae	Anchomanes	MN551188
Philodendron lanceolatum		Araceae	Philodendron	MN551187
Taccarum caudatum		Araceae	Taccarum	MN046895
Syngonium angustatum		Araceae	Syngonium	MN046894
Schismatoglottis calyptrata		Araceae	Schismatoglottis	MN046892
Pinellia pedatisecta		Araceae	Pinellia	MN046890
Montrichardia arborescens		Araceae	Montrichardia	MN046889
Calla palustris		Araceae	Calla	MN046887
Arisaema franchetianum		Araceae	Arisaema	MN046885
Anubias heterophylla		Araceae	Anubias	MN046884
Alocasia navicularis		Araceae	Alocasia	MN046882
Anthurium huixtlense		Araceae	Anthurium	MN996266
Pothos scandens		Araceae	Pothos	MN046891
Arisaema ringens		Araceae	Arisaema	MK111107
Acorus americanus		Out group	Acorus	EU273602
