# Supplementary material for: Comparative chloroplast genomes and phylogenetic relationships of Aglaonema modestum and five variegated cultivars of Aglaonema
Source: PLoS One. 2022 Sep 2;17(9):e0274067. doi: 10.1371/journal.pone.0274067 (PMC9439221; doi:10.1371/journal.pone.0274067)
Supplement: S5 Table — (XLS) [file pone.0274067.s006.xls]

## Sheet: Aglaonema modestum
Codon	AA	Number	Frequency	RSCU
GCA	A	407	5.2718	1.1578	trnA-UGC
GCC	A	219	5.2718	0.623
GCG	A	148	5.2718	0.421
GCT	A	632	5.2718	1.798
TGC	C	70	1.1511	0.456	trnC-GCA
TGT	C	237	1.1511	1.5439
GAC	D	212	4.0832	0.3893	trnD-GUC
GAT	D	877	4.0832	1.6106
GAA	E	1048	5.2756	1.4896	trnE-UUC
GAG	E	359	5.2756	0.5103
TTC	F	544	5.673	0.7191	trnF-GAA
TTT	F	969	5.673	1.2808
GGA	G	731	6.6855	1.6399
GGC	G	171	6.6855	0.3836	trnG-GCC
GGG	G	294	6.6855	0.6595
GGT	G	587	6.6855	1.3168
CAC	H	155	2.4035	0.4836	trnH-GUG
CAT	H	486	2.4035	1.5163
ATA	I	723	8.5564	0.9504
ATC	I	420	8.5564	0.5521	trnI-GAU
ATT	I	1139	8.5564	1.4973
AAA	K	1075	5.4068	1.4909	trnK-UUU
AAG	K	367	5.4068	0.509
CTA	L	381	10.33	0.8297	trnL-UAG
CTC	L	192	10.33	0.4181
CTG	L	173	10.33	0.3767
CTT	L	583	10.33	1.2696
TTA	L	850	10.33	1.8511	trnL-UAA
TTG	L	576	10.33	1.2544	trnL-CAA
ATG	M	609	2.2835	1	trnM-CAU trnfM-CAU
AAC	N	304	4.8519	0.4698	trnN-GUU
AAT	N	990	4.8519	1.5301
CCA	P	331	4.117	1.2058	trnP-UGG
CCC	P	207	4.117	0.754
CCG	P	128	4.117	0.4663
CCT	P	432	4.117	1.5737
CAA	Q	701	3.5208	1.493	trnQ-UUG
CAG	Q	238	3.5208	0.5069
AGA	R	532	6.0817	1.9679	trnR-UCU
AGG	R	164	6.0817	0.6066
CGA	R	359	6.0817	1.3279
CGC	R	101	6.0817	0.3736
CGG	R	114	6.0817	0.4217
CGT	R	352	6.0817	1.302	trnR-ACG
AGC	S	98	7.9116	0.2786	trnS-GCU
AGT	S	451	7.9116	1.2824
TCA	S	462	7.9116	1.3137	trnS-UGA
TCC	S	353	7.9116	1.0037	trnS-GGA
TCG	S	173	7.9116	0.4919	trnS-CGA
TCT	S	573	7.9116	1.6293
TAA	STOP	36	0.3224	1.2558
TAG	STOP	29	0.3224	1.0116
TGA	STOP	21	0.3224	0.7325
ACA	T	434	5.1856	1.2552	trnT-UGU
ACC	T	242	5.1856	0.6999	trnT-GGU
ACG	T	162	5.1856	0.4685
ACT	T	545	5.1856	1.5762
GTA	V	532	5.4706	1.4585	trnV-UAC
GTC	V	202	5.4706	0.5538	trnV-GAC
GTG	V	208	5.4706	0.5702
GTT	V	517	5.4706	1.4174
TGG	W	453	1.6985	1	trnW-CCA
TAC	Y	207	3.7196	0.4173	trnY-GUA
TAT	Y	785	3.7196	1.5826
		26670

## Sheet: Aglaonema ‘Red Valentine’
Codon	AA	Number	Frequency	RSCU
GCA	A	406	5.2907	1.1558	trnA-UGC
GCC	A	224	5.2907	0.6377
GCG	A	146	5.2907	0.4156
GCT	A	629	5.2907	1.7907
TGC	C	73	1.1749	0.4679	trnC-GCA
TGT	C	239	1.1749	1.532
GAC	D	216	4.1008	0.3966	trnD-GUC
GAT	D	873	4.1008	1.6033
GAA	E	1036	5.2418	1.4885	trnE-UUC
GAG	E	356	5.2418	0.5114
TTC	F	539	5.6974	0.7124	trnF-GAA
TTT	F	974	5.6974	1.2875
GGA	G	731	6.6954	1.6445
GGC	G	169	6.6954	0.3802	trnG-GCC
GGG	G	292	6.6954	0.6569
GGT	G	586	6.6954	1.3183
CAC	H	157	2.4175	0.489	trnH-GUG
CAT	H	485	2.4175	1.5109
ATA	I	720	8.5556	0.9507
ATC	I	428	8.5556	0.5651	trnI-GAU
ATT	I	1124	8.5556	1.4841
AAA	K	1074	5.4188	1.4927	trnK-UUU
AAG	K	365	5.4188	0.5072
CTA	L	383	10.299	0.8402	trnL-UAG
CTC	L	186	10.299	0.408
CTG	L	168	10.299	0.3685
CTT	L	580	10.299	1.2723
TTA	L	844	10.299	1.8515	trnL-UAA
TTG	L	574	10.299	1.2592	trnL-CAA
ATG	M	605	2.2782	1	trnM-CAU trnfM-CAU
AAC	N	307	4.8614	0.4756	trnN-GUU
AAT	N	984	4.8614	1.5243
CCA	P	323	4.097	1.1875	trnP-UGG
CCC	P	206	4.097	0.7573
CCG	P	129	4.097	0.4742
CCT	P	430	4.097	1.5808
CAA	Q	705	3.5586	1.492	trnQ-UUG
CAG	Q	240	3.5586	0.5079
AGA	R	528	6.0626	1.9677	trnR-UCU
AGG	R	160	6.0626	0.5962
CGA	R	354	6.0626	1.3192
CGC	R	101	6.0626	0.3763
CGG	R	116	6.0626	0.4322
CGT	R	351	6.0626	1.308	trnR-ACG
AGC	S	96	7.8777	0.2753	trnS-GCU
AGT	S	445	7.8777	1.2762
TCA	S	465	7.8777	1.3336	trnS-UGA
TCC	S	350	7.8777	1.0038	trnS-GGA
TCG	S	171	7.8777	0.4904	trnS-CGA
TCT	S	565	7.8777	1.6204
TAA	STOP	36	0.3238	1.2558
TAG	STOP	28	0.3238	0.9767
TGA	STOP	22	0.3238	0.7674
ACA	T	431	5.1551	1.2593	trnT-UGU
ACC	T	238	5.1551	0.6953	trnT-GGU
ACG	T	163	5.1551	0.4762
ACT	T	537	5.1551	1.569
GTA	V	534	5.5053	1.461	trnV-UAC
GTC	V	203	5.5053	0.5554	trnV-GAC
GTG	V	204	5.5053	0.5581
GTT	V	521	5.5053	1.4254
TGG	W	449	1.6908	1	trnW-CCA
TAC	Y	203	3.6978	0.4134	trnY-GUA
TAT	Y	779	3.6978	1.5865
		26556

## Sheet: Aglaonema ‘Hong Yan’
Codon	AA	Number	Frequency	RSCU
GCA	A	404	5.2924	1.1518	trnA-UGC
GCC	A	224	5.2924	0.6386
GCG	A	146	5.2924	0.4162
GCT	A	629	5.2924	1.7933
TGC	C	73	1.1769	0.4679	trnC-GCA
TGT	C	239	1.1769	1.532
GAC	D	216	4.1079	0.3966	trnD-GUC
GAT	D	873	4.1079	1.6033
GAA	E	1034	5.2433	1.4877	trnE-UUC
GAG	E	356	5.2433	0.5122
TTC	F	539	5.6997	0.7134	trnF-GAA
TTT	F	972	5.6997	1.2865
GGA	G	731	6.707	1.6445
GGC	G	169	6.707	0.3802	trnG-GCC
GGG	G	292	6.707	0.6569
GGT	G	586	6.707	1.3183
CAC	H	157	2.4217	0.489	trnH-GUG
CAT	H	485	2.4217	1.5109
ATA	I	718	8.5553	0.9497
ATC	I	428	8.5553	0.5661	trnI-GAU
ATT	I	1122	8.5553	1.4841
AAA	K	1066	5.3904	1.4919	trnK-UUU
AAG	K	363	5.3904	0.508
CTA	L	383	10.3168	0.8402	trnL-UAG
CTC	L	186	10.3168	0.408
CTG	L	168	10.3168	0.3685
CTT	L	580	10.3168	1.2723
TTA	L	844	10.3168	1.8515	trnL-UAA
TTG	L	574	10.3168	1.2592	trnL-CAA
ATG	M	603	2.2746	1	trnM-CAU trnfM-CAU
AAC	N	307	4.8548	0.477	trnN-GUU
AAT	N	980	4.8548	1.5229
CCA	P	323	4.1041	1.1875	trnP-UGG
CCC	P	206	4.1041	0.7573
CCG	P	129	4.1041	0.4742
CCT	P	430	4.1041	1.5808
CAA	Q	703	3.5571	1.4909	trnQ-UUG
CAG	Q	240	3.5571	0.509
AGA	R	528	6.043	1.9775	trnR-UCU
AGG	R	154	6.043	0.5767
CGA	R	352	6.043	1.3183
CGC	R	101	6.043	0.3782
CGG	R	116	6.043	0.4344
CGT	R	351	6.043	1.3146	trnR-ACG
AGC	S	96	7.8763	0.2758	trnS-GCU
AGT	S	445	7.8763	1.2787
TCA	S	461	7.8763	1.3247	trnS-UGA
TCC	S	350	7.8763	1.0057	trnS-GGA
TCG	S	171	7.8763	0.4913	trnS-CGA
TCT	S	565	7.8763	1.6235
TAA	STOP	36	0.3244	1.2558
TAG	STOP	28	0.3244	0.9767
TGA	STOP	22	0.3244	0.7674
ACA	T	431	5.1642	1.2593	trnT-UGU
ACC	T	238	5.1642	0.6953	trnT-GGU
ACG	T	163	5.1642	0.4762
ACT	T	537	5.1642	1.569
GTA	V	534	5.4998	1.465	trnV-UAC
GTC	V	203	5.4998	0.5569	trnV-GAC
GTG	V	202	5.4998	0.5541
GTT	V	519	5.4998	1.4238
TGG	W	449	1.6937	1	trnW-CCA
TAC	Y	203	3.6967	0.4142	trnY-GUA
TAT	Y	777	3.6967	1.5857
		26510

## Sheet: Aglaonema ‘Hong Jian’
Codon	AA	Number	Frequency	RSCU
GCA	A	406	5.2907	1.1558	trnA-UGC
GCC	A	224	5.2907	0.6377
GCG	A	146	5.2907	0.4156
GCT	A	629	5.2907	1.7907
TGC	C	73	1.1749	0.4679	trnC-GCA
TGT	C	239	1.1749	1.532
GAC	D	216	4.1008	0.3966	trnD-GUC
GAT	D	873	4.1008	1.6033
GAA	E	1036	5.2418	1.4885	trnE-UUC
GAG	E	356	5.2418	0.5114
TTC	F	539	5.6974	0.7124	trnF-GAA
TTT	F	974	5.6974	1.2875
GGA	G	731	6.6954	1.6445
GGC	G	169	6.6954	0.3802	trnG-GCC
GGG	G	292	6.6954	0.6569
GGT	G	586	6.6954	1.3183
CAC	H	157	2.4175	0.489	trnH-GUG
CAT	H	485	2.4175	1.5109
ATA	I	720	8.5556	0.9507
ATC	I	428	8.5556	0.5651	trnI-GAU
ATT	I	1124	8.5556	1.4841
AAA	K	1074	5.4188	1.4927	trnK-UUU
AAG	K	365	5.4188	0.5072
CTA	L	383	10.299	0.8402	trnL-UAG
CTC	L	186	10.299	0.408
CTG	L	168	10.299	0.3685
CTT	L	580	10.299	1.2723
TTA	L	844	10.299	1.8515	trnL-UAA
TTG	L	574	10.299	1.2592	trnL-CAA
ATG	M	605	2.2782	1	trnM-CAU trnfM-CAU
AAC	N	307	4.8614	0.4756	trnN-GUU
AAT	N	984	4.8614	1.5243
CCA	P	323	4.097	1.1875	trnP-UGG
CCC	P	206	4.097	0.7573
CCG	P	129	4.097	0.4742
CCT	P	430	4.097	1.5808
CAA	Q	705	3.5586	1.492	trnQ-UUG
CAG	Q	240	3.5586	0.5079
AGA	R	528	6.0626	1.9677	trnR-UCU
AGG	R	160	6.0626	0.5962
CGA	R	354	6.0626	1.3192
CGC	R	101	6.0626	0.3763
CGG	R	116	6.0626	0.4322
CGT	R	351	6.0626	1.308	trnR-ACG
AGC	S	96	7.8777	0.2753	trnS-GCU
AGT	S	445	7.8777	1.2762
TCA	S	465	7.8777	1.3336	trnS-UGA
TCC	S	350	7.8777	1.0038	trnS-GGA
TCG	S	171	7.8777	0.4904	trnS-CGA
TCT	S	565	7.8777	1.6204
TAA	STOP	36	0.3238	1.2558
TAG	STOP	28	0.3238	0.9767
TGA	STOP	22	0.3238	0.7674
ACA	T	431	5.1551	1.2593	trnT-UGU
ACC	T	238	5.1551	0.6953	trnT-GGU
ACG	T	163	5.1551	0.4762
ACT	T	537	5.1551	1.569
GTA	V	534	5.5053	1.461	trnV-UAC
GTC	V	203	5.5053	0.5554	trnV-GAC
GTG	V	204	5.5053	0.5581
GTT	V	521	5.5053	1.4254
TGG	W	449	1.6908	1	trnW-CCA
TAC	Y	203	3.6978	0.4134	trnY-GUA
TAT	Y	779	3.6978	1.5865
		26556

## Sheet: Aglaonema ‘Lady Valentine’
Codon	AA	Number	Frequency	RSCU
GCA	A	377	5.1589	1.1329	trnA-UGC
GCC	A	210	5.1589	0.6311
GCG	A	144	5.1589	0.4327
GCT	A	600	5.1589	1.8031		1331
TGC	C	72	1.2016	0.4645	trnC-GCA
TGT	C	238	1.2016	1.5354		310
GAC	D	214	4.1086	0.4037	trnD-GUC
GAT	D	846	4.1086	1.5962		1060
GAA	E	1025	5.3566	1.4833	trnE-UUC
GAG	E	357	5.3566	0.5166		1382
TTC	F	520	5.6473	0.7137	trnF-GAA
TTT	F	937	5.6473	1.2862		1457
GGA	G	716	6.659	1.667	trnG-UCC
GGC	G	158	6.659	0.3678	trnG-GCC
GGG	G	285	6.659	0.6635
GGT	G	559	6.659	1.3015		1718
CAC	H	150	2.3488	0.495	trnH-GUG
CAT	H	456	2.3488	1.5049		606
ATA	I	690	8.5	0.9439
ATC	I	421	8.5	0.5759	trnI-GAU
ATT	I	1082	8.5	1.4801		2193
AAA	K	1053	5.4535	1.4968	trnK-UUU
AAG	K	354	5.4535	0.5031		1407
CTA	L	374	10.2404	0.8493	trnL-UAG
CTC	L	185	10.2404	0.4201
CTG	L	160	10.2404	0.3633
CTT	L	559	10.2404	1.2694
TTA	L	807	10.2404	1.8327	trnL-UAA
TTG	L	557	10.2404	1.2649	trnL-CAA	2642
ATG	M	586	2.2713	1		586
AAC	N	293	4.8954	0.4639	trnN-GUU
AAT	N	970	4.8954	1.536		1263
CCA	P	321	4.1278	1.2056	trnP-UGG
CCC	P	202	4.1278	0.7586
CCG	P	127	4.1278	0.4769
CCT	P	415	4.1278	1.5586		1065
CAA	Q	688	3.5737	1.4924	trnQ-UUG
CAG	Q	234	3.5737	0.5075		922
AGA	R	527	6.213	1.9725	trnR-UCU
AGG	R	161	6.213	0.6026
CGA	R	349	6.213	1.3062
CGC	R	98	6.213	0.3668
CGG	R	123	6.213	0.4603
CGT	R	345	6.213	1.2913	trnR-ACG	1603
AGC	S	95	7.9573	0.2776	trnS-GCU
AGT	S	425	7.9573	1.242
TCA	S	453	7.9573	1.3239	trnS-UGA
TCC	S	353	7.9573	1.0316
TCG	S	170	7.9573	0.4968
TCT	S	557	7.9573	1.6278		2053
TAA	STOP	35	0.3334	1.2209
TAG	STOP	30	0.3334	1.0465
TGA	STOP	21	0.3334	0.7325		86
ACA	T	418	5.1396	1.2609	trnT-UGU
ACC	T	223	5.1396	0.6726
ACG	T	163	5.1396	0.4917
ACT	T	522	5.1396	1.5746		1326
GTA	V	516	5.4845	1.4586	trnV-UAC
GTC	V	196	5.4845	0.554	trnV-GAC
GTG	V	198	5.4845	0.5597
GTT	V	505	5.4845	1.4275		1415
TGG	W	418	1.6202	1	trnW-CCA	418
TAC	Y	198	3.7093	0.4137	trnY-GUA
TAT	Y	759	3.7093	1.5862		957
		25800

## Sheet: Aglaonema ‘Red Vein’
Codon	AA	Number	Frequency	RSCU
GCA	A	406	5.2936	1.1558	trnA-UGC
GCC	A	222	5.2936	0.632
GCG	A	148	5.2936	0.4213
GCT	A	629	5.2936	1.7907		1405	Ala(A)	1405
TGC	C	73	1.1755	0.4679	trnC-GCA
TGT	C	239	1.1755	1.532		312	Cys(C)	312
GAC	D	216	4.0955	0.3974	trnD-GUC
GAT	D	871	4.0955	1.6025		1087	Asp(D)	1087
GAA	E	1040	5.2749	1.4857	trnE-UUC
GAG	E	360	5.2749	0.5142		1400	Glu(E)	1400
TTC	F	544	5.663	0.7238	trnF-GAA
TTT	F	959	5.663	1.2761		1503	Phe(F)	1503
GGA	G	729	6.7367	1.6308	trnG-UCC
GGC	G	170	6.7367	0.3803	trnG-GCC
GGG	G	300	6.7367	0.6711
GGT	G	589	6.7367	1.3176		1788	Gly(G)	1788
CAC	H	162	2.4415	0.5	trnH-GUG
CAT	H	486	2.4415	1.5		648	His(H)	648
ATA	I	711	8.4812	0.9475
ATC	I	431	8.4812	0.5744	trnI-GAU
ATT	I	1109	8.4812	1.478		2251	Ile(I)	2251
AAA	K	1063	5.3427	1.4992	trnK-UUU
AAG	K	355	5.3427	0.5007		1418	Lys(K)	1418
CTA	L	383	10.286	0.8417	trnL-UAG
CTC	L	192	10.286	0.4219
CTG	L	168	10.286	0.3692
CTT	L	573	10.286	1.2593
TTA	L	837	10.286	1.8395	trnL-UAA
TTG	L	577	10.286	1.2681	trnL-CAA	2730	Leu(L)	2730
ATG	M	602	2.2682	1		602	Met(M)	602
AAC	N	299	4.8077	0.4686	trnN-GUU
AAT	N	977	4.8077	1.5313		1276	Asn(N)	1276
CCA	P	326	4.137	1.1876	trnP-UGG
CCC	P	213	4.137	0.7759
CCG	P	130	4.137	0.4735
CCT	P	429	4.137	1.5628		1098	Pro(P)	1098
CAA	Q	705	3.5643	1.4904	trnQ-UUG
CAG	Q	241	3.5643	0.5095		946	Glu(Q)	946
AGA	R	537	6.1339	1.9791	trnR-UCU
AGG	R	162	6.1339	0.597
CGA	R	357	6.1339	1.3157
CGC	R	99	6.1339	0.3648
CGG	R	121	6.1339	0.4459
CGT	R	352	6.1339	1.2972	trnR-ACG	1628	Arg(R)	1628
AGC	S	100	7.9387	0.2847	trnS-GCU
AGT	S	441	7.9387	1.2558
TCA	S	464	7.9387	1.3213	trnS-UGA
TCC	S	364	7.9387	1.0365	trnS-GGA
TCG	S	172	7.9387	0.4897
TCT	S	566	7.9387	1.6117		2107	Ser(S)	2107
TAA	STOP	35	0.3278	1.2068
TAG	STOP	31	0.3278	1.0689
TGA	STOP	21	0.3278	0.7241		87	Stop	87
ACA	T	430	5.1656	1.2545	trnT-UGU
ACC	T	235	5.1656	0.6856	trnT-GGU
ACG	T	165	5.1656	0.4814
ACT	T	541	5.1656	1.5784		1371	Thr(T)	1371
GTA	V	524	5.4783	1.4415	trnV-UAC
GTC	V	207	5.4783	0.5694	trnV-GAC
GTG	V	210	5.4783	0.5777
GTT	V	513	5.4783	1.4112		1454	Val(V)	1454
TGG	W	451	1.6993	1	trnW-CCA	451	Trp(W)	451
TAC	Y	208	3.6886	0.4249	trnY-GUA
TAT	Y	771	3.6886	1.575		979	Tyr(Y)	979
		26541

## Sheet: RSCU of six genomes
Codon	AA	Aglaonema modestum	Aglaonema ‘Red Valentine’	Aglaonema ‘Hong Yan’	Aglaonema ‘Hong Jian’	Aglaonema ‘Lady Valentine’	Aglaonema ‘Red Vein’
GCA	Ala(A)	1.1578	1.1558	1.1518	1.1558	1.1329	1.1558
GCC	Ala(A)	0.623	0.6377	0.6386	0.6377	0.6311	0.632
GCG	Ala(A)	0.421	0.4156	0.4162	0.4156	0.4327	0.4213
GCT	Ala(A)	1.798	1.7907	1.7933	1.7907	1.8031	1.7907
TGC	Cys(C)	0.456	0.4679	0.4679	0.4679	0.4645	0.4679
TGT	Cys(C)	1.5439	1.532	1.532	1.532	1.5354	1.532
GAC	Asp(D)	0.3893	0.3966	0.3966	0.3966	0.4037	0.3974
GAT	Asp(D)	1.6106	1.6033	1.6033	1.6033	1.5962	1.6025
GAA	Glu(E)	1.4896	1.4885	1.4877	1.4885	1.4833	1.4857
GAG	Glu(E)	0.5103	0.5114	0.5122	0.5114	0.5166	0.5142
TTC	Phe(F)	0.7191	0.7124	0.7134	0.7124	0.7137	0.7238
TTT	Phe(F)	1.2808	1.2875	1.2865	1.2875	1.2862	1.2761
GGA	Gly(G)	1.6399	1.6445	1.6445	1.6445	1.667	1.6308
GGC	Gly(G)	0.3836	0.3802	0.3802	0.3802	0.3678	0.3803
GGG	Gly(G)	0.6595	0.6569	0.6569	0.6569	0.6635	0.6711
GGT	Gly(G)	1.3168	1.3183	1.3183	1.3183	1.3015	1.3176
CAC	His(H)	0.4836	0.489	0.489	0.489	0.495	0.5
CAT	His(H)	1.5163	1.5109	1.5109	1.5109	1.5049	1.5
ATA	Ile(I)	0.9504	0.9507	0.9497	0.9507	0.9439	0.9475
ATC	Ile(I)	0.5521	0.5651	0.5661	0.5651	0.5759	0.5744
ATT	Ile(I)	1.4973	1.4841	1.4841	1.4841	1.4801	1.478
AAA	Lys(K)	1.4909	1.4927	1.4919	1.4927	1.4968	1.4992
AAG	Lys(K)	0.509	0.5072	0.508	0.5072	0.5031	0.5007
CTA	Leu(L)	0.8297	0.8402	0.8402	0.8402	0.8493	0.8417
CTC	Leu(L)	0.4181	0.408	0.408	0.408	0.4201	0.4219
CTG	Leu(L)	0.3767	0.3685	0.3685	0.3685	0.3633	0.3692
CTT	Leu(L)	1.2696	1.2723	1.2723	1.2723	1.2694	1.2593
TTA	Leu(L)	1.8511	1.8515	1.8515	1.8515	1.8327	1.8395
TTG	Leu(L)	1.2544	1.2592	1.2592	1.2592	1.2649	1.2681
ATG	Met(M)	1	1	1	1	1	1
AAC	Asn(N)	0.4698	0.4756	0.477	0.4756	0.4639	0.4686
AAT	Asn(N)	1.5301	1.5243	1.5229	1.5243	1.536	1.5313
CCA	Pro(P)	1.2058	1.1875	1.1875	1.1875	1.2056	1.1876
CCC	Pro(P)	0.754	0.7573	0.7573	0.7573	0.7586	0.7759
CCG	Pro(P)	0.4663	0.4742	0.4742	0.4742	0.4769	0.4735
CCT	Pro(P)	1.5737	1.5808	1.5808	1.5808	1.5586	1.5628
CAA	Glu(Q)	1.493	1.492	1.4909	1.492	1.4924	1.4904
CAG	Glu(Q)	0.5069	0.5079	0.509	0.5079	0.5075	0.5095
AGA	Arg(R)	1.9679	1.9677	1.9775	1.9677	1.9725	1.9791
AGG	Arg(R)	0.6066	0.5962	0.5767	0.5962	0.6026	0.597
CGA	Arg(R)	1.3279	1.3192	1.3183	1.3192	1.3062	1.3157
CGC	Arg(R)	0.3736	0.3763	0.3782	0.3763	0.3668	0.3648
CGG	Arg(R)	0.4217	0.4322	0.4344	0.4322	0.4603	0.4459
CGT	Arg(R)	1.302	1.308	1.3146	1.308	1.2913	1.2972
AGC	Ser(S)	0.2786	0.2753	0.2758	0.2753	0.2776	0.2847
AGT	Ser(S)	1.2824	1.2762	1.2787	1.2762	1.242	1.2558
TCA	Ser(S)	1.3137	1.3336	1.3247	1.3336	1.3239	1.3213
TCC	Ser(S)	1.0037	1.0038	1.0057	1.0038	1.0316	1.0365
TCG	Ser(S)	0.4919	0.4904	0.4913	0.4904	0.4968	0.4897
TCT	Ser(S)	1.6293	1.6204	1.6235	1.6204	1.6278	1.6117
ACA	Thr(T)	1.2552	1.2593	1.2593	1.2593	1.2609	1.2545
ACC	Thr(T)	0.6999	0.6953	0.6953	0.6953	0.6726	0.6856
ACG	Thr(T)	0.4685	0.4762	0.4762	0.4762	0.4917	0.4814
ACT	Thr(T)	1.5762	1.569	1.569	1.569	1.5746	1.5784
GTA	Val(V)	1.4585	1.461	1.465	1.461	1.4586	1.4415
GTC	Val(V)	0.5538	0.5554	0.5569	0.5554	0.554	0.5694
GTG	Val(V)	0.5702	0.5581	0.5541	0.5581	0.5597	0.5777
GTT	Val(V)	1.4174	1.4254	1.4238	1.4254	1.4275	1.4112
TGG	Trp(W)	1	1	1	1	1	1
TAC	Tyr(Y)	0.4173	0.4134	0.4142	0.4134	0.4137	0.4249
TAT	Tyr(Y)	1.5826	1.5865	1.5857	1.5865	1.5862	1.575
TAA	Stop	1.2558	1.2558	1.2558	1.2558	1.2209	1.2068
TAG	Stop	1.0116	0.9767	0.9767	0.9767	1.0465	1.0689
TGA	Stop	0.7325	0.7674	0.7674	0.7674	0.7325	0.7241
