# Supplementary material for: Comparative chloroplast genomes and phylogenetic relationships of Aglaonema modestum and five variegated cultivars of Aglaonema
Source: PLoS One. 2022 Sep 2;17(9):e0274067. doi: 10.1371/journal.pone.0274067 (PMC9439221; doi:10.1371/journal.pone.0274067)
Supplement: S6 Table — (XLSX) [file pone.0274067.s007.xlsx]

## Sheet: A. modestum.long repeats
Length	Type	Repeat_F_start	Repeat_F_end	Repeat_R_start	Repeat_R_end	Mismatch	E-value	Repeat_F_gene	Repeat_R_gene	Repeat_F_region	Repeat_R_region	Repeat_F_seq	Repeat_R_seq
30	C	4600	4629	35180	35209	-1	6.02e-07	_	_	LSC	LSC	ATATAAAATATATATATATATATATAATGT		TATATTTTATATATTTATATATATATTACA
34	C	4565	4598	53634	53667	-3	4.22e-06	_	_	LSC	LSC	AAAAATATTAAATATAAATATATATATAATATAT		TTTTTATATTTAATATATATATATATATTATATA
34	C	10342	10375	30537	30570	-3	4.22e-06	_	_	LSC	LSC	ATATAAAATAAATATAAATTAAAATAATATAAAT		TATATTATATTTATATTTATTTATATTATATTTA
34	C	35285	35318	88639	88672	-3	4.22e-06	_	_	LSC	LSC	ATATATATAATATAAAAAATATATATAATATAAA		TATATATTTTATATTTATTATTTATATTATATTT
33	C	5801	5833	101712	101744	-3	1.54e-05	_	_	LSC	IRa	TATATATTTATATTTTATATTTATATATATATA		ATATATAAATATGAAATATATATATATAAATAT
33	C	5839	5871	128792	128824	-3	1.54e-05	_	_	LSC	SSC	TATATATATATTTTTATATATATATTTTAATAT		ATATATATATAATAATATATATATACAAATATA
33	C	35256	35288	53646	53678	-3	1.54e-05	_	_	LSC	LSC	TATATATAAATATATAAAATATAAATATAATAT		ATATATATATATATATTATATATTTTTATTATA
33	C	51421	51453	118177	118209	-3	1.54e-05	_	_	LSC	SSC	TTTATTTTACATTATATTTATTTTATATTATAT		AAATAATATGTAATAAAAATATAATATAATATA
33	C	128783	128815	128784	128816	-3	1.54e-05	_	_	SSC	SSC	ATATATATAATATATATATAATAATATATATAT		TATATATAATATATATATAATAATATATATATA
30	C	35253	35282	88627	88656	-2	2.62e-05	_	_	LSC	LSC	TTATATATATAAATATATAAAATATAAATA		AAGATATATATATATATATTTTATATTTAT
30	C	115848	115877	141019	141048	-2	2.62e-05	_	_	IRa	IRb	AAAAATAAAAAAAAAAAAAAAAAATGAAAA		TTTTCATTTTTTTTTTTTTTTTTTATTTTT
32	C	4567	4598	5807	5838	-3	5.6e-05	_	_	LSC	LSC	AAATATTAAATATAAATATATATATAATATAT		TTTATATTTTATATTTATATATATATAACATA
32	C	35255	35286	155195	155226	-3	5.6e-05	_	_	LSC	IRb	ATATATATAAATATATAAAATATAAATATAAT		TATTTATATTTATATATATTCTATTTATATTA
32	C	35316	35347	120858	120889	-3	5.6e-05	_	_	LSC	SSC	AAAAATATAATAATTAAATTAATAATAATAAA		TTTTTTTATTATTAATTTAATTATAATTGTTT
32	C	50792	50823	126601	126632	-3	5.6e-05	_	_	LSC	SSC	TATATATTTTATTTTATATTTATTTATATTTT		ATAATTACAATAAAATATAAATAAATATAAAA
32	C	51369	51400	101622	101653	-3	5.6e-05	_	_	LSC	IRa	TATTTTATATTATATTATTTATTATTATATTT		ATAAAATATAAAATAATATAAAATAATATAAA
32	C	116974	117005	139895	139926	-3	5.6e-05	_	_	IRa	IRb	ATTATAAAATAATAATAATAAAATAATATAAT		TATTATTTTATTATTATTATTTTATAATTTTA
52	F	98482	98533	98506	98557	0	3.8e-22	ycf2-exon1;_	ycf2-exon1;_	IRa	IRa	GATATTGATGATAGTGACGATAGTGATATTGATGATAGTGACGATAGTGATA		GATATTGATGATAGTGACGATAGTGATATTGATGATAGTGACGATAGTGATA
52	F	158339	158390	158363	158414	0	3.8e-22	ycf2-exon4;_	ycf2-exon4;_	IRb	IRb	TATCACTATCGTCACTATCATCAATATCACTATCGTCACTATCATCAATATC		TATCACTATCGTCACTATCATCAATATCACTATCGTCACTATCATCAATATC
49	F	118367	118415	118407	118455	-1	3.58e-18	_	_	SSC	SSC	TATATAATATAAATAAGTGAATATTATATAAATGAATGAATATATAATA		TATATAATATAAATAAGTGAATATTATATAAATGAATGAATATGTAATA
33	F	96009	96041	96054	96086	0	1.05e-10	ycf2-exon1;_	ycf2-exon1;_	IRa	IRa	TTTGTCTAAGTCACTTCGTTTCTTTTTGTCCAA		TTTGTCTAAGTCACTTCGTTTCTTTTTGTCCAA
33	F	160810	160842	160855	160887	0	1.05e-10	ycf2-exon4;_	ycf2-exon4;_	IRb	IRb	TTGGACAAAAAGAAACGAAGTGACTTAGACAAA		TTGGACAAAAAGAAACGAAGTGACTTAGACAAA
36	F	4573	4608	128827	128862	-2	9.26e-09	_	_	LSC	SSC	TAAATATAAATATATATATAATATATTATATAAAAT		TAAATATAAATATATATATTATATATTATATCAAAT
34	F	5797	5830	155153	155186	-2	1.32e-07	_	_	LSC	IRb	TATTTATATATTTATATTTTATATTTATATATAT		TATTTATATATATATATTTCATATTTATATATAT
31	F	98482	98512	98530	98560	-1	1.56e-07	ycf2-exon1;_	ycf2-exon1;_	IRa	IRa	GATATTGATGATAGTGACGATAGTGATATTG		GATATTGATGATAGTGACGATAGTGATAATG
31	F	158336	158366	158384	158414	-1	1.56e-07	ycf2-exon4;_	ycf2-exon4;_	IRb	IRb	CATTATCACTATCGTCACTATCATCAATATC		CAATATCACTATCGTCACTATCATCAATATC
36	F	6094	6129	133808	133843	-3	3.15e-07	_	_	LSC	SSC	TTTATTTATTAATTTTATTTATTTATATTTATAATT		TTTATTTATTGATTTTACTTATTAATATTTATAATT
32	F	9820	9851	39547	39578	-2	1.87e-06	-exon17;_	-exon26;_	LSC	LSC	AGAAAGCGGAGAGAGAGGGATTCGAACCCTCG		AGAAAAAGGAGAGAGAGGGATTCGAACCCTCG
32	F	117999	118030	138843	138874	-2	1.87e-06	ycf1-exon1;_	ycf1-exon2;_	IRa	SSC	AAACTAACTAAACAGGACGAAGAGAGATCCGC		AAAGAAACTAAACAGGACGAAGAGAGATCCGC
34	F	30467	30500	53640	53673	-3	4.22e-06	_	_	LSC	LSC	TATTGAATATATATATATATATTATATTTATTTA		TATTTAATATATATATATATATTATATATTTTTA
31	F	35175	35205	51334	51364	-2	7e-06	_	_	LSC	LSC	TAATTTATATTTTATATATTTATATATATAT		TAATATACATTTTATATATTTATATATATAT
33	F	34734	34766	35260	35292	-3	1.54e-05	_	_	LSC	LSC	TATAATTATATATAATATATATATAATATATAT		TATAAATATATAAAATATAAATATAATATATAT
33	F	35184	35216	155148	155180	-3	1.54e-05	_	_	LSC	IRb	TTTTATATATTTATATATATATTACATATTTAT		TTTTATATTTATATATATATATTTCATATTTAT
30	F	15481	15510	118556	118585	-2	2.62e-05	_	_	LSC	SSC	AAAAAATAAAATAATAAAAAAAAAAATAAA		AAAATATAAAATAATGAAAAAAAAAATAAA
32	F	4588	4619	74579	74610	-3	5.6e-05	_	_	LSC	LSC	ATATAATATATTATATAAAATATATATATATA		ATATCATATATTATATAACATATATAAATATA
32	F	51433	51464	154897	154928	-3	5.6e-05	_	_	LSC	IRb	TATATTTATTTTATATTATATTATTATATTAT		TATATTTATTTTATATTATATTCTATTATTAT
32	F	126916	126947	126935	126966	-3	5.6e-05	_	_	SSC	SSC	TAATAATTAATAATATAATTAATATATAATTA		TAATATATAATTATATAATTAATATATAATTA
26732	P	91270	118001	138895	165626	0	0	ycf1-exon1;_	-exon12;ycf1-exon2;_	IRa	IRb	GGTTCAATTCCCGTCGTTCGCCCATTTTCCAAAAATGCTATTTTCAATATGCCTATTTACGGCGACGAAGAATAAAACTATCACTATATCTTTTCTTTTTCCTACTTCTTCTTCCAAGCGCAGGATAACCCCAAGGGGTCGTGGGTCTTTTTCTACCAATTGGTGCTCTCCCTTCACCGCCCCCATGGGGATGGTCTACAGGGTTCATAACTACTCCTCTTACTACAGGACGCTTACCTAGCCAACACTTAGATCCGGCTCTACCCAAACTTTTTTGGTTCACCCCAACATTACCTACTTGTCCGACTGTTGCTAAGCCGTTTTTGGATATCAAACGGACCTCCCCAGAAGGTAATCTTAATGTGGCCGATTTACCCTCTTTTGCAATCAGTTTCGCTA…		TTTCTTTTGGTTCCGAAGTTATTTCTATGTTGCTTTCTTCCTCATTTTCCTCATTTTTCTCCGTTGCTGAGGTTTCCTTGAGCTTTTTAGTAATAATAGGTAAAGGCATTCTGCCTAAATAGTATACACAAGTAATAAATAAGAGAATACTAAAGATTCGAGCCAGAGAATTTCTCAATTCTAAAAGAAGGTACTTATTAGATTGAATGGAATGATTTTGCCGTATCCAGAATAAGACCAATTCAACCCACTTAATAAAAAAAATGTGACCAATTAACCAACCAATAAAACTACTTGTTACAAATAACATCTTGTTGTTGCATCGAAACAGATAAATGTTGACTAATCTGGCTAGTGTTGAACTTGGTAAAATAAAATGGTTGAATAATTGAAAAATGA…
62	P	122473	122534	122473	122534	0	3.63e-28	_	_	SSC	SSC	TATATTATTTTTCTATTTTTTCTTTTAATTTAAATTAAAAGAAAAAATAGAAAAATAATATA		TATATTATTTTTCTATTTTTTCTTTTAATTTAAATTAAAAGAAAAAATAGAAAAATAATATA
52	P	98482	98533	158339	158390	0	3.8e-22	ycf2-exon1;_	ycf2-exon4;_	IRa	IRb	GATATTGATGATAGTGACGATAGTGATATTGATGATAGTGACGATAGTGATA		TATCACTATCGTCACTATCATCAATATCACTATCGTCACTATCATCAATATC
52	P	98506	98557	158363	158414	0	3.8e-22	ycf2-exon1;_	ycf2-exon4;_	IRa	IRb	GATATTGATGATAGTGACGATAGTGATATTGATGATAGTGACGATAGTGATA		TATCACTATCGTCACTATCATCAATATCACTATCGTCACTATCATCAATATC
57	P	221	277	221	277	-3	2.93e-19	_	_	LSC	LSC	TAATACAATATTATTAATACAATATTAATATAATATTGTATTAATAATATTGTATTA		TAATACAATATTATTAATACAATATTAATATAATATTGTATTAATAATATTGTATTA
44	P	133746	133789	133746	133789	0	2.49e-17	_	_	SSC	SSC	TAAATAAATATAATAAAAATATATATTTTTATTATATTTATTTA		TAAATAAATATAATAAAAATATATATTTTTATTATATTTATTTA
47	P	81049	81095	81049	81095	-1	5.49e-17	_	_	LSC	LSC	GAAGTAATGAACCTCCCAATATGGCATATTGGGAGGTTCATTACTTC		GAAGTAATGAACCTCCCAATATGGCATATTGGGAGGTTCATTACTTC
40	P	31639	31678	31639	31678	0	6.38e-15	_	_	LSC	LSC	CAATCAACCAATCAATCAATATTGATTGATTGGTTGATTG		CAATCAACCAATCAATCAATATTGATTGATTGGTTGATTG
36	P	1849	1884	1849	1884	0	1.63e-12	_	_	LSC	LSC	AAAATGGAAAAAAGAAATATTTCTTTTTTCCATTTT		AAAATGGAAAAAAGAAATATTTCTTTTTTCCATTTT
36	P	10431	10466	10431	10466	0	1.63e-12	_	_	LSC	LSC	AATATCAATATATTAATATATTAATATATTGATATT		AATATCAATATATTAATATATTAATATATTGATATT
36	P	126871	126906	126871	126906	0	1.63e-12	_	_	SSC	SSC	TTTATTAAATTTAATTTTAAAATTAAATTTAATAAA		TTTATTAAATTTAATTTTAAAATTAAATTTAATAAA
42	P	133845	133886	133845	133886	-2	3.09e-12	_	_	SSC	SSC	TAATATTTTATTTATTTATATTTATAAATAAATAAAATATTA		TAATATTTTATTTATTTATATTTATAAATAAATAAAATATTA
33	P	96009	96041	160810	160842	0	1.05e-10	ycf2-exon1;_	ycf2-exon4;_	IRa	IRb	TTTGTCTAAGTCACTTCGTTTCTTTTTGTCCAA		TTGGACAAAAAGAAACGAAGTGACTTAGACAAA
33	P	96054	96086	160855	160887	0	1.05e-10	ycf2-exon1;_	ycf2-exon4;_	IRa	IRb	TTTGTCTAAGTCACTTCGTTTCTTTTTGTCCAA		TTGGACAAAAAGAAACGAAGTGACTTAGACAAA
38	P	9382	9419	9382	9419	-2	6.46e-10	_	_	LSC	LSC	AAATAAATTCATGAATTTTCAAATTCATGAATTTATTT		AAATAAATTCATGAATTTTCAAATTCATGAATTTATTT
31	P	70542	70572	70590	70620	0	1.67e-09	_	_	LSC	LSC	AAAAGTAAGAACTCAGCAGGACTGTACCCCT		AGGGGTACAGTCCTGCTGAGTTCTTACTTTT
36	P	35177	35212	35246	35281	-2	9.26e-09	_	_	LSC	LSC	ATTTATATTTTATATATTTATATATATATTACATAT		ATATCTATTATATATATAAATATATAAAATATAAAT
37	P	90462	90498	90462	90498	-3	8.57e-08	rpl22;_	rpl22;_	LSC	LSC	TCTAAATATGAATCTAAATCTTAGATTCATATTTAGA		TCTAAATATGAATCTAAATCTTAGATTCATATTTAGA
34	P	5797	5830	101710	101743	-2	1.32e-07	_	_	LSC	IRa	TATTTATATATTTATATTTTATATTTATATATAT		ATATATATAAATATGAAATATATATATATAAATA
31	P	98482	98512	158336	158366	-1	1.56e-07	ycf2-exon1;_	ycf2-exon4;_	IRa	IRb	GATATTGATGATAGTGACGATAGTGATATTG		CATTATCACTATCGTCACTATCATCAATATC
31	P	98530	98560	158384	158414	-1	1.56e-07	ycf2-exon1;_	ycf2-exon4;_	IRa	IRb	GATATTGATGATAGTGACGATAGTGATAATG		CAATATCACTATCGTCACTATCATCAATATC
32	P	5803	5834	35253	35284	-2	1.87e-06	_	_	LSC	LSC	TATATTTATATTTTATATTTATATATATATAA		TTATATATATAAATATATAAAATATAAATATA
32	P	9823	9854	49581	49612	-2	1.87e-06	-exon17;_	-exon29;_	LSC	LSC	AAGCGGAGAGAGAGGGATTCGAACCCTCGGTA		TACCGAGGGTTCGAATCCCTCTCTTTCCGTTT
32	P	69859	69890	69859	69890	-2	1.87e-06	_	_	LSC	LSC	ACACAAGAAAAGGGAAATCCCTTTTCTTGTGT		ACACAAGAAAAGGGAAATCCCTTTTCTTGTGT
34	P	4567	4600	5789	5822	-3	4.22e-06	_	_	LSC	LSC	AAATATTAAATATAAATATATATATAATATATTA		TAATTTATTATTTATATATTTATATTTTATATTT
31	P	30524	30554	35272	35302	-2	7e-06	_	_	LSC	LSC	TTTTAATATAATATATATTATATTTATATTT		AAATATAAATATAATATATATAATATAAAAA
31	P	51399	51429	133708	133738	-2	7e-06	_	_	LSC	SSC	TTTATTTTATTATATTTTATTTTTTATTTTA		TACAATAAATAATAAAATATAATAAAATAAA
33	P	5720	5752	118188	118220	-3	1.54e-05	_	_	LSC	SSC	TATAATTATAATATATTATATTATTTTTTTATT		AATAAAAATATAATATAATATATAATAATGATA
33	P	32339	32371	32339	32371	-3	1.54e-05	_	_	LSC	LSC	TTCATATTCTACTGTAATACAGTAAAATATGAA		TTCATATTCTACTGTAATACAGTAAAATATGAA
33	P	35184	35216	101716	101748	-3	1.54e-05	_	_	LSC	IRa	TTTTATATATTTATATATATATTACATATTTAT		ATAAATATGAAATATATATATATAAATATAAAA
30	P	10339	10368	51422	51451	-2	2.62e-05	_	_	LSC	LSC	ATAATATAAAATAAATATAAATTAAAATAA		TTATTTTACATTATATTTATTTTATATTAT
30	P	53639	53668	53639	53668	-2	2.62e-05	_	_	LSC	LSC	ATATTTAATATATATATATATATTATATAT		ATATTTAATATATATATATATATTATATAT
30	P	118037	118066	118037	118066	-2	2.62e-05	_	_	SSC	SSC	ATATTATTTATATAATTATATAAATATTAT		ATATTATTTATATAATTATATAAATATTAT
32	P	4547	4578	30495	30526	-3	5.6e-05	_	_	LSC	LSC	AAATTAAATTAAATATTAAAAAATATTAAATA		TATTTAATATTTATTTTTATTTAATTTAATTT
32	P	39550	39581	49581	49612	-3	5.6e-05	-exon26;_	-exon29;_	LSC	LSC	AAAAGGAGAGAGAGGGATTCGAACCCTCGATA		TACCGAGGGTTCGAATCCCTCTCTTTCCGTTT
32	P	50837	50868	88641	88672	-3	5.6e-05	_	_	LSC	LSC	AAATAAAATAAAAATAATAAATATATAATATA		TATATTTTATATTTATTATTTATATTATATTT
32	P	51303	51334	126902	126933	-3	5.6e-05	_	_	LSC	SSC	TTATATTATTAATTATTATATTATAATTATAT		ATAAAATAATATTATAATAATTAATAATATAA
32	P	51433	51464	101968	101999	-3	5.6e-05	_	_	LSC	IRa	TATATTTATTTTATATTATATTATTATATTAT		ATAATAATAGAATATAATATAAAATAAATATA
31	R	34738	34768	34738	34768	0	1.67e-09	_	_	LSC	LSC	ATTATATATAATATATATATAATATATATTA		ATTATATATAATATATATATAATATATATTA
37	R	10040	10076	10040	10076	-2	2.45e-09	_	_	LSC	LSC	AAATTAAATTTTTTATTTATTTATTTATTAAATTAAA		AAATTAAATTTTTTATTTATTTATTTATTAAATTAAA
37	R	128809	128845	128809	128845	-2	2.45e-09	_	_	SSC	SSC	TATATATACAAATATAAATAAATATAAATATATATAT		TATATATACAAATATAAATAAATATAAATATATATAT
36	R	5797	5832	5797	5832	-2	9.26e-09	_	_	LSC	LSC	TATTTATATATTTATATTTTATATTTATATATATAT		TATTTATATATTTATATTTTATATTTATATATATAT
33	R	5650	5682	5650	5682	-2	4.97e-07	_	_	LSC	LSC	TTTAATTTTATTTTAATAATTTAATTTTAATTT		TTTAATTTTATTTTAATAATTTAATTTTAATTT
33	R	5805	5837	88624	88656	-2	4.97e-07	_	_	LSC	LSC	TATTTATATTTTATATTTATATATATATAACAT		TACAAGATATATATATATATATTTTATATTTAT
33	R	5873	5905	5873	5905	-2	4.97e-07	_	_	LSC	LSC	TTTTATATATGTATATGTATATGTATATTTTTT		TTTTATATATGTATATGTATATGTATATTTTTT
33	R	126928	126960	126928	126960	-2	4.97e-07	_	_	SSC	SSC	ATATAATTAATATATAATTATATAATTAATATA		ATATAATTAATATATAATTATATAATTAATATA
32	R	51296	51327	51375	51406	-2	1.87e-06	_	_	LSC	LSC	TTTTTTTTTATATTATTAATTATTATATTATA		ATATTATATTATTTATTATTATATTTTATTTT
34	R	34725	34758	53650	53683	-3	4.22e-06	_	_	LSC	LSC	TTATAATATTATAATTATATATAATATATATATA		ATATATATATATTATATATTTTTATTATAATATT
31	R	5843	5873	5843	5873	-2	7e-06	_	_	LSC	LSC	TATATATTTTTATATATATATTTTAATATAT		TATATATTTTTATATATATATTTTAATATAT
31	R	6102	6132	30495	30525	-2	7e-06	_	_	LSC	LSC	TTAATTTTATTTATTTATATTTATAATTTAT		TATTTAATATTTATTTTTATTTAATTTAATT
31	R	15476	15506	15476	15506	-2	7e-06	_	_	LSC	LSC	AAAAAAAAAAATAAAATAATAAAAAAAAAAA		AAAAAAAAAAATAAAATAATAAAAAAAAAAA
31	R	30537	30567	30537	30567	-2	7e-06	_	_	LSC	LSC	TATATTATATTTATATTTATTTATATTATAT		TATATTATATTTATATTTATTTATATTATAT
31	R	35264	35294	35264	35294	-2	7e-06	_	_	LSC	LSC	AATATATAAAATATAAATATAATATATATAA		AATATATAAAATATAAATATAATATATATAA
31	R	128760	128790	128760	128790	-2	7e-06	_	_	SSC	SSC	TATATATAAATTATATATATCAAATATATAT		TATATATAAATTATATATATCAAATATATAT
33	R	4593	4625	53765	53797	-3	1.54e-05	_	_	LSC	LSC	ATATATTATATAAAATATATATATATATATATA		ATACATATATATATATATTAATTATATTATATA
33	R	5801	5833	155152	155184	-3	1.54e-05	_	_	LSC	IRb	TATATATTTATATTTTATATTTATATATATATA		ATATTTATATATATATATTTCATATTTATATAT
33	R	53804	53836	53847	53879	-3	1.54e-05	_	_	LSC	LSC	AATAATTAATTATAAATATATTTATTTATATAT		TATTTATATATTTATATTAATATTAATTAATAA
30	R	15475	15504	15475	15504	-2	2.62e-05	_	_	LSC	LSC	AAAAAAAAAAAATAAAATAATAAAAAAAAA		AAAAAAAAAAAATAAAATAATAAAAAAAAA
30	R	40323	40352	128679	128708	-2	2.62e-05	_	_	LSC	SSC	TATATTTTTTTTTTATTTTTATTATATTTA		ATTTACATTATTTTTATTTATTTTTTATAT
30	R	51406	51435	51406	51435	-2	2.62e-05	_	_	LSC	LSC	TATTATATTTTATTTTTTATTTTACATTAT		TATTATATTTTATTTTTTATTTTACATTAT
30	R	90487	90516	90487	90516	-2	2.62e-05	rpl22;_	rpl22;_	LSC	LSC	TTCATATTTAGATTTTTTAGATTTATCCTT		TTCATATTTAGATTTTTTAGATTTATCCTT
30	R	115848	115877	115848	115877	-2	2.62e-05	_	_	IRa	IRa	AAAAATAAAAAAAAAAAAAAAAAATGAAAA		AAAAATAAAAAAAAAAAAAAAAAATGAAAA
30	R	141019	141048	141019	141048	-2	2.62e-05	_	_	IRb	IRb	TTTTCATTTTTTTTTTTTTTTTTTATTTTT		TTTTCATTTTTTTTTTTTTTTTTTATTTTT
32	R	35255	35286	101670	101701	-3	5.6e-05	_	_	LSC	IRa	ATATATATAAATATATAAAATATAAATATAAT		TAATATAAATAGAATATATATAAATATAAATA
32	R	51369	51400	155243	155274	-3	5.6e-05	_	_	LSC	IRb	TATTTTATATTATATTATTTATTATTATATTT		TTTATATTATTTTATATTATTTTATATTTTAT
32	R	53629	53660	53646	53677	-3	5.6e-05	_	_	LSC	LSC	TAATATTTTTATATTTAATATATATATATATA		ATATATATATATATATTATATATTTTTATTAT
	A. modestum	‘Red Valentine’	‘Hong Yan’	‘Hong Jian’	‘Lady Valentine’	‘Red Vein’
Palindrome	38	34	34	34	22	33
Forward	20	26	27	26	14	37
Reverse	28	27	27	27	15	34
Complement	17	11	11	11	4	22
	A. modestum	‘Red valentine’	‘Hong Yan’	‘Hong Jian’	‘Lady Valentine’	‘Red Vein’
30-34	80	66	66	66	18	78
35-39	11	18	18	18	20	38
40-44	3	2	2	2	6	6
45-50	2	7	7	7	7	3
>50	7	5	6	5	4	1

## Sheet: A. ‘Red Valentine’-long repeats
Length	Type	Repeat_F_start	Repeat_F_end	Repeat_R_start	Repeat_R_end	Mismatch	E-value	Repeat_F_gene	Repeat_R_gene	Repeat_F_region	Repeat_R_region	Repeat_F_seq	Repeat_R_seq
30	C	15177	15206	15646	15675	-2	2.63e-05	_	_	LSC	LSC	TATTATTTTTTTTTATTTAATTATTTTTTA		ATAATAAAAAAAAATAAAATAATAAAAAAA
30	C	53393	53422	101509	101538	-2	2.63e-05	_	_	LSC	IRa	TTATTATATTAATATATATATTTATATTTT		AATAATATAATAATATATATAAATATGAAA
30	F	4547	4576	101852	101881	-2	2.63e-05	_	_	LSC	IRa	TAAAATATAAAAATATAAATATTAAATATA		TAAAATATAAAAATCTAAATATAAAATATA
30	F	5728	5757	155328	155357	-2	2.63e-05	_	_	LSC	IRb	TATTTTTATATTTATATATATATATTTTTT		TATTTTTATATTTATATATATATATTTCAT
30	F	35294	35323	35333	35362	-2	2.63e-05	_	_	LSC	LSC	ATATATATTAATAATTAATAATAATATATA		ATATATATTAATAATTAATAATAATTTATT
30	F	101728	101757	101758	101787	-2	2.63e-05	_	_	IRa	IRa	ATAATTATAATATAAATTTATAAATTTATA		ATATTTATAATATAAATTTATAAAATTATA
30	F	155103	155132	155133	155162	-2	2.63e-05	_	_	IRb	IRb	TATAATTTTATAAATTTATATTATAAATAT		TATAAATTTATAAATTTATATTATAATTAT
30	P	87204	87233	87206	87235	-1	6.04e-07	_	_	LSC	LSC	TTTTTTTTTTTATGAATTCATAAAAAAAAA		TTTTTTTTTATGAATTCATAAAAAAAAATA
30	P	4547	4576	155009	155038	-2	2.63e-05	_	_	LSC	IRb	TAAAATATAAAAATATAAATATTAAATATA		TATATTTTATATTTAGATTTTTATATTTTA
30	P	5728	5757	101533	101562	-2	2.63e-05	_	_	LSC	IRa	TATTTTTATATTTATATATATATATTTTTT		ATGAAATATATATATATAAATATAAAAATA
30	P	34829	34858	118145	118174	-2	2.63e-05	_	_	LSC	SSC	TATATAATTATATATTATATATATAATATA		TATATTATTTATATAATTTATAATTATATA
30	P	101728	101757	155103	155132	-2	2.63e-05	_	_	IRa	IRb	ATAATTATAATATAAATTTATAAATTTATA		TATAATTTTATAAATTTATATTATAAATAT
30	P	101758	101787	155133	155162	-2	2.63e-05	_	_	IRa	IRb	ATATTTATAATATAAATTTATAAAATTATA		TATAAATTTATAAATTTATATTATAATTAT
30	R	34814	34843	53580	53609	-1	6.04e-07	_	_	LSC	LSC	AATATCAATTATAATTATATAATTATATAT		TATATATTAATATATTAATATTAATTATAA
30	R	133950	133979	133951	133980	-1	6.04e-07	_	_	SSC	SSC	ATTATATTTATATTTATTTATATTTATATT		TTATATTTATATTTATTTATATTTATATTG
30	R	15652	15681	15652	15681	-2	2.63e-05	_	_	LSC	LSC	AAAAAAAATAAAATAATAAAAAAAAAAAAA		AAAAAAAATAAAATAATAAAAAAAAAAAAA
30	R	35294	35323	35294	35323	-2	2.63e-05	_	_	LSC	LSC	ATATATATTAATAATTAATAATAATATATA		ATATATATTAATAATTAATAATAATATATA
30	R	53393	53422	155352	155381	-2	2.63e-05	_	_	LSC	IRb	TTATTATATTAATATATATATTTATATTTT		TTTCATATTTATATATATTATTATATTATT
30	R	90307	90336	90307	90336	-2	2.63e-05	rpl22;_	rpl22;_	LSC	LSC	TTCATATTTAGATTTTTTAGATTTATCCTT		TTCATATTTAGATTTTTTAGATTTATCCTT
31	F	5710	5740	155006	155036	-1	1.56e-07	_	_	LSC	IRb	ATTTATATTTTATATTTATATTTTTATATTT		ATTTATATTTTATATTTAGATTTTTATATTT
31	P	53510	53540	118035	118065	0	1.68e-09	_	_	LSC	SSC	ATAATATATAAAATTTTATATATTTTATATA		TATATAAAATATATAAAATTTTATATATTAT
31	P	70336	70366	70384	70414	0	1.68e-09	_	_	LSC	LSC	AAAAGTAAGAACTCAGCAGGACTGTACCCCT		AGGGGTACAGTCCTGCTGAGTTCTTACTTTT
31	P	5710	5740	101854	101884	-1	1.56e-07	_	_	LSC	IRa	ATTTATATTTTATATTTATATTTTTATATTT		AAATATAAAAATCTAAATATAAAATATAAAT
31	R	118452	118482	118452	118482	-2	7.02e-06	_	_	SSC	SSC	AAAATAATAATAATATATAATAATAATAATA		AAAATAATAATAATATATAATAATAATAATA
31	R	128929	128959	128929	128959	-2	7.02e-06	_	_	SSC	SSC	ATATATATAATAAATATAATTAATATATATA		ATATATATAATAAATATAATTAATATATATA
32	C	101860	101891	154999	155030	-2	1.87e-06	_	_	IRa	IRb	AAAAATCTAAATATAAAATATAAATCTAATAA		TTATTAGATTTATATTTTATATTTAGATTTTT
32	C	5709	5740	101527	101558	-3	5.61e-05	_	_	LSC	IRa	TATTTATATTTTATATTTATATTTTTATATTT		ATAAATATGAAATATATATATATAAATATAAA
32	C	53489	53520	155055	155086	-3	5.61e-05	_	_	LSC	IRb	ATATAATATAATATATAATATATAATATATAA		TATATTATATTTTATATTATATTATATATATT
32	C	88457	88488	101521	101552	-3	5.61e-05	_	_	LSC	IRa	TATATATATTTATTATTTATATATTTATATTT		ATATATATAAATATGAAATATATATATATAAA
32	C	118497	118528	155356	155387	-3	5.61e-05	_	_	SSC	IRb	TATATATATATATAATAATATTATATATATAA		ATATTTATATATATTATTATATTATTTATATT
32	F	118348	118379	118376	118407	0	4.19e-10	_	_	SSC	SSC	ATAACATATAATAGGTATAAAATAATATATAA		ATAACATATAATAGGTATAAAATAATATATAA
32	F	9877	9908	39693	39724	-2	1.87e-06	-exon17;_	-exon26;_	LSC	LSC	AGAAAGCGGAGAGAGAGGGATTCGAACCCTCG		AGAAAAAGGAGAGAGAGGGATTCGAACCCTCG
32	F	5718	5749	118221	118252	-3	5.61e-05	_	_	LSC	SSC	TTTATATTTATATTTTTATATTTATATATATA		TTTATAATTATATATTTATAATTATATATATA
32	F	15167	15198	126941	126972	-3	5.61e-05	_	_	LSC	SSC	TTATGTTATTTATTATTTTTTTTTATTTAATT		TTATGTTATATATTATTTATTTTTATTTGATT
32	F	158530	158561	158554	158585	-3	5.61e-05	ycf2-exon4;_	ycf2-exon4;_	IRb	IRb	TATCGTCACTATCATCAATATCACTATCGTCA		TATCGTCACTATCATCAATATCGATATCATCA
32	P	9880	9911	49711	49742	-2	1.87e-06	-exon17;_	-exon29;_	LSC	LSC	AAGCGGAGAGAGAGGGATTCGAACCCTCGGTA		TACCGAGGGTTCGAATCCCTCTCTTTCCGTTT
32	P	4545	4576	5713	5744	-3	5.61e-05	_	_	LSC	LSC	ATTAAAATATAAAAATATAAATATTAAATATA		TATATTTTATATTTATATTTTTATATTTATAT
32	P	5719	5750	35391	35422	-3	5.61e-05	_	_	LSC	LSC	TTATATTTATATTTTTATATTTATATATATAT		ATATATATATTAATAATAAAATATAAATATAA
32	P	5803	5834	35421	35452	-3	5.61e-05	_	_	LSC	LSC	TTTATATATAATTATTATTATATATTTATATT		AATATAAAAATATAATAATAATTATATAATAA
32	P	30672	30703	64738	64769	-3	5.61e-05	_	_	LSC	LSC	ATTATTATAATTATATTTATTTAATTTTAATA		TATTAAATTTAAATATAAATAATTATAATAAT
32	P	35306	35337	53535	53566	-3	5.61e-05	_	_	LSC	LSC	AATTAATAATAATATATATATAATAATATATA		TATATATATTTATATATATATTAATATTAATT
32	P	39696	39727	49711	49742	-3	5.61e-05	-exon26;_	-exon29;_	LSC	LSC	AAAAGGAGAGAGAGGGATTCGAACCCTCGATA		TACCGAGGGTTCGAATCCCTCTCTTTCCGTTT
32	R	101860	101891	101860	101891	-2	1.87e-06	_	_	IRa	IRa	AAAAATCTAAATATAAAATATAAATCTAATAA		AAAAATCTAAATATAAAATATAAATCTAATAA
32	R	154999	155030	154999	155030	-2	1.87e-06	_	_	IRb	IRb	TTATTAGATTTATATTTTATATTTAGATTTTT		TTATTAGATTTATATTTTATATTTAGATTTTT
32	R	188	219	5798	5829	-3	5.61e-05	_	_	LSC	LSC	TTTTTATTTTATTATTAATATATTTTTTTATT		TTATTTTTATATATAATTATTATTATATATTT
32	R	5709	5740	155332	155363	-3	5.61e-05	_	_	LSC	IRb	TATTTATATTTTATATTTATATTTTTATATTT		TTTATATTTATATATATATATTTCATATTTAT
32	R	5718	5749	53404	53435	-3	5.61e-05	_	_	LSC	LSC	TTTATATTTATATTTTTATATTTATATATATA		ATATATATATTTATATTTTTATTATAATATTT
32	R	5806	5837	5825	5856	-3	5.61e-05	_	_	LSC	LSC	ATATATAATTATTATTATATATTTATATTTAT		TATTTATATTTATTTATTATTATCTATATATA
32	R	35378	35409	118473	118504	-3	5.61e-05	_	_	LSC	SSC	ATATATATTATAAATATATATATTAATAATAA		AATAATAATAATATATAATAATATTATATATA
32	R	53489	53520	101804	101835	-3	5.61e-05	_	_	LSC	IRa	ATATAATATAATATATAATATATAATATATAA		AATATATATAATATAATATAAAATATAATATA
32	R	88457	88488	155338	155369	-3	5.61e-05	_	_	LSC	IRb	TATATATATTTATTATTTATATATTTATATTT		TTTATATATATATATTTCATATTTATATATAT
32	R	101503	101534	118497	118528	-3	5.61e-05	_	_	IRa	SSC	AATATAAATAATATAATAATATATATAAATAT		TATATATATATATAATAATATTATATATATAA
33	C	4536	4568	5711	5743	-2	4.98e-07	_	_	LSC	LSC	AAATATAAAATTAAAATATAAAAATATAAATAT		TTTATATTTTATATTTATATTTTTATATTTATA
33	C	5785	5817	118463	118495	-3	1.54e-05	_	_	LSC	SSC	TTATATATAATTATTATTTTTATATATAATTAT		AATATATAATAATAATAATAATATATAATAATA
33	C	35310	35342	118222	118254	-3	1.54e-05	_	_	LSC	SSC	AATAATAATATATATATAATAATATATATATTA		TTATAATTATATATTTATAATTATATATATAAT
33	F	95842	95874	95887	95919	0	1.05e-10	ycf2-exon1;_	ycf2-exon1;_	IRa	IRa	TTTGTCTAAGTCACTTCGTTTCTTTTTGTCCAA		TTTGTCTAAGTCACTTCGTTTCTTTTTGTCCAA
33	F	160971	161003	161016	161048	0	1.05e-10	ycf2-exon4;_	ycf2-exon4;_	IRb	IRb	TTGGACAAAAAGAAACGAAGTGACTTAGACAAA		TTGGACAAAAAGAAACGAAGTGACTTAGACAAA
33	P	95842	95874	160971	161003	0	1.05e-10	ycf2-exon1;_	ycf2-exon4;_	IRa	IRb	TTTGTCTAAGTCACTTCGTTTCTTTTTGTCCAA		TTGGACAAAAAGAAACGAAGTGACTTAGACAAA
33	P	95887	95919	161016	161048	0	1.05e-10	ycf2-exon1;_	ycf2-exon4;_	IRa	IRb	TTTGTCTAAGTCACTTCGTTTCTTTTTGTCCAA		TTGGACAAAAAGAAACGAAGTGACTTAGACAAA
33	R	5815	5847	5815	5847	-2	4.98e-07	_	_	LSC	LSC	TATTATTATATATTTATATTTATTTATTATTAT		TATTATTATATATTTATATTTATTTATTATTAT
33	R	10675	10707	10675	10707	-2	4.98e-07	_	_	LSC	LSC	TTTAATTTAATAAATAAATAAAAAATTTAATTT		TTTAATTTAATAAATAAATAAAAAATTTAATTT
33	R	35319	35351	118182	118214	-3	1.54e-05	_	_	LSC	SSC	ATATATATAATAATATATATATTAATAATTAAT		TAATTTATAATTATATTTATAATTATATATATA
34	F	118060	118093	118076	118109	-3	4.23e-06	_	_	SSC	SSC	TATTATTTATATAAATTATTATTTATATAAATGT		TATTATTTATATAAATGTTTTTTTATATAAATGT
34	P	53506	53539	53506	53539	-2	1.32e-07	_	_	LSC	LSC	ATATATAATATATAAAATTTTATATATTTTATAT		ATATATAATATATAAAATTTTATATATTTTATAT
34	R	88453	88486	88453	88486	-2	1.32e-07	_	_	LSC	LSC	TATATATATATATTTATTATTTATATATTTATAT		TATATATATATATTTATTATTTATATATTTATAT
34	R	118483	118516	118490	118523	-3	4.23e-06	_	_	SSC	SSC	ATATATAATAATATTATATATATATATAATAATA		ATAATATTATATATATATATAATAATATTATATA
35	P	5794	5828	118447	118481	-3	1.16e-06	_	_	LSC	SSC	ATTATTATTTTTATATATAATTATTATTATATATT		AATATAAAATAATAATAATATATAATAATAATAAT
36	C	5799	5834	35387	35422	-2	9.28e-09	_	_	LSC	LSC	TATTTTTATATATAATTATTATTATATATTTATATT		ATAAATATATATATTAATAATAAAATATAAATATAA
36	F	98305	98340	98353	98388	-2	9.28e-09	ycf2-exon1;_	ycf2-exon1;_	IRa	IRa	TGATGATATCGATATTGATGATAGTGACGATAGTGA		TGACGATATCGATATTGATGATAGTGACGATAATGA
36	F	158502	158537	158550	158585	-2	9.28e-09	ycf2-exon4;_	ycf2-exon4;_	IRb	IRb	TCATTATCGTCACTATCATCAATATCGATATCGTCA		TCACTATCGTCACTATCATCAATATCGATATCATCA
36	P	1880	1915	1880	1915	0	1.64e-12	_	_	LSC	LSC	AAAATGGAAAAAAGAAATATTTCTTTTTTCCATTTT		AAAATGGAAAAAAGAAATATTTCTTTTTTCCATTTT
36	P	98305	98340	158502	158537	-2	9.28e-09	ycf2-exon1;_	ycf2-exon4;_	IRa	IRb	TGATGATATCGATATTGATGATAGTGACGATAGTGA		TCATTATCGTCACTATCATCAATATCGATATCGTCA
36	P	98353	98388	158550	158585	-2	9.28e-09	ycf2-exon1;_	ycf2-exon4;_	IRa	IRb	TGACGATATCGATATTGATGATAGTGACGATAATGA		TCACTATCGTCACTATCATCAATATCGATATCATCA
37	F	128771	128807	128852	128888	0	4.09e-13	_	_	SSC	SSC	ATTTATTTTATATATATTATAATTATAATTTATTTTA		ATTTATTTTATATATATTATAATTATAATTTATTTTA
37	F	53506	53542	118036	118072	-3	8.59e-08	_	_	LSC	SSC	ATATATAATATATAAAATTTTATATATTTTATATATA		ATATAAAATATATAAAATTTTATATATTATTTATATA
37	P	5785	5821	118454	118490	-3	8.59e-08	_	_	LSC	SSC	TTATATATAATTATTATTTTTATATATAATTATTATT		AATAATAATAATATATAATAATAATAATAATATATAA
37	P	90282	90318	90282	90318	-3	8.59e-08	rpl22;_	rpl22;_	LSC	LSC	TCTAAATATGAATCTAAATCTTAGATTCATATTTAGA		TCTAAATATGAATCTAAATCTTAGATTCATATTTAGA
37	R	53484	53520	53498	53534	-3	8.59e-08	_	_	LSC	LSC	TTTATATATAATATAATATATAATATATAATATATAA		AATATATAATATATAATATATAAAATTTTATATATTT
38	F	118160	118197	118196	118233	0	1.02e-13	_	_	SSC	SSC	ATTTATAATTATATATATAATTTAATTTATAATTATAT		ATTTATAATTATATATATAATTTAATTTATAATTATAT
38	F	118400	118437	118433	118470	0	1.02e-13	_	_	SSC	SSC	ATATATAATAAGTGAATATAAAATAATAATAATATATA		ATATATAATAAGTGAATATAAAATAATAATAATATATA
38	P	9439	9476	9439	9476	-2	6.47e-10	_	_	LSC	LSC	AAATAAATTCATGAATTTGAAAATTCATGAATTTATTT		AAATAAATTCATGAATTTGAAAATTCATGAATTTATTT
38	R	118458	118495	118458	118495	0	1.02e-13	_	_	SSC	SSC	ATAATAATATATAATAATAATAATAATATATAATAATA		ATAATAATATATAATAATAATAATAATATATAATAATA
38	R	35298	35335	35430	35467	-3	2.33e-08	_	_	LSC	LSC	ATATTAATAATTAATAATAATATATATATAATAATATA		ATATAATAATAATTATATAATAATTATTAATAATTATA
38	R	35395	35432	35411	35448	-3	2.33e-08	_	_	LSC	LSC	ATATATTAATAATAAAATATAAATATAATATAAAAATA		ATATAAATATAATATAAAAATATAATAATAATTATATA
40	P	31749	31788	31749	31788	0	6.4e-15	_	_	LSC	LSC	CAATCAACCAATCAATCAATATTGATTGATTGGTTGATTG		CAATCAACCAATCAATCAATATTGATTGATTGGTTGATTG
42	P	118483	118524	118483	118524	-2	3.1e-12	_	_	SSC	SSC	ATATATAATAATATTATATATATATATAATAATATTATATAT		ATATATAATAATATTATATATATATATAATAATATTATATAT
46	F	240	285	262	307	0	1.56e-18	_	_	LSC	LSC	TATTTATATTGTATTTATAATATATTTATATTGTATTTATAATATA		TATTTATATTGTATTTATAATATATTTATATTGTATTTATAATATA
46	F	98315	98360	98339	98384	-2	1.45e-14	ycf2-exon1;_	ycf2-exon1;_	IRa	IRa	GATATTGATGATAGTGACGATAGTGATATTGATGATAGTGACGATA		GATATTGATGATAGTGACGATATCGATATTGATGATAGTGACGATA
46	F	158506	158551	158530	158575	-2	1.45e-14	ycf2-exon4;_	ycf2-exon4;_	IRb	IRb	TATCGTCACTATCATCAATATCGATATCGTCACTATCATCAATATC		TATCGTCACTATCATCAATATCACTATCGTCACTATCATCAATATC
46	P	98315	98360	158506	158551	-2	1.45e-14	ycf2-exon1;_	ycf2-exon4;_	IRa	IRb	GATATTGATGATAGTGACGATAGTGATATTGATGATAGTGACGATA		TATCGTCACTATCATCAATATCGATATCGTCACTATCATCAATATC
46	P	98339	98384	158530	158575	-2	1.45e-14	ycf2-exon1;_	ycf2-exon4;_	IRa	IRb	GATATTGATGATAGTGACGATATCGATATTGATGATAGTGACGATA		TATCGTCACTATCATCAATATCACTATCGTCACTATCATCAATATC
48	P	50843	50890	50843	50890	0	9.76e-20	_	_	LSC	LSC	TATATATATTATTTACTATTATATATATAATAGTAAATAATATATATA		TATATATATTATTTACTATTATATATATAATAGTAAATAATATATATA
50	F	5970	6019	6002	6051	0	6.1e-21	_	_	LSC	LSC	ATTTATTACTTATATTTAAATATTTAAATTTAATTTATTACTTATATTTA		ATTTATTACTTATATTTAAATATTTAAATTTAATTTATTACTTATATTTA
51	P	80810	80860	80810	80860	-1	2.33e-19	_	_	LSC	LSC	TTGAAGTAATGAACCTCCCAATATGCCATATTGGGAGGTTCATTACTTCAA		TTGAAGTAATGAACCTCCCAATATGCCATATTGGGAGGTTCATTACTTCAA
62	P	122613	122674	122613	122674	0	3.64e-28	_	_	SSC	SSC	TATATTATTTTTCTATTTTTTCTTTTAATTTAAATTAAAAGAAAAAATAGAAAAATAATATA		TATATTATTTTTCTATTTTTTCTTTTAATTTAAATTAAAAGAAAAAATAGAAAAATAATATA
64	F	128771	128834	128825	128888	0	2.27e-29	_	_	SSC	SSC	ATTTATTTTATATATATTATAATTATAATTTATTTTATATATATTATAATTATAATTTATTTTA		ATTTATTTTATATATATTATAATTATAATTTATTTTATATATATTATAATTATAATTTATTTTA
91	F	128771	128861	128798	128888	0	1.26e-45	_	_	SSC	SSC	ATTTATTTTATATATATTATAATTATAATTTATTTTATATATATTATAATTATAATTTATTTTATATATATTATAATTATAATTTATTTTA		ATTTATTTTATATATATTATAATTATAATTTATTTTATATATATTATAATTATAATTTATTTTATATATATTATAATTATAATTTATTTTA
26501	P	91093	117593	139297	165797	0	0	ycf1-exon1;_	-exon12;ycf1-exon2;_	IRa	IRb	GGTTCAATTCCCGTCGTTCGCCCATTATATTTCAAATTCCAAAAATGCTATTTTCAATATGCCTATTTACGGCGACGAAGAATAAAACTATCACTATATCTTTTCTTTTTCCTACTTCTTCTTCCAAGCGCAGGATAACCCCAAGGGGTCGTGGGTCTTTTTCTACCAATTGGTGCTCTCCCTTCACCGCCCCCATGGGGATGGTCTACAGGGTTCATAACTACTCCTCTTACTACAGGACGCTTACCTAGCCAACACTTAGATCCGGCTCTACCCAAACTTTTTTGGTTCACCCCAACATTACCTACTTGTCCGACTGTTGCTAAGCCGTTTTTGGATATCAAACGGACCTCCCCAGAAGGTAATCTTAATGTGGCCGATTTACCCTCTTTTGCAATC…		CACTTAATAAAAAAAATGTGACCAATTAACCAACCAATAAAACTACTTGTTACAAATAACATCTTGTTGTTGCATCGAAACAGATAAATGTTGACTAATCTGGCTAGTGTTGAACTTGGTAAAATAAAATGGTTGAATAATTGAAAAATGCAATTATTCAGGAATATACATTGAATATTGAAATTACGTATTGAATTTCTAGTAGTAGATCCATAATCTAAAAAGTTCTTCTTATTGTTCCAGAAGAAATGAAATAAAAGATATGGTAGAACTAGGACAGTTATTGTATGAGGTTTACCCAATGCTAAATGCAGAGGCGCATAATAGATTGATATAAACATCATAAGCTGTCCCATAATAAAACCGGTTGTTGCTGATATCTGCTTTTCGGTTCCTTCT…

## Sheet: A. ‘Hong Yan’-long repeats
Length	Type	Repeat_F_start	Repeat_F_end	Repeat_R_start	Repeat_R_end	Mismatch	E-value	Repeat_F_gene	Repeat_R_gene	Repeat_F_region	Repeat_R_region	Repeat_F_seq	Repeat_R_seq
30	C	15177	15206	15646	15675	-2	2.63e-05	_	_	LSC	LSC	TATTATTTTTTTTTATTTAATTATTTTTTA		ATAATAAAAAAAAATAAAATAATAAAAAAA
30	C	53393	53422	101509	101538	-2	2.63e-05	_	_	LSC	IRa	TTATTATATTAATATATATATTTATATTTT		AATAATATAATAATATATATAAATATGAAA
30	F	4547	4576	101852	101881	-2	2.63e-05	_	_	LSC	IRa	TAAAATATAAAAATATAAATATTAAATATA		TAAAATATAAAAATCTAAATATAAAATATA
30	F	5728	5757	155355	155384	-2	2.63e-05	_	_	LSC	IRb	TATTTTTATATTTATATATATATATTTTTT		TATTTTTATATTTATATATATATATTTCAT
30	F	35294	35323	35333	35362	-2	2.63e-05	_	_	LSC	LSC	ATATATATTAATAATTAATAATAATATATA		ATATATATTAATAATTAATAATAATTTATT
30	F	101728	101757	101758	101787	-2	2.63e-05	_	_	IRa	IRa	ATAATTATAATATAAATTTATAAATTTATA		ATATTTATAATATAAATTTATAAAATTATA
30	F	155130	155159	155160	155189	-2	2.63e-05	_	_	IRb	IRb	TATAATTTTATAAATTTATATTATAAATAT		TATAAATTTATAAATTTATATTATAATTAT
30	P	87204	87233	87206	87235	-1	6.04e-07	_	_	LSC	LSC	TTTTTTTTTTTATGAATTCATAAAAAAAAA		TTTTTTTTTATGAATTCATAAAAAAAAATA
30	P	4547	4576	155036	155065	-2	2.63e-05	_	_	LSC	IRb	TAAAATATAAAAATATAAATATTAAATATA		TATATTTTATATTTAGATTTTTATATTTTA
30	P	5728	5757	101533	101562	-2	2.63e-05	_	_	LSC	IRa	TATTTTTATATTTATATATATATATTTTTT		ATGAAATATATATATATAAATATAAAAATA
30	P	34829	34858	118145	118174	-2	2.63e-05	_	_	LSC	SSC	TATATAATTATATATTATATATATAATATA		TATATTATTTATATAATTTATAATTATATA
30	P	101728	101757	155130	155159	-2	2.63e-05	_	_	IRa	IRb	ATAATTATAATATAAATTTATAAATTTATA		TATAATTTTATAAATTTATATTATAAATAT
30	P	101758	101787	155160	155189	-2	2.63e-05	_	_	IRa	IRb	ATATTTATAATATAAATTTATAAAATTATA		TATAAATTTATAAATTTATATTATAATTAT
30	R	34814	34843	53580	53609	-1	6.04e-07	_	_	LSC	LSC	AATATCAATTATAATTATATAATTATATAT		TATATATTAATATATTAATATTAATTATAA
30	R	133977	134006	133978	134007	-1	6.04e-07	_	_	SSC	SSC	ATTATATTTATATTTATTTATATTTATATT		TTATATTTATATTTATTTATATTTATATTG
30	R	15652	15681	15652	15681	-2	2.63e-05	_	_	LSC	LSC	AAAAAAAATAAAATAATAAAAAAAAAAAAA		AAAAAAAATAAAATAATAAAAAAAAAAAAA
30	R	35294	35323	35294	35323	-2	2.63e-05	_	_	LSC	LSC	ATATATATTAATAATTAATAATAATATATA		ATATATATTAATAATTAATAATAATATATA
30	R	53393	53422	155379	155408	-2	2.63e-05	_	_	LSC	IRb	TTATTATATTAATATATATATTTATATTTT		TTTCATATTTATATATATTATTATATTATT
30	R	90307	90336	90307	90336	-2	2.63e-05	rpl22;_	rpl22;_	LSC	LSC	TTCATATTTAGATTTTTTAGATTTATCCTT		TTCATATTTAGATTTTTTAGATTTATCCTT
31	F	5710	5740	155033	155063	-1	1.56e-07	_	_	LSC	IRb	ATTTATATTTTATATTTATATTTTTATATTT		ATTTATATTTTATATTTAGATTTTTATATTT
31	P	53510	53540	118035	118065	0	1.68e-09	_	_	LSC	SSC	ATAATATATAAAATTTTATATATTTTATATA		TATATAAAATATATAAAATTTTATATATTAT
31	P	70336	70366	70384	70414	0	1.68e-09	_	_	LSC	LSC	AAAAGTAAGAACTCAGCAGGACTGTACCCCT		AGGGGTACAGTCCTGCTGAGTTCTTACTTTT
31	P	5710	5740	101854	101884	-1	1.56e-07	_	_	LSC	IRa	ATTTATATTTTATATTTATATTTTTATATTT		AAATATAAAAATCTAAATATAAAATATAAAT
31	R	118452	118482	118452	118482	-2	7.02e-06	_	_	SSC	SSC	AAAATAATAATAATATATAATAATAATAATA		AAAATAATAATAATATATAATAATAATAATA
31	R	128956	128986	128956	128986	-2	7.02e-06	_	_	SSC	SSC	ATATATATAATAAATATAATTAATATATATA		ATATATATAATAAATATAATTAATATATATA
32	C	101860	101891	155026	155057	-2	1.87e-06	_	_	IRa	IRb	AAAAATCTAAATATAAAATATAAATCTAATAA		TTATTAGATTTATATTTTATATTTAGATTTTT
32	C	5709	5740	101527	101558	-3	5.61e-05	_	_	LSC	IRa	TATTTATATTTTATATTTATATTTTTATATTT		ATAAATATGAAATATATATATATAAATATAAA
32	C	53489	53520	155082	155113	-3	5.61e-05	_	_	LSC	IRb	ATATAATATAATATATAATATATAATATATAA		TATATTATATTTTATATTATATTATATATATT
32	C	88457	88488	101521	101552	-3	5.61e-05	_	_	LSC	IRa	TATATATATTTATTATTTATATATTTATATTT		ATATATATAAATATGAAATATATATATATAAA
32	C	118497	118528	155383	155414	-3	5.61e-05	_	_	SSC	IRb	TATATATATATATAATAATATTATATATATAA		ATATTTATATATATTATTATATTATTTATATT
32	F	118348	118379	118376	118407	0	4.19e-10	_	_	SSC	SSC	ATAACATATAATAGGTATAAAATAATATATAA		ATAACATATAATAGGTATAAAATAATATATAA
32	F	9877	9908	39693	39724	-2	1.87e-06	-exon17;_	-exon26;_	LSC	LSC	AGAAAGCGGAGAGAGAGGGATTCGAACCCTCG		AGAAAAAGGAGAGAGAGGGATTCGAACCCTCG
32	F	5718	5749	118221	118252	-3	5.61e-05	_	_	LSC	SSC	TTTATATTTATATTTTTATATTTATATATATA		TTTATAATTATATATTTATAATTATATATATA
32	F	15167	15198	126941	126972	-3	5.61e-05	_	_	LSC	SSC	TTATGTTATTTATTATTTTTTTTTATTTAATT		TTATGTTATATATTATTTATTTTTATTTGATT
32	F	158557	158588	158581	158612	-3	5.61e-05	ycf2-exon4;_	ycf2-exon4;_	IRb	IRb	TATCGTCACTATCATCAATATCACTATCGTCA		TATCGTCACTATCATCAATATCGATATCATCA
32	P	9880	9911	49711	49742	-2	1.87e-06	-exon17;_	-exon29;_	LSC	LSC	AAGCGGAGAGAGAGGGATTCGAACCCTCGGTA		TACCGAGGGTTCGAATCCCTCTCTTTCCGTTT
32	P	4545	4576	5713	5744	-3	5.61e-05	_	_	LSC	LSC	ATTAAAATATAAAAATATAAATATTAAATATA		TATATTTTATATTTATATTTTTATATTTATAT
32	P	5719	5750	35391	35422	-3	5.61e-05	_	_	LSC	LSC	TTATATTTATATTTTTATATTTATATATATAT		ATATATATATTAATAATAAAATATAAATATAA
32	P	5803	5834	35421	35452	-3	5.61e-05	_	_	LSC	LSC	TTTATATATAATTATTATTATATATTTATATT		AATATAAAAATATAATAATAATTATATAATAA
32	P	30672	30703	64738	64769	-3	5.61e-05	_	_	LSC	LSC	ATTATTATAATTATATTTATTTAATTTTAATA		TATTAAATTTAAATATAAATAATTATAATAAT
32	P	35306	35337	53535	53566	-3	5.61e-05	_	_	LSC	LSC	AATTAATAATAATATATATATAATAATATATA		TATATATATTTATATATATATTAATATTAATT
32	P	39696	39727	49711	49742	-3	5.61e-05	-exon26;_	-exon29;_	LSC	LSC	AAAAGGAGAGAGAGGGATTCGAACCCTCGATA		TACCGAGGGTTCGAATCCCTCTCTTTCCGTTT
32	R	101860	101891	101860	101891	-2	1.87e-06	_	_	IRa	IRa	AAAAATCTAAATATAAAATATAAATCTAATAA		AAAAATCTAAATATAAAATATAAATCTAATAA
32	R	155026	155057	155026	155057	-2	1.87e-06	_	_	IRb	IRb	TTATTAGATTTATATTTTATATTTAGATTTTT		TTATTAGATTTATATTTTATATTTAGATTTTT
32	R	188	219	5798	5829	-3	5.61e-05	_	_	LSC	LSC	TTTTTATTTTATTATTAATATATTTTTTTATT		TTATTTTTATATATAATTATTATTATATATTT
32	R	5709	5740	155359	155390	-3	5.61e-05	_	_	LSC	IRb	TATTTATATTTTATATTTATATTTTTATATTT		TTTATATTTATATATATATATTTCATATTTAT
32	R	5718	5749	53404	53435	-3	5.61e-05	_	_	LSC	LSC	TTTATATTTATATTTTTATATTTATATATATA		ATATATATATTTATATTTTTATTATAATATTT
32	R	5806	5837	5825	5856	-3	5.61e-05	_	_	LSC	LSC	ATATATAATTATTATTATATATTTATATTTAT		TATTTATATTTATTTATTATTATCTATATATA
32	R	35378	35409	118473	118504	-3	5.61e-05	_	_	LSC	SSC	ATATATATTATAAATATATATATTAATAATAA		AATAATAATAATATATAATAATATTATATATA
32	R	53489	53520	101804	101835	-3	5.61e-05	_	_	LSC	IRa	ATATAATATAATATATAATATATAATATATAA		AATATATATAATATAATATAAAATATAATATA
32	R	88457	88488	155365	155396	-3	5.61e-05	_	_	LSC	IRb	TATATATATTTATTATTTATATATTTATATTT		TTTATATATATATATTTCATATTTATATATAT
32	R	101503	101534	118497	118528	-3	5.61e-05	_	_	IRa	SSC	AATATAAATAATATAATAATATATATAAATAT		TATATATATATATAATAATATTATATATATAA
33	C	4536	4568	5711	5743	-2	4.98e-07	_	_	LSC	LSC	AAATATAAAATTAAAATATAAAAATATAAATAT		TTTATATTTTATATTTATATTTTTATATTTATA
33	C	5785	5817	118463	118495	-3	1.54e-05	_	_	LSC	SSC	TTATATATAATTATTATTTTTATATATAATTAT		AATATATAATAATAATAATAATATATAATAATA
33	C	35310	35342	118222	118254	-3	1.54e-05	_	_	LSC	SSC	AATAATAATATATATATAATAATATATATATTA		TTATAATTATATATTTATAATTATATATATAAT
33	F	95842	95874	95887	95919	0	1.05e-10	ycf2-exon1;_	ycf2-exon1;_	IRa	IRa	TTTGTCTAAGTCACTTCGTTTCTTTTTGTCCAA		TTTGTCTAAGTCACTTCGTTTCTTTTTGTCCAA
33	F	160998	161030	161043	161075	0	1.05e-10	ycf2-exon4;_	ycf2-exon4;_	IRb	IRb	TTGGACAAAAAGAAACGAAGTGACTTAGACAAA		TTGGACAAAAAGAAACGAAGTGACTTAGACAAA
33	P	95842	95874	160998	161030	0	1.05e-10	ycf2-exon1;_	ycf2-exon4;_	IRa	IRb	TTTGTCTAAGTCACTTCGTTTCTTTTTGTCCAA		TTGGACAAAAAGAAACGAAGTGACTTAGACAAA
33	P	95887	95919	161043	161075	0	1.05e-10	ycf2-exon1;_	ycf2-exon4;_	IRa	IRb	TTTGTCTAAGTCACTTCGTTTCTTTTTGTCCAA		TTGGACAAAAAGAAACGAAGTGACTTAGACAAA
33	R	5815	5847	5815	5847	-2	4.98e-07	_	_	LSC	LSC	TATTATTATATATTTATATTTATTTATTATTAT		TATTATTATATATTTATATTTATTTATTATTAT
33	R	10675	10707	10675	10707	-2	4.98e-07	_	_	LSC	LSC	TTTAATTTAATAAATAAATAAAAAATTTAATTT		TTTAATTTAATAAATAAATAAAAAATTTAATTT
33	R	35319	35351	118182	118214	-3	1.54e-05	_	_	LSC	SSC	ATATATATAATAATATATATATTAATAATTAAT		TAATTTATAATTATATTTATAATTATATATATA
34	F	118060	118093	118076	118109	-3	4.23e-06	_	_	SSC	SSC	TATTATTTATATAAATTATTATTTATATAAATGT		TATTATTTATATAAATGTTTTTTTATATAAATGT
34	P	53506	53539	53506	53539	-2	1.32e-07	_	_	LSC	LSC	ATATATAATATATAAAATTTTATATATTTTATAT		ATATATAATATATAAAATTTTATATATTTTATAT
34	R	88453	88486	88453	88486	-2	1.32e-07	_	_	LSC	LSC	TATATATATATATTTATTATTTATATATTTATAT		TATATATATATATTTATTATTTATATATTTATAT
34	R	118483	118516	118490	118523	-3	4.23e-06	_	_	SSC	SSC	ATATATAATAATATTATATATATATATAATAATA		ATAATATTATATATATATATAATAATATTATATA
35	P	5794	5828	118447	118481	-3	1.16e-06	_	_	LSC	SSC	ATTATTATTTTTATATATAATTATTATTATATATT		AATATAAAATAATAATAATATATAATAATAATAAT
36	C	5799	5834	35387	35422	-2	9.29e-09	_	_	LSC	LSC	TATTTTTATATATAATTATTATTATATATTTATATT		ATAAATATATATATTAATAATAAAATATAAATATAA
36	F	98305	98340	98353	98388	-2	9.29e-09	ycf2-exon1;_	ycf2-exon1;_	IRa	IRa	TGATGATATCGATATTGATGATAGTGACGATAGTGA		TGACGATATCGATATTGATGATAGTGACGATAATGA
36	F	158529	158564	158577	158612	-2	9.29e-09	ycf2-exon4;_	ycf2-exon4;_	IRb	IRb	TCATTATCGTCACTATCATCAATATCGATATCGTCA		TCACTATCGTCACTATCATCAATATCGATATCATCA
36	P	1880	1915	1880	1915	0	1.64e-12	_	_	LSC	LSC	AAAATGGAAAAAAGAAATATTTCTTTTTTCCATTTT		AAAATGGAAAAAAGAAATATTTCTTTTTTCCATTTT
36	P	98305	98340	158529	158564	-2	9.29e-09	ycf2-exon1;_	ycf2-exon4;_	IRa	IRb	TGATGATATCGATATTGATGATAGTGACGATAGTGA		TCATTATCGTCACTATCATCAATATCGATATCGTCA
36	P	98353	98388	158577	158612	-2	9.29e-09	ycf2-exon1;_	ycf2-exon4;_	IRa	IRb	TGACGATATCGATATTGATGATAGTGACGATAATGA		TCACTATCGTCACTATCATCAATATCGATATCATCA
37	F	128771	128807	128879	128915	0	4.09e-13	_	_	SSC	SSC	ATTTATTTTATATATATTATAATTATAATTTATTTTA		ATTTATTTTATATATATTATAATTATAATTTATTTTA
37	F	53506	53542	118036	118072	-3	8.59e-08	_	_	LSC	SSC	ATATATAATATATAAAATTTTATATATTTTATATATA		ATATAAAATATATAAAATTTTATATATTATTTATATA
37	P	5785	5821	118454	118490	-3	8.59e-08	_	_	LSC	SSC	TTATATATAATTATTATTTTTATATATAATTATTATT		AATAATAATAATATATAATAATAATAATAATATATAA
37	P	90282	90318	90282	90318	-3	8.59e-08	rpl22;_	rpl22;_	LSC	LSC	TCTAAATATGAATCTAAATCTTAGATTCATATTTAGA		TCTAAATATGAATCTAAATCTTAGATTCATATTTAGA
37	R	53484	53520	53498	53534	-3	8.59e-08	_	_	LSC	LSC	TTTATATATAATATAATATATAATATATAATATATAA		AATATATAATATATAATATATAAAATTTTATATATTT
38	F	118160	118197	118196	118233	0	1.02e-13	_	_	SSC	SSC	ATTTATAATTATATATATAATTTAATTTATAATTATAT		ATTTATAATTATATATATAATTTAATTTATAATTATAT
38	F	118400	118437	118433	118470	0	1.02e-13	_	_	SSC	SSC	ATATATAATAAGTGAATATAAAATAATAATAATATATA		ATATATAATAAGTGAATATAAAATAATAATAATATATA
38	P	9439	9476	9439	9476	-2	6.48e-10	_	_	LSC	LSC	AAATAAATTCATGAATTTGAAAATTCATGAATTTATTT		AAATAAATTCATGAATTTGAAAATTCATGAATTTATTT
38	R	118458	118495	118458	118495	0	1.02e-13	_	_	SSC	SSC	ATAATAATATATAATAATAATAATAATATATAATAATA		ATAATAATATATAATAATAATAATAATATATAATAATA
38	R	35298	35335	35430	35467	-3	2.33e-08	_	_	LSC	LSC	ATATTAATAATTAATAATAATATATATATAATAATATA		ATATAATAATAATTATATAATAATTATTAATAATTATA
38	R	35395	35432	35411	35448	-3	2.33e-08	_	_	LSC	LSC	ATATATTAATAATAAAATATAAATATAATATAAAAATA		ATATAAATATAATATAAAAATATAATAATAATTATATA
40	P	31749	31788	31749	31788	0	6.4e-15	_	_	LSC	LSC	CAATCAACCAATCAATCAATATTGATTGATTGGTTGATTG		CAATCAACCAATCAATCAATATTGATTGATTGGTTGATTG
42	P	118483	118524	118483	118524	-2	3.1e-12	_	_	SSC	SSC	ATATATAATAATATTATATATATATATAATAATATTATATAT		ATATATAATAATATTATATATATATATAATAATATTATATAT
46	F	240	285	262	307	0	1.56e-18	_	_	LSC	LSC	TATTTATATTGTATTTATAATATATTTATATTGTATTTATAATATA		TATTTATATTGTATTTATAATATATTTATATTGTATTTATAATATA
46	F	98315	98360	98339	98384	-2	1.45e-14	ycf2-exon1;_	ycf2-exon1;_	IRa	IRa	GATATTGATGATAGTGACGATAGTGATATTGATGATAGTGACGATA		GATATTGATGATAGTGACGATATCGATATTGATGATAGTGACGATA
46	F	158533	158578	158557	158602	-2	1.45e-14	ycf2-exon4;_	ycf2-exon4;_	IRb	IRb	TATCGTCACTATCATCAATATCGATATCGTCACTATCATCAATATC		TATCGTCACTATCATCAATATCACTATCGTCACTATCATCAATATC
46	P	98315	98360	158533	158578	-2	1.45e-14	ycf2-exon1;_	ycf2-exon4;_	IRa	IRb	GATATTGATGATAGTGACGATAGTGATATTGATGATAGTGACGATA		TATCGTCACTATCATCAATATCGATATCGTCACTATCATCAATATC
46	P	98339	98384	158557	158602	-2	1.45e-14	ycf2-exon1;_	ycf2-exon4;_	IRa	IRb	GATATTGATGATAGTGACGATATCGATATTGATGATAGTGACGATA		TATCGTCACTATCATCAATATCACTATCGTCACTATCATCAATATC
48	P	50843	50890	50843	50890	0	9.76e-20	_	_	LSC	LSC	TATATATATTATTTACTATTATATATATAATAGTAAATAATATATATA		TATATATATTATTTACTATTATATATATAATAGTAAATAATATATATA
50	F	5970	6019	6002	6051	0	6.1e-21	_	_	LSC	LSC	ATTTATTACTTATATTTAAATATTTAAATTTAATTTATTACTTATATTTA		ATTTATTACTTATATTTAAATATTTAAATTTAATTTATTACTTATATTTA
51	P	80810	80860	80810	80860	-1	2.33e-19	_	_	LSC	LSC	TTGAAGTAATGAACCTCCCAATATGCCATATTGGGAGGTTCATTACTTCAA		TTGAAGTAATGAACCTCCCAATATGCCATATTGGGAGGTTCATTACTTCAA
62	P	122613	122674	122613	122674	0	3.64e-28	_	_	SSC	SSC	TATATTATTTTTCTATTTTTTCTTTTAATTTAAATTAAAAGAAAAAATAGAAAAATAATATA		TATATTATTTTTCTATTTTTTCTTTTAATTTAAATTAAAAGAAAAAATAGAAAAATAATATA
64	F	128771	128834	128852	128915	0	2.27e-29	_	_	SSC	SSC	ATTTATTTTATATATATTATAATTATAATTTATTTTATATATATTATAATTATAATTTATTTTA		ATTTATTTTATATATATTATAATTATAATTTATTTTATATATATTATAATTATAATTTATTTTA
91	F	128771	128861	128825	128915	0	1.26e-45	_	_	SSC	SSC	ATTTATTTTATATATATTATAATTATAATTTATTTTATATATATTATAATTATAATTTATTTTATATATATTATAATTATAATTTATTTTA		ATTTATTTTATATATATTATAATTATAATTTATTTTATATATATTATAATTATAATTTATTTTATATATATTATAATTATAATTTATTTTA
118	F	128771	128888	128798	128915	0	7e-62	_	_	SSC	SSC	ATTTATTTTATATATATTATAATTATAATTTATTTTATATATATTATAATTATAATTTATTTTATATATATTATAATTATAATTTATTTTATATATATTATAATTATAATTTATTTTA		ATTTATTTTATATATATTATAATTATAATTTATTTTATATATATTATAATTATAATTTATTTTATATATATTATAATTATAATTTATTTTATATATATTATAATTATAATTTATTTTA
26501	P	91093	117593	139324	165824	0	0	ycf1-exon1;_	-exon12;ycf1-exon2;_	IRa	IRb	GGTTCAATTCCCGTCGTTCGCCCATTATATTTCAAATTCCAAAAATGCTATTTTCAATATGCCTATTTACGGCGACGAAGAATAAAACTATCACTATATCTTTTCTTTTTCCTACTTCTTCTTCCAAGCGCAGGATAACCCCAAGGGGTCGTGGGTCTTTTTCTACCAATTGGTGCTCTCCCTTCACCGCCCCCATGGGGATGGTCTACAGGGTTCATAACTACTCCTCTTACTACAGGACGCTTACCTAGCCAACACTTAGATCCGGCTCTACCCAAACTTTTTTGGTTCACCCCAACATTACCTACTTGTCCGACTGTTGCTAAGCCGTTTTTGGATATCAAACGGACCTCCCCAGAAGGTAATCTTAATGTGGCCGATTTACCCTCTTTTGCAATC…		CACTTAATAAAAAAAATGTGACCAATTAACCAACCAATAAAACTACTTGTTACAAATAACATCTTGTTGTTGCATCGAAACAGATAAATGTTGACTAATCTGGCTAGTGTTGAACTTGGTAAAATAAAATGGTTGAATAATTGAAAAATGCAATTATTCAGGAATATACATTGAATATTGAAATTACGTATTGAATTTCTAGTAGTAGATCCATAATCTAAAAAGTTCTTCTTATTGTTCCAGAAGAAATGAAATAAAAGATATGGTAGAACTAGGACAGTTATTGTATGAGGTTTACCCAATGCTAAATGCAGAGGCGCATAATAGATTGATATAAACATCATAAGCTGTCCCATAATAAAACCGGTTGTTGCTGATATCTGCTTTTCGGTTCCTTCT…

## Sheet: A. ‘Hong Jian’-long repeats
Length	Type	Repeat_F_start	Repeat_F_end	Repeat_R_start	Repeat_R_end	Mismatch	E-value	Repeat_F_gene	Repeat_R_gene	Repeat_F_region	Repeat_R_region	Repeat_F_seq	Repeat_R_seq
30	C	15177	15206	15646	15675	-2	2.63e-05	_	_	LSC	LSC	TATTATTTTTTTTTATTTAATTATTTTTTA		ATAATAAAAAAAAATAAAATAATAAAAAAA
30	C	53393	53422	101509	101538	-2	2.63e-05	_	_	LSC	IRa	TTATTATATTAATATATATATTTATATTTT		AATAATATAATAATATATATAAATATGAAA
30	F	4547	4576	101852	101881	-2	2.63e-05	_	_	LSC	IRa	TAAAATATAAAAATATAAATATTAAATATA		TAAAATATAAAAATCTAAATATAAAATATA
30	F	5728	5757	155328	155357	-2	2.63e-05	_	_	LSC	IRb	TATTTTTATATTTATATATATATATTTTTT		TATTTTTATATTTATATATATATATTTCAT
30	F	35294	35323	35333	35362	-2	2.63e-05	_	_	LSC	LSC	ATATATATTAATAATTAATAATAATATATA		ATATATATTAATAATTAATAATAATTTATT
30	F	101728	101757	101758	101787	-2	2.63e-05	_	_	IRa	IRa	ATAATTATAATATAAATTTATAAATTTATA		ATATTTATAATATAAATTTATAAAATTATA
30	F	155103	155132	155133	155162	-2	2.63e-05	_	_	IRb	IRb	TATAATTTTATAAATTTATATTATAAATAT		TATAAATTTATAAATTTATATTATAATTAT
30	P	87204	87233	87206	87235	-1	6.04e-07	_	_	LSC	LSC	TTTTTTTTTTTATGAATTCATAAAAAAAAA		TTTTTTTTTATGAATTCATAAAAAAAAATA
30	P	4547	4576	155009	155038	-2	2.63e-05	_	_	LSC	IRb	TAAAATATAAAAATATAAATATTAAATATA		TATATTTTATATTTAGATTTTTATATTTTA
30	P	5728	5757	101533	101562	-2	2.63e-05	_	_	LSC	IRa	TATTTTTATATTTATATATATATATTTTTT		ATGAAATATATATATATAAATATAAAAATA
30	P	34829	34858	118145	118174	-2	2.63e-05	_	_	LSC	SSC	TATATAATTATATATTATATATATAATATA		TATATTATTTATATAATTTATAATTATATA
30	P	101728	101757	155103	155132	-2	2.63e-05	_	_	IRa	IRb	ATAATTATAATATAAATTTATAAATTTATA		TATAATTTTATAAATTTATATTATAAATAT
30	P	101758	101787	155133	155162	-2	2.63e-05	_	_	IRa	IRb	ATATTTATAATATAAATTTATAAAATTATA		TATAAATTTATAAATTTATATTATAATTAT
30	R	34814	34843	53580	53609	-1	6.04e-07	_	_	LSC	LSC	AATATCAATTATAATTATATAATTATATAT		TATATATTAATATATTAATATTAATTATAA
30	R	133950	133979	133951	133980	-1	6.04e-07	_	_	SSC	SSC	ATTATATTTATATTTATTTATATTTATATT		TTATATTTATATTTATTTATATTTATATTG
30	R	15652	15681	15652	15681	-2	2.63e-05	_	_	LSC	LSC	AAAAAAAATAAAATAATAAAAAAAAAAAAA		AAAAAAAATAAAATAATAAAAAAAAAAAAA
30	R	35294	35323	35294	35323	-2	2.63e-05	_	_	LSC	LSC	ATATATATTAATAATTAATAATAATATATA		ATATATATTAATAATTAATAATAATATATA
30	R	53393	53422	155352	155381	-2	2.63e-05	_	_	LSC	IRb	TTATTATATTAATATATATATTTATATTTT		TTTCATATTTATATATATTATTATATTATT
30	R	90307	90336	90307	90336	-2	2.63e-05	rpl22;_	rpl22;_	LSC	LSC	TTCATATTTAGATTTTTTAGATTTATCCTT		TTCATATTTAGATTTTTTAGATTTATCCTT
31	F	5710	5740	155006	155036	-1	1.56e-07	_	_	LSC	IRb	ATTTATATTTTATATTTATATTTTTATATTT		ATTTATATTTTATATTTAGATTTTTATATTT
31	P	53510	53540	118035	118065	0	1.68e-09	_	_	LSC	SSC	ATAATATATAAAATTTTATATATTTTATATA		TATATAAAATATATAAAATTTTATATATTAT
31	P	70336	70366	70384	70414	0	1.68e-09	_	_	LSC	LSC	AAAAGTAAGAACTCAGCAGGACTGTACCCCT		AGGGGTACAGTCCTGCTGAGTTCTTACTTTT
31	P	5710	5740	101854	101884	-1	1.56e-07	_	_	LSC	IRa	ATTTATATTTTATATTTATATTTTTATATTT		AAATATAAAAATCTAAATATAAAATATAAAT
31	R	118452	118482	118452	118482	-2	7.02e-06	_	_	SSC	SSC	AAAATAATAATAATATATAATAATAATAATA		AAAATAATAATAATATATAATAATAATAATA
31	R	128929	128959	128929	128959	-2	7.02e-06	_	_	SSC	SSC	ATATATATAATAAATATAATTAATATATATA		ATATATATAATAAATATAATTAATATATATA
32	C	101860	101891	154999	155030	-2	1.87e-06	_	_	IRa	IRb	AAAAATCTAAATATAAAATATAAATCTAATAA		TTATTAGATTTATATTTTATATTTAGATTTTT
32	C	5709	5740	101527	101558	-3	5.61e-05	_	_	LSC	IRa	TATTTATATTTTATATTTATATTTTTATATTT		ATAAATATGAAATATATATATATAAATATAAA
32	C	53489	53520	155055	155086	-3	5.61e-05	_	_	LSC	IRb	ATATAATATAATATATAATATATAATATATAA		TATATTATATTTTATATTATATTATATATATT
32	C	88457	88488	101521	101552	-3	5.61e-05	_	_	LSC	IRa	TATATATATTTATTATTTATATATTTATATTT		ATATATATAAATATGAAATATATATATATAAA
32	C	118497	118528	155356	155387	-3	5.61e-05	_	_	SSC	IRb	TATATATATATATAATAATATTATATATATAA		ATATTTATATATATTATTATATTATTTATATT
32	F	118348	118379	118376	118407	0	4.19e-10	_	_	SSC	SSC	ATAACATATAATAGGTATAAAATAATATATAA		ATAACATATAATAGGTATAAAATAATATATAA
32	F	9877	9908	39693	39724	-2	1.87e-06	-exon17;_	-exon26;_	LSC	LSC	AGAAAGCGGAGAGAGAGGGATTCGAACCCTCG		AGAAAAAGGAGAGAGAGGGATTCGAACCCTCG
32	F	5718	5749	118221	118252	-3	5.61e-05	_	_	LSC	SSC	TTTATATTTATATTTTTATATTTATATATATA		TTTATAATTATATATTTATAATTATATATATA
32	F	15167	15198	126941	126972	-3	5.61e-05	_	_	LSC	SSC	TTATGTTATTTATTATTTTTTTTTATTTAATT		TTATGTTATATATTATTTATTTTTATTTGATT
32	F	158530	158561	158554	158585	-3	5.61e-05	ycf2-exon4;_	ycf2-exon4;_	IRb	IRb	TATCGTCACTATCATCAATATCACTATCGTCA		TATCGTCACTATCATCAATATCGATATCATCA
32	P	9880	9911	49711	49742	-2	1.87e-06	-exon17;_	-exon29;_	LSC	LSC	AAGCGGAGAGAGAGGGATTCGAACCCTCGGTA		TACCGAGGGTTCGAATCCCTCTCTTTCCGTTT
32	P	4545	4576	5713	5744	-3	5.61e-05	_	_	LSC	LSC	ATTAAAATATAAAAATATAAATATTAAATATA		TATATTTTATATTTATATTTTTATATTTATAT
32	P	5719	5750	35391	35422	-3	5.61e-05	_	_	LSC	LSC	TTATATTTATATTTTTATATTTATATATATAT		ATATATATATTAATAATAAAATATAAATATAA
32	P	5803	5834	35421	35452	-3	5.61e-05	_	_	LSC	LSC	TTTATATATAATTATTATTATATATTTATATT		AATATAAAAATATAATAATAATTATATAATAA
32	P	30672	30703	64738	64769	-3	5.61e-05	_	_	LSC	LSC	ATTATTATAATTATATTTATTTAATTTTAATA		TATTAAATTTAAATATAAATAATTATAATAAT
32	P	35306	35337	53535	53566	-3	5.61e-05	_	_	LSC	LSC	AATTAATAATAATATATATATAATAATATATA		TATATATATTTATATATATATTAATATTAATT
32	P	39696	39727	49711	49742	-3	5.61e-05	-exon26;_	-exon29;_	LSC	LSC	AAAAGGAGAGAGAGGGATTCGAACCCTCGATA		TACCGAGGGTTCGAATCCCTCTCTTTCCGTTT
32	R	101860	101891	101860	101891	-2	1.87e-06	_	_	IRa	IRa	AAAAATCTAAATATAAAATATAAATCTAATAA		AAAAATCTAAATATAAAATATAAATCTAATAA
32	R	154999	155030	154999	155030	-2	1.87e-06	_	_	IRb	IRb	TTATTAGATTTATATTTTATATTTAGATTTTT		TTATTAGATTTATATTTTATATTTAGATTTTT
32	R	188	219	5798	5829	-3	5.61e-05	_	_	LSC	LSC	TTTTTATTTTATTATTAATATATTTTTTTATT		TTATTTTTATATATAATTATTATTATATATTT
32	R	5709	5740	155332	155363	-3	5.61e-05	_	_	LSC	IRb	TATTTATATTTTATATTTATATTTTTATATTT		TTTATATTTATATATATATATTTCATATTTAT
32	R	5718	5749	53404	53435	-3	5.61e-05	_	_	LSC	LSC	TTTATATTTATATTTTTATATTTATATATATA		ATATATATATTTATATTTTTATTATAATATTT
32	R	5806	5837	5825	5856	-3	5.61e-05	_	_	LSC	LSC	ATATATAATTATTATTATATATTTATATTTAT		TATTTATATTTATTTATTATTATCTATATATA
32	R	35378	35409	118473	118504	-3	5.61e-05	_	_	LSC	SSC	ATATATATTATAAATATATATATTAATAATAA		AATAATAATAATATATAATAATATTATATATA
32	R	53489	53520	101804	101835	-3	5.61e-05	_	_	LSC	IRa	ATATAATATAATATATAATATATAATATATAA		AATATATATAATATAATATAAAATATAATATA
32	R	88457	88488	155338	155369	-3	5.61e-05	_	_	LSC	IRb	TATATATATTTATTATTTATATATTTATATTT		TTTATATATATATATTTCATATTTATATATAT
32	R	101503	101534	118497	118528	-3	5.61e-05	_	_	IRa	SSC	AATATAAATAATATAATAATATATATAAATAT		TATATATATATATAATAATATTATATATATAA
33	C	4536	4568	5711	5743	-2	4.98e-07	_	_	LSC	LSC	AAATATAAAATTAAAATATAAAAATATAAATAT		TTTATATTTTATATTTATATTTTTATATTTATA
33	C	5785	5817	118463	118495	-3	1.54e-05	_	_	LSC	SSC	TTATATATAATTATTATTTTTATATATAATTAT		AATATATAATAATAATAATAATATATAATAATA
33	C	35310	35342	118222	118254	-3	1.54e-05	_	_	LSC	SSC	AATAATAATATATATATAATAATATATATATTA		TTATAATTATATATTTATAATTATATATATAAT
33	F	95842	95874	95887	95919	0	1.05e-10	ycf2-exon1;_	ycf2-exon1;_	IRa	IRa	TTTGTCTAAGTCACTTCGTTTCTTTTTGTCCAA		TTTGTCTAAGTCACTTCGTTTCTTTTTGTCCAA
33	F	160971	161003	161016	161048	0	1.05e-10	ycf2-exon4;_	ycf2-exon4;_	IRb	IRb	TTGGACAAAAAGAAACGAAGTGACTTAGACAAA		TTGGACAAAAAGAAACGAAGTGACTTAGACAAA
33	P	95842	95874	160971	161003	0	1.05e-10	ycf2-exon1;_	ycf2-exon4;_	IRa	IRb	TTTGTCTAAGTCACTTCGTTTCTTTTTGTCCAA		TTGGACAAAAAGAAACGAAGTGACTTAGACAAA
33	P	95887	95919	161016	161048	0	1.05e-10	ycf2-exon1;_	ycf2-exon4;_	IRa	IRb	TTTGTCTAAGTCACTTCGTTTCTTTTTGTCCAA		TTGGACAAAAAGAAACGAAGTGACTTAGACAAA
33	R	5815	5847	5815	5847	-2	4.98e-07	_	_	LSC	LSC	TATTATTATATATTTATATTTATTTATTATTAT		TATTATTATATATTTATATTTATTTATTATTAT
33	R	10675	10707	10675	10707	-2	4.98e-07	_	_	LSC	LSC	TTTAATTTAATAAATAAATAAAAAATTTAATTT		TTTAATTTAATAAATAAATAAAAAATTTAATTT
33	R	35319	35351	118182	118214	-3	1.54e-05	_	_	LSC	SSC	ATATATATAATAATATATATATTAATAATTAAT		TAATTTATAATTATATTTATAATTATATATATA
34	F	118060	118093	118076	118109	-3	4.23e-06	_	_	SSC	SSC	TATTATTTATATAAATTATTATTTATATAAATGT		TATTATTTATATAAATGTTTTTTTATATAAATGT
34	P	53506	53539	53506	53539	-2	1.32e-07	_	_	LSC	LSC	ATATATAATATATAAAATTTTATATATTTTATAT		ATATATAATATATAAAATTTTATATATTTTATAT
34	R	88453	88486	88453	88486	-2	1.32e-07	_	_	LSC	LSC	TATATATATATATTTATTATTTATATATTTATAT		TATATATATATATTTATTATTTATATATTTATAT
34	R	118483	118516	118490	118523	-3	4.23e-06	_	_	SSC	SSC	ATATATAATAATATTATATATATATATAATAATA		ATAATATTATATATATATATAATAATATTATATA
35	P	5794	5828	118447	118481	-3	1.16e-06	_	_	LSC	SSC	ATTATTATTTTTATATATAATTATTATTATATATT		AATATAAAATAATAATAATATATAATAATAATAAT
36	C	5799	5834	35387	35422	-2	9.28e-09	_	_	LSC	LSC	TATTTTTATATATAATTATTATTATATATTTATATT		ATAAATATATATATTAATAATAAAATATAAATATAA
36	F	98305	98340	98353	98388	-2	9.28e-09	ycf2-exon1;_	ycf2-exon1;_	IRa	IRa	TGATGATATCGATATTGATGATAGTGACGATAGTGA		TGACGATATCGATATTGATGATAGTGACGATAATGA
36	F	158502	158537	158550	158585	-2	9.28e-09	ycf2-exon4;_	ycf2-exon4;_	IRb	IRb	TCATTATCGTCACTATCATCAATATCGATATCGTCA		TCACTATCGTCACTATCATCAATATCGATATCATCA
36	P	1880	1915	1880	1915	0	1.64e-12	_	_	LSC	LSC	AAAATGGAAAAAAGAAATATTTCTTTTTTCCATTTT		AAAATGGAAAAAAGAAATATTTCTTTTTTCCATTTT
36	P	98305	98340	158502	158537	-2	9.28e-09	ycf2-exon1;_	ycf2-exon4;_	IRa	IRb	TGATGATATCGATATTGATGATAGTGACGATAGTGA		TCATTATCGTCACTATCATCAATATCGATATCGTCA
36	P	98353	98388	158550	158585	-2	9.28e-09	ycf2-exon1;_	ycf2-exon4;_	IRa	IRb	TGACGATATCGATATTGATGATAGTGACGATAATGA		TCACTATCGTCACTATCATCAATATCGATATCATCA
37	F	128771	128807	128852	128888	0	4.09e-13	_	_	SSC	SSC	ATTTATTTTATATATATTATAATTATAATTTATTTTA		ATTTATTTTATATATATTATAATTATAATTTATTTTA
37	F	53506	53542	118036	118072	-3	8.59e-08	_	_	LSC	SSC	ATATATAATATATAAAATTTTATATATTTTATATATA		ATATAAAATATATAAAATTTTATATATTATTTATATA
37	P	5785	5821	118454	118490	-3	8.59e-08	_	_	LSC	SSC	TTATATATAATTATTATTTTTATATATAATTATTATT		AATAATAATAATATATAATAATAATAATAATATATAA
37	P	90282	90318	90282	90318	-3	8.59e-08	rpl22;_	rpl22;_	LSC	LSC	TCTAAATATGAATCTAAATCTTAGATTCATATTTAGA		TCTAAATATGAATCTAAATCTTAGATTCATATTTAGA
37	R	53484	53520	53498	53534	-3	8.59e-08	_	_	LSC	LSC	TTTATATATAATATAATATATAATATATAATATATAA		AATATATAATATATAATATATAAAATTTTATATATTT
38	F	118160	118197	118196	118233	0	1.02e-13	_	_	SSC	SSC	ATTTATAATTATATATATAATTTAATTTATAATTATAT		ATTTATAATTATATATATAATTTAATTTATAATTATAT
38	F	118400	118437	118433	118470	0	1.02e-13	_	_	SSC	SSC	ATATATAATAAGTGAATATAAAATAATAATAATATATA		ATATATAATAAGTGAATATAAAATAATAATAATATATA
38	P	9439	9476	9439	9476	-2	6.47e-10	_	_	LSC	LSC	AAATAAATTCATGAATTTGAAAATTCATGAATTTATTT		AAATAAATTCATGAATTTGAAAATTCATGAATTTATTT
38	R	118458	118495	118458	118495	0	1.02e-13	_	_	SSC	SSC	ATAATAATATATAATAATAATAATAATATATAATAATA		ATAATAATATATAATAATAATAATAATATATAATAATA
38	R	35298	35335	35430	35467	-3	2.33e-08	_	_	LSC	LSC	ATATTAATAATTAATAATAATATATATATAATAATATA		ATATAATAATAATTATATAATAATTATTAATAATTATA
38	R	35395	35432	35411	35448	-3	2.33e-08	_	_	LSC	LSC	ATATATTAATAATAAAATATAAATATAATATAAAAATA		ATATAAATATAATATAAAAATATAATAATAATTATATA
40	P	31749	31788	31749	31788	0	6.4e-15	_	_	LSC	LSC	CAATCAACCAATCAATCAATATTGATTGATTGGTTGATTG		CAATCAACCAATCAATCAATATTGATTGATTGGTTGATTG
42	P	118483	118524	118483	118524	-2	3.1e-12	_	_	SSC	SSC	ATATATAATAATATTATATATATATATAATAATATTATATAT		ATATATAATAATATTATATATATATATAATAATATTATATAT
46	F	240	285	262	307	0	1.56e-18	_	_	LSC	LSC	TATTTATATTGTATTTATAATATATTTATATTGTATTTATAATATA		TATTTATATTGTATTTATAATATATTTATATTGTATTTATAATATA
46	F	98315	98360	98339	98384	-2	1.45e-14	ycf2-exon1;_	ycf2-exon1;_	IRa	IRa	GATATTGATGATAGTGACGATAGTGATATTGATGATAGTGACGATA		GATATTGATGATAGTGACGATATCGATATTGATGATAGTGACGATA
46	F	158506	158551	158530	158575	-2	1.45e-14	ycf2-exon4;_	ycf2-exon4;_	IRb	IRb	TATCGTCACTATCATCAATATCGATATCGTCACTATCATCAATATC		TATCGTCACTATCATCAATATCACTATCGTCACTATCATCAATATC
46	P	98315	98360	158506	158551	-2	1.45e-14	ycf2-exon1;_	ycf2-exon4;_	IRa	IRb	GATATTGATGATAGTGACGATAGTGATATTGATGATAGTGACGATA		TATCGTCACTATCATCAATATCGATATCGTCACTATCATCAATATC
46	P	98339	98384	158530	158575	-2	1.45e-14	ycf2-exon1;_	ycf2-exon4;_	IRa	IRb	GATATTGATGATAGTGACGATATCGATATTGATGATAGTGACGATA		TATCGTCACTATCATCAATATCACTATCGTCACTATCATCAATATC
48	P	50843	50890	50843	50890	0	9.76e-20	_	_	LSC	LSC	TATATATATTATTTACTATTATATATATAATAGTAAATAATATATATA		TATATATATTATTTACTATTATATATATAATAGTAAATAATATATATA
50	F	5970	6019	6002	6051	0	6.1e-21	_	_	LSC	LSC	ATTTATTACTTATATTTAAATATTTAAATTTAATTTATTACTTATATTTA		ATTTATTACTTATATTTAAATATTTAAATTTAATTTATTACTTATATTTA
51	P	80810	80860	80810	80860	-1	2.33e-19	_	_	LSC	LSC	TTGAAGTAATGAACCTCCCAATATGCCATATTGGGAGGTTCATTACTTCAA		TTGAAGTAATGAACCTCCCAATATGCCATATTGGGAGGTTCATTACTTCAA
62	P	122613	122674	122613	122674	0	3.64e-28	_	_	SSC	SSC	TATATTATTTTTCTATTTTTTCTTTTAATTTAAATTAAAAGAAAAAATAGAAAAATAATATA		TATATTATTTTTCTATTTTTTCTTTTAATTTAAATTAAAAGAAAAAATAGAAAAATAATATA
64	F	128771	128834	128825	128888	0	2.27e-29	_	_	SSC	SSC	ATTTATTTTATATATATTATAATTATAATTTATTTTATATATATTATAATTATAATTTATTTTA		ATTTATTTTATATATATTATAATTATAATTTATTTTATATATATTATAATTATAATTTATTTTA
91	F	128771	128861	128798	128888	0	1.26e-45	_	_	SSC	SSC	ATTTATTTTATATATATTATAATTATAATTTATTTTATATATATTATAATTATAATTTATTTTATATATATTATAATTATAATTTATTTTA		ATTTATTTTATATATATTATAATTATAATTTATTTTATATATATTATAATTATAATTTATTTTATATATATTATAATTATAATTTATTTTA
26501	P	91093	117593	139297	165797	0	0	ycf1-exon1;_	-exon12;ycf1-exon2;_	IRa	IRb	GGTTCAATTCCCGTCGTTCGCCCATTATATTTCAAATTCCAAAAATGCTATTTTCAATATGCCTATTTACGGCGACGAAGAATAAAACTATCACTATATCTTTTCTTTTTCCTACTTCTTCTTCCAAGCGCAGGATAACCCCAAGGGGTCGTGGGTCTTTTTCTACCAATTGGTGCTCTCCCTTCACCGCCCCCATGGGGATGGTCTACAGGGTTCATAACTACTCCTCTTACTACAGGACGCTTACCTAGCCAACACTTAGATCCGGCTCTACCCAAACTTTTTTGGTTCACCCCAACATTACCTACTTGTCCGACTGTTGCTAAGCCGTTTTTGGATATCAAACGGACCTCCCCAGAAGGTAATCTTAATGTGGCCGATTTACCCTCTTTTGCAATC…		CACTTAATAAAAAAAATGTGACCAATTAACCAACCAATAAAACTACTTGTTACAAATAACATCTTGTTGTTGCATCGAAACAGATAAATGTTGACTAATCTGGCTAGTGTTGAACTTGGTAAAATAAAATGGTTGAATAATTGAAAAATGCAATTATTCAGGAATATACATTGAATATTGAAATTACGTATTGAATTTCTAGTAGTAGATCCATAATCTAAAAAGTTCTTCTTATTGTTCCAGAAGAAATGAAATAAAAGATATGGTAGAACTAGGACAGTTATTGTATGAGGTTTACCCAATGCTAAATGCAGAGGCGCATAATAGATTGATATAAACATCATAAGCTGTCCCATAATAAAACCGGTTGTTGCTGATATCTGCTTTTCGGTTCCTTCT…

## Sheet: A.‘Lady Valentine’-long repeats
Length	Type	Repeat_A_start	Repeat_A_end	Repeat_B_start	Repeat_B_end	E-value	Gene_A	Gene_B	Repeat_A_seq	Repeat_B_seq
30	P	87247	87276	87249	87278	2.37e-06	_	_	TTTTTTTTTTTATGAATTCATAAAAAAAAA	TTTTTTTTTATGAATTCATAAAAAAAAATA
31	F	5710	5740	153626	153656	6.13e-07	_	_	ATTTATATTTTATATTTATATTTTTATATTT	ATTTATATTTTATATTTAGATTTTTATATTT
31	P	70379	70409	70427	70457	6.59e-09	_	_	AAAAGTAAGAACTCAGCAGGACTGTACCCCT	AGGGGTACAGTCCTGCTGAGTTCTTACTTTT
31	P	5710	5740	101897	101927	6.13e-07	_	_	ATTTATATTTTATATTTATATTTTTATATTT	AAATATAAAAATCTAAATATAAAATATAAAT
31	R	117098	117128	117098	117128	2.76e-05	_	_	AAAATAATAATAATATATAATAATAATAATA	AAAATAATAATAATATATAATAATAATAATA
31	R	127548	127578	127548	127578	2.76e-05	_	_	ATATATATAATAAATATAATTAATATATATA	ATATATATAATAAATATAATTAATATATATA
31	R	132620	132650	132625	132655	2.76e-05	_	_	TAATATTTAATATTTATTTTATTTATAATTT	TTTAATATTTATTTTATTTATAATTTTTTAT
32	F	116994	117025	117022	117053	1.65e-09	_	_	ATAACATATAATAGGTATAAAATAATATATAA	ATAACATATAATAGGTATAAAATAATATATAA
32	P	9880	9911	49769	49800	7.36e-06	trnS-GCU	trnS-GGA	AAGCGGAGAGAGAGGGATTCGAACCCTCGGTA	TACCGAGGGTTCGAATCCCTCTCTTTCCGTTT
33	C	5711	5743	4536	4568	1.96e-06	_	_	TTTATATTTTATATTTATATTTTTATATTTATA	AAATATAAAATTAAAATATAAAAATATAAATAT
33	C	117109	117141	5785	5817	6.07e-05	_	_	AATATATAATAATAATAATAATATATAATAATA	TTATATATAATTATTATTTTTATATATAATTAT
33	R	34811	34843	53638	53670	1.96e-06	_	_	ATCAATATCAATTATAATTATATAATTATATAT	TATATATTAATATATTAATATTAATTATAAATA
33	R	5815	5847	5815	5847	1.96e-06	_	_	TATTATTATATATTTATATTTATTTATTATTAT	TATTATTATATATTTATATTTATTTATTATTAT
33	R	132566	132598	132570	132602	1.96e-06	_	_	TTTATTATATTTATATTTATTTATATTTATATT	TTATATTTATATTTATTTATATTTATATTGATT
33	R	10675	10707	10675	10707	1.96e-06	_	_	TTTAATTTAATAAATAAATAAAAAATTTAATTT	TTTAATTTAATAAATAAATAAAAAATTTAATTT
34	P	53564	53597	53564	53597	5.2e-07	_	_	ATATATAATATATAAAATTTTATATATTTTATAT	ATATATAATATATAAAATTTTATATATTTTATAT
34	R	88496	88529	88496	88529	5.2e-07	_	_	TATATATATATATTTATTATTTATATATTTATAT	TATATATATATATTTATTATTTATATATTTATAT
34	R	117129	117162	117136	117169	1.66e-05	_	_	ATATATAATAATATTATATATATATATAATAATA	ATAATATTATATATATATATAATAATATTATATA
35	C	153613	153647	101897	101931	4.55e-06	_	_	TTTAATTTATTAGATTTATATTTTATATTTAGATT	AAATATAAAAATCTAAATATAAAATATAAATCTAA
35	F	9877	9911	39693	39727	4.55e-06	trnS-GCU	trnS-UGA	AGAAAGCGGAGAGAGAGGGATTCGAACCCTCGGTA	AGAAAAAGGAGAGAGAGGGATTCGAACCCTCGATA
35	P	5794	5828	117093	117127	4.55e-06	_	_	ATTATTATTTTTATATATAATTATTATTATATATT	AATATAAAATAATAATAATATATAATAATAATAAT
35	R	101897	101931	101906	101940	4.55e-06	_	_	AAATATAAAAATCTAAATATAAAATATAAATCTAA	AATCTAAATATAAAATATAAATCTAATAAATTAAA
35	R	153613	153647	153622	153656	4.55e-06	_	_	TTTAATTTATTAGATTTATATTTTATATTTAGATT	TTAGATTTATATTTTATATTTAGATTTTTATATTT
36	P	1880	1915	1880	1915	6.44e-12	trnK-UUU	trnK-UUU	AAAATGGAAAAAAGAAATATTTCTTTTTTCCATTTT	AAAATGGAAAAAAGAAATATTTCTTTTTTCCATTTT
37	F	127417	127453	127471	127507	1.61e-12	_	_	ATTTATTTTATATATATTATAATTATAATTTATTTTA	ATTTATTTTATATATATTATAATTATAATTTATTTTA
37	P	5785	5821	117100	117136	3.38e-07	_	_	TTATATATAATTATTATTTTTATATATAATTATTATT	AATAATAATAATATATAATAATAATAATAATATATAA
37	P	90325	90361	90325	90361	3.38e-07	rpl22	rpl22	TCTAAATATGAATCTAAATCTTAGATTCATATTTAGA	TCTAAATATGAATCTAAATCTTAGATTCATATTTAGA
37	R	53556	53592	53542	53578	3.38e-07	_	_	AATATATAATATATAATATATAAAATTTTATATATTT	TTTATATATAATATAATATATAATATATAATATATAA
38	F	117046	117083	117079	117116	4.03e-13	_	_	ATATATAATAAGTGAATATAAAATAATAATAATATATA	ATATATAATAAGTGAATATAAAATAATAATAATATATA
38	P	9439	9476	9439	9476	2.55e-09	_	_	AAATAAATTCATGAATTTGAAAATTCATGAATTTATTT	AAATAAATTCATGAATTTGAAAATTCATGAATTTATTT
38	R	117104	117141	117104	117141	4.03e-13	_	_	ATAATAATATATAATAATAATAATAATATATAATAATA	ATAATAATATATAATAATAATAATAATATATAATAATA
38	R	35411	35448	35395	35432	9.17e-08	_	_	ATATAAATATAATATAAAAATATAATAATAATTATATA	ATATATTAATAATAAAATATAAATATAATATAAAAATA
38	R	35430	35467	35298	35335	9.17e-08	_	_	ATATAATAATAATTATATAATAATTATTAATAATTATA	ATATTAATAATTAATAATAATATATATATAATAATATA
39	C	35384	35422	5796	5834	2.48e-08	_	_	ATTATAAATATATATATTAATAATAAAATATAAATATAA	TATTATTTTTATATATAATTATTATTATATATTTATATT
39	F	98345	98383	98393	98431	2.48e-08	ycf2	ycf2	TATTGATGATATCGATATTGATGATAGTGACGATAGTGA	TAGTGACGATATCGATATTGATGATAGTGACGATAATGA
39	F	157122	157160	157170	157208	2.48e-08	ycf2-D2	ycf2-D2	TCATTATCGTCACTATCATCAATATCGATATCGTCACTA	TCACTATCGTCACTATCATCAATATCGATATCATCAATA
39	P	98393	98431	157170	157208	2.48e-08	ycf2	ycf2-D2	TAGTGACGATATCGATATTGATGATAGTGACGATAATGA	TCACTATCGTCACTATCATCAATATCGATATCATCAATA
39	P	98345	98383	157122	157160	2.48e-08	ycf2	ycf2-D2	TATTGATGATATCGATATTGATGATAGTGACGATAGTGA	TCATTATCGTCACTATCATCAATATCGATATCGTCACTA
40	P	31749	31788	31749	31788	2.52e-14	_	_	CAATCAACCAATCAATCAATATTGATTGATTGGTTGATTG	CAATCAACCAATCAATCAATATTGATTGATTGGTTGATTG
41	F	159583	159623	159628	159668	4.64e-11	ycf2-D2	ycf2-D2	GAAGTGTTTTGGACAAAAAGAAACGAAGTGACTTAGACAAA	GAAGTGCCTTGGACAAAAAGAAACGAAGTGACTTAGACAAA
41	F	95885	95925	95930	95970	4.64e-11	ycf2	ycf2	TTTGTCTAAGTCACTTCGTTTCTTTTTGTCCAAGGCACTTC	TTTGTCTAAGTCACTTCGTTTCTTTTTGTCCAAAACACTTC
41	P	95930	95970	159628	159668	4.64e-11	ycf2	ycf2-D2	TTTGTCTAAGTCACTTCGTTTCTTTTTGTCCAAAACACTTC	GAAGTGCCTTGGACAAAAAGAAACGAAGTGACTTAGACAAA
41	P	95885	95925	159583	159623	4.64e-11	ycf2	ycf2-D2	TTTGTCTAAGTCACTTCGTTTCTTTTTGTCCAAGGCACTTC	GAAGTGTTTTGGACAAAAAGAAACGAAGTGACTTAGACAAA
42	P	117129	117170	117129	117170	1.22e-11	_	_	ATATATAATAATATTATATATATATATAATAATATTATATAT	ATATATAATAATATTATATATATATATAATAATATTATATAT
46	F	240	285	262	307	6.14e-18	_	_	TATTTATATTGTATTTATAATATATTTATATTGTATTTATAATATA	TATTTATATTGTATTTATAATATATTTATATTGTATTTATAATATA
46	F	98358	98403	98382	98427	5.72e-14	ycf2	ycf2	GATATTGATGATAGTGACGATAGTGATATTGATGATAGTGACGATA	GATATTGATGATAGTGACGATATCGATATTGATGATAGTGACGATA
46	F	157126	157171	157150	157195	5.72e-14	ycf2-D2	ycf2-D2	TATCGTCACTATCATCAATATCGATATCGTCACTATCATCAATATC	TATCGTCACTATCATCAATATCACTATCGTCACTATCATCAATATC
46	P	98382	98427	157150	157195	5.72e-14	ycf2	ycf2-D2	GATATTGATGATAGTGACGATATCGATATTGATGATAGTGACGATA	TATCGTCACTATCATCAATATCACTATCGTCACTATCATCAATATC
46	P	98358	98403	157126	157171	5.72e-14	ycf2	ycf2-D2	GATATTGATGATAGTGACGATAGTGATATTGATGATAGTGACGATA	TATCGTCACTATCATCAATATCGATATCGTCACTATCATCAATATC
48	P	50901	50948	50901	50948	3.84e-19	_	_	TATATATATTATTTACTATTATATATATAATAGTAAATAATATATATA	TATATATATTATTTACTATTATATATATAATAGTAAATAATATATATA
50	F	5970	6019	6002	6051	2.4e-20	_	_	ATTTATTACTTATATTTAAATATTTAAATTTAATTTATTACTTATATTTA	ATTTATTACTTATATTTAAATATTTAAATTTAATTTATTACTTATATTTA
51	P	80853	80903	80853	80903	9.18e-19	_	_	TTGAAGTAATGAACCTCCCAATATGCCATATTGGGAGGTTCATTACTTCAA	TTGAAGTAATGAACCTCCCAATATGCCATATTGGGAGGTTCATTACTTCAA
62	P	121259	121320	121259	121320	1.43e-27	_	_	TATATTATTTTTCTATTTTTTCTTTTAATTTAAATTAAAAGAAAAAATAGAAAAATAATATA	TATATTATTTTTCTATTTTTTCTTTTAATTTAAATTAAAAGAAAAAATAGAAAAATAATATA
64	F	127417	127480	127444	127507	8.94e-29	_	_	ATTTATTTTATATATATTATAATTATAATTTATTTTATATATATTATAATTATAATTTATTTTA	ATTTATTTTATATATATTATAATTATAATTTATTTTATATATATTATAATTATAATTTATTTTA
25788	P	91136	116923	138630	164417	0	_	trnH-GUG	GGTTCAATTCCCGTCGTTCGCCCATTATATTTCAAATTCCAAAAATGCTATTTTCAATATGCCTATTTACGGCGACGAAGAATAAAACTATCACTATATCTTTTCTTTTTCCTACTTCTTCTTCCAAGCGCAGGATAACCCCAAGGGGTCGTGGGTCTTTTTCTACCAATTGGTGCTCTCCCTTCACCGCCCCCATGGGGATGGTCTACAGGGTTCATAACTACTCCTCTTACTACAGGACGCTTACCTAGCCAACACTTAGATCCGGCTCTACCCAAACTTTTTTGGTTCACCCCAACATTACCTACTTGTCCGACTGTTGCTAAGCCGTTTTTGGATATCAAACGGACCTCCCCAGAAGGTAATCTTAATGTGGCCGATTTACCCTCTTTTGCAATC…	GAATGGAATTGGAATATAGATATAATATTTTATAAATTATATTATTTTATTATTATTATTTTATAATGATATTTTATAATATAATGTATAATGAAATAGAGCCCCTTTGAGGTTCCCTATGAAATGGGCATGGAACGGAGCCACTACGAAGAAGTTCCGGGAGTTACGAAGGAAGCTTCGGACTCATATTGTTCGTGGGTTGAGAACGGTAGTTGAACTTTATGAGATCGAATCACCCGTTGTTCCTCAGTAGCTCAGTGGTAGAGCGGTTGGCTGTTAACTGACTGGTCGTAGGTTCGAATCCTACTTGGGGAGATTTGATTAATTTTTTATTAAAAAATGAAGAATTGAATGAAAGGGCTCGTTTTGACCGTTAGGAGTAGGTAACCCGTTCCCTTT…

## Sheet: A.‘Red Vein’-long repeats
Length	Type	Repeat_A_start	Repeat_A_end	Repeat_B_start	Repeat_B_end	E-value	Gene_A	Gene_B	Repeat_A_seq	Repeat_B_seq
30	F	81871	81900	116460	116489	2.37e-06	_	_	AAAAAAAAAAAAAAAAAAAAAAAAAAAAAA	AAATAAAAAAAAAAAAAAAAAAAAAAAAAA
30	P	81871	81900	139542	139571	2.37e-06	_	_	AAAAAAAAAAAAAAAAAAAAAAAAAAAAAA	TTTTTTTTTTTTTTTTTTTTTTTTTTATTT
30	R	35054	35083	53873	53902	2.37e-06	_	_	ATATATATATTATATTATAAATATATATAT	TATATATATTAATATTATATTATATATATA
30	R	81870	81899	81871	81900	2.37e-06	_	_	TAAAAAAAAAAAAAAAAAAAAAAAAAAAAA	AAAAAAAAAAAAAAAAAAAAAAAAAAAAAA
31	C	89126	89156	8335	8365	2.75e-05	_	_	TATATATATATATTTATTATTTATATATTTA	AAATAAATATATAAATAATAAATATATAAAT
31	C	139536	139566	116459	116489	2.75e-05	_	_	TTTTCATTTTTTTTTTTTTTTTTTTTTTTTT	AAAATAAAAAAAAAAAAAAAAAAAAAAAAAA
31	C	153426	153456	102575	102605	2.75e-05	_	_	TATATTATATATATTATAATATATATTATAT	ATATAATATATATTATAATATATATAATATA
31	F	10211	10241	10230	10260	2.75e-05	_	_	AAATATAAAATAAATTAAAAAATATAAAATA	AAATATAAAATAAATTAAATAAAATAAAATA
31	F	81870	81900	116458	116488	6.12e-07	_	_	TAAAAAAAAAAAAAAAAAAAAAAAAAAAAAA	TAAAATAAAAAAAAAAAAAAAAAAAAAAAAA
31	F	116454	116484	116459	116489	6.12e-07	_	_	AAAATAAAATAAAAAAAAAAAAAAAAAAAAA	AAAATAAAAAAAAAAAAAAAAAAAAAAAAAA
31	F	127341	127371	127372	127402	6.58e-09	_	_	ATATAATATATATACAAATATAAATTACAAA	ATATAATATATATACAAATATAAATTACAAA
31	F	139542	139572	139547	139577	6.12e-07	_	_	TTTTTTTTTTTTTTTTTTTTTTTTTTATTTT	TTTTTTTTTTTTTTTTTTTTTATTTTATTTT
31	P	30230	30260	132263	132293	2.75e-05	_	_	TTATATTTATTTTATTTTATATTTATTTTAT	ATAAAATAAATATAAATAAAAATAAATATAA
31	P	70817	70847	70865	70895	6.58e-09	_	_	AAAAGTAAGAACTCAGCAGGACTGTACCCCT	AGGGGTACAGTCCTGCTGAGTTCTTACTTTT
31	P	81870	81900	139543	139573	6.12e-07	_	_	TAAAAAAAAAAAAAAAAAAAAAAAAAAAAAA	TTTTTTTTTTTTTTTTTTTTTTTTTATTTTA
31	P	81872	81902	139542	139572	2.75e-05	_	_	AAAAAAAAAAAAAAAAAAAAAAAAAAAAACA	TTTTTTTTTTTTTTTTTTTTTTTTTTATTTT
31	P	116454	116484	139542	139572	6.12e-07	_	_	AAAATAAAATAAAAAAAAAAAAAAAAAAAAA	TTTTTTTTTTTTTTTTTTTTTTTTTTATTTT
31	P	116459	116489	139547	139577	6.12e-07	_	_	AAAATAAAAAAAAAAAAAAAAAAAAAAAAAA	TTTTTTTTTTTTTTTTTTTTTATTTTATTTT
31	R	35088	35118	35090	35120	6.12e-07	_	_	AAAATATAATATAAAAAAAAATATAATATAA	AATATAATATAAAAAAAAATATAATATAATA
31	R	50707	50737	50707	50737	2.75e-05	_	_	AAATATAATATAATATATAATATAATATATA	AAATATAATATAATATATAATATAATATATA
31	R	81872	81902	116459	116489	2.75e-05	_	_	AAAAAAAAAAAAAAAAAAAAAAAAAAAAACA	AAAATAAAAAAAAAAAAAAAAAAAAAAAAAA
31	R	127401	127431	132263	132293	2.75e-05	_	_	AATATAAATAAAAATAAATATATATCAAATA	ATAAAATAAATATAAATAAAAATAAATATAA
31	R	139536	139566	139542	139572	2.75e-05	_	_	TTTTCATTTTTTTTTTTTTTTTTTTTTTTTT	TTTTTTTTTTTTTTTTTTTTTTTTTTATTTT
31	R	153426	153456	153426	153456	2.75e-05	_	_	TATATTATATATATTATAATATATATTATAT	TATATTATATATATTATAATATATATTATAT
32	C	50679	50710	30318	30349	7.35e-06	_	_	TATATAAATATAAATTATAAAATAAAATAAAT	ATTTATTTTTATTTAATATTTTATTTTATTTA
32	C	153879	153910	35073	35104	7.35e-06	_	_	TTATATATATATTTATTTTATATTATATTATT	AATATATATATTAATAAAATATAATATAAAAA
32	F	53884	53915	153422	153453	7.35e-06	_	_	ATATTATATTATATATATATTAATATATATTA	ATATTATATTATATATATTATAATATATATTA
32	F	102497	102528	153503	153534	7.35e-06	_	_	TTTATAAAATTATATTAATATAAATTTATAAA	TTTATAAATTTATATTAATATAATTTTATAAA
32	F	102574	102605	153426	153457	7.35e-06	_	_	TATATAATATATATTATAATATATATAATATA	TATATTATATATATTATAATATATATTATATA
32	P	8338	8369	89125	89156	1.58e-07	_	_	TAAATATATAAATAATAAATATATAAATATAT	ATATATATATATATTTATTATTTATATATTTA
32	P	9595	9626	49397	49428	7.35e-06	trnS-GCU	trnS-GGA	AAGCGGAGAGAGAGGGATTCGAACCCTCGGTA	TACCGAGGGTTCGAATCCCTCTCTTTCCGTTT
32	P	30119	30150	30119	30150	7.35e-06	_	_	AATATATGAATATATATATATATTTATATATT	AATATATGAATATATATATATATTTATATATT
32	P	53884	53915	102578	102609	7.35e-06	_	_	ATATTATATTATATATATATTAATATATATTA	TAATATATATTATAATATATATAATATAATAT
32	P	102497	102528	102497	102528	7.35e-06	_	_	TTTATAAAATTATATTAATATAAATTTATAAA	TTTATAAAATTATATTAATATAAATTTATAAA
32	P	153426	153457	153426	153457	7.35e-06	_	_	TATATTATATATATTATAATATATATTATATA	TATATTATATATATTATAATATATATTATATA
32	P	153503	153534	153503	153534	7.35e-06	_	_	TTTATAAATTTATATTAATATAATTTTATAAA	TTTATAAATTTATATTAATATAATTTTATAAA
32	R	102121	102152	35073	35104	7.35e-06	_	_	AATAATATAATATAAAATAAATATATATATAA	AATATATATATTAATAAAATATAATATAAAAA
33	C	50714	50746	30178	30210	1.95e-06	_	_	ATATAATATATAATATAATATATAAGTATAAAT	TATATTATATATTATATTATATTTTTATATTTA
33	C	102588	102620	102575	102607	6.06e-05	_	_	TATAATATATATAATATAATATATATTATAATA	ATATAATATATATTATAATATATATAATATAAT
33	C	139535	139567	116453	116485	6.06e-05	_	_	TTTTTCATTTTTTTTTTTTTTTTTTTTTTTTTT	AAAAATAAAATAAAAAAAAAAAAAAAAAAAAAA
33	C	139539	139571	81868	81900	4.07e-08	_	_	TCATTTTTTTTTTTTTTTTTTTTTTTTTTATTT	AGTAAAAAAAAAAAAAAAAAAAAAAAAAAAAAA
33	C	153391	153423	35085	35117	6.06e-05	_	_	TTATTTTATATTATTTTTTTTATTATAATATAT	AATAAAATATAATATAAAAAAAAATATAATATA
33	C	153424	153456	153411	153443	6.06e-05	_	_	ATTATATTATATATATTATAATATATATTATAT	TATTATAATATATATTATATTATATATATTATA
33	F	4679	4711	102130	102162	6.06e-05	_	_	ATATAAAATATATATATATATAATGTGAATATA	ATATAAAATAAATATATATATAATATAAATATA
33	F	9877	9909	9891	9923	6.06e-05	_	_	TTATAATATAATACTTATAATATAATTATAATA	TTATAATATAATTATAATAATATAATTATAATA
33	F	50701	50733	102588	102620	6.06e-05	_	_	TAAAATAAATATAATATAATATATAATATAATA	TATAATATATATAATATAATATATATTATAATA
33	F	81871	81903	116461	116493	6.06e-05	_	_	AAAAAAAAAAAAAAAAAAAAAAAAAAAAAACAA	AATAAAAAAAAAAAAAAAAAAAAAAAAAATGAA
33	F	116459	116491	116466	116498	6.06e-05	_	_	AAAATAAAAAAAAAAAAAAAAAAAAAAAAAATG	AAAAAAAAAAAAAAAAAAAAAAAATGAAAAATG
33	F	139533	139565	139540	139572	6.06e-05	_	_	CATTTTTCATTTTTTTTTTTTTTTTTTTTTTTT	CATTTTTTTTTTTTTTTTTTTTTTTTTTATTTT
33	P	4679	4711	153869	153901	6.06e-05	_	_	ATATAAAATATATATATATATAATGTGAATATA	TATATTTATATTATATATATATTTATTTTATAT
33	P	8340	8372	30133	30165	6.06e-05	_	_	AATATATAAATAATAAATATATAAATATATATA	TATATATATTTATATATTATATATTTATATATT
33	P	10231	10263	51314	51346	6.06e-05	_	_	AATATAAAATAAATTAAATAAAATAAAATATAA	TTATATTTTATTTTATATTATTTATATTATATT
33	P	35016	35048	85030	85062	6.06e-05	_	_	TATATTATATATTATATTATAAATATATATATT	AATATATAAATTATTAATATAATATATAATATA
33	P	35603	35635	35603	35635	6.06e-05	_	_	AAAAGAAAATGAATTGCTAATTCATTTTCTTTT	AAAAGAAAATGAATTGCTAATTCATTTTCTTTT
33	P	50701	50733	153411	153443	6.06e-05	_	_	TAAAATAAATATAATATAATATATAATATAATA	TATTATAATATATATTATATTATATATATTATA
33	P	81871	81903	139538	139570	6.06e-05	_	_	AAAAAAAAAAAAAAAAAAAAAAAAAAAAAACAA	TTCATTTTTTTTTTTTTTTTTTTTTTTTTTATT
33	P	116466	116498	139540	139572	6.06e-05	_	_	AAAAAAAAAAAAAAAAAAAAAAAATGAAAAATG	CATTTTTTTTTTTTTTTTTTTTTTTTTTATTTT
33	R	4650	4682	50677	50709	6.06e-05	_	_	AAATTAAAAAAAATATAAAATATAAATATATAT	TATATATAAATATAAATTATAAAATAAAATAAA
33	R	10231	10263	10231	10263	1.95e-06	_	_	AATATAAAATAAATTAAATAAAATAAAATATAA	AATATAAAATAAATTAAATAAAATAAAATATAA
33	R	35085	35117	102608	102640	6.06e-05	_	_	AATAAAATATAATATAAAAAAAAATATAATATA	ATATATTATAATAAAAAAAATAATATAAAATAA
33	R	81871	81903	116456	116488	1.95e-06	_	_	AAAAAAAAAAAAAAAAAAAAAAAAAAAAAACAA	AATAAAATAAAAAAAAAAAAAAAAAAAAAAAAA
33	R	102575	102607	153411	153443	6.06e-05	_	_	ATATAATATATATTATAATATATATAATATAAT	TATTATAATATATATTATATTATATATATTATA
33	R	116457	116489	81875	81907	6.06e-05	_	_	ATAAAATAAAAAAAAAAAAAAAAAAAAAAAAAA	AAAAAAAAAAAAAAAAAAAAAAAAAACAACTTA
33	R	116460	116492	81868	81900	4.07e-08	_	_	AAATAAAAAAAAAAAAAAAAAAAAAAAAAATGA	AGTAAAAAAAAAAAAAAAAAAAAAAAAAAAAAA
33	R	139535	139567	139546	139578	6.06e-05	_	_	TTTTTCATTTTTTTTTTTTTTTTTTTTTTTTTT	TTTTTTTTTTTTTTTTTTTTTTATTTTATTTTT
33	R	153424	153456	102588	102620	6.06e-05	_	_	ATTATATTATATATATTATAATATATATTATAT	TATAATATATATAATATAATATATATTATAATA
34	C	102673	102706	51344	51377	1.66e-05	_	_	TAATAAATTAAATATAAATCTAAATAAAATATAA	ATTATTTTATTTAGATTTAGATTTAGTTTATATT
34	C	153404	153437	50704	50737	1.66e-05	_	_	TTTTTTTTATTATAATATATATTATATTATATAT	AATAAATATAATATAATATATAATATAATATATA
34	F	4631	4664	65437	65470	1.66e-05	_	_	ATAAAATAAATAAAATAAAAAATTAAAAAAAATA	ATAAAAAATATAAAATAAAAAATTAAAAAATATA
34	F	30165	30198	35003	35036	1.66e-05	_	_	TATATATTATATATATATTATATATTATATTATA	TATATTATAAATATATATTATATATTATATTATA
34	F	35021	35054	35057	35090	1.05e-08	_	_	TATATATTATATTATAAATATATATATTTATAAA	TATATATTATATTATAAATATATATATTAATAAA
34	F	81870	81903	116463	116496	1.66e-05	_	_	TAAAAAAAAAAAAAAAAAAAAAAAAAAAAAACAA	TAAAAAAAAAAAAAAAAAAAAAAAAAATGAAAAA
34	P	81870	81903	139535	139568	1.66e-05	_	_	TAAAAAAAAAAAAAAAAAAAAAAAAAAAAAACAA	TTTTTCATTTTTTTTTTTTTTTTTTTTTTTTTTA
34	R	4668	4701	4668	4701	5.19e-07	_	_	AATATAAATATATATAAAATATATATATATATAA	AATATAAATATATATAAAATATATATATATATAA
34	R	9848	9881	9848	9881	5.19e-07	_	_	ATATTATTATTATAAATTATATATTATTATTATA	ATATTATTATTATAAATTATATATTATTATTATA
34	R	10227	10260	4626	4659	1.66e-05	_	_	AAAAAATATAAAATAAATTAAATAAAATAAAATA	ATAAAATAAAATAAATAAAATAAAAAATTAAAAA
34	R	50704	50737	102594	102627	1.66e-05	_	_	AATAAATATAATATAATATATAATATAATATATA	ATATATAATATAATATATATTATAATAAAAAAAA
34	R	51344	51377	153325	153358	1.66e-05	_	_	ATTATTTTATTTAGATTTAGATTTAGTTTATATT	TTATATTTTATTTAGATTTATATTTAATTTATTA
35	C	139533	139567	81869	81903	4.54e-06	_	_	CATTTTTCATTTTTTTTTTTTTTTTTTTTTTTTTT	GTAAAAAAAAAAAAAAAAAAAAAAAAAAAAAACAA
35	C	153320	153354	102624	102658	1.38e-07	_	_	TTTTTTTATATTTTATTTAGATTTATATTTAATTT	AAAATAATATAAAATAAATCTAAATATAAAATAAA
35	C	153373	153407	102677	102711	1.38e-07	_	_	TTTATTTTATATTTAGATTTATTTTATATTATTTT	AAATTAAATATAAATCTAAATAAAATATAAAAAAA
35	C	153465	153499	102528	102562	4.54e-06	_	_	TTATTATATAATATATAATTTTATATATAATATAT	AATTATATATTATATATAAAATTATATATTATATA
35	F	9592	9626	39378	39412	4.54e-06	trnS-GCU	trnS-UGA	AGAAAGCGGAGAGAGAGGGATTCGAACCCTCGGTA	AGAAAAAGGAGAGAGAGGGATTCGAACCCTCGATA
35	F	9868	9902	9907	9941	1.38e-07	_	_	ATATTATTATTATAATATAATACTTATAATATAAT	ATAATATAATTATAATATAATACTTATAATATAAT
35	F	50765	50799	50837	50871	1.38e-07	_	_	ATATATATAATATATAAGTATAAATATAATATAAT	ATAAATATAATATATAAGTATAAATATAATATTAT
35	F	53663	53697	53830	53864	4.54e-06	_	_	ATTTATATTTATTTAATATTTTTATATTTAATATA	ATTTATTTTAATTTAATATTTTAATATTTAATATA
35	F	53687	53721	84996	85030	4.54e-06	_	_	TATTTAATATATTAATTTAATATATTATATTAATA	TATATAATATATTAATTTAATATAATATATAAATA
35	F	53747	53781	84996	85030	4.54e-06	_	_	TATTTAATATATTAATTTAATATATTATATTAATA	TATATAATATATTAATTTAATATAATATATAAATA
35	R	35024	35058	35038	35072	4.54e-06	_	_	ATATTATATTATAAATATATATATTTATAAATATA	ATATATATATTTATAAATATATATATTATATTATA
35	R	102528	102562	102532	102566	4.54e-06	_	_	AATTATATATTATATATAAAATTATATATTATATA	ATATATTATATATAAAATTATATATTATATAATAA
35	R	102677	102711	102624	102658	1.38e-07	_	_	AAATTAAATATAAATCTAAATAAAATATAAAAAAA	AAAATAATATAAAATAAATCTAAATATAAAATAAA
35	R	116464	116498	81869	81903	4.54e-06	_	_	AAAAAAAAAAAAAAAAAAAAAAAAAATGAAAAATG	GTAAAAAAAAAAAAAAAAAAAAAAAAAAAAAACAA
35	R	153320	153354	153373	153407	1.38e-07	_	_	TTTTTTTATATTTTATTTAGATTTATATTTAATTT	TTTATTTTATATTTAGATTTATTTTATATTATTTT
35	R	153465	153499	153469	153503	4.54e-06	_	_	TTATTATATAATATATAATTTTATATATAATATAT	TATATAATATATAATTTTATATATAATATATAATT
36	C	34519	34554	34518	34553	3.64e-08	_	_	ATATATATATATTATATATATAATATATATATATAT	TATATATATATATTATATATATAATATATATATATA
36	C	139537	139572	116459	116494	3.64e-08	_	_	TTTCATTTTTTTTTTTTTTTTTTTTTTTTTTATTTT	AAAATAAAAAAAAAAAAAAAAAAAAAAAAAATGAAA
36	F	9893	9928	9907	9942	1.24e-06	_	_	ATAATATAATTATAATAATATAATTATAATATAATA	ATAATATAATTATAATATAATACTTATAATATAATA
36	F	30218	30253	30245	30280	1.24e-06	_	_	TTTATATTTAATTTATATTTATTTTATTTTATATTT	TTTATATTTATTTTATATTTAATTTAATTTATATTT
36	F	102585	102620	153411	153446	3.64e-08	_	_	TATTATAATATATATAATATAATATATATTATAATA	TATTATAATATATATTATATTATATATATTATAATA
36	P	153411	153446	153411	153446	3.64e-08	_	_	TATTATAATATATATTATATTATATATATTATAATA	TATTATAATATATATTATATTATATATATTATAATA
37	C	102675	102711	30205	30241	3.37e-07	_	_	ATAAATTAAATATAAATCTAAATAAAATATAAAAAAA	TATTTAATTTATATTTATATTTAATTTATATTTATTT
37	P	5797	5833	53741	53777	3.37e-07	_	_	AATATAATATATTATATTAATATAATAAATATAATAA	TTTTTATATTTAATATATTAATTTAATATATTATATT
37	R	30205	30241	153320	153356	3.37e-07	_	_	TATTTAATTTATATTTATATTTAATTTATATTTATTT	TTTTTTTATATTTTATTTAGATTTATATTTAATTTAT
38	C	153414	153451	102575	102612	9.15e-08	_	_	TATAATATATATTATATTATATATATTATAATATATAT	ATATAATATATATTATAATATATATAATATAATATATA
38	F	30196	30233	153319	153356	9.15e-08	_	_	ATATTTTTATATTTAATTTATATTTATATTTAATTTAT	ATTTTTTTATATTTTATTTAGATTTATATTTAATTTAT
38	P	30196	30233	102675	102712	9.15e-08	_	_	ATATTTTTATATTTAATTTATATTTATATTTAATTTAT	ATAAATTAAATATAAATCTAAATAAAATATAAAAAAAT
38	R	102575	102612	102580	102617	9.15e-08	_	_	ATATAATATATATTATAATATATATAATATAATATATA	ATATATATTATAATATATATAATATAATATATATTATA
38	R	116453	116490	116458	116495	9.15e-08	_	_	AAAAATAAAATAAAAAAAAAAAAAAAAAAAAAAAAAAT	TAAAATAAAAAAAAAAAAAAAAAAAAAAAAAATGAAAA
38	R	139536	139573	139541	139578	9.15e-08	_	_	TTTTCATTTTTTTTTTTTTTTTTTTTTTTTTTATTTTA	ATTTTTTTTTTTTTTTTTTTTTTTTTTATTTTATTTTT
38	R	153414	153451	153419	153456	9.15e-08	_	_	TATAATATATATTATATTATATATATTATAATATATAT	TATATATTATATTATATATATTATAATATATATTATAT
39	F	10101	10139	10155	10193	1e-13	_	_	ATATAATATATAATAGTATATATAGATAAGATAACATAA	ATATAATATATAATAGTATATATAGATAAGATAACATAA
39	F	50792	50830	50816	50854	1e-13	_	_	AATATAATATATAAGATAAGTATAAATATAATATATAAG	AATATAATATATAAGATAAGTATAAATATAATATATAAG
39	F	98957	98995	99005	99043	2.48e-08	ycf2	ycf2	TATTGATGATATCGATATTGATGATAGTGACGATAGTGA	TAGTGACGATATCGATATTGATGATAGTGACGATAATGA
39	F	156988	157026	157036	157074	2.48e-08	ycf2-D2	ycf2-D2	TCATTATCGTCACTATCATCAATATCGATATCGTCACTA	TCACTATCGTCACTATCATCAATATCGATATCATCAATA
39	P	98957	98995	156988	157026	2.48e-08	ycf2	ycf2-D2	TATTGATGATATCGATATTGATGATAGTGACGATAGTGA	TCATTATCGTCACTATCATCAATATCGATATCGTCACTA
39	P	99005	99043	157036	157074	2.48e-08	ycf2	ycf2-D2	TAGTGACGATATCGATATTGATGATAGTGACGATAATGA	TCACTATCGTCACTATCATCAATATCGATATCATCAATA
41	C	30229	30269	16727	16767	1.81e-09	_	_	TTTATATTTATTTTATTTTATATTTATTTTATATTTAATTT	AAATATAAATACAATAAAATATAAATACAATATAAATTTAA
41	F	96497	96537	96542	96582	4.63e-11	ycf2	ycf2	TTTGTCTAAGTCACTTCGTTTCTTTTTGTCCAAGGCACTTC	TTTGTCTAAGTCACTTCGTTTCTTTTTGTCCAAAACACTTC
41	F	159449	159489	159494	159534	4.63e-11	ycf2-D2	ycf2-D2	GAAGTGTTTTGGACAAAAAGAAACGAAGTGACTTAGACAAA	GAAGTGCCTTGGACAAAAAGAAACGAAGTGACTTAGACAAA
41	P	96497	96537	159449	159489	4.63e-11	ycf2	ycf2-D2	TTTGTCTAAGTCACTTCGTTTCTTTTTGTCCAAGGCACTTC	GAAGTGTTTTGGACAAAAAGAAACGAAGTGACTTAGACAAA
41	P	96542	96582	159494	159534	4.63e-11	ycf2	ycf2-D2	TTTGTCTAAGTCACTTCGTTTCTTTTTGTCCAAAACACTTC	GAAGTGCCTTGGACAAAAAGAAACGAAGTGACTTAGACAAA
42	F	102576	102617	153414	153455	1.22e-11	_	_	TATAATATATATTATAATATATATAATATAATATATATTATA	TATAATATATATTATATTATATATATTATAATATATATTATA
46	F	98970	99015	98994	99039	5.71e-14	ycf2	ycf2	GATATTGATGATAGTGACGATAGTGATATTGATGATAGTGACGATA	GATATTGATGATAGTGACGATATCGATATTGATGATAGTGACGATA
46	P	98970	99015	156992	157037	5.71e-14	ycf2	ycf2-D2	GATATTGATGATAGTGACGATAGTGATATTGATGATAGTGACGATA	TATCGTCACTATCATCAATATCGATATCGTCACTATCATCAATATC
46	P	98994	99039	157016	157061	5.71e-14	ycf2	ycf2-D2	GATATTGATGATAGTGACGATATCGATATTGATGATAGTGACGATA	TATCGTCACTATCATCAATATCACTATCGTCACTATCATCAATATC
25795	P	91770	117564	138467	164261	0	_	trnH-GUG	GGTTCAATTCCCGTCGTTCGCCCATTATATTTCAAATTCCAAAAATGCTATTTTCAATATGCCTATTTACGGCGACGAAGAATAAAACTATCACTATATCTTTTCTTTTTCCTACTTCTTCTTCCAAGCGCAGGATAACCCCAAGGGGTCGTGGGTCTTTTTCTACCAATTGGTGCTCTCCCTTCACCGCCCCCATGGGGATGGTCTACAGGGTTCATAACTACTCCTCTTACTACAGGACGCTTACCTAGCCAACACTTAGATCCGGCTCTACCCAAACTTTTTTGGTTCACCCCAACATTACCTACTTGTCCGACTGTTGCTAAGCCGTTTTTGGATATCAAACGGACCTCCCCAGAAGGTAATCTTAATGTGGCCGATTTACCCTCTTTTGCAATC…	TGTTATACATTATATTATAAAATAGAGCCCCTTTGAGGTTCCCTATGAAATGGGCATGGAACGGAGCCACTACGAAGAAGTTCCGGGAGTTACGAAGGAAGCTTCGGACTCATATTGTTCGTGGGTTGAGAACGGTAGTTGAACTTTATGAGATCGAATCACCCGTTGTTCCTCAGTAGCTCAGTGGTAGAGCGGTTGGCTGTTAACTGACTGGTCGTAGGTTCGAATCCTACTTGGGGAGATTTGATTAATTTTTTATTAAAAAATGAAGAATTGAATGAAAGGGCTCGTTTTGACCGTTAGGAGTAGGTAACCCGTTCCCTTTCTTTGTTTCTATTGCATTCTATCTCATCGTATCACATTCTGTTCTGCGATGCGATATTTGAGAATCACCGTCAA…
