# Supplementary material for: Comparative chloroplast genomes and phylogenetic relationships of Aglaonema modestum and five variegated cultivars of Aglaonema
Source: PLoS One. 2022 Sep 2;17(9):e0274067. doi: 10.1371/journal.pone.0274067 (PMC9439221; doi:10.1371/journal.pone.0274067)
Supplement: S7 Table — (XLSX) [file pone.0274067.s008.xlsx]

## Sheet: SSR types
A1
region	all-SSR	1nuc	2nuc	3nuc	4nuc	5nuc	6nuc				Mononucleotide	Dinucleotide	Trinucleotide	Tetranucleotide	Pentanucleotide	Hexanucleotide
Coding	48	41	2	2	3	0	0			A. modestum	182	30	13	19	10	1	255
Genome	255	182	30	13	19	10	1			‘Red Valentine’	175	33	10	20	6	0	244
IRa	17	15	1	1	0	0	0			‘Hong Yan’	175	33	10	20	6	0	244
IRb	17	15	1	1	0	0	0			‘Hong Jian’	175	33	10	20	6	0	244
LSC	172	118	23	8	14	8	1			‘Lady Valentine’	174	29	10	20	6	0	239
SSC	49	34	5	3	5	2	0			‘Red Vein’	177	25	8	15	16	7	248
	255
A3												183	61	114	50
region	all-SSR	1nuc	2nuc	3nuc	4nuc	5nuc	6nuc
Coding	47	40	3	1	3	0	0
Genome	244	175	33	10	20	6	0
IRa	19	14	3	1	0	1	0
IRb	18	14	2	1	0	1	0
LSC	162	115	22	5	16	4	0
SSC	47	33	7	3	4	0	0
A3-1
region	all-SSR	1nuc	2nuc	3nuc	4nuc	5nuc	6nuc
Coding	47	40	3	1	3	0	0
Genome	244	175	33	10	20	6	0
IRa	19	14	3	1	0	1	0
IRb	18	14	2	1	0	1	0
LSC	162	115	22	5	16	4	0
SSC	47	33	7	3	4	0	0
A3-2
region	all-SSR	1nuc	2nuc	3nuc	4nuc	5nuc	6nuc
Coding	47	40	3	1	3	0	0
Genome	244	175	33	10	20	6	0
IRa	19	14	3	1	0	1	0
IRb	18	14	2	1	0	1	0
LSC	162	115	22	5	16	4	0
SSC	47	33	7	3	4	0	0
A4
region	all-SSR	1nuc	2nuc	3nuc	4nuc	5nuc	6nuc
Coding	47	41	2	1	3	0	0
Genome	239	174	29	10	20	6	0
IRa	17	13	2	1	0	1	0
IRb	17	13	2	1	0	1	0
LSC	162	115	22	5	16	4	0
SSC	43	33	3	3	4	0	0			7.45	7.79	7.79	7.79	7.11	6.85
										A. modestum	‘Red Valentine’	‘Hong Yan’	‘Hong Jian’	‘Lady Valentine’	‘Red Vein’
A7									IRa	19	19	19	19	17	17
region	all-SSR	1nuc	2nuc	3nuc	4nuc	5nuc	6nuc		IRb	18	18	18	18	17	18
Coding	46	40	2	1	3	0	0		LSC	172	162	162	162	162	176
Genome	248	177	25	8	15	16	7		SSC	47	47	47	47	43	37
IRa	17	14	1	0	0	1	1			67.45	66.39	66.39	66.39	67.78	70.97
IRb	18	14	1	1	0	1	1			255	244	244	244	239	248
LSC	176	116	23	6	13	14	4			18.43	19.26	19.26	19.26	17.99	14.92
SSC	37	33	0	1	2	0	1

## Sheet: Frequency of identified SSRs
Specifications
==============
Sequence source file: "A1.faaaa"
Definement of microsatellites (unit size / minimum number of repeats):
(1/8) (2/5) (3/4) (4/3) (5/3) (6/3)
Maximal number of bases interrupting 2 SSRs in a compound microsatellite: 100
RESULTS OF MICROSATELLITE SEARCH
================================
Total number of sequences examined: 1
Total size of examined sequences (bp): 165626
Total number of identified SSRs: 255
Number of SSR containing sequences: 1
Number of sequences containing more than 1 SSR: 1
Number of SSRs present in compound formation: 71
Distribution to different repeat type classes
---------------------------------------------
Unit size	Number of SSRs
1	182
2	30
3	13
4	19
5	10
6	1
Frequency of identified SSR motifs
----------------------------------
Repeats	3	4	5	6	7	8	9	10	11	12	13	14	15	16	17	18	total
A	-	-	-	-	-	35	29	11	5	4	2	1		1		1	89
C	-	-	-	-	-	5											5
G	-	-	-	-	-	1					1						2
T	-	-	-	-	-	31	24	16	7	2	3			2		1	86
AT	-	-	7	4	2	3	1										17
TA	-	-	6	6													12
TC	-	-	1														1
AAT	-	2															2
ATA	-	1															1
ATG	-	1															1
ATT	-	1															1
CAG	-	1															1
TAA	-	1															1
TAT	-		1														1
TCT	-	1															1
TTA	-	3															3
TTC	-	1															1
AAAC	1																1
AAAT	1																1
AATA	1	1															2
AATG	1																1
ATAA	1																1
ATTG	1																1
CAAT	1																1
TAAT	1																1
TATT	1																1
TGAT	1																1
TGTT	1																1
TTGA	2																2
TTTA	4	1															5
AATAA	1																1
AATAT	1																1
ATATG	1																1
TAAAA	1																1
TAAAT	2																2
TATAA	1																1
TATTA	1																1
TTATA	1																1
TTTAT	1																1
TATATG	1																1
Frequency of classified repeat types (considering sequence complementary)
-------------------------------------------------------------------------
Repeats	3	4	5	6	7	8	9	10	11	12	13	14	15	16	17	18	total
A/T	-	-	-	-	-	66	53	27	12	6	5	1		3		2	175			total					total		Repeats	total		Repeats	total		Repeats	total		Repeats	total		Repeats	total
C/G	-	-	-	-	-	6					1						7		A/T	175				A/T	175		A/T	170		A/T	170		A/T	170		A/T	169		A/T	171
AG/CT	-	-	1														1		C/G	7				C/G	7		C/G	5		C/G	5		C/G	5		C/G	5		C/G	6
AT/AT	-	-	13	10	2	3	1										29		AG/CT	1				AG/CT	1		AG/CT	1		AG/CT	1		AG/CT	1		AG/CT	1		AG/CT	1
AAG/CTT	-	2															2		AT/AT	29				AT/AT	29		AT/AT	32		AT/AT	32		AT/AT	32		AT/AT	28		AT/AT	24
AAT/ATT	-	8	1														9		AAG/CTT	2				AAG/CTT	2		AAG/CTT	1		AAG/CTT	1		AAG/CTT	1		AAG/CTT	1		AAG/CTT	1
AGC/CTG	-	1															1		AAT/ATT	9				AAT/ATT	9		AAT/ATT	7		AAT/ATT	7		AAT/ATT	7		AAT/ATT	7		AAT/ATT	5
ATC/ATG	-	1															1		AGC/CTG	1				AGC/CTG	1		AGC/CTG	1		AGC/CTG	1		AGC/CTG	1		AGC/CTG	1		AGC/CTG	1
AAAC/GTTT	2																2		ATC/ATG	1				ATC/ATG	1		ATC/ATG	1		ATC/ATG	1		ATC/ATG	1		ATC/ATG	1		ATC/ATG	1
AAAT/ATTT	8	2															10		AAAC/GTTT	2				AAAC/GTTT	2		AAAC/GTTT	2		AAAC/GTTT	2		AAAC/GTTT	2		AAAC/GTTT	2		AAAC/GTTT	2
AATC/ATTG	5																5		AAAT/ATTT	10				AAAT/ATTT	10		AAAT/ATTT	9		AAAT/ATTT	9		AAAT/ATTT	9		AAAT/ATTT	9		AAAT/ATTT	6
AATG/ATTC	1																1		AATC/ATTG	5				AATC/ATTG	5		AATC/ATTG	6		AATC/ATTG	6		AATC/ATTG	6		AATC/ATTG	6		AATC/ATTG	5
AATT/AATT	1																1		AATG/ATTC	1				AATG/ATTC	1		AATG/ATTC	1		AATG/ATTC	1		AATG/ATTC	1		AATG/ATTC	1		AATG/ATTC	1
AAAAT/ATTTT	3																3		AATT/AATT	1				AATT/AATT	1		AATT/AATT	2		AATT/AATT	2		AATT/AATT	2		AATT/AATT	2		AATT/AATT	1
AAATT/AATTT	2																2		AAAAT/ATTTT	3				AAAAT/ATTTT	3		AAAAT/ATTTT	1		AAAAT/ATTTT	1		AAAAT/ATTTT	1		AAAAT/ATTTT	1		AAAAT/ATTTT	6
AATAT/ATATT	4																4		AAATT/AATTT	2				AAATT/AATTT	2		AAATT/AATTT	2		AAATT/AATTT	2		AAATT/AATTT	2		AAATT/AATTT	2		AAATT/AATTT	2
ATATC/ATATG	1																1		AATAT/ATATT	4				AACAT/ATGTT	0		AACAT/ATGTT	0		AACAT/ATGTT	0		AACAT/ATGTT	0		AACAT/ATGTT	0		AACAT/ATGTT	1
ACATAT/ATATGT	1																1		ATATC/ATATG	1				AATAT/ATATT	4		AATAT/ATATT	3		AATAT/ATATT	3		AATAT/ATATT	3		AATAT/ATATT	3		AATAT/ATATT	7
																			ACATAT/ATATGT	1				ATATC/ATATG	1		ATATC/ATATG	0		ATATC/ATATG	0		ATATC/ATATG	0		ATATC/ATATG	0		ATATC/ATATG	0
																								ACATAT/ATATGT	1		ACATAT/ATATGT	0		ACATAT/ATATGT	0		ACATAT/ATATGT	0		ACATAT/ATATGT	0		ACATAT/ATATGT	0
Specifications																								AAATAT/ATATTT	0		AAATAT/ATATTT	0		AAATAT/ATATTT	0		AAATAT/ATATTT	0		AAATAT/ATATTT	0		AAATAT/ATATTT	1
==============																								AAATCT/AGATTT	0		AAATCT/AGATTT	0		AAATCT/AGATTT	0		AAATCT/AGATTT	0		AAATCT/AGATTT	0		AAATCT/AGATTT	1
																								AATACT/AGTATT	0		AATACT/AGTATT	0		AATACT/AGTATT	0		AATACT/AGTATT	0		AATACT/AGTATT	0		AATACT/AGTATT	3
Sequence source file: "A3.faaaa"																								AATATT/AATATT	0		AATATT/AATATT	0		AATATT/AATATT	0		AATATT/AATATT	0		AATATT/AATATT	0		AATATT/AATATT	2
Definement of microsatellites (unit size / minimum number of repeats):
(1/8) (2/5) (3/4) (4/3) (5/3) (6/3)
Maximal number of bases interrupting 2 SSRs in a compound microsatellite: 100
																									A. modestum	A.‘Red valentine’	A. ‘Hong yan’	A. ‘Hong jian’	A. ‘Lady valentine’	A. ‘Red vein’
																								A/T	175	170	170	170	169	171
RESULTS OF MICROSATELLITE SEARCH																								C/G	7	5	5	5	5	6
================================																								AG/CT	1	1	1	1	1	1
																								AT/AT	29	32	32	32	28	24
Total number of sequences examined: 1																								AAG/CTT	2	1	1	1	1	1
Total size of examined sequences (bp): 165797																								AAT/ATT	9	7	7	7	7	5
Total number of identified SSRs: 244																								AGC/CTG	1	1	1	1	1	1
Number of SSR containing sequences: 1																								ATC/ATG	1	1	1	1	1	1
Number of sequences containing more than 1 SSR: 1																								AAAC/GTTT	2	2	2	2	2	2
Number of SSRs present in compound formation: 57																								AAAT/ATTT	10	9	9	9	9	6
																								AATC/ATTG	5	6	6	6	6	5
																								AATG/ATTC	1	1	1	1	1	1
Distribution to different repeat type classes																								AATT/AATT	1	2	2	2	2	1
---------------------------------------------																								AAAAT/ATTTT	3	1	1	1	1	6
																								AAATT/AATTT	2	2	2	2	2	2
Unit size	Number of SSRs																							AACAT/ATGTT	0	0	0	0	0	1
1	175																							AATAT/ATATT	4	3	3	3	3	7
2	33																							ATATC/ATATG	1	0	0	0	0	0
3	10																							ACATAT/ATATGT	1	0	0	0	0	0
4	20																							AAATAT/ATATTT	0	0	0	0	0	1
5	6																							AAATCT/AGATTT	0	0	0	0	0	1
																								AATACT/AGTATT	0	0	0	0	0	3
Frequency of identified SSR motifs																								AATATT/AATATT	0	0	0	0	0	2
----------------------------------
Repeats	3	4	5	6	7	8	9	10	11	12	13	14	15	16	17	18	19	total
A	-	-	-	-	-	34	25	11	4	2	4	2	3	2			1	88
C	-	-	-	-	-	4												4
G	-	-	-	-	-	1												1
T	-	-	-	-	-	32	27	12	7	1			2			1		82
AT	-	-	9	4	2	1												16
TA	-	-	13	2	1													16
TC	-	-	1															1
AAT	-	4																4
ATA	-			1														1
ATG	-	1																1
CAG	-	1																1
TAT	-	1																1
TTA	-	1																1
TTC	-	1																1
AAAC	1																	1
AAAT	1	1																2
AATA	2																	2
AATG	1																	1
ATTA	1																	1
ATTG	2																	2
ATTT	1																	1
CAAT	1																	1
TAAT	1																	1
TATT	1																	1
TGAT	1																	1
TTAT	1																	1
TTGA	2																	2
TTTA	2																	2
TTTG	1																	1
ATATA	2																	2
ATTAA	1																	1
TAAAA	1																	1
TAAAT	1																	1
TTATA	1																	1
Frequency of classified repeat types (considering sequence complementary)
-------------------------------------------------------------------------
Repeats	3	4	5	6	7	8	9	10	11	12	13	14	15	16	17	18	19	total		Repeats	total
A/T	-	-	-	-	-	66	52	23	11	3	4	2	5	2		1	1	170		A/T	170
C/G	-	-	-	-	-	5												5		C/G	5
AG/CT	-	-	1															1		AG/CT	1
AT/AT	-	-	22	6	3	1												32		AT/AT	32
AAG/CTT	-	1																1		AAG/CTT	1
AAT/ATT	-	6		1														7		AAT/ATT	7
AGC/CTG	-	1																1		AGC/CTG	1
ATC/ATG	-	1																1		ATC/ATG	1
AAAC/GTTT	2																	2		AAAC/GTTT	2
AAAT/ATTT	8	1																9		AAAT/ATTT	9
AATC/ATTG	6																	6		AATC/ATTG	6
AATG/ATTC	1																	1		AATG/ATTC	1
AATT/AATT	2																	2		AATT/AATT	2
AAAAT/ATTTT	1																	1		AAAAT/ATTTT	1
AAATT/AATTT	2																	2		AAATT/AATTT	2
AATAT/ATATT	3																	3		AATAT/ATATT	3
Specifications
==============
Sequence source file: "A3-1.faaaa"
Definement of microsatellites (unit size / minimum number of repeats):
(1/8) (2/5) (3/4) (4/3) (5/3) (6/3)
Maximal number of bases interrupting 2 SSRs in a compound microsatellite: 100
RESULTS OF MICROSATELLITE SEARCH
================================
Total number of sequences examined: 1
Total size of examined sequences (bp): 165824
Total number of identified SSRs: 244
Number of SSR containing sequences: 1
Number of sequences containing more than 1 SSR: 1
Number of SSRs present in compound formation: 57
Distribution to different repeat type classes
---------------------------------------------
Unit size	Number of SSRs
1	175
2	33
3	10
4	20
5	6
Frequency of identified SSR motifs
----------------------------------
Repeats	3	4	5	6	7	8	9	10	11	12	13	14	15	16	17	18	19	total
A	-	-	-	-	-	34	25	11	4	2	4	2	3	2			1	88
C	-	-	-	-	-	4												4
G	-	-	-	-	-	1												1
T	-	-	-	-	-	32	27	12	7	1			2			1		82
AT	-	-	9	4	2	1												16
TA	-	-	13	2	1													16
TC	-	-	1															1
AAT	-	4																4
ATA	-			1														1
ATG	-	1																1
CAG	-	1																1
TAT	-	1																1
TTA	-	1																1
TTC	-	1																1
AAAC	1																	1
AAAT	1	1																2
AATA	2																	2
AATG	1																	1
ATTA	1																	1
ATTG	2																	2
ATTT	1																	1
CAAT	1																	1
TAAT	1																	1
TATT	1																	1
TGAT	1																	1
TTAT	1																	1
TTGA	2																	2
TTTA	2																	2
TTTG	1																	1
ATATA	2																	2
ATTAA	1																	1
TAAAA	1																	1
TAAAT	1																	1
TTATA	1																	1
Frequency of classified repeat types (considering sequence complementary)
-------------------------------------------------------------------------
Repeats	3	4	5	6	7	8	9	10	11	12	13	14	15	16	17	18	19	total		Repeats	total
A/T	-	-	-	-	-	66	52	23	11	3	4	2	5	2		1	1	170		A/T	170
C/G	-	-	-	-	-	5												5		C/G	5
AG/CT	-	-	1															1		AG/CT	1
AT/AT	-	-	22	6	3	1												32		AT/AT	32
AAG/CTT	-	1																1		AAG/CTT	1
AAT/ATT	-	6		1														7		AAT/ATT	7
AGC/CTG	-	1																1		AGC/CTG	1
ATC/ATG	-	1																1		ATC/ATG	1
AAAC/GTTT	2																	2		AAAC/GTTT	2
AAAT/ATTT	8	1																9		AAAT/ATTT	9
AATC/ATTG	6																	6		AATC/ATTG	6
AATG/ATTC	1																	1		AATG/ATTC	1
AATT/AATT	2																	2		AATT/AATT	2
AAAAT/ATTTT	1																	1		AAAAT/ATTTT	1
AAATT/AATTT	2																	2		AAATT/AATTT	2
AATAT/ATATT	3																	3		AATAT/ATATT	3
Specifications
==============
Sequence source file: "A3-2.faaaa"
Definement of microsatellites (unit size / minimum number of repeats):
(1/8) (2/5) (3/4) (4/3) (5/3) (6/3)
Maximal number of bases interrupting 2 SSRs in a compound microsatellite: 100
RESULTS OF MICROSATELLITE SEARCH
================================
Total number of sequences examined: 1
Total size of examined sequences (bp): 165797
Total number of identified SSRs: 244
Number of SSR containing sequences: 1
Number of sequences containing more than 1 SSR: 1
Number of SSRs present in compound formation: 57
Distribution to different repeat type classes
---------------------------------------------
Unit size	Number of SSRs
1	175
2	33
3	10
4	20
5	6
Frequency of identified SSR motifs
----------------------------------
Repeats	3	4	5	6	7	8	9	10	11	12	13	14	15	16	17	18	19	total
A	-	-	-	-	-	34	25	11	4	2	4	2	3	2			1	88
C	-	-	-	-	-	4												4
G	-	-	-	-	-	1												1
T	-	-	-	-	-	32	27	12	7	1			2			1		82
AT	-	-	9	4	2	1												16
TA	-	-	13	2	1													16
TC	-	-	1															1
AAT	-	4																4
ATA	-			1														1
ATG	-	1																1
CAG	-	1																1
TAT	-	1																1
TTA	-	1																1
TTC	-	1																1
AAAC	1																	1
AAAT	1	1																2
AATA	2																	2
AATG	1																	1
ATTA	1																	1
ATTG	2																	2
ATTT	1																	1
CAAT	1																	1
TAAT	1																	1
TATT	1																	1
TGAT	1																	1
TTAT	1																	1
TTGA	2																	2
TTTA	2																	2
TTTG	1																	1
ATATA	2																	2
ATTAA	1																	1
TAAAA	1																	1
TAAAT	1																	1
TTATA	1																	1
Frequency of classified repeat types (considering sequence complementary)
-------------------------------------------------------------------------
Repeats	3	4	5	6	7	8	9	10	11	12	13	14	15	16	17	18	19	total		Repeats	total
A/T	-	-	-	-	-	66	52	23	11	3	4	2	5	2		1	1	170		A/T	170
C/G	-	-	-	-	-	5												5		C/G	5
AG/CT	-	-	1															1		AG/CT	1
AT/AT	-	-	22	6	3	1												32		AT/AT	32
AAG/CTT	-	1																1		AAG/CTT	1
AAT/ATT	-	6		1														7		AAT/ATT	7
AGC/CTG	-	1																1		AGC/CTG	1
ATC/ATG	-	1																1		ATC/ATG	1
AAAC/GTTT	2																	2		AAAC/GTTT	2
AAAT/ATTT	8	1																9		AAAT/ATTT	9
AATC/ATTG	6																	6		AATC/ATTG	6
AATG/ATTC	1																	1		AATG/ATTC	1
AATT/AATT	2																	2		AATT/AATT	2
AAAAT/ATTTT	1																	1		AAAAT/ATTTT	1
AAATT/AATTT	2																	2		AAATT/AATTT	2
AATAT/ATATT	3																	3		AATAT/ATATT	3
Specifications
==============
Sequence source file: "A4.faaaa"
Definement of microsatellites (unit size / minimum number of repeats):
(1/8) (2/5) (3/4) (4/3) (5/3) (6/3)
Maximal number of bases interrupting 2 SSRs in a compound microsatellite: 100
RESULTS OF MICROSATELLITE SEARCH
================================
Total number of sequences examined: 1
Total size of examined sequences (bp): 164417
Total number of identified SSRs: 239
Number of SSR containing sequences: 1
Number of sequences containing more than 1 SSR: 1
Number of SSRs present in compound formation: 54
Distribution to different repeat type classes
---------------------------------------------
Unit size	Number of SSRs
1	174
2	29
3	10
4	20
5	6
Frequency of identified SSR motifs
----------------------------------
Repeats	3	4	5	6	7	8	9	10	11	12	13	14	15	16	17	18	19	total
A	-	-	-	-	-	34	25	11	4	2	4	2	3	2			1	88
C	-	-	-	-	-	4												4
G	-	-	-	-	-	1												1
T	-	-	-	-	-	31	27	12	7	1			2			1		81
AT	-	-	8	4	2	1												15
TA	-	-	10	2	1													13
TC	-	-	1															1
AAT	-	4																4
ATA	-			1														1
ATG	-	1																1
CAG	-	1																1
TAT	-	1																1
TTA	-	1																1
TTC	-	1																1
AAAC	1																	1
AAAT	1	1																2
AATA	2																	2
AATG	1																	1
ATTA	1																	1
ATTG	2																	2
ATTT	1																	1
CAAT	1																	1
TAAT	1																	1
TATT	1																	1
TGAT	1																	1
TTAT	1																	1
TTGA	2																	2
TTTA	2																	2
TTTG	1																	1
ATATA	2																	2
ATTAA	1																	1
TAAAA	1																	1
TAAAT	1																	1
TTATA	1																	1
Frequency of classified repeat types (considering sequence complementary)
-------------------------------------------------------------------------
Repeats	3	4	5	6	7	8	9	10	11	12	13	14	15	16	17	18	19	total		Repeats	total
A/T	-	-	-	-	-	65	52	23	11	3	4	2	5	2		1	1	169		A/T	169
C/G	-	-	-	-	-	5												5		C/G	5
AG/CT	-	-	1															1		AG/CT	1
AT/AT	-	-	18	6	3	1												28		AT/AT	28
AAG/CTT	-	1																1		AAG/CTT	1
AAT/ATT	-	6		1														7		AAT/ATT	7
AGC/CTG	-	1																1		AGC/CTG	1
ATC/ATG	-	1																1		ATC/ATG	1
AAAC/GTTT	2																	2		AAAC/GTTT	2
AAAT/ATTT	8	1																9		AAAT/ATTT	9
AATC/ATTG	6																	6		AATC/ATTG	6
AATG/ATTC	1																	1		AATG/ATTC	1
AATT/AATT	2																	2		AATT/AATT	2
AAAAT/ATTTT	1																	1		AAAAT/ATTTT	1
AAATT/AATTT	2																	2		AAATT/AATTT	2
AATAT/ATATT	3																	3		AATAT/ATATT	3
Specifications
==============
Sequence source file: "A7.faaaa"
Definement of microsatellites (unit size / minimum number of repeats):
(1/8) (2/5) (3/4) (4/3) (5/3) (6/3)
Maximal number of bases interrupting 2 SSRs in a compound microsatellite: 100
RESULTS OF MICROSATELLITE SEARCH
================================
Total number of sequences examined: 1
Total size of examined sequences (bp): 164261
Total number of identified SSRs: 248
Number of SSR containing sequences: 1
Number of sequences containing more than 1 SSR: 1
Number of SSRs present in compound formation: 68
Distribution to different repeat type classes
---------------------------------------------
Unit size	Number of SSRs
1	177
2	25
3	8
4	15
5	16
6	7
Frequency of identified SSR motifs
----------------------------------
Repeats	3	4	5	6	7	8	9	10	11	12	13	14	15	16	17	18	19	20	21	22	23	24	25	26	27	28	29	30	total
A	-	-	-	-	-	33	30	8	4	2	2	2	1	1	1									1				1	86
C	-	-	-	-	-	5																							5
G	-	-	-	-	-	1																							1
T	-	-	-	-	-	35	25	12	8	2				2										1					85
AT	-	-	6	2	4	2																							14
TA	-	-	8	2																									10
TC	-	-	1																										1
AAT	-			1																									1
ATA	-	1																											1
ATG	-	1																											1
CAG	-	1																											1
TAT	-	2																											2
TTA	-	1																											1
TTC	-	1																											1
AAAC	1																												1
AAAT	1	1																											2
AATA	1																												1
AATG	1																												1
ATTG	1																												1
CAAT	1																												1
TAAT	1																												1
TGAT	1																												1
TTAT	1																												1
TTGA	2																												2
TTTA	2																												2
TTTG	1																												1
AAATA	1																												1
AATAT	1																												1
ATAAA	2																												2
ATAAC	1																												1
ATATA	2																												2
ATTTA	1																												1
TAAAA	1																												1
TAAAT	1																												1
TATAA	2																												2
TATAT	2																												2
TATTT	1																												1
TTTAT	1																												1
ACTAAT	2																												2
ATAAAT	1																												1
ATATTA	2																												2
ATTTAG	1																												1
TATTAG	1																												1
Frequency of classified repeat types (considering sequence complementary)
-------------------------------------------------------------------------
Repeats	3	4	5	6	7	8	9	10	11	12	13	14	15	16	17	18	19	20	21	22	23	24	25	26	27	28	29	30	total		Repeats	total
A/T	-	-	-	-	-	68	55	20	12	4	2	2	1	3	1									2				1	171		A/T	171
C/G	-	-	-	-	-	6																							6		C/G	6
AG/CT	-	-	1																										1		AG/CT	1
AT/AT	-	-	14	4	4	2																							24		AT/AT	24
AAG/CTT	-	1																											1		AAG/CTT	1
AAT/ATT	-	4		1																									5		AAT/ATT	5
AGC/CTG	-	1																											1		AGC/CTG	1
ATC/ATG	-	1																											1		ATC/ATG	1
AAAC/GTTT	2																												2		AAAC/GTTT	2
AAAT/ATTT	5	1																											6		AAAT/ATTT	6
AATC/ATTG	5																												5		AATC/ATTG	5
AATG/ATTC	1																												1		AATG/ATTC	1
AATT/AATT	1																												1		AATT/AATT	1
AAAAT/ATTTT	6																												6		AAAAT/ATTTT	6
AAATT/AATTT	2																												2		AAATT/AATTT	2
AACAT/ATGTT	1																												1		AACAT/ATGTT	1
AATAT/ATATT	7																												7		AATAT/ATATT	7
AAATAT/ATATTT	1																												1		AAATAT/ATATTT	1
AAATCT/AGATTT	1																												1		AAATCT/AGATTT	1
AATACT/AGTATT	3																												3		AATACT/AGTATT	3
AATATT/AATATT	2																												2		AATATT/AATATT	2
	68.63	69.67	69.67	69.67	70.71	68.95
	A. modestum	‘Red Valentine’	‘Hong Yan’	‘Hong Jian’	‘Lady Valentine’	‘Red Vein’
A/T	175	170	170	170	169	171
C/G	7	5	5	5	5	6
AG/CT	1	1	1	1	1	1
AT/AT	29	32	32	32	28	24
AAG/CTT	2	1	1	1	1	1
AAT/ATT	9	7	7	7	7	5
AGC/CTG	1	1	1	1	1	1
ATC/ATG	1	1	1	1	1	1
AAAC/GTTT	2	2	2	2	2	2
AAAT/ATTT	10	9	9	9	9	6
AATC/ATTG	5	6	6	6	6	5
AATG/ATTC	1	1	1	1	1	1
AATT/AATT	1	2	2	2	2	1
AAAAT/ATTTT	3	1	1	1	1	6
AAATT/AATTT	2	2	2	2	2	2
AACAT/ATGTT	0	0	0	0	0	1
AATAT/ATATT	4	3	3	3	3	7
ATATC/ATATG	1	0	0	0	0	0
ACATAT/ATATGT	1	0	0	0	0	0
AAATAT/ATATTT	0	0	0	0	0	1
AAATCT/AGATTT	0	0	0	0	0	1
AATACT/AGTATT	0	0	0	0	0	3
AATATT/AATATT	0	0	0	0	0	2
	255	244	244	244	239	248
	11.37	13.11	13.11	13.11	11.71	9.68
	3.92	3.69	3.69	3.69	3.77	2.42	AAAT/ATTT
						2.82	AATAT/ATATT

## Sheet: different regions
	A. modestum	‘Red Valentine’	‘Hong Yan’	‘Hong Jian’	‘Lady Valentine’	‘Red Vein’
protein coding regions	44	40	40	40	42	41
intergenic regions	115	120	120	120	119	116
intron regions	25	27	27	27	24	23
A. modestum
ID	SSR nr.	SSR type	SSR	size	start	end	_	_
A1	1	p5	(ATATG)3	15	148	162	LSC	trnH-GUG-CDS1_psbA
A1	2	p1	(A)8	8	358	365	LSC	trnH-GUG-CDS1_psbA
A1	3	p3	(CAG)4	12	1158	1169	LSC	psbA
A1	4	c	(AT)6ccatatatatacgatatatggaatggataagtttatcagaacaaattttaaatgaagtagatg(A)12	87	1766	1852	LSC	psbA_trnK-UUU-CDS2
A1	5	p1	(A)9	9	3180	3188	LSC	matK
A1	6	p1	(T)8	8	3369	3376	LSC	matK
A1	7	c	(TAAAT)3attaaaaaatattaaatataa(AT)5aatatattatataaa(AT)9	79	4546	4624	LSC	trnK-UUU-CDS1_rps16-CDS2
A1	8	p1	(C)8	8	5543	5550	LSC	rps16-CDS2_rps16-CDS1
A1	9	c	(TA)6ac(AT)7ttt(TA)5ttttaatatatttta(TATATG)3tatatttttttatttttaacatttattttatataatatata(ATT)4tattattatattta(TATT)3attatttatatataattattgtattatatataattattagtatttttgtttattaatatttatatttaattatttatatttaatataatattaata(T)10gattaattatacatttatttattaat(TTTA)3tatttataatttataatttataatacagtgatagtcataatggtataatggcaaactgatccat(A)8	369	5822	6190	LSC	rps16-CDS2_rps16-CDS1
A1	10	c	(A)8tgaggaaatcactgttggttaagacctatttacatcttcaacagattgtttggaacgatcaatcatgaaatgaaaaaaatgggatcccatttttctc(A)10tttagacct(A)9taa(AAT)4	148	7170	7317	LSC	rps16-CDS1_trnQ-UUG
A1	11	c	(A)8(TGTT)3	20	8888	8907	LSC	trnQ-UUG_psbK
A1	12	p1	(A)8	8	9139	9146	LSC	psbK_psbI
A1	13	p1	(A)8	8	9429	9436	LSC	psbK_psbI
A1	14	p1	(A)8	8	9772	9779	LSC	psbI_trnS-GCU
A1	15	c	(TGAT)3gaaaatccttttaatttaataataatattactttttaaacttattaaatatacactataatacttataaaattaaattt(TTTA)4	107	9960	10066	LSC	trnS-GCU_trnS-CGA-CDS1
A1	16	p4	(AATA)3	12	10665	10676	LSC	trnS-GCU_trnS-CGA-CDS1
A1	17	p1	(T)9	9	11029	11037	LSC	trnS-GCU_trnS-CGA-CDS1
A1	18	p1	(T)9	9	11796	11804	LSC	trnS-CGA-CDS1_trnS-CGA-CDS2
A1	19	p1	(A)14	14	12470	12483	LSC	trnS-CGA-CDS2_trnR-UCU
A1	20	p1	(T)10	10	12591	12600	LSC	trnR-UCU_atpA
A1	21	p1	(A)9	9	14279	14287	LSC	atpA_atpF-CDS2
A1	22	c	(A)8(G)13	21	15125	15145	LSC	atpF-CDS2_atpF-CDS1
A1	23	c	(A)12taaaataat(A)11	32	15475	15506	LSC	atpF-CDS2_atpF-CDS1
A1	24	p1	(A)8	8	16014	16021	LSC	atpF-CDS1_atpH
A1	25	p1	(A)8	8	16187	16194	LSC	atpF-CDS1_atpH
A1	26	p1	(A)9	9	16488	16496	LSC	atpH_atpI
A1	27	p1	(T)10	10	16901	16910	LSC	atpH_atpI
A1	28	p1	(A)9	9	17326	17334	LSC	atpH_atpI
A1	29	p1	(A)9	9	18121	18129	LSC	atpI_rps2
A1	30	c	(T)10a(T)10	21	18250	18270	LSC	atpI_rps2
A1	31	p1	(T)13	13	19097	19109	LSC	rps2_rpoC2
A1	32	p1	(T)11	11	21287	21297	LSC	rpoC2
A1	33	p1	(A)8	8	21430	21437	LSC	rpoC2
A1	34	p1	(C)8	8	21819	21826	LSC	rpoC2
A1	35	p2	(TA)5	10	22662	22671	LSC	rpoC2
A1	36	p1	(A)8	8	25097	25104	LSC	rpoC1-CDS2
A1	37	p1	(T)9	9	25306	25314	LSC	rpoC1-CDS2_rpoC1-CDS1
A1	38	c	(A)9tagaatgactaattccacaaaaaag(T)9	43	25682	25724	LSC	rpoC1-CDS2_rpoC1-CDS1
A1	39	p1	(T)10	10	28975	28984	LSC	rpoB
A1	40	p1	(T)9	9	30112	30120	LSC	rpoB_trnC-GCA
A1	41	c	(A)10gattgattattgaaattattga(AT)8tatatttatttaatatttatttttatttaatttaattttaatataatatatattatatttatatttatttatattatat(TTA)4tttaatttattattta(T)11attttattcgtagtaaattaatttga(T)9	201	30441	30641	LSC	rpoB_trnC-GCA
A1	42	p1	(A)9	9	30848	30856	LSC	rpoB_trnC-GCA
A1	43	p4	(AAAC)3	12	31300	31311	LSC	trnC-GCA_petN
A1	44	c	(CAAT)3(ATTG)3	24	31647	31670	LSC	trnC-GCA_petN
A1	45	p1	(T)12	12	31848	31859	LSC	trnC-GCA_petN
A1	46	p4	(TTTA)3	12	32787	32798	LSC	petN_psbM
A1	47	p1	(A)9	9	32941	32949	LSC	petN_psbM
A1	48	p5	(TTATA)3	15	33327	33341	LSC	petN_psbM
A1	49	c	(T)8cttcgcaataactcgggatctaatcccatagagatgagaaatttgactgctg(TAAAT)3	75	33586	33660	LSC	psbM_trnD-GUC
A1	50	p2	(AT)5	10	34748	34757	LSC	trnY-GUA_trnE-UUC
A1	51	c	(TA)5ttacatatttattatatattatattaataataatttataatatatctat(TA)5aatatataaaatataaatataatatatataatataaaaaatatatataatataaaaatataataattaaat(TAA)4aa(AAAT)3	166	35195	35360	LSC	trnE-UUC_trnT-GGU
A1	52	c	(AT)6acacagtagactcataatggaaaatgaattgctaattca(T)9	60	35741	35800	LSC	trnE-UUC_trnT-GGU
A1	53	p1	(A)9	9	36241	36249	LSC	trnT-GGU_psbD
A1	54	p1	(T)10	10	36693	36702	LSC	trnT-GGU_psbD
A1	55	c	(T)8ctgttctggctcggctatcctatcccacctagccgagccatattaccttttatgacagcatatcagtcc(A)9	86	39448	39533	LSC	psbC_trnS-UGA
A1	56	p3	(ATG)4	12	39893	39904	LSC	trnS-UGA_psbZ
A1	57	c	(A)9ccgctccttctaagaaattcggttgtgagacacatttaaattaaatctgagttacaaaaaaatacattttatttatgtttatgtta(T)13ctttttatttctttattttata(T)10atttttattatatttaaatttgaaatttaatcatatca(T)10	188	40197	40384	LSC	psbZ_trnG-GCC
A1	58	c	(A)8ggtcattaatgactagataacagaatcatacct(A)11gatttttg(A)9	69	40696	40764	LSC	trnG-GCC_trnfM-CAU
A1	59	p1	(T)8	8	41289	41296	LSC	rps14
A1	60	p1	(A)9	9	41432	41440	LSC	rps14_psaB
A1	61	p1	(T)8	8	47470	47477	LSC	ycf3-CDS3_ycf3-CDS2
A1	62	p1	(A)11	11	48494	48504	LSC	ycf3-CDS2_ycf3-CDS1
A1	63	c	(A)10tagaataattattc(TATAA)3	39	48965	49003	LSC	ycf3-CDS1_trnS-GGA
A1	64	p1	(A)9	9	49740	49748	LSC	trnS-GGA_rps4
A1	65	p2	(TA)6	12	50736	50747	LSC	rps4_trnT-UGU
A1	66	p1	(A)10	10	50892	50901	LSC	rps4_trnT-UGU
A1	67	c	(T)16atattattaattattatattataattatataatatacattttatatatt(TA)6	77	51289	51365	LSC	trnT-UGU_trnL-UAA-CDS1
A1	68	p5	(TTTAT)3	15	51478	51492	LSC	trnT-UGU_trnL-UAA-CDS1
A1	69	c	(A)8gataaggataaagatacaatccagatcataatgagacattcctctgatttcattcggaaagcaaggaaatagcacg(A)9	93	51871	51963	LSC	trnT-UGU_trnL-UAA-CDS1
A1	70	p1	(A)13	13	52209	52221	LSC	trnT-UGU_trnL-UAA-CDS1
A1	71	p1	(A)10	10	52730	52739	LSC	trnL-UAA-CDS1_trnL-UAA-CDS2
A1	72	p1	(T)8	8	53119	53126	LSC	trnL-UAA-CDS2_trnF-GAA
A1	73	c	(T)11ctaaatttctaatttaattattttaattttttatttaattaattatttaatatttaatatttttatattta(AT)8tatatatttttattataatatttaattatataacttataattttatatataattttaaatttgag(T)9atattttattttac(AT)5tacatatac(AT)7taattatat(TA)5ttaataattaattataaatatatttatttatatattatttgtatatatttatatatttatattaatattaatt(AATAA)3taaataaaaaagtgttaaaataaat(A)8	359	53564	53922	LSC	trnF-GAA_ndhJ
A1	74	p1	(T)9	9	55636	55644	LSC	ndhK
A1	75	c	(T)8cttagcgttagcgatataacatataggcattagttaaagggccggggatttctagtatattctattcgaagtattt(A)11	95	56125	56219	LSC	ndhC_trnV-UAC-CDS2
A1	76	p1	(A)8	8	57238	57245	LSC	ndhC_trnV-UAC-CDS2
A1	77	p1	(A)10	10	60299	60308	LSC	atpB_rbcL
A1	78	p1	(A)12	12	60446	60457	LSC	atpB_rbcL
A1	79	c	(T)11agtatttagatt(A)8	31	60659	60689	LSC	atpB_rbcL
A1	80	p1	(T)8	8	60845	60852	LSC	atpB_rbcL
A1	81	p1	(T)8	8	62500	62507	LSC	rbcL_accD
A1	82	p1	(A)8	8	64682	64689	LSC	accD_psaI
A1	83	p1	(T)9	9	64869	64877	LSC	accD_psaI
A1	84	p3	(TTA)4	12	65009	65020	LSC	accD_psaI
A1	85	p1	(T)8	8	67449	67456	LSC	ycf4_cemA
A1	86	c	(A)9gaaaagtg(A)13gaaagtgttgattttccttccatatcttgcatctatagtatttttaccctgggggg(TC)5	96	67647	67742	LSC	ycf4_cemA
A1	87	p4	(AATG)3	12	68343	68354	LSC	cemA
A1	88	c	(C)8gatcgtatttcccccgagatgaaagaaaagataggcaatctttcttttcagagttatcgtcccact(A)8	82	68948	69029	LSC	petA
A1	89	p1	(T)12	12	69601	69612	LSC	petA_psbJ
A1	90	p1	(A)9	9	70084	70092	LSC	petA_psbJ
A1	91	p1	(T)10	10	71849	71858	LSC	psbE_petL
A1	92	p4	(TTGA)3	12	72951	72962	LSC	_
A1	93	c	(A)10gaatgactatttatcggttcagggta(T)8	44	73556	73599	LSC	trnP-UGG_psaJ
A1	94	p1	(T)8	8	73874	73881	LSC	psaJ
A1	95	p3	(TTC)4	12	74246	74257	LSC	psaJ_rpl33
A1	96	p5	(TAAAA)3	15	75863	75877	LSC	rpl20_rps12-CDS1
A1	97	p2	(TA)6	12	76540	76551	LSC	rps12-D2-CDS1_clpP1-CDS3
A1	98	c	(A)9tcaatgtgtcgattctagtcctatttc(T)10	46	77950	77995	LSC	clpP1-CDS2_clpP1-CDS1
A1	99	p1	(A)8	8	78114	78121	LSC	clpP1-CDS2_clpP1-CDS1
A1	100	p1	(T)8	8	78319	78326	LSC	clpP1-CDS2_clpP1-CDS1
A1	101	p1	(A)9	9	78547	78555	LSC	clpP1-CDS2_clpP1-CDS1
A1	102	p2	(TA)6	12	79131	79142	LSC	clpP1-CDS1_psbB
A1	103	p1	(T)10	10	80781	80790	LSC	psbB_psbT
A1	104	p1	(A)9	9	81587	81595	LSC	psbH_petB-CDS1
A1	105	p1	(A)9	9	81865	81873	LSC	petB-CDS1_petB-CDS2
A1	106	p1	(A)12	12	83169	83180	LSC	petB-CDS2_petD-CDS1
A1	107	c	(T)9ataaaatag(A)10	28	84675	84702	LSC	petD-CDS2_rpoA
A1	108	p1	(T)9	9	87278	87286	LSC	rps8
A1	109	c	(T)9atgaattcat(A)10	29	87393	87421	LSC	rps8_rpl14
A1	110	p1	(T)16	16	87953	87968	LSC	rpl14_rpl16-CDS2
A1	111	p2	(AT)8	16	88630	88645	LSC	rpl16-CDS2_rpl16-CDS1
A1	112	c	(T)13caatttaaatctaacacattataacataacgaattcttttttaactttt(TTTA)3	74	88888	88961	LSC	rpl16-CDS2_rpl16-CDS1
A1	113	p1	(T)8	8	89561	89568	LSC	rpl16-CDS2_rpl16-CDS1
A1	114	p1	(A)8	8	89707	89714	LSC	rpl16-CDS1_rps3
A1	115	p2	(AT)5	10	90800	90809	LSC	rpl22
A1	116	p1	(T)9	9	91226	91234	LSC	rps19
A1	117	p1	(A)8	8	91778	91785	IRa	rpl2-CDS2_rpl2-CDS1
A1	118	p1	(A)8	8	95369	95376	IRa	ycf2
A1	119	p1	(A)9	9	96661	96669	IRa	ycf2
A1	120	p2	(AT)6	12	101727	101738	IRa	trnL-CAA_ndhB-CDS2
A1	121	c	(A)9tttataattt(A)8	27	101870	101896	IRa	trnL-CAA_ndhB-CDS2
A1	122	p1	(A)9	9	102115	102123	IRa	trnL-CAA_ndhB-CDS2
A1	123	p1	(T)8	8	103843	103850	IRa	ndhB-CDS2_ndhB-CDS1
A1	124	p1	(T)10	10	104763	104772	IRa	ndhB-CDS1_rps7
A1	125	p1	(T)9	9	105478	105486	IRa	rps7
A1	126	p1	(T)8	8	106836	106843	IRa	rps12-CDS2_trnV-GAC
A1	127	p1	(T)8	8	107929	107936	IRa	rps12-CDS2_trnV-GAC
A1	128	p1	(G)8	8	109966	109973	IRa	rrn16
A1	129	p1	(T)8	8	110818	110825	IRa	trnI-GAU-CDS1_trnI-GAU-CDS2
A1	130	p1	(A)18	18	115854	115871	IRa	rrn5_trnR-ACG
A1	131	p3	(AAT)4	12	116981	116992	IRa	trnN-GUU_ycf1
A1	132	p1	(T)8	8	117738	117745	IRa	ycf1
A1	133	p5	(AATAT)3	15	118194	118208	SSC	ycf1_ndhF
A1	134	p2	(TA)5	10	118328	118337	SSC	ycf1_ndhF
A1	135	c	(T)8atttaagatcaaatattcaaattcaaaagaattaaaatataaaataatg(A)10	67	118515	118581	SSC	ycf1_ndhF
A1	136	p1	(T)9	9	120856	120864	SSC	ndhF_rpl32
A1	137	p1	(A)8	8	121193	121200	SSC	ndhF_rpl32
A1	138	p1	(T)8	8	121805	121812	SSC	ndhF_rpl32
A1	139	p1	(T)9	9	122118	122126	SSC	ndhF_rpl32
A1	140	p1	(T)11	11	122545	122555	SSC	rpl32_trnL-UAG
A1	141	p1	(T)8	8	123184	123191	SSC	ccsA
A1	142	p1	(A)9	9	124062	124070	SSC	ccsA_ndhD
A1	143	c	(C)8acatggataaaagtaaataaacaggaattaattctaactcccacataat(A)8	65	125255	125319	SSC	ndhD
A1	144	p1	(A)8	8	125657	125664	SSC	ndhD
A1	145	p1	(T)9	9	126220	126228	SSC	psaC_ndhE
A1	146	c	(AATA)4tataattacaataaaatataaataaatat(A)8	53	126584	126636	SSC	psaC_ndhE
A1	147	c	(T)10atttattttattctatttatgagtattaaattatatgtatataattattgattacaattttgttatatcattagaactatttattcaacaaat(TTGA)3	115	127197	127311	SSC	_
A1	148	p4	(TAAT)3	12	127898	127909	SSC	ndhE_ndhG
A1	149	p1	(T)9	9	128549	128557	SSC	ndhG_ndhI
A1	150	c*	(TATTA)3(TAT)5*atataaattatatatatcaaatatatata(AT)5aata(AT)5acaaatataaataaatataa(AT)5	108	128738	128845	SSC	ndhG_ndhI
A1	151	c	(A)9ctatatttattcaatacatttaatccctttctt(A)16	58	131111	131168	SSC	ndhA-CDS2_ndhA-CDS1
A1	152	p1	(A)11	11	133015	133025	SSC	ndhH_rps15
A1	153	p1	(T)10	10	133340	133349	SSC	rps15_ycf1-D2
A1	154	c*	(ATA)4(AT)6*	21	133679	133699	SSC	rps15_ycf1-D2
A1	155	c	(TTTA)3tattt(ATAA)3	29	133851	133879	SSC	rps15_ycf1-D2
A1	156	p1	(T)10	10	134792	134801	SSC	ycf1-D2
A1	157	p1	(T)11	11	135291	135301	SSC	ycf1-D2
A1	158	c	(T)8gaatttttcttttccgtaataattttgtttcacgtaatgaattaattgg(T)8atatgaatccaatattattgagtc(T)8	97	135633	135729	SSC	ycf1-D2
A1	159	p1	(T)8	8	136180	136187	SSC	ycf1-D2
A1	160	p1	(T)9	9	136486	136494	SSC	ycf1-D2
A1	161	p1	(T)11	11	136795	136805	SSC	ycf1-D2
A1	162	p1	(T)8	8	136917	136924	SSC	ycf1-D2
A1	163	p1	(T)8	8	137285	137292	SSC	ycf1-D2
A1	164	p1	(A)8	8	137418	137425	SSC	ycf1-D2
A1	165	p1	(A)9	9	137786	137794	SSC	ycf1-D2
A1	166	p1	(T)9	9	138301	138309	SSC	ycf1-D2
A1	167	p1	(A)8	8	138511	138518	SSC	ycf1-D2
A1	168	p3	(TCT)4	12	138884	138895	_	ycf1-D2
A1	169	p1	(A)8	8	139151	139158	IRb	ycf1-D2
A1	170	p3	(TTA)4	12	139902	139913	IRb	ycf1-D2_trnN-GUU-D2
A1	171	p1	(T)18	18	141025	141042	IRb	trnR-ACG-D2_rrn5-D2
A1	172	p1	(A)8	8	146071	146078	IRb	trnI-GAU-D2-CDS2_trnI-GAU-D2-CDS1
A1	173	p1	(C)8	8	146923	146930	IRb	rrn16-D2
A1	174	p1	(A)8	8	148960	148967	IRb	trnV-GAC-D2_rps12-D2-CDS2
A1	175	p1	(A)8	8	150053	150060	IRb	trnV-GAC-D2_rps12-D2-CDS2
A1	176	p1	(A)9	9	151410	151418	IRb	rps7-D2
A1	177	p1	(A)10	10	152124	152133	IRb	rps7-D2_ndhB-D2-CDS1
A1	178	p1	(A)8	8	153046	153053	IRb	ndhB-D2-CDS1_ndhB-D2-CDS2
A1	179	p1	(T)9	9	154773	154781	IRb	ndhB-D2-CDS2_trnL-CAA-D2
A1	180	c	(T)8aaattataaa(T)9	27	155000	155026	IRb	ndhB-D2-CDS2_trnL-CAA-D2
A1	181	p2	(TA)6	12	155157	155168	IRb	ndhB-D2-CDS2_trnL-CAA-D2
A1	182	p1	(T)9	9	160227	160235	IRb	ycf2-D2
A1	183	p1	(T)8	8	161520	161527	IRb	ycf2-D2
A1	184	p1	(T)8	8	165111	165118	IRb	rpl2-D2-CDS1_rpl2-D2-CDS2
A.‘Red valentine’
ID	SSR nr.	SSR type	SSR	size	start	end	_	_
A3	1	p2	(TA)5	10	153	162	LSC	trnH-GUG-CDS1_psbA
A3	2	p3	(CAG)4	12	1185	1196	LSC	psbA
A3	3	c	(AT)8ccatatatatacgatatatggaatggataagtttatcagaacaaattttaaatgaagtagatg(A)12	91	1793	1883	LSC	psbA_trnK-UUU-CDS2
A3	4	p1	(A)9	9	3193	3201	LSC	matK
A3	5	p1	(T)8	8	3382	3389	LSC	matK
A3	6	p2	(AT)5	10	4583	4592	LSC	trnK-UUU-CDS1_rps16-CDS2
A3	7	p1	(A)9	9	5008	5016	LSC	trnK-UUU-CDS1_rps16-CDS2
A3	8	p1	(C)8	8	5542	5549	LSC	rps16-CDS2_rps16-CDS1
A3	9	c	(TA)6ttttttgtatatatattttttgatttttaacatttatatataattattatttttatatataattattattatatattta(TATT)3	103	5740	5842	LSC	rps16-CDS2_rps16-CDS1
A3	10	p4	(ATTT)3	12	5962	5973	LSC	rps16-CDS2_rps16-CDS1
A3	11	p1	(A)8	8	6208	6215	LSC	rps16-CDS2_rps16-CDS1
A3	12	c	(A)9tgaggaaatcactgttggttaagacctatttacatcttcaacagattgtttggaacgatcaatcatgaaatgaaaaaaataggatcccatttttctc(A)9ttttagacct(A)10	135	7183	7317	LSC	rps16-CDS1_trnQ-UUG
A3	13	p1	(A)8	8	8943	8950	LSC	trnQ-UUG_psbK
A3	14	p1	(A)8	8	9190	9197	LSC	psbK_psbI
A3	15	p1	(A)8	8	9486	9493	LSC	psbK_psbI
A3	16	p4	(TGAT)3	12	10017	10028	LSC	trnS-GCU_trnS-CGA-CDS1
A3	17	p4	(ATTA)3	12	10368	10379	LSC	trnS-GCU_trnS-CGA-CDS1
A3	18	p4	(AATA)3	12	10683	10694	LSC	trnS-GCU_trnS-CGA-CDS1
A3	19	p4	(AATA)3	12	10818	10829	LSC	trnS-GCU_trnS-CGA-CDS1
A3	20	p1	(T)9	9	11194	11202	LSC	trnS-GCU_trnS-CGA-CDS1
A3	21	p1	(T)9	9	11971	11979	LSC	trnS-CGA-CDS1_trnS-CGA-CDS2
A3	22	p1	(A)13	13	12645	12657	LSC	trnS-CGA-CDS2_trnR-UCU
A3	23	p1	(T)9	9	12765	12773	LSC	trnR-UCU_atpA
A3	24	p1	(A)9	9	14445	14453	LSC	atpA_atpF-CDS2
A3	25	p1	(T)9	9	15182	15190	LSC	atpF-CDS2_atpF-CDS1
A3	26	c	(A)9taaaataat(A)13	31	15651	15681	LSC	atpF-CDS2_atpF-CDS1
A3	27	p1	(T)8	8	15963	15970	LSC	atpF-CDS1_atpH
A3	28	p1	(A)8	8	16196	16203	LSC	atpF-CDS1_atpH
A3	29	p1	(A)11	11	16368	16378	LSC	atpF-CDS1_atpH
A3	30	p1	(A)10	10	16672	16681	LSC	atpH_atpI
A3	31	p1	(T)9	9	17086	17094	LSC	atpH_atpI
A3	32	p1	(A)11	11	17511	17521	LSC	atpH_atpI
A3	33	p1	(A)8	8	18308	18315	LSC	atpI_rps2
A3	34	c	(T)9atc(T)10	22	18419	18440	LSC	atpI_rps2
A3	35	p1	(T)10	10	19267	19276	LSC	rps2_rpoC2
A3	36	p1	(T)11	11	21460	21470	LSC	rpoC2
A3	37	p1	(A)8	8	21603	21610	LSC	rpoC2
A3	38	p1	(T)8	8	21999	22006	LSC	rpoC2
A3	39	p2	(TA)5	10	22835	22844	LSC	rpoC2
A3	40	p1	(A)8	8	25270	25277	LSC	rpoC1-CDS2
A3	41	p1	(T)10	10	25480	25489	LSC	rpoC1-CDS2_rpoC1-CDS1
A3	42	c	(A)9tagaatgactaattccacaaaaaag(T)9	43	25857	25899	LSC	rpoC1-CDS2_rpoC1-CDS1
A3	43	p1	(T)10	10	29150	29159	LSC	rpoB
A3	44	p1	(T)11	11	30287	30297	LSC	rpoB_trnC-GCA
A3	45	c	(A)9gattgattattgaaattattga(AT)7ttata(TAT)4aattatatttatttaattttaatatatatttattcgattcgtagtaaatcaatttga(T)10	129	30618	30746	LSC	rpoB_trnC-GCA
A3	46	p1	(A)9	9	30953	30961	LSC	rpoB_trnC-GCA
A3	47	p4	(AAAC)3	12	31400	31411	LSC	trnC-GCA_petN
A3	48	c	(CAAT)3(ATTG)3	24	31757	31780	LSC	trnC-GCA_petN
A3	49	p1	(T)10	10	31983	31992	LSC	trnC-GCA_petN
A3	50	p4	(TTTA)3	12	32906	32917	LSC	petN_psbM
A3	51	p1	(A)8	8	33060	33067	LSC	petN_psbM
A3	52	c	(T)8cttcgcaataactcgggatctaatcccatagagatgagaaatttgactgctg(TAAAT)3	75	33699	33773	LSC	psbM_trnD-GUC
A3	53	p1	(A)8	8	34215	34222	LSC	psbM_trnD-GUC
A3	54	p1	(T)8	8	34642	34649	LSC	trnD-GUC_trnY-GUA
A3	55	c	(TA)5(AT)6	22	34844	34865	LSC	trnY-GUA_trnE-UUC
A3	56	c*	(ATTAA)3ttatatacatttacattattaatttatatattacatatttattatatattaataatatatattaataattaataata(AT)5aata(AT)5taataattaataataatttattatatatctattataaatatatattataa(AT)5taataataaaatataaatataatataaaaatataataataattatataataattattaataattat(A)8(AAAT)4*	263	35225	35487	LSC	trnE-UUC_trnT-GGU
A3	57	c	(AT)6acacagtagactcataatggaaaatgaattgctaattca(T)9	60	35897	35956	LSC	trnE-UUC_trnT-GGU
A3	58	p1	(T)9	9	36842	36850	LSC	trnT-GGU_psbD
A3	59	c	(T)8ctgttctggctcggctatcctatcccacctagccgagccattaccttttatgacagcatatcagtcc(A)9	84	39596	39679	LSC	psbC_trnS-UGA
A3	60	p3	(ATG)4	12	40039	40050	LSC	trnS-UGA_psbZ
A3	61	c	(A)9ccgctccttctaagaaattcggttgtgagacacatttaaattaaatctgagttccaaaaaaatacattttatatatgtta(T)12ctttttattatatttaaatttgaaatttaatcatatca(T)10	149	40343	40491	LSC	psbZ_trnG-GCC
A3	62	c	(A)10ggtcattaatgactagataacagaatcatacct(A)15gatttttg(A)9	75	40803	40877	LSC	trnG-GCC_trnfM-CAU
A3	63	p1	(T)8	8	41402	41409	LSC	rps14
A3	64	p1	(A)9	9	41545	41553	LSC	rps14_psaB
A3	65	p1	(T)8	8	47578	47585	LSC	ycf3-CDS3_ycf3-CDS2
A3	66	p1	(A)16	16	48606	48621	LSC	ycf3-CDS2_ycf3-CDS1
A3	67	p1	(A)9	9	49082	49090	LSC	ycf3-CDS1_trnS-GGA
A3	68	p1	(A)8	8	49870	49877	LSC	trnS-GGA_rps4
A3	69	c	(TA)5attgtatataattgtatattgtatatgtcttatctactattatatatattatttactat(TA)5atagtaaata(AT)5	99	50793	50891	LSC	rps4_trnT-UGU
A3	70	p1	(A)10	10	51016	51025	LSC	rps4_trnT-UGU
A3	71	c	(A)8gataaggataaagatacaatccagatcataatgagacattcctctgatttcattcggaaagcaaggaaatagcacg(A)10	94	51444	51537	LSC	trnT-UGU_trnL-UAA-CDS1
A3	72	p1	(A)19	19	51783	51801	LSC	trnT-UGU_trnL-UAA-CDS1
A3	73	p1	(A)16	16	52333	52348	LSC	trnL-UAA-CDS1_trnL-UAA-CDS2
A3	74	p1	(T)11	11	53169	53179	LSC	trnF-GAA_ndhJ
A3	75	c	(AT)5ttatatttttattataatatttaaataatatttaaatatttaatttaattatctaacttataattttatatttat(ATATA)3taatatataatatataaaattttatatattttatatatatt(TA)5ttaatattaatttatataatt(TA)5	182	53404	53585	LSC	trnF-GAA_ndhJ
A3	76	p1	(A)8	8	53706	53713	LSC	trnF-GAA_ndhJ
A3	77	p1	(T)9	9	55438	55446	LSC	ndhK
A3	78	c	(T)9cttagcgttagcgatataacatataggcattagttaaagggccggggatttctagtatattctattcgaagtattt(A)13	98	55927	56024	LSC	ndhC_trnV-UAC-CDS2
A3	79	p1	(A)8	8	56589	56596	LSC	ndhC_trnV-UAC-CDS2
A3	80	p1	(A)8	8	56869	56876	LSC	ndhC_trnV-UAC-CDS2
A3	81	p1	(A)10	10	59921	59930	LSC	atpB_rbcL
A3	82	p1	(A)11	11	60068	60078	LSC	atpB_rbcL
A3	83	p4	(TTAT)3	12	60232	60243	LSC	atpB_rbcL
A3	84	p1	(T)15	15	60365	60379	LSC	atpB_rbcL
A3	85	p1	(T)8	8	62208	62215	LSC	rbcL_accD
A3	86	p1	(A)8	8	64394	64401	LSC	accD_psaI
A3	87	p1	(T)9	9	64581	64589	LSC	accD_psaI
A3	88	p3	(AAT)4	12	64799	64810	LSC	accD_psaI
A3	89	p1	(A)8	8	65830	65837	LSC	psaI_ycf4
A3	90	p1	(T)8	8	67219	67226	LSC	ycf4_cemA
A3	91	c	(A)14gaaaagtg(A)10gaaagtgttgattttccttccatatcttgcatctatagtatttttaccctgggggg(TC)5	98	67424	67521	LSC	ycf4_cemA
A3	92	p4	(AATG)3	12	68122	68133	LSC	cemA
A3	93	c	(C)8gatcgtatttcccccgagatgaaagaaaagataggcaatctttcttttcagagttatcgtcccact(A)8	82	68734	68815	LSC	petA
A3	94	p1	(T)9	9	69387	69395	LSC	petA_psbJ
A3	95	p1	(A)9	9	69872	69880	LSC	petA_psbJ
A3	96	p1	(T)8	8	70267	70274	LSC	petA_psbJ
A3	97	p1	(T)10	10	71648	71657	LSC	psbE_petL
A3	98	p1	(T)8	8	72285	72292	LSC	psbE_petL
A3	99	p4	(TTGA)3	12	72749	72760	LSC	_
A3	100	c	(A)12gaatgactatttatcggttcagggta(T)8	46	73350	73395	LSC	trnP-UGG_psaJ
A3	101	p1	(T)8	8	73660	73667	LSC	psaJ
A3	102	p3	(TTC)4	12	74031	74042	LSC	psaJ_rpl33
A3	103	p5	(TAAAA)3	15	75644	75658	LSC	rpl20_rps12-CDS1
A3	104	p1	(T)11	11	77343	77353	LSC	clpP1-CDS3_clpP1-CDS2
A3	105	p1	(A)9	9	77741	77749	LSC	clpP1-CDS2_clpP1-CDS1
A3	106	p1	(A)11	11	77880	77890	LSC	clpP1-CDS2_clpP1-CDS1
A3	107	p1	(A)9	9	78316	78324	LSC	clpP1-CDS2_clpP1-CDS1
A3	108	p2	(TA)5	10	78896	78905	LSC	clpP1-CDS1_psbB
A3	109	p1	(T)10	10	80544	80553	LSC	psbB_psbT
A3	110	p1	(A)15	15	81346	81360	LSC	psbH_petB-CDS1
A3	111	p1	(A)10	10	81637	81646	LSC	petB-CDS1_petB-CDS2
A3	112	p1	(A)10	10	82962	82971	LSC	petB-CDS2_petD-CDS1
A3	113	c	(T)9ataaaatag(A)9	27	84474	84500	LSC	petD-CDS2_rpoA
A3	114	p1	(T)9	9	87082	87090	LSC	rps8
A3	115	c	(T)18atgaattcat(A)9	37	87197	87233	LSC	rps8_rpl14
A3	116	p1	(T)9	9	87765	87773	LSC	rpl14_rpl16-CDS2
A3	117	p2	(AT)7	14	88452	88465	LSC	rpl16-CDS2_rpl16-CDS1
A3	118	c*	(TTTG)3tttatatttatataatatgtaatatgtaaataatatacaaataataagttaatttatgtagttaatttagttaatattagattagttaattaatg(T)9aatttaaatctaacacattatcattataacataacgaattcttttttaac(T)8(TTTA)3*	183	88599	88781	LSC	rpl16-CDS2_rpl16-CDS1
A3	119	p1	(T)8	8	89381	89388	LSC	rpl16-CDS2_rpl16-CDS1
A3	120	p1	(A)8	8	89527	89534	LSC	rpl16-CDS1_rps3
A3	121	p2	(AT)5	10	90620	90629	LSC	rpl22
A3	122	p1	(T)9	9	91049	91057	LSC	rps19
A3	123	p1	(A)8	8	91611	91618	IRa	rpl2-CDS2_rpl2-CDS1
A3	124	p1	(A)8	8	95202	95209	IRa	ycf2
A3	125	p1	(A)9	9	96494	96502	IRa	ycf2
A3	126	c	(AT)5aatataaatatatgaaagaaattctaatataaatagaatatatataaatataaataatataataatatatataaatatgaa(AT)6	103	101447	101549	IRa	trnL-CAA_ndhB-CDS2
A3	127	p1	(A)8	8	101672	101679	IRa	trnL-CAA_ndhB-CDS2
A3	128	p5	(ATATA)3	15	101809	101823	IRa	trnL-CAA_ndhB-CDS2
A3	129	p1	(A)9	9	101948	101956	IRa	trnL-CAA_ndhB-CDS2
A3	130	p1	(T)9	9	103676	103684	IRa	ndhB-CDS2_ndhB-CDS1
A3	131	p1	(T)10	10	104597	104606	IRa	ndhB-CDS1_rps7
A3	132	p1	(T)9	9	105312	105320	IRa	rps7
A3	133	p1	(T)8	8	106670	106677	IRa	rps12-CDS2_trnV-GAC
A3	134	p1	(T)8	8	107762	107769	IRa	rps12-CDS2_trnV-GAC
A3	135	p1	(G)8	8	109794	109801	IRa	rrn16
A3	136	p1	(T)8	8	110646	110653	IRa	trnI-GAU-CDS1_trnI-GAU-CDS2
A3	137	p1	(A)15	15	115682	115696	IRa	rrn5_trnR-ACG
A3	138	p3	(AAT)4	12	116821	116832	IRa	trnN-GUU_ycf1
A3	139	c	(T)8attaagtgaaataaaaatatataaaaaaatttaaa(AT)5	53	117578	117630	_	_
A3	140	c	(TA)5atttaatttataattatatttataat(TA)5atttaatttataattatatatttataat(TA)5	84	118169	118252	SSC	ycf1_ndhF
A3	141	c	(AAT)4atatataataagtgaatataa(AAT)4at(ATA)6tataataatat(TA)7ataatat(TA)5acataaataagtgaatattatataaatgaatgaatatgtaataaaatatgcaattattttttctcttatcttactat(ATTG)3atttttattcatactta(T)8atttaagatcaaatattcaaattcaaaagaattaaaatataaaataatg(A)8	278	118421	118698	SSC	ycf1_ndhF
A3	142	p1	(A)8	8	121304	121311	SSC	ndhF_rpl32
A3	143	p1	(T)9	9	121910	121918	SSC	ndhF_rpl32
A3	144	p1	(T)9	9	122227	122235	SSC	ndhF_rpl32
A3	145	p1	(T)11	11	122685	122695	SSC	rpl32_trnL-UAG
A3	146	p1	(A)10	10	124194	124203	SSC	ccsA_ndhD
A3	147	c	(C)8acatggataaaagtaaataaacaggaattaattctaactcccacatgat(A)8	65	125388	125452	SSC	ndhD
A3	148	p1	(A)8	8	125790	125797	SSC	ndhD
A3	149	p1	(T)9	9	126348	126356	SSC	psaC_ndhE
A3	150	p1	(A)8	8	126728	126735	SSC	psaC_ndhE
A3	151	c	(T)8attttatttattttattctatttatgagtattaaattatatgtatataattattgattacaattttgttatatcattatttattcaacaaat(TTGA)3	112	127280	127391	SSC	_
A3	152	p4	(TAAT)3	12	127977	127988	SSC	ndhE_ndhG
A3	153	p1	(T)8	8	128628	128635	SSC	ndhG_ndhI
A3	154	p2	(AT)6	12	128997	129008	SSC	ndhG_ndhI
A3	155	c	(A)9ctatatttattcaatacatttaatccctttcct(A)14	56	131262	131317	SSC	ndhA-CDS2_ndhA-CDS1
A3	156	p1	(A)13	13	133164	133176	SSC	ndhH_rps15
A3	157	p1	(T)10	10	133491	133500	SSC	rps15_ycf1-D2
A3	158	p4	(AAAT)3	12	133902	133913	SSC	rps15_ycf1-D2
A3	159	p1	(T)10	10	134991	135000	SSC	ycf1-D2
A3	160	p1	(T)11	11	135490	135500	SSC	ycf1-D2
A3	161	c	(T)8gaatttttctttttcataataattttgtttcacgtaatgaattaattgg(T)8atatgaatccaatattattgagtc(T)8	97	135814	135910	SSC	ycf1-D2
A3	162	p1	(T)8	8	136361	136368	SSC	ycf1-D2
A3	163	p1	(T)9	9	136667	136675	SSC	ycf1-D2
A3	164	p1	(T)11	11	136976	136986	SSC	ycf1-D2
A3	165	p1	(T)8	8	137098	137105	SSC	ycf1-D2
A3	166	p1	(T)8	8	137466	137473	SSC	ycf1-D2
A3	167	p1	(A)8	8	137599	137606	SSC	ycf1-D2
A3	168	p1	(A)9	9	137967	137975	SSC	ycf1-D2
A3	169	p1	(T)9	9	138464	138472	SSC	ycf1-D2
A3	170	p1	(A)8	8	138674	138681	SSC	ycf1-D2
A3	171	p1	(A)8	8	139305	139312	IRb	ycf1-D2
A3	172	p3	(TTA)4	12	140056	140067	IRb	ycf1-D2_trnN-GUU-D2
A3	173	p1	(T)15	15	141194	141208	IRb	trnR-ACG-D2_rrn5-D2
A3	174	p1	(A)8	8	146237	146244	IRb	trnI-GAU-D2-CDS2_trnI-GAU-D2-CDS1
A3	175	p1	(C)8	8	147089	147096	IRb	rrn16-D2
A3	176	p1	(A)8	8	149121	149128	IRb	trnV-GAC-D2_rps12-D2-CDS2
A3	177	p1	(A)8	8	150213	150220	IRb	trnV-GAC-D2_rps12-D2-CDS2
A3	178	p1	(A)9	9	151570	151578	IRb	rps7-D2
A3	179	p1	(A)10	10	152284	152293	IRb	rps7-D2_ndhB-D2-CDS1
A3	180	p1	(A)9	9	153206	153214	IRb	ndhB-D2-CDS1_ndhB-D2-CDS2
A3	181	p1	(T)9	9	154934	154942	IRb	ndhB-D2-CDS2_trnL-CAA-D2
A3	182	p5	(TTATA)3	15	155066	155080	IRb	ndhB-D2-CDS2_trnL-CAA-D2
A3	183	p1	(T)8	8	155211	155218	IRb	ndhB-D2-CDS2_trnL-CAA-D2
A3	184	c	(TA)6tttcatatttatatatattattatattatttatatttatatatattctatttatattagaatttctttcatatatttatat(TA)5	103	155340	155442	IRb	ndhB-D2-CDS2_trnL-CAA-D2
A3	185	p1	(T)9	9	160388	160396	IRb	ycf2-D2
A3	186	p1	(T)8	8	161681	161688	IRb	ycf2-D2
A3	187	p1	(T)8	8	165272	165279	IRb	rpl2-D2-CDS1_rpl2-D2-CDS2
A. ‘Hong yan’
ID	SSR nr.	SSR type	SSR	size	start	end	_	_
A3-1	1	p2	(TA)5	10	153	162	LSC	trnH-GUG-CDS1_psbA
A3-1	2	p3	(CAG)4	12	1185	1196	LSC	psbA
A3-1	3	c	(AT)8ccatatatatacgatatatggaatggataagtttatcagaacaaattttaaatgaagtagatg(A)12	91	1793	1883	LSC	psbA_trnK-UUU-CDS2
A3-1	4	p1	(A)9	9	3193	3201	LSC	matK
A3-1	5	p1	(T)8	8	3382	3389	LSC	matK
A3-1	6	p2	(AT)5	10	4583	4592	LSC	trnK-UUU-CDS1_rps16-CDS2
A3-1	7	p1	(A)9	9	5008	5016	LSC	trnK-UUU-CDS1_rps16-CDS2
A3-1	8	p1	(C)8	8	5542	5549	LSC	rps16-CDS2_rps16-CDS1
A3-1	9	c	(TA)6ttttttgtatatatattttttgatttttaacatttatatataattattatttttatatataattattattatatattta(TATT)3	103	5740	5842	LSC	rps16-CDS2_rps16-CDS1
A3-1	10	p4	(ATTT)3	12	5962	5973	LSC	rps16-CDS2_rps16-CDS1
A3-1	11	p1	(A)8	8	6208	6215	LSC	rps16-CDS2_rps16-CDS1
A3-1	12	c	(A)9tgaggaaatcactgttggttaagacctatttacatcttcaacagattgtttggaacgatcaatcatgaaatgaaaaaaataggatcccatttttctc(A)9ttttagacct(A)10	135	7183	7317	LSC	rps16-CDS1_trnQ-UUG
A3-1	13	p1	(A)8	8	8943	8950	LSC	trnQ-UUG_psbK
A3-1	14	p1	(A)8	8	9190	9197	LSC	psbK_psbI
A3-1	15	p1	(A)8	8	9486	9493	LSC	psbK_psbI
A3-1	16	p4	(TGAT)3	12	10017	10028	LSC	trnS-GCU_trnS-CGA-CDS1
A3-1	17	p4	(ATTA)3	12	10368	10379	LSC	trnS-GCU_trnS-CGA-CDS1
A3-1	18	p4	(AATA)3	12	10683	10694	LSC	trnS-GCU_trnS-CGA-CDS1
A3-1	19	p4	(AATA)3	12	10818	10829	LSC	trnS-GCU_trnS-CGA-CDS1
A3-1	20	p1	(T)9	9	11194	11202	LSC	trnS-GCU_trnS-CGA-CDS1
A3-1	21	p1	(T)9	9	11971	11979	LSC	trnS-CGA-CDS1_trnS-CGA-CDS2
A3-1	22	p1	(A)13	13	12645	12657	LSC	trnS-CGA-CDS2_trnR-UCU
A3-1	23	p1	(T)9	9	12765	12773	LSC	trnR-UCU_atpA
A3-1	24	p1	(A)9	9	14445	14453	LSC	atpA_atpF-CDS2
A3-1	25	p1	(T)9	9	15182	15190	LSC	atpF-CDS2_atpF-CDS1
A3-1	26	c	(A)9taaaataat(A)13	31	15651	15681	LSC	atpF-CDS2_atpF-CDS1
A3-1	27	p1	(T)8	8	15963	15970	LSC	atpF-CDS1_atpH
A3-1	28	p1	(A)8	8	16196	16203	LSC	atpF-CDS1_atpH
A3-1	29	p1	(A)11	11	16368	16378	LSC	atpF-CDS1_atpH
A3-1	30	p1	(A)10	10	16672	16681	LSC	atpH_atpI
A3-1	31	p1	(T)9	9	17086	17094	LSC	atpH_atpI
A3-1	32	p1	(A)11	11	17511	17521	LSC	atpH_atpI
A3-1	33	p1	(A)8	8	18308	18315	LSC	atpI_rps2
A3-1	34	c	(T)9atc(T)10	22	18419	18440	LSC	atpI_rps2
A3-1	35	p1	(T)10	10	19267	19276	LSC	rps2_rpoC2
A3-1	36	p1	(T)11	11	21460	21470	LSC	rpoC2
A3-1	37	p1	(A)8	8	21603	21610	LSC	rpoC2
A3-1	38	p1	(T)8	8	21999	22006	LSC	rpoC2
A3-1	39	p2	(TA)5	10	22835	22844	LSC	rpoC2
A3-1	40	p1	(A)8	8	25270	25277	LSC	rpoC1-CDS2
A3-1	41	p1	(T)10	10	25480	25489	LSC	rpoC1-CDS2_rpoC1-CDS1
A3-1	42	c	(A)9tagaatgactaattccacaaaaaag(T)9	43	25857	25899	LSC	rpoC1-CDS2_rpoC1-CDS1
A3-1	43	p1	(T)10	10	29150	29159	LSC	rpoB
A3-1	44	p1	(T)11	11	30287	30297	LSC	rpoB_trnC-GCA
A3-1	45	c	(A)9gattgattattgaaattattga(AT)7ttata(TAT)4aattatatttatttaattttaatatatatttattcgattcgtagtaaatcaatttga(T)10	129	30618	30746	LSC	rpoB_trnC-GCA
A3-1	46	p1	(A)9	9	30953	30961	LSC	rpoB_trnC-GCA
A3-1	47	p4	(AAAC)3	12	31400	31411	LSC	trnC-GCA_petN
A3-1	48	c	(CAAT)3(ATTG)3	24	31757	31780	LSC	trnC-GCA_petN
A3-1	49	p1	(T)10	10	31983	31992	LSC	trnC-GCA_petN
A3-1	50	p4	(TTTA)3	12	32906	32917	LSC	petN_psbM
A3-1	51	p1	(A)8	8	33060	33067	LSC	petN_psbM
A3-1	52	c	(T)8cttcgcaataactcgggatctaatcccatagagatgagaaatttgactgctg(TAAAT)3	75	33699	33773	LSC	psbM_trnD-GUC
A3-1	53	p1	(A)8	8	34215	34222	LSC	psbM_trnD-GUC
A3-1	54	p1	(T)8	8	34642	34649	LSC	trnD-GUC_trnY-GUA
A3-1	55	c	(TA)5(AT)6	22	34844	34865	LSC	trnY-GUA_trnE-UUC
A3-1	56	c*	(ATTAA)3ttatatacatttacattattaatttatatattacatatttattatatattaataatatatattaataattaataata(AT)5aata(AT)5taataattaataataatttattatatatctattataaatatatattataa(AT)5taataataaaatataaatataatataaaaatataataataattatataataattattaataattat(A)8(AAAT)4*	263	35225	35487	LSC	trnE-UUC_trnT-GGU
A3-1	57	c	(AT)6acacagtagactcataatggaaaatgaattgctaattca(T)9	60	35897	35956	LSC	trnE-UUC_trnT-GGU
A3-1	58	p1	(T)9	9	36842	36850	LSC	trnT-GGU_psbD
A3-1	59	c	(T)8ctgttctggctcggctatcctatcccacctagccgagccattaccttttatgacagcatatcagtcc(A)9	84	39596	39679	LSC	psbC_trnS-UGA
A3-1	60	p3	(ATG)4	12	40039	40050	LSC	trnS-UGA_psbZ
A3-1	61	c	(A)9ccgctccttctaagaaattcggttgtgagacacatttaaattaaatctgagttccaaaaaaatacattttatatatgtta(T)12ctttttattatatttaaatttgaaatttaatcatatca(T)10	149	40343	40491	LSC	psbZ_trnG-GCC
A3-1	62	c	(A)10ggtcattaatgactagataacagaatcatacct(A)15gatttttg(A)9	75	40803	40877	LSC	trnG-GCC_trnfM-CAU
A3-1	63	p1	(T)8	8	41402	41409	LSC	rps14
A3-1	64	p1	(A)9	9	41545	41553	LSC	rps14_psaB
A3-1	65	p1	(T)8	8	47578	47585	LSC	ycf3-CDS3_ycf3-CDS2
A3-1	66	p1	(A)16	16	48606	48621	LSC	ycf3-CDS2_ycf3-CDS1
A3-1	67	p1	(A)9	9	49082	49090	LSC	ycf3-CDS1_trnS-GGA
A3-1	68	p1	(A)8	8	49870	49877	LSC	trnS-GGA_rps4
A3-1	69	c	(TA)5attgtatataattgtatattgtatatgtcttatctactattatatatattatttactat(TA)5atagtaaata(AT)5	99	50793	50891	LSC	rps4_trnT-UGU
A3-1	70	p1	(A)10	10	51016	51025	LSC	rps4_trnT-UGU
A3-1	71	c	(A)8gataaggataaagatacaatccagatcataatgagacattcctctgatttcattcggaaagcaaggaaatagcacg(A)10	94	51444	51537	LSC	trnT-UGU_trnL-UAA-CDS1
A3-1	72	p1	(A)19	19	51783	51801	LSC	trnT-UGU_trnL-UAA-CDS1
A3-1	73	p1	(A)16	16	52333	52348	LSC	trnL-UAA-CDS1_trnL-UAA-CDS2
A3-1	74	p1	(T)11	11	53169	53179	LSC	trnF-GAA_ndhJ
A3-1	75	c	(AT)5ttatatttttattataatatttaaataatatttaaatatttaatttaattatctaacttataattttatatttat(ATATA)3taatatataatatataaaattttatatattttatatatatt(TA)5ttaatattaatttatataatt(TA)5	182	53404	53585	LSC	trnF-GAA_ndhJ
A3-1	76	p1	(A)8	8	53706	53713	LSC	trnF-GAA_ndhJ
A3-1	77	p1	(T)9	9	55438	55446	LSC	ndhK
A3-1	78	c	(T)9cttagcgttagcgatataacatataggcattagttaaagggccggggatttctagtatattctattcgaagtattt(A)13	98	55927	56024	LSC	ndhC_trnV-UAC-CDS2
A3-1	79	p1	(A)8	8	56589	56596	LSC	ndhC_trnV-UAC-CDS2
A3-1	80	p1	(A)8	8	56869	56876	LSC	ndhC_trnV-UAC-CDS2
A3-1	81	p1	(A)10	10	59921	59930	LSC	atpB_rbcL
A3-1	82	p1	(A)11	11	60068	60078	LSC	atpB_rbcL
A3-1	83	p4	(TTAT)3	12	60232	60243	LSC	atpB_rbcL
A3-1	84	p1	(T)15	15	60365	60379	LSC	atpB_rbcL
A3-1	85	p1	(T)8	8	62208	62215	LSC	rbcL_accD
A3-1	86	p1	(A)8	8	64394	64401	LSC	accD_psaI
A3-1	87	p1	(T)9	9	64581	64589	LSC	accD_psaI
A3-1	88	p3	(AAT)4	12	64799	64810	LSC	accD_psaI
A3-1	89	p1	(A)8	8	65830	65837	LSC	psaI_ycf4
A3-1	90	p1	(T)8	8	67219	67226	LSC	ycf4_cemA
A3-1	91	c	(A)14gaaaagtg(A)10gaaagtgttgattttccttccatatcttgcatctatagtatttttaccctgggggg(TC)5	98	67424	67521	LSC	ycf4_cemA
A3-1	92	p4	(AATG)3	12	68122	68133	LSC	cemA
A3-1	93	c	(C)8gatcgtatttcccccgagatgaaagaaaagataggcaatctttcttttcagagttatcgtcccact(A)8	82	68734	68815	LSC	petA
A3-1	94	p1	(T)9	9	69387	69395	LSC	petA_psbJ
A3-1	95	p1	(A)9	9	69872	69880	LSC	petA_psbJ
A3-1	96	p1	(T)8	8	70267	70274	LSC	petA_psbJ
A3-1	97	p1	(T)10	10	71648	71657	LSC	psbE_petL
A3-1	98	p1	(T)8	8	72285	72292	LSC	psbE_petL
A3-1	99	p4	(TTGA)3	12	72749	72760	LSC	_
A3-1	100	c	(A)12gaatgactatttatcggttcagggta(T)8	46	73350	73395	LSC	trnP-UGG_psaJ
A3-1	101	p1	(T)8	8	73660	73667	LSC	psaJ
A3-1	102	p3	(TTC)4	12	74031	74042	LSC	psaJ_rpl33
A3-1	103	p5	(TAAAA)3	15	75644	75658	LSC	rpl20_rps12-CDS1
A3-1	104	p1	(T)11	11	77343	77353	LSC	clpP1-CDS3_clpP1-CDS2
A3-1	105	p1	(A)9	9	77741	77749	LSC	clpP1-CDS2_clpP1-CDS1
A3-1	106	p1	(A)11	11	77880	77890	LSC	clpP1-CDS2_clpP1-CDS1
A3-1	107	p1	(A)9	9	78316	78324	LSC	clpP1-CDS2_clpP1-CDS1
A3-1	108	p2	(TA)5	10	78896	78905	LSC	clpP1-CDS1_psbB
A3-1	109	p1	(T)10	10	80544	80553	LSC	psbB_psbT
A3-1	110	p1	(A)15	15	81346	81360	LSC	psbH_petB-CDS1
A3-1	111	p1	(A)10	10	81637	81646	LSC	petB-CDS1_petB-CDS2
A3-1	112	p1	(A)10	10	82962	82971	LSC	petB-CDS2_petD-CDS1
A3-1	113	c	(T)9ataaaatag(A)9	27	84474	84500	LSC	petD-CDS2_rpoA
A3-1	114	p1	(T)9	9	87082	87090	LSC	rps8
A3-1	115	c	(T)18atgaattcat(A)9	37	87197	87233	LSC	rps8_rpl14
A3-1	116	p1	(T)9	9	87765	87773	LSC	rpl14_rpl16-CDS2
A3-1	117	p2	(AT)7	14	88452	88465	LSC	rpl16-CDS2_rpl16-CDS1
A3-1	118	c*	(TTTG)3tttatatttatataatatgtaatatgtaaataatatacaaataataagttaatttatgtagttaatttagttaatattagattagttaattaatg(T)9aatttaaatctaacacattatcattataacataacgaattcttttttaac(T)8(TTTA)3*	183	88599	88781	LSC	rpl16-CDS2_rpl16-CDS1
A3-1	119	p1	(T)8	8	89381	89388	LSC	rpl16-CDS2_rpl16-CDS1
A3-1	120	p1	(A)8	8	89527	89534	LSC	rpl16-CDS1_rps3
A3-1	121	p2	(AT)5	10	90620	90629	LSC	rpl22
A3-1	122	p1	(T)9	9	91049	91057	LSC	rps19
A3-1	123	p1	(A)8	8	91611	91618	IRa	rpl2-CDS2_rpl2-CDS1
A3-1	124	p1	(A)8	8	95202	95209	IRa	ycf2
A3-1	125	p1	(A)9	9	96494	96502	IRa	ycf2
A3-1	126	c	(AT)5aatataaatatatgaaagaaattctaatataaatagaatatatataaatataaataatataataatatatataaatatgaa(AT)6	103	101447	101549	IRa	trnL-CAA_ndhB-CDS2
A3-1	127	p1	(A)8	8	101672	101679	IRa	trnL-CAA_ndhB-CDS2
A3-1	128	p5	(ATATA)3	15	101809	101823	IRa	trnL-CAA_ndhB-CDS2
A3-1	129	p1	(A)9	9	101948	101956	IRa	trnL-CAA_ndhB-CDS2
A3-1	130	p1	(T)9	9	103676	103684	IRa	ndhB-CDS2_ndhB-CDS1
A3-1	131	p1	(T)10	10	104597	104606	IRa	ndhB-CDS1_rps7
A3-1	132	p1	(T)9	9	105312	105320	IRa	rps7
A3-1	133	p1	(T)8	8	106670	106677	IRa	rps12-CDS2_trnV-GAC
A3-1	134	p1	(T)8	8	107762	107769	IRa	rps12-CDS2_trnV-GAC
A3-1	135	p1	(G)8	8	109794	109801	IRa	rrn16
A3-1	136	p1	(T)8	8	110646	110653	IRa	trnI-GAU-D2_trnI-GAU-CDS2
A3-1	137	p1	(A)15	15	115682	115696	IRa	rrn5_trnR-ACG
A3-1	138	p3	(AAT)4	12	116821	116832	IRa	trnN-GUU_ycf1
A3-1	139	c	(T)8attaagtgaaataaaaatatataaaaaaatttaaa(AT)5	53	117578	117630	_	_
A3-1	140	c	(TA)5atttaatttataattatatttataat(TA)5atttaatttataattatatatttataat(TA)5	84	118169	118252	SSC	ycf1_ndhF
A3-1	141	c	(AAT)4atatataataagtgaatataa(AAT)4at(ATA)6tataataatat(TA)7ataatat(TA)5acataaataagtgaatattatataaatgaatgaatatgtaataaaatatgcaattattttttctcttatcttactat(ATTG)3atttttattcatactta(T)8atttaagatcaaatattcaaattcaaaagaattaaaatataaaataatg(A)8	278	118421	118698	SSC	ycf1_ndhF
A3-1	142	p1	(A)8	8	121304	121311	SSC	ndhF_rpl32
A3-1	143	p1	(T)9	9	121910	121918	SSC	ndhF_rpl32
A3-1	144	p1	(T)9	9	122227	122235	SSC	ndhF_rpl32
A3-1	145	p1	(T)11	11	122685	122695	SSC	rpl32_trnL-UAG
A3-1	146	p1	(A)10	10	124194	124203	SSC	ccsA_ndhD
A3-1	147	c	(C)8acatggataaaagtaaataaacaggaattaattctaactcccacatgat(A)8	65	125388	125452	SSC	ndhD
A3-1	148	p1	(A)8	8	125790	125797	SSC	ndhD
A3-1	149	p1	(T)9	9	126348	126356	SSC	psaC_ndhE
A3-1	150	p1	(A)8	8	126728	126735	SSC	psaC_ndhE
A3-1	151	c	(T)8attttatttattttattctatttatgagtattaaattatatgtatataattattgattacaattttgttatatcattatttattcaacaaat(TTGA)3	112	127280	127391	SSC	_
A3-1	152	p4	(TAAT)3	12	127977	127988	SSC	ndhE_ndhG
A3-1	153	p1	(T)8	8	128628	128635	SSC	ndhG_ndhI
A3-1	154	p2	(AT)6	12	129024	129035	SSC	ndhG_ndhI
A3-1	155	c	(A)9ctatatttattcaatacatttaatccctttcct(A)14	56	131289	131344	SSC	ndhA-CDS2_ndhA-CDS1
A3-1	156	p1	(A)13	13	133191	133203	SSC	ndhH_rps15
A3-1	157	p1	(T)10	10	133518	133527	SSC	rps15_ycf1-D2
A3-1	158	p4	(AAAT)3	12	133929	133940	SSC	rps15_ycf1-D2
A3-1	159	p1	(T)10	10	135018	135027	SSC	ycf1-D2
A3-1	160	p1	(T)11	11	135517	135527	SSC	ycf1-D2
A3-1	161	c	(T)8gaatttttctttttcataataattttgtttcacgtaatgaattaattgg(T)8atatgaatccaatattattgagtc(T)8	97	135841	135937	SSC	ycf1-D2
A3-1	162	p1	(T)8	8	136388	136395	SSC	ycf1-D2
A3-1	163	p1	(T)9	9	136694	136702	SSC	ycf1-D2
A3-1	164	p1	(T)11	11	137003	137013	SSC	ycf1-D2
A3-1	165	p1	(T)8	8	137125	137132	SSC	ycf1-D2
A3-1	166	p1	(T)8	8	137493	137500	SSC	ycf1-D2
A3-1	167	p1	(A)8	8	137626	137633	SSC	ycf1-D2
A3-1	168	p1	(A)9	9	137994	138002	SSC	ycf1-D2
A3-1	169	p1	(T)9	9	138491	138499	SSC	ycf1-D2
A3-1	170	p1	(A)8	8	138701	138708	SSC	ycf1-D2
A3-1	171	p1	(A)8	8	139332	139339	IRb	ycf1-D2
A3-1	172	p3	(TTA)4	12	140083	140094	IRb	ycf1-D2_trnN-GUU-D2
A3-1	173	p1	(T)15	15	141221	141235	IRb	trnR-ACG-D2_rrn5-D2
A3-1	174	p1	(A)8	8	146264	146271	IRb	trnI-GAU-D3-CDS2_trnI-GAU-D4
A3-1	175	p1	(C)8	8	147116	147123	IRb	rrn16-D2
A3-1	176	p1	(A)8	8	149148	149155	IRb	trnV-GAC-D2_rps12-D2-CDS2
A3-1	177	p1	(A)8	8	150240	150247	IRb	trnV-GAC-D2_rps12-D2-CDS2
A3-1	178	p1	(A)9	9	151597	151605	IRb	rps7-D2
A3-1	179	p1	(A)10	10	152311	152320	IRb	rps7-D2_ndhB-D2-CDS1
A3-1	180	p1	(A)9	9	153233	153241	IRb	ndhB-D2-CDS1_ndhB-D2-CDS2
A3-1	181	p1	(T)9	9	154961	154969	IRb	ndhB-D2-CDS2_trnL-CAA-D2
A3-1	182	p5	(TTATA)3	15	155093	155107	IRb	ndhB-D2-CDS2_trnL-CAA-D2
A3-1	183	p1	(T)8	8	155238	155245	IRb	ndhB-D2-CDS2_trnL-CAA-D2
A3-1	184	c	(TA)6tttcatatttatatatattattatattatttatatttatatatattctatttatattagaatttctttcatatatttatat(TA)5	103	155367	155469	IRb	ndhB-D2-CDS2_trnL-CAA-D2
A3-1	185	p1	(T)9	9	160415	160423	IRb	ycf2-D2
A3-1	186	p1	(T)8	8	161708	161715	IRb	ycf2-D2
A3-1	187	p1	(T)8	8	165299	165306	IRb	rpl2-D2-CDS1_rpl2-D2-CDS2
A. ‘Hong jian’
ID	SSR nr.	SSR type	SSR	size	start	end	_	_
A3-2	1	p2	(TA)5	10	153	162	LSC	trnH-GUG-CDS1_psbA
A3-2	2	p3	(CAG)4	12	1185	1196	LSC	psbA
A3-2	3	c	(AT)8ccatatatatacgatatatggaatggataagtttatcagaacaaattttaaatgaagtagatg(A)12	91	1793	1883	LSC	psbA_trnK-UUU-CDS2
A3-2	4	p1	(A)9	9	3193	3201	LSC	matK
A3-2	5	p1	(T)8	8	3382	3389	LSC	matK
A3-2	6	p2	(AT)5	10	4583	4592	LSC	trnK-UUU-CDS1_rps16-CDS2
A3-2	7	p1	(A)9	9	5008	5016	LSC	trnK-UUU-CDS1_rps16-CDS2
A3-2	8	p1	(C)8	8	5542	5549	LSC	rps16-CDS2_rps16-CDS1
A3-2	9	c	(TA)6ttttttgtatatatattttttgatttttaacatttatatataattattatttttatatataattattattatatattta(TATT)3	103	5740	5842	LSC	rps16-CDS2_rps16-CDS1
A3-2	10	p4	(ATTT)3	12	5962	5973	LSC	rps16-CDS2_rps16-CDS1
A3-2	11	p1	(A)8	8	6208	6215	LSC	rps16-CDS2_rps16-CDS1
A3-2	12	c	(A)9tgaggaaatcactgttggttaagacctatttacatcttcaacagattgtttggaacgatcaatcatgaaatgaaaaaaataggatcccatttttctc(A)9ttttagacct(A)10	135	7183	7317	LSC	rps16-CDS1_trnQ-UUG
A3-2	13	p1	(A)8	8	8943	8950	LSC	trnQ-UUG_psbK
A3-2	14	p1	(A)8	8	9190	9197	LSC	psbK_psbI
A3-2	15	p1	(A)8	8	9486	9493	LSC	psbK_psbI
A3-2	16	p4	(TGAT)3	12	10017	10028	LSC	trnS-GCU_trnS-CGA-CDS1
A3-2	17	p4	(ATTA)3	12	10368	10379	LSC	trnS-GCU_trnS-CGA-CDS1
A3-2	18	p4	(AATA)3	12	10683	10694	LSC	trnS-GCU_trnS-CGA-CDS1
A3-2	19	p4	(AATA)3	12	10818	10829	LSC	trnS-GCU_trnS-CGA-CDS1
A3-2	20	p1	(T)9	9	11194	11202	LSC	trnS-GCU_trnS-CGA-CDS1
A3-2	21	p1	(T)9	9	11971	11979	LSC	trnS-CGA-CDS1_trnS-CGA-CDS2
A3-2	22	p1	(A)13	13	12645	12657	LSC	trnS-CGA-CDS2_trnR-UCU
A3-2	23	p1	(T)9	9	12765	12773	LSC	trnR-UCU_atpA
A3-2	24	p1	(A)9	9	14445	14453	LSC	atpA_atpF-CDS2
A3-2	25	p1	(T)9	9	15182	15190	LSC	atpF-CDS2_atpF-CDS1
A3-2	26	c	(A)9taaaataat(A)13	31	15651	15681	LSC	atpF-CDS2_atpF-CDS1
A3-2	27	p1	(T)8	8	15963	15970	LSC	atpF-CDS1_atpH
A3-2	28	p1	(A)8	8	16196	16203	LSC	atpF-CDS1_atpH
A3-2	29	p1	(A)11	11	16368	16378	LSC	atpF-CDS1_atpH
A3-2	30	p1	(A)10	10	16672	16681	LSC	atpH_atpI
A3-2	31	p1	(T)9	9	17086	17094	LSC	atpH_atpI
A3-2	32	p1	(A)11	11	17511	17521	LSC	atpH_atpI
A3-2	33	p1	(A)8	8	18308	18315	LSC	atpI_rps2
A3-2	34	c	(T)9atc(T)10	22	18419	18440	LSC	atpI_rps2
A3-2	35	p1	(T)10	10	19267	19276	LSC	rps2_rpoC2
A3-2	36	p1	(T)11	11	21460	21470	LSC	rpoC2
A3-2	37	p1	(A)8	8	21603	21610	LSC	rpoC2
A3-2	38	p1	(T)8	8	21999	22006	LSC	rpoC2
A3-2	39	p2	(TA)5	10	22835	22844	LSC	rpoC2
A3-2	40	p1	(A)8	8	25270	25277	LSC	rpoC1-CDS2
A3-2	41	p1	(T)10	10	25480	25489	LSC	rpoC1-CDS2_rpoC1-CDS1
A3-2	42	c	(A)9tagaatgactaattccacaaaaaag(T)9	43	25857	25899	LSC	rpoC1-CDS2_rpoC1-CDS1
A3-2	43	p1	(T)10	10	29150	29159	LSC	rpoB
A3-2	44	p1	(T)11	11	30287	30297	LSC	rpoB_trnC-GCA
A3-2	45	c	(A)9gattgattattgaaattattga(AT)7ttata(TAT)4aattatatttatttaattttaatatatatttattcgattcgtagtaaatcaatttga(T)10	129	30618	30746	LSC	rpoB_trnC-GCA
A3-2	46	p1	(A)9	9	30953	30961	LSC	rpoB_trnC-GCA
A3-2	47	p4	(AAAC)3	12	31400	31411	LSC	trnC-GCA_petN
A3-2	48	c	(CAAT)3(ATTG)3	24	31757	31780	LSC	trnC-GCA_petN
A3-2	49	p1	(T)10	10	31983	31992	LSC	trnC-GCA_petN
A3-2	50	p4	(TTTA)3	12	32906	32917	LSC	petN_psbM
A3-2	51	p1	(A)8	8	33060	33067	LSC	petN_psbM
A3-2	52	c	(T)8cttcgcaataactcgggatctaatcccatagagatgagaaatttgactgctg(TAAAT)3	75	33699	33773	LSC	psbM_trnD-GUC
A3-2	53	p1	(A)8	8	34215	34222	LSC	psbM_trnD-GUC
A3-2	54	p1	(T)8	8	34642	34649	LSC	trnD-GUC_trnY-GUA
A3-2	55	c	(TA)5(AT)6	22	34844	34865	LSC	trnY-GUA_trnE-UUC
A3-2	56	c*	(ATTAA)3ttatatacatttacattattaatttatatattacatatttattatatattaataatatatattaataattaataata(AT)5aata(AT)5taataattaataataatttattatatatctattataaatatatattataa(AT)5taataataaaatataaatataatataaaaatataataataattatataataattattaataattat(A)8(AAAT)4*	263	35225	35487	LSC	trnE-UUC_trnT-GGU
A3-2	57	c	(AT)6acacagtagactcataatggaaaatgaattgctaattca(T)9	60	35897	35956	LSC	trnE-UUC_trnT-GGU
A3-2	58	p1	(T)9	9	36842	36850	LSC	trnT-GGU_psbD
A3-2	59	c	(T)8ctgttctggctcggctatcctatcccacctagccgagccattaccttttatgacagcatatcagtcc(A)9	84	39596	39679	LSC	psbC_trnS-UGA
A3-2	60	p3	(ATG)4	12	40039	40050	LSC	trnS-UGA_psbZ
A3-2	61	c	(A)9ccgctccttctaagaaattcggttgtgagacacatttaaattaaatctgagttccaaaaaaatacattttatatatgtta(T)12ctttttattatatttaaatttgaaatttaatcatatca(T)10	149	40343	40491	LSC	psbZ_trnG-GCC
A3-2	62	c	(A)10ggtcattaatgactagataacagaatcatacct(A)15gatttttg(A)9	75	40803	40877	LSC	trnG-GCC_trnfM-CAU
A3-2	63	p1	(T)8	8	41402	41409	LSC	rps14
A3-2	64	p1	(A)9	9	41545	41553	LSC	rps14_psaB
A3-2	65	p1	(T)8	8	47578	47585	LSC	ycf3-CDS3_ycf3-CDS2
A3-2	66	p1	(A)16	16	48606	48621	LSC	ycf3-CDS2_ycf3-CDS1
A3-2	67	p1	(A)9	9	49082	49090	LSC	ycf3-CDS1_trnS-GGA
A3-2	68	p1	(A)8	8	49870	49877	LSC	trnS-GGA_rps4
A3-2	69	c	(TA)5attgtatataattgtatattgtatatgtcttatctactattatatatattatttactat(TA)5atagtaaata(AT)5	99	50793	50891	LSC	rps4_trnT-UGU
A3-2	70	p1	(A)10	10	51016	51025	LSC	rps4_trnT-UGU
A3-2	71	c	(A)8gataaggataaagatacaatccagatcataatgagacattcctctgatttcattcggaaagcaaggaaatagcacg(A)10	94	51444	51537	LSC	trnT-UGU_trnL-UAA-CDS1
A3-2	72	p1	(A)19	19	51783	51801	LSC	trnT-UGU_trnL-UAA-CDS1
A3-2	73	p1	(A)16	16	52333	52348	LSC	trnL-UAA-CDS1_trnL-UAA-CDS2
A3-2	74	p1	(T)11	11	53169	53179	LSC	trnF-GAA_ndhJ
A3-2	75	c	(AT)5ttatatttttattataatatttaaataatatttaaatatttaatttaattatctaacttataattttatatttat(ATATA)3taatatataatatataaaattttatatattttatatatatt(TA)5ttaatattaatttatataatt(TA)5	182	53404	53585	LSC	trnF-GAA_ndhJ
A3-2	76	p1	(A)8	8	53706	53713	LSC	trnF-GAA_ndhJ
A3-2	77	p1	(T)9	9	55438	55446	LSC	ndhK
A3-2	78	c	(T)9cttagcgttagcgatataacatataggcattagttaaagggccggggatttctagtatattctattcgaagtattt(A)13	98	55927	56024	LSC	ndhC_trnV-UAC-CDS2
A3-2	79	p1	(A)8	8	56589	56596	LSC	ndhC_trnV-UAC-CDS2
A3-2	80	p1	(A)8	8	56869	56876	LSC	ndhC_trnV-UAC-CDS2
A3-2	81	p1	(A)10	10	59921	59930	LSC	atpB_rbcL
A3-2	82	p1	(A)11	11	60068	60078	LSC	atpB_rbcL
A3-2	83	p4	(TTAT)3	12	60232	60243	LSC	atpB_rbcL
A3-2	84	p1	(T)15	15	60365	60379	LSC	atpB_rbcL
A3-2	85	p1	(T)8	8	62208	62215	LSC	rbcL_accD
A3-2	86	p1	(A)8	8	64394	64401	LSC	accD_psaI
A3-2	87	p1	(T)9	9	64581	64589	LSC	accD_psaI
A3-2	88	p3	(AAT)4	12	64799	64810	LSC	accD_psaI
A3-2	89	p1	(A)8	8	65830	65837	LSC	psaI_ycf4
A3-2	90	p1	(T)8	8	67219	67226	LSC	ycf4_cemA
A3-2	91	c	(A)14gaaaagtg(A)10gaaagtgttgattttccttccatatcttgcatctatagtatttttaccctgggggg(TC)5	98	67424	67521	LSC	ycf4_cemA
A3-2	92	p4	(AATG)3	12	68122	68133	LSC	cemA
A3-2	93	c	(C)8gatcgtatttcccccgagatgaaagaaaagataggcaatctttcttttcagagttatcgtcccact(A)8	82	68734	68815	LSC	petA
A3-2	94	p1	(T)9	9	69387	69395	LSC	petA_psbJ
A3-2	95	p1	(A)9	9	69872	69880	LSC	petA_psbJ
A3-2	96	p1	(T)8	8	70267	70274	LSC	petA_psbJ
A3-2	97	p1	(T)10	10	71648	71657	LSC	psbE_petL
A3-2	98	p1	(T)8	8	72285	72292	LSC	psbE_petL
A3-2	99	p4	(TTGA)3	12	72749	72760	LSC	_
A3-2	100	c	(A)12gaatgactatttatcggttcagggta(T)8	46	73350	73395	LSC	trnP-UGG_psaJ
A3-2	101	p1	(T)8	8	73660	73667	LSC	psaJ
A3-2	102	p3	(TTC)4	12	74031	74042	LSC	psaJ_rpl33
A3-2	103	p5	(TAAAA)3	15	75644	75658	LSC	rpl20_rps12-CDS1
A3-2	104	p1	(T)11	11	77343	77353	LSC	clpP1-CDS3_clpP1-CDS2
A3-2	105	p1	(A)9	9	77741	77749	LSC	clpP1-CDS2_clpP1-CDS1
A3-2	106	p1	(A)11	11	77880	77890	LSC	clpP1-CDS2_clpP1-CDS1
A3-2	107	p1	(A)9	9	78316	78324	LSC	clpP1-CDS2_clpP1-CDS1
A3-2	108	p2	(TA)5	10	78896	78905	LSC	clpP1-CDS1_psbB
A3-2	109	p1	(T)10	10	80544	80553	LSC	psbB_psbT
A3-2	110	p1	(A)15	15	81346	81360	LSC	psbH_petB-CDS1
A3-2	111	p1	(A)10	10	81637	81646	LSC	petB-CDS1_petB-CDS2
A3-2	112	p1	(A)10	10	82962	82971	LSC	petB-CDS2_petD-CDS1
A3-2	113	c	(T)9ataaaatag(A)9	27	84474	84500	LSC	petD-CDS2_rpoA
A3-2	114	p1	(T)9	9	87082	87090	LSC	rps8
A3-2	115	c	(T)18atgaattcat(A)9	37	87197	87233	LSC	rps8_rpl14
A3-2	116	p1	(T)9	9	87765	87773	LSC	rpl14_rpl16-CDS2
A3-2	117	p2	(AT)7	14	88452	88465	LSC	rpl16-CDS2_rpl16-CDS1
A3-2	118	c*	(TTTG)3tttatatttatataatatgtaatatgtaaataatatacaaataataagttaatttatgtagttaatttagttaatattagattagttaattaatg(T)9aatttaaatctaacacattatcattataacataacgaattcttttttaac(T)8(TTTA)3*	183	88599	88781	LSC	rpl16-CDS2_rpl16-CDS1
A3-2	119	p1	(T)8	8	89381	89388	LSC	rpl16-CDS2_rpl16-CDS1
A3-2	120	p1	(A)8	8	89527	89534	LSC	rpl16-CDS1_rps3
A3-2	121	p2	(AT)5	10	90620	90629	LSC	rpl22
A3-2	122	p1	(T)9	9	91049	91057	LSC	rps19
A3-2	123	p1	(A)8	8	91611	91618	IRa	rpl2-CDS2_rpl2-CDS1
A3-2	124	p1	(A)8	8	95202	95209	IRa	ycf2
A3-2	125	p1	(A)9	9	96494	96502	IRa	ycf2
A3-2	126	c	(AT)5aatataaatatatgaaagaaattctaatataaatagaatatatataaatataaataatataataatatatataaatatgaa(AT)6	103	101447	101549	IRa	trnL-CAA_ndhB-CDS2
A3-2	127	p1	(A)8	8	101672	101679	IRa	trnL-CAA_ndhB-CDS2
A3-2	128	p5	(ATATA)3	15	101809	101823	IRa	trnL-CAA_ndhB-CDS2
A3-2	129	p1	(A)9	9	101948	101956	IRa	trnL-CAA_ndhB-CDS2
A3-2	130	p1	(T)9	9	103676	103684	IRa	ndhB-CDS2_ndhB-CDS1
A3-2	131	p1	(T)10	10	104597	104606	IRa	ndhB-CDS1_rps7
A3-2	132	p1	(T)9	9	105312	105320	IRa	rps7
A3-2	133	p1	(T)8	8	106670	106677	IRa	rps12-CDS2_trnV-GAC
A3-2	134	p1	(T)8	8	107762	107769	IRa	rps12-CDS2_trnV-GAC
A3-2	135	p1	(G)8	8	109794	109801	IRa	rrn16
A3-2	136	p1	(T)8	8	110646	110653	IRa	trnI-GAU-CDS1_trnI-GAU-CDS2
A3-2	137	p1	(A)15	15	115682	115696	IRa	rrn5_trnR-ACG
A3-2	138	p3	(AAT)4	12	116821	116832	IRa	trnN-GUU_ycf1
A3-2	139	c	(T)8attaagtgaaataaaaatatataaaaaaatttaaa(AT)5	53	117578	117630	_	_
A3-2	140	c	(TA)5atttaatttataattatatttataat(TA)5atttaatttataattatatatttataat(TA)5	84	118169	118252	SSC	ycf1_ndhF
A3-2	141	c	(AAT)4atatataataagtgaatataa(AAT)4at(ATA)6tataataatat(TA)7ataatat(TA)5acataaataagtgaatattatataaatgaatgaatatgtaataaaatatgcaattattttttctcttatcttactat(ATTG)3atttttattcatactta(T)8atttaagatcaaatattcaaattcaaaagaattaaaatataaaataatg(A)8	278	118421	118698	SSC	ycf1_ndhF
A3-2	142	p1	(A)8	8	121304	121311	SSC	ndhF_rpl32
A3-2	143	p1	(T)9	9	121910	121918	SSC	ndhF_rpl32
A3-2	144	p1	(T)9	9	122227	122235	SSC	ndhF_rpl32
A3-2	145	p1	(T)11	11	122685	122695	SSC	rpl32_trnL-UAG
A3-2	146	p1	(A)10	10	124194	124203	SSC	ccsA_ndhD
A3-2	147	c	(C)8acatggataaaagtaaataaacaggaattaattctaactcccacatgat(A)8	65	125388	125452	SSC	ndhD
A3-2	148	p1	(A)8	8	125790	125797	SSC	ndhD
A3-2	149	p1	(T)9	9	126348	126356	SSC	psaC_ndhE
A3-2	150	p1	(A)8	8	126728	126735	SSC	psaC_ndhE
A3-2	151	c	(T)8attttatttattttattctatttatgagtattaaattatatgtatataattattgattacaattttgttatatcattatttattcaacaaat(TTGA)3	112	127280	127391	SSC	_
A3-2	152	p4	(TAAT)3	12	127977	127988	SSC	ndhE_ndhG
A3-2	153	p1	(T)8	8	128628	128635	SSC	ndhG_ndhI
A3-2	154	p2	(AT)6	12	128997	129008	SSC	ndhG_ndhI
A3-2	155	c	(A)9ctatatttattcaatacatttaatccctttcct(A)14	56	131262	131317	SSC	ndhA-CDS2_ndhA-CDS1
A3-2	156	p1	(A)13	13	133164	133176	SSC	ndhH_rps15
A3-2	157	p1	(T)10	10	133491	133500	SSC	rps15_ycf1-D2
A3-2	158	p4	(AAAT)3	12	133902	133913	SSC	rps15_ycf1-D2
A3-2	159	p1	(T)10	10	134991	135000	SSC	ycf1-D2
A3-2	160	p1	(T)11	11	135490	135500	SSC	ycf1-D2
A3-2	161	c	(T)8gaatttttctttttcataataattttgtttcacgtaatgaattaattgg(T)8atatgaatccaatattattgagtc(T)8	97	135814	135910	SSC	ycf1-D2
A3-2	162	p1	(T)8	8	136361	136368	SSC	ycf1-D2
A3-2	163	p1	(T)9	9	136667	136675	SSC	ycf1-D2
A3-2	164	p1	(T)11	11	136976	136986	SSC	ycf1-D2
A3-2	165	p1	(T)8	8	137098	137105	SSC	ycf1-D2
A3-2	166	p1	(T)8	8	137466	137473	SSC	ycf1-D2
A3-2	167	p1	(A)8	8	137599	137606	SSC	ycf1-D2
A3-2	168	p1	(A)9	9	137967	137975	SSC	ycf1-D2
A3-2	169	p1	(T)9	9	138464	138472	SSC	ycf1-D2
A3-2	170	p1	(A)8	8	138674	138681	SSC	ycf1-D2
A3-2	171	p1	(A)8	8	139305	139312	IRb	ycf1-D2
A3-2	172	p3	(TTA)4	12	140056	140067	IRb	ycf1-D2_trnN-GUU-D2
A3-2	173	p1	(T)15	15	141194	141208	IRb	trnR-ACG-D2_rrn5-D2
A3-2	174	p1	(A)8	8	146237	146244	IRb	trnI-GAU-D2-CDS2_trnI-GAU-D2-CDS1
A3-2	175	p1	(C)8	8	147089	147096	IRb	rrn16-D2
A3-2	176	p1	(A)8	8	149121	149128	IRb	trnV-GAC-D2_rps12-D2-CDS2
A3-2	177	p1	(A)8	8	150213	150220	IRb	trnV-GAC-D2_rps12-D2-CDS2
A3-2	178	p1	(A)9	9	151570	151578	IRb	rps7-D2
A3-2	179	p1	(A)10	10	152284	152293	IRb	rps7-D2_ndhB-D2-CDS1
A3-2	180	p1	(A)9	9	153206	153214	IRb	ndhB-D2-CDS1_ndhB-D2-CDS2
A3-2	181	p1	(T)9	9	154934	154942	IRb	ndhB-D2-CDS2_trnL-CAA-D2
A3-2	182	p5	(TTATA)3	15	155066	155080	IRb	ndhB-D2-CDS2_trnL-CAA-D2
A3-2	183	p1	(T)8	8	155211	155218	IRb	ndhB-D2-CDS2_trnL-CAA-D2
A3-2	184	c	(TA)6tttcatatttatatatattattatattatttatatttatatatattctatttatattagaatttctttcatatatttatat(TA)5	103	155340	155442	IRb	ndhB-D2-CDS2_trnL-CAA-D2
A3-2	185	p1	(T)9	9	160388	160396	IRb	ycf2-D2
A3-2	186	p1	(T)8	8	161681	161688	IRb	ycf2-D2
A3-2	187	p1	(T)8	8	165272	165279	IRb	rpl2-D2-CDS1_rpl2-D2-CDS2
A. ‘Lady valentine’
ID	SSR nr.	SSR type	SSR	size	start	end	_	_
A4	1	p2	(TA)5	10	153	162	LSC	trnH-GUG-CDS1_psbA
A4	2	p3	(CAG)4	12	1185	1196	LSC	psbA
A4	3	c	(AT)8ccatatatatacgatatatggaatggataagtttatcagaacaaattttaaatgaagtagatg(A)12	91	1793	1883	LSC	psbA_trnK-UUU-CDS2
A4	4	p1	(A)9	9	3193	3201	LSC	matK
A4	5	p1	(T)8	8	3382	3389	LSC	matK
A4	6	p2	(AT)5	10	4583	4592	LSC	trnK-UUU-CDS1_rps16-CDS2
A4	7	p1	(A)9	9	5008	5016	LSC	trnK-UUU-CDS1_rps16-CDS2
A4	8	p1	(C)8	8	5542	5549	LSC	rps16-CDS2_rps16-CDS1
A4	9	c	(TA)6ttttttgtatatatattttttgatttttaacatttatatataattattatttttatatataattattattatatattta(TATT)3	103	5740	5842	LSC	rps16-CDS2_rps16-CDS1
A4	10	p4	(ATTT)3	12	5962	5973	LSC	rps16-CDS2_rps16-CDS1
A4	11	p1	(A)8	8	6208	6215	LSC	rps16-CDS2_rps16-CDS1
A4	12	c	(A)9tgaggaaatcactgttggttaagacctatttacatcttcaacagattgtttggaacgatcaatcatgaaatgaaaaaaataggatcccatttttctc(A)9ttttagacct(A)10	135	7183	7317	LSC	rps16-CDS1_trnQ-UUG
A4	13	p1	(A)8	8	8943	8950	LSC	trnQ-UUG_psbK
A4	14	p1	(A)8	8	9190	9197	LSC	psbK_psbI
A4	15	p1	(A)8	8	9486	9493	LSC	psbK_psbI
A4	16	p4	(TGAT)3	12	10017	10028	LSC	trnS-GCU_trnG-UCC-CDS1
A4	17	p4	(ATTA)3	12	10368	10379	LSC	trnS-GCU_trnG-UCC-CDS1
A4	18	p4	(AATA)3	12	10683	10694	LSC	trnS-GCU_trnG-UCC-CDS1
A4	19	p4	(AATA)3	12	10818	10829	LSC	trnS-GCU_trnG-UCC-CDS1
A4	20	p1	(T)9	9	11194	11202	LSC	trnS-GCU_trnG-UCC-CDS1
A4	21	p1	(T)9	9	11971	11979	LSC	trnG-UCC-CDS1_trnG-UCC-CDS2
A4	22	p1	(A)13	13	12645	12657	LSC	trnG-UCC-CDS2_trnR-UCU
A4	23	p1	(T)9	9	12765	12773	LSC	trnR-UCU_atpA
A4	24	p1	(A)9	9	14445	14453	LSC	atpA_atpF-CDS2
A4	25	p1	(T)9	9	15182	15190	LSC	atpF-CDS2_atpF-CDS1
A4	26	c	(A)9taaaataat(A)13	31	15651	15681	LSC	atpF-CDS2_atpF-CDS1
A4	27	p1	(T)8	8	15963	15970	LSC	atpF-CDS1_atpH
A4	28	p1	(A)8	8	16196	16203	LSC	atpF-CDS1_atpH
A4	29	p1	(A)11	11	16368	16378	LSC	atpF-CDS1_atpH
A4	30	p1	(A)10	10	16672	16681	LSC	atpH_atpI
A4	31	p1	(T)9	9	17086	17094	LSC	atpH_atpI
A4	32	p1	(A)11	11	17511	17521	LSC	atpH_atpI
A4	33	p1	(A)8	8	18308	18315	LSC	atpI_rps2
A4	34	c	(T)9atc(T)10	22	18419	18440	LSC	atpI_rps2
A4	35	p1	(T)10	10	19267	19276	LSC	rps2_rpoC2
A4	36	p1	(T)11	11	21460	21470	LSC	rpoC2
A4	37	p1	(A)8	8	21603	21610	LSC	rpoC2
A4	38	p1	(T)8	8	21999	22006	LSC	rpoC2
A4	39	p2	(TA)5	10	22835	22844	LSC	rpoC2
A4	40	p1	(A)8	8	25270	25277	LSC	rpoC1-CDS2
A4	41	p1	(T)10	10	25480	25489	LSC	rpoC1-CDS2_rpoC1-CDS1
A4	42	c	(A)9tagaatgactaattccacaaaaaag(T)9	43	25857	25899	LSC	rpoC1-CDS2_rpoC1-CDS1
A4	43	p1	(T)10	10	29150	29159	LSC	rpoB
A4	44	p1	(T)11	11	30287	30297	LSC	rpoB_trnC-GCA
A4	45	c	(A)9gattgattattgaaattattga(AT)7ttata(TAT)4aattatatttatttaattttaatatatatttattcgattcgtagtaaatcaatttga(T)10	129	30618	30746	LSC	rpoB_trnC-GCA
A4	46	p1	(A)9	9	30953	30961	LSC	rpoB_trnC-GCA
A4	47	p4	(AAAC)3	12	31400	31411	LSC	trnC-GCA_petN
A4	48	c	(CAAT)3(ATTG)3	24	31757	31780	LSC	trnC-GCA_petN
A4	49	p1	(T)10	10	31983	31992	LSC	trnC-GCA_petN
A4	50	p4	(TTTA)3	12	32906	32917	LSC	petN_psbM
A4	51	p1	(A)8	8	33060	33067	LSC	petN_psbM
A4	52	c	(T)8cttcgcaataactcgggatctaatcccatagagatgagaaatttgactgctg(TAAAT)3	75	33699	33773	LSC	psbM_trnD-GUC
A4	53	p1	(A)8	8	34215	34222	LSC	psbM_trnD-GUC
A4	54	p1	(T)8	8	34642	34649	LSC	trnD-GUC_trnY-GUA
A4	55	c	(TA)5(AT)6	22	34844	34865	LSC	trnY-GUA_trnE-UUC
A4	56	c*	(ATTAA)3ttatatacatttacattattaatttatatattacatatttattatatattaataatatatattaataattaataata(AT)5aata(AT)5taataattaataataatttattatatatctattataaatatatattataa(AT)5taataataaaatataaatataatataaaaatataataataattatataataattattaataattat(A)8(AAAT)4*	263	35225	35487	LSC	trnE-UUC_trnT-GGU
A4	57	c	(AT)6acacagtagactcataatggaaaatgaattgctaattca(T)9	60	35897	35956	LSC	trnE-UUC_trnT-GGU
A4	58	p1	(T)9	9	36842	36850	LSC	trnT-GGU_psbD
A4	59	c	(T)8ctgttctggctcggctatcctatcccacctagccgagccattaccttttatgacagcatatcagtcc(A)9	84	39596	39679	LSC	psbC_trnS-UGA
A4	60	p3	(ATG)4	12	40039	40050	LSC	trnS-UGA_psbZ
A4	61	c	(A)9ccgctccttctaagaaattcggttgtgagacacatttaaattaaatctgagttccaaaaaaatacattttatatatgtta(T)12ctttttattatatttaaatttgaaatttaatcatatca(T)10	149	40343	40491	LSC	psbZ_trnG-GCC
A4	62	c	(A)10ggtcattaatgactagataacagaatcatacct(A)15gatttttg(A)9	75	40803	40877	LSC	trnG-GCC_trnfM-CAU
A4	63	p1	(T)8	8	41402	41409	LSC	rps14
A4	64	p1	(A)9	9	41545	41553	LSC	rps14_psaB
A4	65	p1	(T)8	8	47636	47643	LSC	ycf3-CDS3_ycf3-CDS2
A4	66	p1	(A)16	16	48664	48679	LSC	ycf3-CDS2_ycf3-CDS1
A4	67	p1	(A)9	9	49140	49148	LSC	ycf3-CDS1_trnS-GGA
A4	68	p1	(A)8	8	49928	49935	LSC	trnS-GGA_rps4
A4	69	c	(TA)5attgtatataattgtatattgtatatgtcttatctactattatatatattatttactat(TA)5atagtaaata(AT)5	99	50851	50949	LSC	rps4_trnT-UGU
A4	70	p1	(A)10	10	51074	51083	LSC	rps4_trnT-UGU
A4	71	c	(A)8gataaggataaagatacaatccagatcataatgagacattcctctgatttcattcggaaagcaaggaaatagcacg(A)10	94	51502	51595	LSC	trnT-UGU_trnL-UAA-CDS1
A4	72	p1	(A)19	19	51841	51859	LSC	trnT-UGU_trnL-UAA-CDS1
A4	73	p1	(A)16	16	52391	52406	LSC	trnL-UAA-CDS1_trnL-UAA-CDS2
A4	74	p1	(T)11	11	53227	53237	LSC	trnF-GAA_ndhJ
A4	75	c	(AT)5ttatatttttattataatatttaaataatatttaaatatttaatttaattatctaacttataattttatatttat(ATATA)3taatatataatatataaaattttatatattttatatatatt(TA)5ttaatattaatttatataatt(TA)5	182	53462	53643	LSC	trnF-GAA_ndhJ
A4	76	p1	(A)8	8	53764	53771	LSC	trnF-GAA_ndhJ
A4	77	p1	(T)9	9	55496	55504	LSC	ndhK
A4	78	c	(T)9cttagcgttagcgatataacatataggcattagttaaagggccggggatttctagtatattctattcgaagtattt(A)13	98	55985	56082	LSC	ndhC_trnV-UAC-CDS2
A4	79	p1	(A)8	8	56647	56654	LSC	ndhC_trnV-UAC-CDS2
A4	80	p1	(A)8	8	56927	56934	LSC	ndhC_trnV-UAC-CDS2
A4	81	p1	(A)10	10	59979	59988	LSC	atpB_rbcL
A4	82	p1	(A)11	11	60126	60136	LSC	atpB_rbcL
A4	83	p4	(TTAT)3	12	60290	60301	LSC	atpB_rbcL
A4	84	p1	(T)15	15	60423	60437	LSC	atpB_rbcL
A4	85	p1	(T)8	8	62266	62273	LSC	rbcL_accD
A4	86	p1	(A)8	8	64437	64444	LSC	accD_psaI
A4	87	p1	(T)9	9	64624	64632	LSC	accD_psaI
A4	88	p3	(AAT)4	12	64842	64853	LSC	accD_psaI
A4	89	p1	(A)8	8	65873	65880	LSC	psaI_ycf4
A4	90	p1	(T)8	8	67262	67269	LSC	ycf4_cemA
A4	91	c	(A)14gaaaagtg(A)10gaaagtgttgattttccttccatatcttgcatctatagtatttttaccctgggggg(TC)5	98	67467	67564	LSC	ycf4_cemA
A4	92	p4	(AATG)3	12	68165	68176	LSC	cemA
A4	93	c	(C)8gatcgtatttcccccgagatgaaagaaaagataggcaatctttcttttcagagttatcgtcccact(A)8	82	68777	68858	LSC	petA
A4	94	p1	(T)9	9	69430	69438	LSC	petA_psbJ
A4	95	p1	(A)9	9	69915	69923	LSC	petA_psbJ
A4	96	p1	(T)8	8	70310	70317	LSC	petA_psbJ
A4	97	p1	(T)10	10	71691	71700	LSC	psbE_petL
A4	98	p1	(T)8	8	72328	72335	LSC	psbE_petL
A4	99	p4	(TTGA)3	12	72792	72803	LSC	_
A4	100	c	(A)12gaatgactatttatcggttcagggta(T)8	46	73393	73438	LSC	trnP-UGG_psaJ
A4	101	p1	(T)8	8	73703	73710	LSC	psaJ
A4	102	p3	(TTC)4	12	74074	74085	LSC	psaJ_rpl33
A4	103	p5	(TAAAA)3	15	75687	75701	LSC	rpl20_rps12-CDS1
A4	104	p1	(T)11	11	77386	77396	LSC	clpP-CDS3_clpP-CDS2
A4	105	p1	(A)9	9	77784	77792	LSC	clpP-CDS2_clpP-CDS1
A4	106	p1	(A)11	11	77923	77933	LSC	clpP-CDS2_clpP-CDS1
A4	107	p1	(A)9	9	78359	78367	LSC	clpP-CDS2_clpP-CDS1
A4	108	p2	(TA)5	10	78939	78948	LSC	clpP-CDS1_psbB
A4	109	p1	(T)10	10	80587	80596	LSC	psbB_psbT
A4	110	p1	(A)15	15	81389	81403	LSC	psbH_petB-CDS1
A4	111	p1	(A)10	10	81680	81689	LSC	psbH_petB-CDS1
A4	112	p1	(A)10	10	83005	83014	LSC	petB-CDS2_petD-CDS1
A4	113	c	(T)9ataaaatag(A)9	27	84517	84543	LSC	petD-CDS2_rpoA
A4	114	p1	(T)9	9	87125	87133	LSC	rps8
A4	115	c	(T)18atgaattcat(A)9	37	87240	87276	LSC	rps8_rpl14
A4	116	p1	(T)9	9	87808	87816	LSC	rpl14_rpl16-CDS2
A4	117	p2	(AT)7	14	88495	88508	LSC	rpl16-CDS2_rpl16-CDS1
A4	118	c*	(TTTG)3tttatatttatataatatgtaatatgtaaataatatacaaataataagttaatttatgtagttaatttagttaatattagattagttaattaatg(T)9aatttaaatctaacacattatcattataacataacgaattcttttttaac(T)8(TTTA)3*	183	88642	88824	LSC	rpl16-CDS2_rpl16-CDS1
A4	119	p1	(T)8	8	89424	89431	LSC	rpl16-CDS2_rpl16-CDS1
A4	120	p1	(A)8	8	89570	89577	LSC	rpl16-CDS1_rps3
A4	121	p2	(AT)5	10	90663	90672	LSC	rpl22
A4	122	p1	(T)9	9	91092	91100	LSC	rps19
A4	123	p1	(A)8	8	91654	91661	IRa	rpl2-CDS2_rpl2-CDS1
A4	124	p1	(A)8	8	95245	95252	IRa	ycf2
A4	125	p1	(A)9	9	96537	96545	IRa	ycf2
A4	126	c	(AT)5aatataaatatatgaaagaaattctaatataaatagaatatatataaatataaataatataataatatatataaatatgaa(AT)6	103	101490	101592	IRa	trnL-CAA_ndhB-CDS2
A4	127	p1	(A)8	8	101715	101722	IRa	trnL-CAA_ndhB-CDS2
A4	128	p5	(ATATA)3	15	101852	101866	IRa	trnL-CAA_ndhB-CDS2
A4	129	p1	(A)9	9	101991	101999	IRa	trnL-CAA_ndhB-CDS2
A4	130	p1	(T)9	9	103719	103727	IRa	ndhB-CDS2_ndhB-CDS1
A4	131	p1	(T)10	10	104640	104649	IRa	ndhB-CDS1_rps7
A4	132	p1	(T)9	9	105355	105363	IRa	rps7
A4	133	p1	(T)8	8	106713	106720	IRa	rps12-CDS2_trnV-GAC
A4	134	p1	(T)8	8	107805	107812	IRa	rps12-CDS2_trnV-GAC
A4	135	p1	(G)8	8	109837	109844	IRa	rrn16S
A4	136	p1	(T)8	8	110689	110696	IRa	ycf68-CDS2
A4	137	p1	(A)15	15	115725	115739	IRa	rrn5S_trnR-ACG
A4	138	p3	(AAT)4	12	116864	116875	IRa	trnN-GUU_ndhF
A4	139	c	(AAT)4atatataataagtgaatataa(AAT)4at(ATA)6tataataatat(TA)7ataatat(TA)5acataaataagtgaatattatataaatgaatgaatatgtaataaaatatgcaattattttttctcttatcttactat(ATTG)3atttttattcatactta(T)8atttaagatcaaatattcaaattcaaaagaattaaaatataaaataatg(A)8	278	117067	117344	SSC	trnN-GUU_ndhF
A4	140	p1	(A)8	8	119950	119957	SSC	ndhF_rpl32
A4	141	p1	(T)9	9	120556	120564	SSC	ndhF_rpl32
A4	142	p1	(T)9	9	120873	120881	SSC	ndhF_rpl32
A4	143	p1	(T)11	11	121331	121341	SSC	rpl32_trnL-UAG
A4	144	p1	(A)10	10	122840	122849	SSC	ccsA_ndhD
A4	145	c	(C)8acatggataaaagtaaataaacaggaattaattctaactcccacatgat(A)8	65	124034	124098	SSC	ndhD
A4	146	p1	(A)8	8	124436	124443	SSC	ndhD
A4	147	p1	(T)9	9	124994	125002	SSC	psaC_ndhE
A4	148	p1	(A)8	8	125374	125381	SSC	psaC_ndhE
A4	149	c	(T)8attttatttattttattctatttatgagtattaaattatatgtatataattattgattacaattttgttatatcattatttattcaacaaat(TTGA)3	112	125926	126037	SSC	_
A4	150	p4	(TAAT)3	12	126623	126634	SSC	ndhE_ndhG
A4	151	p1	(T)8	8	127274	127281	SSC	ndhG_ndhI
A4	152	p2	(AT)6	12	127616	127627	SSC	ndhG_ndhI
A4	153	c	(A)9ctatatttattcaatacatttaatccctttcct(A)14	56	129881	129936	SSC	ndhA-CDS2_ndhA-CDS1
A4	154	p1	(A)13	13	131783	131795	SSC	ndhH_rps15
A4	155	p1	(T)10	10	132110	132119	SSC	rps15_ycf1
A4	156	p4	(AAAT)3	12	132521	132532	SSC	rps15_ycf1
A4	157	p1	(T)10	10	133610	133619	SSC	ycf1
A4	158	p1	(T)11	11	134109	134119	SSC	ycf1
A4	159	c	(T)8gaatttttctttttcataataattttgtttcacgtaatgaattaattgg(T)8atatgaatccaatattattgagtc(T)8	97	134433	134529	SSC	ycf1
A4	160	p1	(T)8	8	134980	134987	SSC	ycf1
A4	161	p1	(T)9	9	135286	135294	SSC	ycf1
A4	162	p1	(T)11	11	135595	135605	SSC	ycf1
A4	163	p1	(T)8	8	135717	135724	SSC	ycf1
A4	164	p1	(T)8	8	136085	136092	SSC	ycf1
A4	165	p1	(A)8	8	136218	136225	SSC	ycf1
A4	166	p1	(A)9	9	136586	136594	SSC	ycf1
A4	167	p1	(T)9	9	137083	137091	SSC	ycf1
A4	168	p1	(A)8	8	137293	137300	SSC	ycf1
A4	169	p1	(A)8	8	137924	137931	SSC	ycf1
A4	170	p3	(TTA)4	12	138676	138687	IRb	ycf1_trnN-GUU-D2
A4	171	p1	(T)15	15	139814	139828	IRb	trnR-ACG-D2_rrn5S-D2
A4	172	p1	(A)8	8	144857	144864	IRb	ycf68-D2-CDS2
A4	173	p1	(C)8	8	145709	145716	IRb	rrn16S-D2
A4	174	p1	(A)8	8	147741	147748	IRb	trnV-GAC-D2_rps12-D2-CDS2
A4	175	p1	(A)8	8	148833	148840	IRb	trnV-GAC-D2_rps12-D2-CDS2
A4	176	p1	(A)9	9	150190	150198	IRb	rps7-D2
A4	177	p1	(A)10	10	150904	150913	IRb	rps7-D2_ndhB-D2-CDS1
A4	178	p1	(A)9	9	151826	151834	IRb	ndhB-D2-CDS1_ndhB-D2-CDS2
A4	179	p1	(T)9	9	153554	153562	IRb	ndhB-D2-CDS2_trnL-CAA-D2
A4	180	p5	(TTATA)3	15	153686	153700	IRb	ndhB-D2-CDS2_trnL-CAA-D2
A4	181	p1	(T)8	8	153831	153838	IRb	ndhB-D2-CDS2_trnL-CAA-D2
A4	182	c	(TA)6tttcatatttatatatattattatattatttatatttatatatattctatttatattagaatttctttcatatatttatat(TA)5	103	153960	154062	IRb	ndhB-D2-CDS2_trnL-CAA-D2
A4	183	p1	(T)9	9	159008	159016	IRb	ycf2-D2
A4	184	p1	(T)8	8	160301	160308	IRb	ycf2-D2
A4	185	p1	(T)8	8	163892	163899	IRb	rpl2-D2-CDS1_rpl2-D2-CDS2
A. ‘Red vein’
ID	SSR nr.	SSR type	SSR	size	start	end	_	_
A7	1	p1	(A)8	8	143	150	LSC	trnH-GUG-CDS1_psbA
A7	2	p3	(CAG)4	12	1271	1282	LSC	psbA
A7	3	c	(AT)8cc(AT)5acgatatatggaatggataagtttatcagaacaaattttaaatgaagtagatg(A)12	93	1879	1971	LSC	psbA_trnK-UUU-CDS2
A7	4	p1	(A)9	9	3281	3289	LSC	matK
A7	5	p1	(T)8	8	3470	3477	LSC	matK
A7	6	c	(ATAAA)3taaaataaaaaatt(A)8tataaaatataaatatatataaa(AT)7	74	4626	4699	LSC	trnK-UUU-CDS1_rps16-CDS2
A7	7	p1	(A)9	9	5110	5118	LSC	trnK-UUU-CDS1_rps16-CDS2
A7	8	p1	(C)8	8	5643	5650	LSC	rps16-CDS2_rps16-CDS1
A7	9	p1	(A)8	8	5915	5922	LSC	rps16-CDS2_rps16-CDS1
A7	10	c	(A)9tgaggaaatcaccgttggttaagacctatttacatcttcaacagattgtttggaacgatcaatcatgaaatgaaaaaaataggatcccatttttctc(A)10tttagacct(A)11	136	6862	6997	LSC	rps16-CDS1_trnQ-UUG
A7	11	p1	(A)8	8	8647	8654	LSC	trnQ-UUG_psbK
A7	12	p1	(A)8	8	8901	8908	LSC	psbK_psbI
A7	13	p1	(A)8	8	9196	9203	LSC	psbK_psbI
A7	14	c	(TGAT)3gaaaatccttttaatttaataaaaatattactttttaaacttattaattac(T)9aaacttattacttattttattatattaaatatacactttattata(TAT)4aaattata(TAT)4aatataatacttataatataattataataatataattataatataatact(TATAA)3aatta(AAAT)3	231	9732	9962	LSC	trnS-GCU_trnG-UCC-CDS1
A7	15	c	(AAATA)3taaggtaaagtaaataaataagataaataaaagatatattaaaataaaagatatatgtaaat(AATA)3tgtgagtataaggtaaggat(A)8	117	10246	10362	LSC	trnS-GCU_trnG-UCC-CDS1
A7	16	p1	(T)9	9	10674	10682	LSC	trnS-GCU_trnG-UCC-CDS1
A7	17	p1	(T)8	8	11451	11458	LSC	trnG-UCC-CDS1_trnG-UCC-CDS2
A7	18	p1	(A)13	13	12125	12137	LSC	trnG-UCC-CDS2_trnR-UCU
A7	19	p1	(T)9	9	12245	12253	LSC	trnR-UCU_atpA
A7	20	p1	(A)9	9	13925	13933	LSC	atpA_atpF-CDS2
A7	21	p1	(T)9	9	14662	14670	LSC	atpF-CDS2_atpF-CDS1
A7	22	p1	(A)13	13	15131	15143	LSC	atpF-CDS2_atpF-CDS1
A7	23	p1	(A)8	8	15646	15653	LSC	atpF-CDS1_atpH
A7	24	p1	(A)8	8	15819	15826	LSC	atpF-CDS1_atpH
A7	25	p1	(A)9	9	16120	16128	LSC	atpH_atpI
A7	26	p1	(T)9	9	16533	16541	LSC	atpH_atpI
A7	27	p1	(A)9	9	16974	16982	LSC	atpH_atpI
A7	28	p1	(A)8	8	17769	17776	LSC	atpI_rps2
A7	29	c	(T)9atc(T)8	20	17880	17899	LSC	atpI_rps2
A7	30	p1	(T)10	10	18726	18735	LSC	rps2_rpoC2
A7	31	p1	(T)11	11	20919	20929	LSC	rpoC2
A7	32	p1	(A)8	8	21062	21069	LSC	rpoC2
A7	33	p1	(T)8	8	21458	21465	LSC	rpoC2
A7	34	p2	(TA)5	10	22294	22303	LSC	rpoC2
A7	35	p1	(A)8	8	24729	24736	LSC	rpoC1-CDS2
A7	36	p1	(T)10	10	24939	24948	LSC	rpoC1-CDS2_rpoC1-CDS1
A7	37	c	(A)9tagaatgactaattccacaaaaaag(T)9	43	25316	25358	LSC	rpoC1-CDS2_rpoC1-CDS1
A7	38	p1	(T)10	10	28609	28618	LSC	rpoB
A7	39	p1	(T)10	10	29746	29755	LSC	rpoB_trnC-GCA
A7	40	c	(A)14gattgattattgaaattattgaatgaaattattgaatatatga(AT)7ttatatattatatatttatatattatatat(TA)5tta(TATAT)3ttttatatttaatttatatttatatttaatttata(TTTAT)3atttattttat(ATTTA)3tattttattatattattatattatttttatatttaatatttaatttatttttatttaa(TATTT)3aatttgaatatatatttatttttattcgattcgtagtaaatcaatttga(T)9	336	30071	30406	LSC	rpoB_trnC-GCA
A7	41	p1	(A)9	9	30618	30626	LSC	rpoB_trnC-GCA
A7	42	p4	(AAAC)3	12	31070	31081	LSC	trnC-GCA_petN
A7	43	c	(CAAT)3(ATTG)3	24	31427	31450	LSC	trnC-GCA_petN
A7	44	p1	(T)10	10	31635	31644	LSC	trnC-GCA_petN
A7	45	p4	(TTTA)3	12	32586	32597	LSC	petN_psbM
A7	46	p1	(A)8	8	32740	32747	LSC	petN_psbM
A7	47	c	(T)8cttcgcaataactcgggatctaatcccatagagatgagaaattttactgctg(TAAAT)3	75	33385	33459	LSC	psbM_trnD-GUC
A7	48	c	(TA)6t(TA)5(AT)7	37	34518	34554	LSC	trnY-GUA_trnE-UUC
A7	49	c*	(AT)5ttataa(AT)5tatattataa(AT)5taataaaatataatat(A)9tataatataataataaaataattaataattat(A)8(AAAT)4*	124	35038	35161	LSC	trnE-UUC_trnT-GGU
A7	50	p2	(AT)6	12	35571	35582	LSC	trnE-UUC_trnT-GGU
A7	51	p1	(T)9	9	36526	36534	LSC	trnT-GGU_psbD
A7	52	c	(T)8ctgttctggctcggctatcctatcccacctagccgagccattaccttttatgacagcatatcagtcc(A)9	84	39281	39364	LSC	psbC_trnS-UGA
A7	53	p3	(ATG)4	12	39724	39735	LSC	trnS-UGA_psbZ
A7	54	c	(A)9ccgctccttctaagaaattcggttttgagacacatttaaatttaatctgagttccaaaaaaatacattttatttatgtta(T)12ctttttattatatttaatatttaatttaaattttaaatttaatcatatca(T)11	162	40028	40189	LSC	psbZ_trnG-GCC
A7	55	c	(A)9ggtcattaatgactagataacagaatcatacct(A)14gatttttg(A)11	75	40501	40575	LSC	trnG-GCC_trnfM-CAU
A7	56	p1	(T)8	8	41100	41107	LSC	rps14
A7	57	p1	(A)9	9	41243	41251	LSC	rps14_psaB
A7	58	p1	(T)8	8	47264	47271	LSC	ycf3-CDS3_ycf3-CDS2
A7	59	p1	(A)15	15	48288	48302	LSC	ycf3-CDS2_ycf3-CDS1
A7	60	p1	(A)9	9	48763	48771	LSC	ycf3-CDS1_trnS-GGA
A7	61	p1	(A)9	9	49556	49564	LSC	trnS-GGA_rps4
A7	62	c	(TA)5attgtatataattgtatattgtatatgtcttatctactattatatatattatttaatatatattatttactattatatttgatata(AT)8ttgaattaaaattatatt(TA)5attatatataatattatatataaattataaattatatttatatataaatataaatt(ATAAA)3tataatataat(ATATA)3taagtataaatataagtataaatatataaatatatataatatataagtata(AATAT)3	303	50499	50801	LSC	rps4_trnT-UGU
A7	63	c	(T)12atattatatacttatatactatattatatacaatacattttatataatatacattt(TA)6atatatattttatattttattttatattatttatattatattatttt(ATTTAG)3	145	51225	51369	LSC	trnT-UGU_trnL-UAA-CDS1
A7	64	c	(A)8gataaggataaagatacaatccagatcataatgagacattcctctgatttcattcggaaagcaaggaaatagcacg(A)10	94	51812	51905	LSC	trnT-UGU_trnL-UAA-CDS1
A7	65	p6	(ATAAAT)3	18	52156	52173	LSC	trnT-UGU_trnL-UAA-CDS1
A7	66	p1	(A)16	16	52684	52699	LSC	trnL-UAA-CDS1_trnL-UAA-CDS2
A7	67	p1	(T)11	11	53525	53535	LSC	trnF-GAA_ndhJ
A7	68	c	(ATATTA)3ttttataatatttttatatttaatatattaatttaatatatt(ATATTA)3ttttattattatattttatatattttttatttaattttaatttattttaatttaatattttaatatttaatataattta(AT)6taatattatat(TA)5	190	53713	53902	LSC	trnF-GAA_ndhJ
A7	69	p1	(A)8	8	54028	54035	LSC	trnF-GAA_ndhJ
A7	70	p1	(T)9	9	55760	55768	LSC	ndhK
A7	71	c	(T)9cttagcgttagcgatataacatataggcattagttaaagggccggggatttctagtatattctattcgaagtattttttt(A)8	97	56249	56345	LSC	ndhC_trnV-UAC-CDS2
A7	72	p1	(A)8	8	57365	57372	LSC	ndhC_trnV-UAC-CDS2
A7	73	p1	(A)10	10	60420	60429	LSC	atpB_rbcL
A7	74	p1	(A)11	11	60567	60577	LSC	atpB_rbcL
A7	75	p4	(TTAT)3	12	60731	60742	LSC	atpB_rbcL
A7	76	p1	(T)16	16	60864	60879	LSC	atpB_rbcL
A7	77	p1	(T)8	8	62716	62723	LSC	rbcL_accD
A7	78	p1	(T)8	8	63075	63082	LSC	rbcL_accD
A7	79	p1	(A)8	8	64883	64890	LSC	accD_psaI
A7	80	p1	(T)9	9	65070	65078	LSC	accD_psaI
A7	81	p3	(AAT)6	18	65290	65307	LSC	accD_psaI
A7	82	p1	(A)8	8	66296	66303	LSC	psaI_ycf4
A7	83	p1	(T)8	8	67685	67692	LSC	ycf4_cemA
A7	84	c	(A)11gaaaagtg(A)10gaaagtgttgattttccttccatatcttgcatctatagtatttttaccctgggggg(TC)5	95	67890	67984	LSC	ycf4_cemA
A7	85	p4	(AATG)3	12	68585	68596	LSC	cemA
A7	86	c	(C)8gatcgtatttcccccgagatgaaagaaaagataggcaatctttcttttcagagttatcgtcccact(A)8	82	69197	69278	LSC	petA
A7	87	p1	(T)9	9	69850	69858	LSC	petA_psbJ
A7	88	p1	(A)9	9	70346	70354	LSC	petA_psbJ
A7	89	p1	(T)8	8	70741	70748	LSC	petA_psbJ
A7	90	p1	(T)10	10	72129	72138	LSC	psbE_petL
A7	91	p1	(T)8	8	72764	72771	LSC	psbE_petL
A7	92	p4	(TTGA)3	12	73228	73239	LSC	_
A7	93	c	(A)10gaatgactatttatcggttcagggta(T)8	44	73828	73871	LSC	trnP-UGG_psaJ
A7	94	p1	(T)8	8	74146	74153	LSC	psaJ
A7	95	p3	(TTC)4	12	74517	74528	LSC	psaJ_rpl33
A7	96	p5	(TAAAA)3	15	76140	76154	LSC	rpl20_rps12-CDS1
A7	97	p1	(C)8	8	77383	77390	LSC	clpP-CDS3_clpP-CDS2
A7	98	p1	(T)10	10	77845	77854	LSC	clpP-CDS3_clpP-CDS2
A7	99	c	(A)9tcaatgtgtcgattctagtcctatttc(T)9	45	78242	78286	LSC	clpP-CDS2_clpP-CDS1
A7	100	p1	(A)10	10	78405	78414	LSC	clpP-CDS2_clpP-CDS1
A7	101	p1	(A)9	9	78840	78848	LSC	clpP-CDS2_clpP-CDS1
A7	102	p2	(TA)5	10	79420	79429	LSC	clpP-CDS1_psbB
A7	103	p1	(T)11	11	81068	81078	LSC	psbB_psbT
A7	104	p1	(A)30	30	81871	81900	LSC	psbH_petB-CDS1
A7	105	p1	(A)9	9	82177	82185	LSC	psbH_petB-CDS1
A7	106	p1	(A)9	9	83502	83510	LSC	petB-CDS2_petD-CDS1
A7	107	p1	(T)11	11	84967	84977	LSC	petD-CDS2_rpoA
A7	108	c	(TATAA)3attattttttataatttataatataaaatag(A)9	55	85098	85152	LSC	petD-CDS2_rpoA
A7	109	p1	(T)9	9	87734	87742	LSC	rps8
A7	110	c	(T)16atgaattcat(A)9	35	87849	87883	LSC	rps8_rpl14
A7	111	p1	(T)11	11	88415	88425	LSC	rpl14_rpl16-CDS2
A7	112	p2	(AT)7	14	89125	89138	LSC	rpl16-CDS2_rpl16-CDS1
A7	113	c*	(TTTG)3tttatatttatataatatgtaaataatatacaaataataagttaatttatgtagttaatttagttaatattagttaattattagttaattaatg(T)10aatttaaatctaacacatt(ATAAC)3gaattcttttttaac(T)8(TTTA)3*	182	89279	89460	LSC	rpl16-CDS2_rpl16-CDS1
A7	114	p1	(T)8	8	90081	90088	LSC	rpl16-CDS2_rpl16-CDS1
A7	115	p1	(A)8	8	90227	90234	LSC	rpl16-CDS1_rps3
A7	116	p2	(AT)5	10	91320	91329	LSC	rpl22
A7	117	p1	(T)9	9	91726	91734	LSC	rps19
A7	118	p1	(A)8	8	92288	92295	IRa	rpl2-CDS2_rpl2-CDS1
A7	119	p1	(A)8	8	95863	95870	IRa	ycf2
A7	120	p1	(A)9	9	97149	97157	IRa	ycf2
A7	121	p2	(AT)5	10	102141	102150	IRa	trnL-CAA_ndhB-CDS2
A7	122	p1	(A)10	10	102411	102420	IRa	trnL-CAA_ndhB-CDS2
A7	123	c	(ATATA)3tattataat(A)8	32	102596	102627	IRa	trnL-CAA_ndhB-CDS2
A7	124	p1	(A)9	9	102735	102743	IRa	trnL-CAA_ndhB-CDS2
A7	125	p1	(T)9	9	104463	104471	IRa	ndhB-CDS2_ndhB-CDS1
A7	126	p1	(T)9	9	105384	105392	IRa	ndhB-CDS1_rps7
A7	127	p1	(T)9	9	106098	106106	IRa	rps7
A7	128	p1	(T)8	8	107461	107468	IRa	rps12-CDS2_trnV-GAC
A7	129	p6	(TATTAG)3	18	107985	108002	IRa	rps12-CDS2_trnV-GAC
A7	130	p1	(T)8	8	108559	108566	IRa	rps12-CDS2_trnV-GAC
A7	131	p1	(G)8	8	110591	110598	IRa	rrn16S
A7	132	p1	(T)8	8	111414	111421	IRa	ycf68-CDS2
A7	133	p1	(A)26	26	116464	116489	IRa	rrn5S_trnR-ACG
A7	134	c	(T)8atttaagatcaaatattcaaattaaaaagaatgaaaatataaaataatg(A)10	67	117712	117778	SSC	trnN-GUU_ndhF
A7	135	c	(T)8aaattttaattaagatccaaaaaatataaaatttttaattattctaccgttttgatgatttataaccatatagtatagt(A)8	95	120297	120391	SSC	ndhF_rpl32
A7	136	p3	(ATA)4	12	120690	120701	SSC	ndhF_rpl32
A7	137	p1	(T)8	8	120996	121003	SSC	ndhF_rpl32
A7	138	p1	(T)8	8	121312	121319	SSC	ndhF_rpl32
A7	139	p1	(T)10	10	121769	121778	SSC	rpl32_trnL-UAG
A7	140	p1	(A)9	9	123277	123285	SSC	ccsA_ndhD
A7	141	c	(C)8acatggataaaagtaaataaacaggaattaattctaactcccacatgat(A)8	65	124470	124534	SSC	ndhD
A7	142	p1	(A)8	8	124872	124879	SSC	ndhD
A7	143	p1	(T)8	8	124995	125002	SSC	ndhD_psaC
A7	144	p1	(T)9	9	125430	125438	SSC	psaC_ndhE
A7	145	p6	(ACTAAT)3	18	125547	125564	SSC	psaC_ndhE
A7	146	c	(T)8attttatttattttattctatttatgagtattaaattatatgtatataattattgattacaattttgttatatcattaggactatttattcaacaaat(TTGA)3	118	125735	125852	SSC	_
A7	147	p4	(TAAT)3	12	126438	126449	SSC	ndhE_ndhG
A7	148	p1	(T)8	8	127089	127096	SSC	ndhG_ndhI
A7	149	c	(A)9ctatatttattcaatacatttaatccctttcct(A)17	59	129660	129718	SSC	ndhA-CDS2_ndhA-CDS1
A7	150	p1	(A)12	12	131565	131576	SSC	ndhH_rps15
A7	151	p1	(T)10	10	131891	131900	SSC	rps15_ycf1
A7	152	p1	(T)10	10	133381	133390	SSC	ycf1
A7	153	p1	(T)11	11	133880	133890	SSC	ycf1
A7	154	c	(T)9aatttttctttttcgtaataattttgtttcacgtaatgaattaattgg(T)8atatgaatccaatattattgagtc(T)8	97	134204	134300	SSC	ycf1
A7	155	p1	(T)8	8	134751	134758	SSC	ycf1
A7	156	p1	(T)9	9	135057	135065	SSC	ycf1
A7	157	p1	(T)11	11	135366	135376	SSC	ycf1
A7	158	p1	(T)8	8	135488	135495	SSC	ycf1
A7	159	p1	(T)8	8	135856	135863	SSC	ycf1
A7	160	p1	(A)8	8	135989	135996	SSC	ycf1
A7	161	p1	(A)9	9	136357	136365	SSC	ycf1
A7	162	p1	(T)9	9	136854	136862	SSC	ycf1
A7	163	p1	(A)8	8	137064	137071	SSC	ycf1
A7	164	p3	(TTA)4	12	138446	138457	IRb	ycf1_trnN-GUU-D2
A7	165	p1	(T)26	26	139542	139567	IRb	trnR-ACG-D2_rrn5S-D2
A7	166	p1	(A)8	8	144610	144617	IRb	ycf68-D2-CDS2
A7	167	p1	(C)8	8	145433	145440	IRb	rrn16S-D2
A7	168	p1	(A)8	8	147465	147472	IRb	trnV-GAC-D2_rps12-D2-CDS2
A7	169	p6	(ACTAAT)3	18	148028	148045	IRb	trnV-GAC-D2_rps12-D2-CDS2
A7	170	p1	(A)8	8	148563	148570	IRb	trnV-GAC-D2_rps12-D2-CDS2
A7	171	p1	(A)9	9	149925	149933	IRb	rps7-D2
A7	172	p1	(A)9	9	150639	150647	IRb	rps7-D2_ndhB-D2-CDS1
A7	173	p1	(A)9	9	151560	151568	IRb	ndhB-D2-CDS1_ndhB-D2-CDS2
A7	174	p1	(T)9	9	153288	153296	IRb	ndhB-D2-CDS2_trnL-CAA-D2
A7	175	c	(T)8attataata(TATAT)3	32	153404	153435	IRb	ndhB-D2-CDS2_trnL-CAA-D2
A7	176	p1	(T)10	10	153611	153620	IRb	ndhB-D2-CDS2_trnL-CAA-D2
A7	177	p2	(TA)5	10	153880	153889	IRb	ndhB-D2-CDS2_trnL-CAA-D2
A7	178	p1	(T)9	9	158874	158882	IRb	ycf2-D2
A7	179	p1	(T)8	8	160161	160168	IRb	ycf2-D2
A7	180	p1	(T)8	8	163736	163743	IRb	rpl2-D2-CDS1_rpl2-D2-CDS2
