# Supplementary material for: Comparative chloroplast genomes and phylogenetic relationships of Aglaonema modestum and five variegated cultivars of Aglaonema
Source: PLoS One. 2022 Sep 2;17(9):e0274067. doi: 10.1371/journal.pone.0274067 (PMC9439221; doi:10.1371/journal.pone.0274067)
Supplement: S8 Table — (XLSX) [file pone.0274067.s009.xlsx]

## Sheet: protein coding Pi
Gene	Pi	position
trnH-GUG-CDS1	0.021978	52
psbA	0.0038562	565
matK	0.0035032	2184
rps16-CDS2	0.0043956	6923
trnQ-UUG	0.0039683	8452
psbK	0.0015117	8908
psbI	0.005148	9578
atpA	0.0009374	12722
atpF-CDS2	0.0040375	15562
atpI	0.000384	17351
rps2	0.0042864	18364
rpoC2	0.0028881	19302
rpoC1-CDS2	0.0030401	25951
rpoC1-CDS1	0.0020263	23582
rpoB	0.0022486	26400
petN	0.0031746	32159
psbM	0.0027211	33471
trnT-GGU	0.0039683	35803
psbD	0.0010761	36997
psbC	0.0020092	38006
trnS-UGA	0.0061444	39553
trnfM-CAU	0.007722	40772
rps14	0.0034575	40999
psaB	0.0021596	41453
psaA	0.0061294	43683
ycf3-CDS3	0.0037348	48511
ycf3-CDS2	0.0033417	47556
rps4	0.0014144	49922
ndhJ	0.0021963	54353
ndhK	0.0034423	54934
ndhC	0.0031484	55671
atpE	0.0014109	58355
atpB	0.0033718	58756
rbcL	0.002046	60938
accD	0.0046552	63150
ycf4	0.0036036	66154
cemA	0.000599	67879
petA	0.0036365	68587
psbF	0.002381	71037
psbE	0.0011338	71167
psaJ	0.0021164	73755
rpl33	0.0028429	74316
rps18	0.0043573	74687
rpl20	0.0056497	75246
rps12-CDS1	0.0025063	76417
rps12-D2-CDS1	0.0025063	150530
clpP1-CDS3	0.0023229	78689
clpP1-CDS2	0.0009785	77587
clpP1-CDS1	0.0067069	76711
psbB	0.0019335	79212
pbf1	0.0021645	81098
psbH	0.001287	81335
petB-CDS2	0.0016318	82435
petD-CDS2	0.0026065	84041
rpoA	0.0040149	84734
rps11	0.0034258	85827
infA	0.0116536	86579
rps8	0.0028643	86942
rpl14	0.0038715	87497
rpl16-CDS2	0.0021482	89608
rps3	0.0033341	89772
rpl22	0.0069221	90475
rps19	0.0030722	90970
rpl2-CDS1	0.000709	91322
rpl23	0.0020263	92826
ycf2	0.0004973	93421
ndhB-CDS1	0.0011031	102490
rps7	0.001221	105041
rps12-CDS2	0.0012315	106135
rrn16	0.0001916	108564
rrn23	0.0002711	112441
ndhF	0.004176	118600
rpl32	0.0060208	122129
ccsA	0.0068027	123041
ndhD	0.0032991	124223
psaC	0.0023229	125860
ndhG	0.0019729	127972
ndhI	0.0015785	128918
ndhA-CDS2	0.0024737	131201
ndhA-CDS1	0.0020666	129560
ndhH	0.0012086	131755
rps15	0.0030722	133047
ycf1-D2	0.0062311	133952
rrn23-D2	0.0002711	141646
rrn16-D2	0.0001916	146842
rps12-D2-CDS2	0.0012315	151308
rps7-D2	0.001221	151388
ndhB-D2-CDS1	0.0011031	153651
ycf2-D2	0.0004973	156561
rpl23-D2	0.0020263	163789
rpl2-D2-CDS1	0.000709	164077

## Sheet: non coding Pi
Gene	Pi	Position
trnH-GUG-CDS1_psbA	0.0312629	300
psbA_trnK-UUU-CDS2	0.0010905	1800
trnK-UUU-CDS2_matK	0.0022063	4000
matK_trnK-UUU-CDS1	0.0074986	2100
trnK-UUU-CDS1_rps16-CDS2	0.0117435	5000
rps16-CDS2_rps16-CDS1	0.0080455	6500
rps16-CDS1_trnQ-UUG	0.0067373	8000
trnQ-UUG_psbK	0.0112782	8900
psbK_psbI	0.006831	9500
psbI_trnS-GCU	0.0042017	9800
trnS-GCU_trnS-CGA-CDS1	0.040646	11500
trnS-CGA-CDS1_trnS-CGA-CDS2	0.0030722	12000
trnS-CGA-CDS2_trnR-UCU	0.0020555	12500
trnR-UCU_atpA	0.0041408	12700
atpA_atpF-CDS2	0.007722	14300
atpF-CDS2_atpF-CDS1	0.0045742	15500
atpF-CDS1_atpH	0.004158	16200
atpH_atpI	0.0067176	17300
atpI_rps2	0.0068571	18300
rps2_rpoC2	0.0021164	19300
rpoC2_rpoC1-CDS2	0.0036166	23500
rpoC1-CDS2_rpoC1-CDS1	0.0043758	25900
rpoB_trnC-GCA	0.0097008	31000
trnC-GCA_petN	0.0030602	32000
petN_psbM	0.0039849	33000
psbM_trnD-GUC	0.0046789	34000
trnD-GUC_trnY-GUA	0.0017913	34600
trnY-GUA_trnE-UUC	0.0210773	34800
trnE-UUC_trnT-GGU	0.0170851	35000
trnT-GGU_psbD	0.0102564	36900
psbC_trnS-UGA	0.0278746	39500
trnS-UGA_psbZ	0.0017058	39900
psbZ_trnG-GCC	0.010582	40500
trnG-GCC_trnfM-CAU	0.0156829	40700
trnfM-CAU_rps14	0.0093371	40900
rps14_psaB	0.0039683	41400
psaA_ycf3-CDS3	0.0040161	46600
ycf3-CDS3_ycf3-CDS2	0.0035364	47500
ycf3-CDS2_ycf3-CDS1	0.00262	48500
ycf3-CDS1_trnS-GGA	0.0051988	49500
rps4_trnT-UGU	0.0250742	51100
trnT-UGU_trnL-UAA-CDS1	0.0058721	52200
trnL-UAA-CDS1_trnL-UAA-CDS2	0.0071949	52800
trnF-GAA_ndhJ	0.0280868	54300
ndhC_trnV-UAC-CDS2	0.0045438	57200
trnV-UAC-CDS2_trnV-UAC-CDS1	0.0026984	57900
trnV-UAC-CDS1_trnM-CAU	0.0046838	58100
atpB_rbcL	0.0016807	60900
rbcL_accD	0.0045532	63100
accD_psaI	0.0132548	65600
psaI_ycf4	0.0053476	66100
ycf4_cemA	0.0065368	67800
petA_psbJ	0.0033325	70600
psbJ_psbL	0.0129524	70800
psbF_psbE	0.0285714	71160
psbE_petL	0.0031443	72500
petL_petG	0.0034014	72800
trnW-CCA_trnP-UGG	0.0046458	73300
trnP-UGG_psaJ	0.0065493	73700
psaJ_rpl33	0.0066445	74300
rpl33_rps18	0.002886	74600
rps18_rpl20	0.0023229	75200
rpl20_rps12-CDS1	0.0073439	76400
rps12-D2-CDS1_clpP1-CDS3	0.0048701	76700
clpP1-CDS3_clpP1-CDS2	0.0060469	77500
clpP1-CDS2_clpP1-CDS1	0.0050955	78600
clpP1-CDS1_psbB	0.0059791	79200
psbB_psbT	0.0041634	80900
psbT_pbf1	0.0156361	81090
pbf1_psbH	0.0027211	81300
psbH_petB-CDS1	0.0071206	82000
petB-CDS1_petB-CDS2	0.0035042	82400
petB-CDS2_petD-CDS1	0.0112597	83200
petD-CDS1_petD-CDS2	0.0037172	84000
petD-CDS2_rpoA	0.0216655	84700
rps11_rpl36	0.0026455	86300
rpl36_infA	0.0101138	86500
infA_rps8	0.0022676	86900
rps8_rpl14	0.00553	87400
rpl16-CDS2_rpl16-CDS1	0.0099393	89600
rpl16-CDS1_rps3	0.0030722	89700
rpl22_rps19	0.0075188	90900
rpl2-CDS2_rpl2-CDS1	0.0008606	92400
ycf2_trnL-CAA	0.000286	101300
trnL-CAA_ndhB-CDS2	0.0053516	102400
ndhB-CDS2_ndhB-CDS1	0.0004171	103900
rps12-CDS2_trnV-GAC	0.0008045	108200
rrn16_trnI-GAU-CDS1	0.0010741	110300
trnI-GAU-CDS1_trnI-GAU-CDS2	0.006092	111300
trnA-UGC-CDS1_trnA-UGC-CDS2	0.0010728	112200
rrn23_rrn4.5	0.002886	115300
rrn4.5_rrn5	0.0025063	115600
rrn5_trnR-ACG	0.0011662	116000
trnR-ACG_trnN-GUU	0.0005148	116700
trnN-GUU_ycf1	0.008071	117100
ycf1_ndhF	0.026455	118500
ndhF_rpl32	0.0066358	122100
rpl32_trnL-UAG	0.0038295	122800
trnL-UAG_ccsA	0.0037106	123000
ccsA_ndhD	0.021164	124200
ndhD_psaC	0.0121382	125800
psaC_ndhE	0.0035057	127200
ndhE_ndhG	0.0082274	127900
ndhG_ndhI	0.00666	128900
ndhA-CDS2_ndhA-CDS1	0.0033021	131200
ndhH_rps15	0.0051948	133000
rps15_ycf1-D2	0.0295139	133900
ycf1-D2_trnN-GUU-D2	0.0069475	140100
trnN-GUU-D2_trnR-ACG-D2	0.0005148	140700
trnR-ACG-D2_rrn5-D2	0.0023324	141080
rrn5-D2_rrn4.5-D2	0.0025063	141400
rrn4.5-D2_rrn23-D2	0.002886	141600
trnA-UGC-D2-CDS2_trnA-UGC-D2-CDS1	0.0010728	145000
trnI-GAU-D2-CDS2_trnI-GAU-D2-CDS1	0.006092	146500
trnI-GAU-D2-CDS1_rrn16-D2	0.0010741	146800
trnV-GAC-D2_rps12-D2-CDS2	0.0008045	150500
ndhB-D2-CDS1_ndhB-D2-CDS2	0.0004171	153600
ndhB-D2-CDS2_trnL-CAA-D2	0.0067957	155400
trnL-CAA-D2_ycf2-D2	0.000286	156500
rpl2-D2-CDS1_rpl2-D2-CDS2	0.0008606	165100

## Sheet: position
trnH-GUG-CDS1	52	0.021978
trnH-GUG-CDS1_psbA	300	0.0312629
psbA	565	0.0038562
psbA_trnK-UUU-CDS2	1800	0.0010905
matK_trnK-UUU-CDS1	2100	0.0074986
matK	2184	0.0035032
trnK-UUU-CDS2_matK	4000	0.0022063
trnK-UUU-CDS1_rps16-CDS2	5000	0.0117435
rps16-CDS2_rps16-CDS1	6500	0.0080455
rps16-CDS2	6923	0.0043956
rps16-CDS1_trnQ-UUG	8000	0.0067373
trnQ-UUG	8452	0.0039683
trnQ-UUG_psbK	8900	0.0112782
psbK	8908	0.0015117
psbK_psbI	9500	0.006831
psbI	9578	0.005148
psbI_trnS-GCU	9800	0.0042017
trnS-GCU_trnS-CGA-CDS1	11500	0.040646
trnS-CGA-CDS1_trnS-CGA-CDS2	12000	0.0030722
trnS-CGA-CDS2_trnR-UCU	12500	0.0020555
trnR-UCU_atpA	12700	0.0041408
atpA	12722	0.0009374
atpA_atpF-CDS2	14300	0.007722
atpF-CDS2_atpF-CDS1	15500	0.0045742
atpF-CDS2	15562	0.0040375
atpF-CDS1_atpH	16200	0.004158
atpH_atpI	17300	0.0067176
atpI	17351	0.000384
atpI_rps2	18300	0.0068571
rps2	18364	0.0042864
rps2_rpoC2	19300	0.0021164
rpoC2	19302	0.0028881
rpoC2_rpoC1-CDS2	23500	0.0036166
rpoC1-CDS1	23582	0.0020263
rpoC1-CDS2_rpoC1-CDS1	25900	0.0043758
rpoC1-CDS2	25951	0.0030401
rpoB	26400	0.0022486
rpoB_trnC-GCA	31000	0.0097008
trnC-GCA_petN	32000	0.0030602
petN	32159	0.0031746
petN_psbM	33000	0.0039849
psbM	33471	0.0027211
psbM_trnD-GUC	34000	0.0046789
trnD-GUC_trnY-GUA	34600	0.0017913
trnY-GUA_trnE-UUC	34800	0.0210773
trnE-UUC_trnT-GGU	35000	0.0170851
trnT-GGU	35803	0.0039683
trnT-GGU_psbD	36900	0.0102564
psbD	36997	0.0010761
psbC	38006	0.0020092
psbC_trnS-UGA	39500	0.0278746
trnS-UGA	39553	0.0061444
trnS-UGA_psbZ	39900	0.0017058
psbZ_trnG-GCC	40500	0.010582
trnG-GCC_trnfM-CAU	40700	0.0156829
trnfM-CAU	40772	0.007722
trnfM-CAU_rps14	40900	0.0093371
rps14	40999	0.0034575
rps14_psaB	41400	0.0039683
psaB	41453	0.0021596
psaA	43683	0.0061294
psaA_ycf3-CDS3	46600	0.0040161
ycf3-CDS3_ycf3-CDS2	47500	0.0035364
ycf3-CDS2	47556	0.0033417
ycf3-CDS2_ycf3-CDS1	48500	0.00262
ycf3-CDS3	48511	0.0037348
ycf3-CDS1_trnS-GGA	49500	0.0051988
rps4	49922	0.0014144
rps4_trnT-UGU	51100	0.0250742
trnT-UGU_trnL-UAA-CDS1	52200	0.0058721
trnL-UAA-CDS1_trnL-UAA-CDS2	52800	0.0071949
trnF-GAA_ndhJ	54300	0.0280868
ndhJ	54353	0.0021963
ndhK	54934	0.0034423
ndhC	55671	0.0031484
ndhC_trnV-UAC-CDS2	57200	0.0045438
trnV-UAC-CDS2_trnV-UAC-CDS1	57900	0.0026984
trnV-UAC-CDS1_trnM-CAU	58100	0.0046838
atpE	58355	0.0014109
atpB	58756	0.0033718
atpB_rbcL	60900	0.0016807
rbcL	60938	0.002046
rbcL_accD	63100	0.0045532
accD	63150	0.0046552
accD_psaI	65600	0.0132548
psaI_ycf4	66100	0.0053476
ycf4	66154	0.0036036
ycf4_cemA	67800	0.0065368
cemA	67879	0.000599
petA	68587	0.0036365
petA_psbJ	70600	0.0033325
psbJ_psbL	70800	0.0129524
psbF	71037	0.002381
psbF_psbE	71160	0.0285714
psbE	71167	0.0011338
psbE_petL	72500	0.0031443
petL_petG	72800	0.0034014
trnW-CCA_trnP-UGG	73300	0.0046458
trnP-UGG_psaJ	73700	0.0065493
psaJ	73755	0.0021164
psaJ_rpl33	74300	0.0066445
rpl33	74316	0.0028429
rpl33_rps18	74600	0.002886
rps18	74687	0.0043573
rps18_rpl20	75200	0.0023229
rpl20	75246	0.0056497
rpl20_rps12-CDS1	76400	0.0073439
rps12-CDS1	76417	0.0025063
rps12-D2-CDS1_clpP1-CDS3	76700	0.0048701
clpP1-CDS1	76711	0.0067069
clpP1-CDS3_clpP1-CDS2	77500	0.0060469
clpP1-CDS2	77587	0.0009785
clpP1-CDS2_clpP1-CDS1	78600	0.0050955
clpP1-CDS3	78689	0.0023229
clpP1-CDS1_psbB	79200	0.0059791
psbB	79212	0.0019335
psbB_psbT	80900	0.0041634
psbT_pbf1	81090	0.0156361
pbf1	81098	0.0021645
pbf1_psbH	81300	0.0027211
psbH	81335	0.001287
psbH_petB-CDS1	82000	0.0071206
petB-CDS1_petB-CDS2	82400	0.0035042
petB-CDS2	82435	0.0016318
petB-CDS2_petD-CDS1	83200	0.0112597
petD-CDS1_petD-CDS2	84000	0.0037172
petD-CDS2	84041	0.0026065
petD-CDS2_rpoA	84700	0.0216655
rpoA	84734	0.0040149
rps11	85827	0.0034258
rps11_rpl36	86300	0.0026455
rpl36_infA	86500	0.0101138
infA	86579	0.0116536
infA_rps8	86900	0.0022676
rps8	86942	0.0028643
rps8_rpl14	87400	0.00553
rpl14	87497	0.0038715
rpl16-CDS2_rpl16-CDS1	89600	0.0099393
rpl16-CDS2	89608	0.0021482
rpl16-CDS1_rps3	89700	0.0030722
rps3	89772	0.0033341
rpl22	90475	0.0069221
rpl22_rps19	90900	0.0075188
rps19	90970	0.0030722
rpl2-CDS1	91322	0.000709
rpl2-CDS2_rpl2-CDS1	92400	0.0008606
rpl23	92826	0.0020263
ycf2	93421	0.0004973
ycf2_trnL-CAA	101300	0.000286
trnL-CAA_ndhB-CDS2	102400	0.0053516
ndhB-CDS1	102490	0.0011031
ndhB-CDS2_ndhB-CDS1	103900	0.0004171
rps7	105041	0.001221
rps12-CDS2	106135	0.0012315
rps12-CDS2_trnV-GAC	108200	0.0008045
rrn16	108564	0.0001916
rrn16_trnI-GAU-CDS1	110300	0.0010741
trnI-GAU-CDS1_trnI-GAU-CDS2	111300	0.006092
trnA-UGC-CDS1_trnA-UGC-CDS2	112200	0.0010728
rrn23	112441	0.0002711
rrn23_rrn4.5	115300	0.002886
rrn4.5_rrn5	115600	0.0025063
rrn5_trnR-ACG	116000	0.0011662
trnR-ACG_trnN-GUU	116700	0.0005148
trnN-GUU_ycf1	117100	0.008071
ycf1_ndhF	118500	0.026455
ndhF	118600	0.004176
ndhF_rpl32	122100	0.0066358
rpl32	122129	0.0060208
rpl32_trnL-UAG	122800	0.0038295
trnL-UAG_ccsA	123000	0.0037106
ccsA	123041	0.0068027
ccsA_ndhD	124200	0.021164
ndhD	124223	0.0032991
ndhD_psaC	125800	0.0121382
psaC	125860	0.0023229
psaC_ndhE	127200	0.0035057
ndhE_ndhG	127900	0.0082274
ndhG	127972	0.0019729
ndhG_ndhI	128900	0.00666
ndhI	128918	0.0015785
ndhA-CDS1	129560	0.0020666
ndhA-CDS2_ndhA-CDS1	131200	0.0033021
ndhA-CDS2	131201	0.0024737
ndhH	131755	0.0012086
ndhH_rps15	133000	0.0051948
rps15	133047	0.0030722
rps15_ycf1-D2	133900	0.0295139
ycf1-D2	133952	0.0062311
ycf1-D2_trnN-GUU-D2	140100	0.0069475
trnN-GUU-D2_trnR-ACG-D2	140700	0.0005148
trnR-ACG-D2_rrn5-D2	141080	0.0023324
rrn5-D2_rrn4.5-D2	141400	0.0025063
rrn4.5-D2_rrn23-D2	141600	0.002886
rrn23-D2	141646	0.0002711
trnA-UGC-D2-CDS2_trnA-UGC-D2-CDS1	145000	0.0010728
trnI-GAU-D2-CDS2_trnI-GAU-D2-CDS1	146500	0.006092
trnI-GAU-D2-CDS1_rrn16-D2	146800	0.0010741
rrn16-D2	146842	0.0001916
trnV-GAC-D2_rps12-D2-CDS2	150500	0.0008045
rps12-D2-CDS1	150530	0.0025063
rps12-D2-CDS2	151308	0.0012315
rps7-D2	151388	0.001221
ndhB-D2-CDS1_ndhB-D2-CDS2	153600	0.0004171
ndhB-D2-CDS1	153651	0.0011031
ndhB-D2-CDS2_trnL-CAA-D2	155400	0.0067957
trnL-CAA-D2_ycf2-D2	156500	0.000286
ycf2-D2	156561	0.0004973
rpl23-D2	163789	0.0020263
rpl2-D2-CDS1	164077	0.000709
rpl2-D2-CDS1_rpl2-D2-CDS2	165100	0.0008606
	average	0.00537845

## Sheet: Pi>0.021
Gene	Pi	Position
trnH-GUG-CDS1	0.021978	52
trnH-GUG-CDS1_psbA	0.0312629	300
trnS-GCU_trnS-CGA-CDS1	0.040646	11500
psbC-trnS-UGA	0.0278746	39500
rps4-trnT-UGU	0.0250742	51100
trnF-GAA-ndhJ	0.0280868	54300
psbF-psbE	0.0285714	71160
petD-CDS2-rpoA	0.0216655	84700
ycf1-ndhF	0.026455	118500
rps15-ycf1-D2	0.0295139	133900
ccsA-ndhD	0.021164	124200
trnY-GUA-trnE-UUC	0.0210773	34800

## Sheet: protein coding and non coding
Gene	Length	S	Eta	Pi	Theta
trnS-GCU_trnS-CGA-CDS1	1318	114	120	0.040646	0.0371621
trnH-GUG-CDS1_psbA	460	37	37	0.0312629	0.0328305
rps15_ycf1-D2	576	49	50	0.0295139	0.0354308
psbF_psbE	10	1	1	0.0285714	0.0408163
trnF-GAA_ndhJ	963	67	73	0.0280868	0.0309407
psbC_trnS-UGA	123	12	12	0.0278746	0.0398208
ycf1_ndhF	216	15	15	0.026455	0.0283447
rps4_trnT-UGU	433	31	32	0.0250742	0.0301645
trnH-GUG-CDS1	52	3	3	0.021978	0.0235479
petD-CDS2_rpoA	211	16	16	0.0216655	0.0309508
ccsA_ndhD	216	10	10	0.021164	0.0188964
trnY-GUA_trnE-UUC	122	9	9	0.0210773	0.0301104
trnE-UUC_trnT-GGU	825	41	41	0.0170851	0.0202845
trnG-GCC_trnfM-CAU	167	7	8	0.0156829	0.0195527
psbT_pbf1	67	2	2	0.0156361	0.012184
accD_psaI	970	38	39	0.0132548	0.0164107
psbJ_psbL	125	3	3	0.0129524	0.0097959
ndhD_psaC	102	3	3	0.0121382	0.0120048
trnK-UUU-CDS1_rps16-CDS2	738	22	22	0.0117435	0.0121675
infA	237	9	9	0.0116536	0.0154999
trnQ-UUG_psbK	380	14	14	0.0112782	0.0150376
petB-CDS2_petD-CDS1	203	5	5	0.0112597	0.0100533
psbZ_trnG-GCC	324	10	10	0.010582	0.0125976
trnT-GGU_psbD	1105	30	30	0.0102564	0.0110814
rpl36_infA	113	4	4	0.0101138	0.0144483
rpl16-CDS2_rpl16-CDS1	1169	36	36	0.0099393	0.0125696
rpoB_trnC-GCA	1345	37	37	0.0097008	0.0112283
trnfM-CAU_rps14	153	5	5	0.0093371	0.0133387
ndhE_ndhG	382	10	10	0.0082274	0.0106849
trnN-GUU_ycf1	177	5	5	0.008071	0.01153
rps16-CDS2_rps16-CDS1	947	25	25	0.0080455	0.0107752
trnfM-CAU	74	1	1	0.007722	0.0055157
atpA_atpF-CDS2	74	2	2	0.007722	0.0110314
rpl22_rps19	76	1	1	0.0075188	0.0053706
matK_trnK-UUU-CDS1	743	17	18	0.0074986	0.0098882
rpl20_rps12-CDS1	817	16	16	0.0073439	0.0079934
trnL-UAA-CDS1_trnL-UAA-CDS2	503	11	11	0.0071949	0.008926
psbH_petB-CDS1	107	2	2	0.0071206	0.0076292
ycf1-D2_trnN-GUU-D2	329	8	8	0.0069475	0.0099249
rpl22	399	9	9	0.0069221	0.0092067
atpI_rps2	250	5	5	0.0068571	0.0081633
psbK_psbI	481	10	11	0.006831	0.0093343
ccsA	966	16	16	0.0068027	0.0067605
ndhB-D2-CDS2_trnL-CAA-D2	967	20	20	0.0067957	0.0084418
rps16-CDS1_trnQ-UUG	1456	24	24	0.0067373	0.006728
atpH_atpI	879	17	17	0.0067176	0.0078939
clpP1-CDS1	71	1	1	0.0067069	0.0057488
ndhG_ndhI	286	6	6	0.00666	0.0085629
psaJ_rpl33	387	8	8	0.0066445	0.0084375
ndhF_rpl32	1263	24	24	0.0066358	0.0077561
trnP-UGG_psaJ	349	7	7	0.0065493	0.0081867
ycf4_cemA	1151	21	23	0.0065368	0.0081562
ycf1-D2	5724	101	102	0.0062311	0.0072733
trnS-UGA	93	1	1	0.0061444	0.0043889
psaA	2253	45	47	0.0061294	0.0085147
trnI-GAU-CDS1_trnI-GAU-CDS2	938	11	11	0.006092	0.0047866
trnI-GAU-D2-CDS2_trnI-GAU-D2-CDS1	938	11	11	0.006092	0.0047866
clpP1-CDS3_clpP1-CDS2	630	10	10	0.0060469	0.0064788
rpl32	174	3	3	0.0060208	0.0070373
clpP1-CDS1_psbB	446	7	7	0.0059791	0.0064061
trnT-UGU_trnL-UAA-CDS1	519	10	10	0.0058721	0.0078644
rpl20	354	6	6	0.0056497	0.006918
rps8_rpl14	155	3	3	0.00553	0.0078999
trnL-CAA_ndhB-CDS2	961	15	15	0.0053516	0.0063709
psaI_ycf4	374	6	6	0.0053476	0.0065481
ycf3-CDS1_trnS-GGA	861	13	13	0.0051988	0.0061627
ndhH_rps15	110	1	1	0.0051948	0.0037106
psbI	111	2	2	0.005148	0.0073543
clpP1-CDS2_clpP1-CDS1	785	11	11	0.0050955	0.0057195
rps12-D2-CDS1_clpP1-CDS3	176	3	3	0.0048701	0.0069573
trnV-UAC-CDS1_trnM-CAU	183	2	2	0.0046838	0.0044608
psbM_trnD-GUC	631	8	8	0.0046789	0.0051748
accD	1473	18	18	0.0046552	0.0049877
trnW-CCA_trnP-UGG	164	2	2	0.0046458	0.0049776
atpF-CDS2_atpF-CDS1	812	11	11	0.0045742	0.0055293
rbcL_accD	753	11	11	0.0045532	0.0059625
ndhC_trnV-UAC-CDS2	1048	15	15	0.0045438	0.005842
rps16-CDS2	195	2	2	0.0043956	0.0041863
rpoC1-CDS2_rpoC1-CDS1	740	10	10	0.0043758	0.0055157
rps18	306	3	3	0.0043573	0.0040016
rps2	711	9	9	0.0042864	0.0051666
psbI_trnS-GCU	136	2	2	0.0042017	0.0060024
ndhF	2235	28	28	0.004176	0.0051135
psbB_psbT	183	2	2	0.0041634	0.0044608
atpF-CDS1_atpH	481	5	5	0.004158	0.0042429
trnR-UCU_atpA	138	2	2	0.0041408	0.0059154
atpF-CDS2	401	4	4	0.0040375	0.0040715
psaA_ycf3-CDS3	664	7	7	0.0040161	0.0043029
rpoA	1020	11	11	0.0040149	0.0044018
petN_psbM	1195	14	14	0.0039849	0.0047818
trnQ-UUG	72	1	1	0.0039683	0.0056689
trnT-GGU	72	1	1	0.0039683	0.0056689
rps14_psaB	144	2	2	0.0039683	0.0056689
rpl14	369	4	4	0.0038715	0.0044245
psbA	1062	10	10	0.0038562	0.0038433
rpl32_trnL-UAG	572	7	7	0.0038295	0.004995
ycf3-CDS3	153	1	1	0.0037348	0.0026677
petD-CDS1_petD-CDS2	743	8	8	0.0037172	0.0043948
trnL-UAG_ccsA	77	1	1	0.0037106	0.0053008
petA	969	10	10	0.0036365	0.0042122
rpoC2_rpoC1-CDS2	158	1	1	0.0036166	0.0025833
ycf4	555	6	6	0.0036036	0.0044126
ycf3-CDS3_ycf3-CDS2	781	9	9	0.0035364	0.0047035
psaC_ndhE	489	6	6	0.0035057	0.0050081
petB-CDS1_petB-CDS2	761	8	8	0.0035042	0.0042908
matK	1536	16	17	0.0035032	0.0045174
rps14	303	3	3	0.0034575	0.0040412
ndhK	747	7	7	0.0034423	0.0038248
rps11	417	4	4	0.0034258	0.0039152
petL_petG	168	2	2	0.0034014	0.0048591
atpB	1497	12	12	0.0033718	0.0032718
ycf3-CDS2	228	2	2	0.0033417	0.0035804
rps3	657	7	7	0.0033341	0.0043488
petA_psbJ	1086	11	11	0.0033325	0.0041343
ndhA-CDS2_ndhA-CDS1	1096	11	11	0.0033021	0.0040965
ndhD	1530	12	13	0.0032991	0.0034681
petN	90	1	1	0.0031746	0.0045351
ndhC	363	3	3	0.0031484	0.0033733
psbE_petL	1151	11	11	0.0031443	0.0039008
rps19	279	2	2	0.0030722	0.0029259
rps15	279	3	3	0.0030722	0.0043889
trnS-CGA-CDS1_trnS-CGA-CDS2	713	6	6	0.0030722	0.0034348
rpl16-CDS1_rps3	155	1	1	0.0030722	0.0026333
trnC-GCA_petN	1027	8	8	0.0030602	0.0031795
rpoC1-CDS2	1629	13	13	0.0030401	0.0032573
rpoC2	4122	36	36	0.0028881	0.0035647
rpl33_rps18	165	1	1	0.002886	0.0024737
rrn23_rrn4.5	99	1	1	0.002886	0.0041229
rrn4.5-D2_rrn23-D2	99	1	1	0.002886	0.0041229
rps8	399	3	3	0.0028643	0.0030689
rpl33	201	2	2	0.0028429	0.0040613
psbM	105	1	1	0.0027211	0.0038873
pbf1_psbH	105	1	1	0.0027211	0.0038873
trnV-UAC-CDS2_trnV-UAC-CDS1	600	3	3	0.0026984	0.0020408
rps11_rpl36	108	1	1	0.0026455	0.0037793
ycf3-CDS2_ycf3-CDS1	727	5	5	0.00262	0.0028072
petD-CDS2	475	3	3	0.0026065	0.0025779
rps12-CDS1	114	1	1	0.0025063	0.0035804
rps12-D2-CDS1	114	1	1	0.0025063	0.0035804
rrn4.5_rrn5	228	1	1	0.0025063	0.0017902
rrn5-D2_rrn4.5-D2	228	1	1	0.0025063	0.0017902
ndhA-CDS2	539	4	4	0.0024737	0.003029
psbF	120	1	1	0.002381	0.0034014
trnR-ACG-D2_rrn5-D2	245	2	2	0.0023324	0.0033319
clpP1-CDS3	246	2	2	0.0023229	0.0033184
psaC	246	2	2	0.0023229	0.0033184
rps18_rpl20	246	2	2	0.0023229	0.0033184
infA_rps8	126	1	1	0.0022676	0.0032394
rpoB	3219	23	24	0.0022486	0.0030432
trnK-UUU-CDS2_matK	259	2	2	0.0022063	0.0031518
ndhJ	477	3	3	0.0021963	0.0025671
pbf1	132	1	1	0.0021645	0.0030921
psaB	2205	15	15	0.0021596	0.0027766
rpl16-CDS2	399	3	3	0.0021482	0.0030689
psaJ	135	1	1	0.0021164	0.0030234
rps2_rpoC2	225	1	1	0.0021164	0.0018141
ndhA-CDS1	553	3	3	0.0020666	0.0022143
trnS-CGA-CDS2_trnR-UCU	139	1	1	0.0020555	0.0029364
rbcL	1443	9	9	0.002046	0.0025457
rpoC1-CDS1	423	3	3	0.0020263	0.0028948
rpl23	282	2	2	0.0020263	0.0028948
rpl23-D2	282	2	2	0.0020263	0.0028948
psbC	1422	9	9	0.0020092	0.0025833
ndhG	531	3	3	0.0019729	0.002306
psbB	1527	7	7	0.0019335	0.0018711
trnD-GUC_trnY-GUA	319	1	1	0.0017913	0.0012795
trnS-UGA_psbZ	335	1	1	0.0017058	0.0012184
atpB_rbcL	680	4	4	0.0016807	0.002401
petB-CDS2	642	3	3	0.0016318	0.0019073
ndhI	543	3	3	0.0015785	0.002255
psbK	189	1	1	0.0015117	0.0021596
rps4	606	3	3	0.0014144	0.0020206
atpE	405	2	2	0.0014109	0.0020156
psbH	222	1	1	0.001287	0.0018386
rps12-CDS2	232	1	1	0.0012315	0.0017593
rps12-D2-CDS2	232	1	1	0.0012315	0.0017593
rps7	468	1	1	0.001221	0.0008721
rps7-D2	468	1	1	0.001221	0.0008721
ndhH	1182	5	5	0.0012086	0.0017266
rrn5_trnR-ACG	245	1	1	0.0011662	0.001666
psbE	252	1	1	0.0011338	0.0016197
ndhB-CDS1	777	3	3	0.0011031	0.0015759
ndhB-D2-CDS1	777	3	3	0.0011031	0.0015759
psbA_trnK-UUU-CDS2	262	1	1	0.0010905	0.0015579
psbD	1062	4	4	0.0010761	0.0015373
rrn16_trnI-GAU-CDS1	266	1	1	0.0010741	0.0015344
trnI-GAU-D2-CDS1_rrn16-D2	266	1	1	0.0010741	0.0015344
trnA-UGC-CDS1_trnA-UGC-CDS2	799	3	3	0.0010728	0.0015325
trnA-UGC-D2-CDS2_trnA-UGC-D2-CDS1	799	3	3	0.0010728	0.0015325
clpP1-CDS2	292	1	1	0.0009785	0.0013978
atpA	1524	5	5	0.0009374	0.0013391
rpl2-CDS2_rpl2-CDS1	664	2	2	0.0008606	0.0012294
rpl2-D2-CDS1_rpl2-D2-CDS2	664	2	2	0.0008606	0.0012294
rps12-CDS2_trnV-GAC	1894	4	4	0.0008045	0.000862
trnV-GAC-D2_rps12-D2-CDS2	1894	4	4	0.0008045	0.000862
rpl2-CDS1	403	1	1	0.000709	0.0010128
rpl2-D2-CDS1	403	1	1	0.000709	0.0010128
cemA	477	1	1	0.000599	0.0008557
trnR-ACG_trnN-GUU	555	1	1	0.0005148	0.0007354
trnN-GUU-D2_trnR-ACG-D2	555	1	1	0.0005148	0.0007354
ycf2	6894	12	12	0.0004973	0.0007105
ycf2-D2	6894	12	12	0.0004973	0.0007105
ndhB-CDS2_ndhB-CDS1	685	1	1	0.0004171	0.0005959
ndhB-D2-CDS1_ndhB-D2-CDS2	685	1	1	0.0004171	0.0005959
atpI	744	1	1	0.000384	0.0005486
ycf2_trnL-CAA	999	1	1	0.000286	0.0004086
trnL-CAA-D2_ycf2-D2	999	1	1	0.000286	0.0004086
rrn23	2810	2	2	0.0002711	0.0002905
rrn23-D2	2810	2	2	0.0002711	0.0002905
rrn16	1491	1	1	0.0001916	0.0002738
rrn16-D2	1491	1	1	0.0001916	0.0002738
