# Supplementary material for: Comparative chloroplast genomes and phylogenetic relationships of Aglaonema modestum and five variegated cultivars of Aglaonema
Source: PLoS One. 2022 Sep 2;17(9):e0274067. doi: 10.1371/journal.pone.0274067 (PMC9439221; doi:10.1371/journal.pone.0274067)
Supplement: S9 Table — (XLS) [file pone.0274067.s010.xls]

## Sheet: Total Ka-Ks
Ref	Query	Ka	Ks	Ka/Ks	P-Value(Fisher)	Length
A1_atpA	A3-1_atpA	4.62861e-06	0.00462861	0.001	0	1521
A1_atpA	A3-2_atpA	4.62861e-06	0.00462861	0.001	0	1521
A1_atpA	A3_atpA	4.62861e-06	0.00462861	0.001	0	1521
A1_atpA	A4_atpA	4.62861e-06	0.00462861	0.001	0	1521
A1_atpA	A7_atpA	0.000899889	0.00778473	0.115597	0	1521
A1_atpA	MN046881_atpA	9.03587e-06	0.00903587	0.001	0	1521
A1_atpB	A3-1_atpB	2.30619e-05	0.0230619	0.001	0	1494
A1_atpB	A3-2_atpB	2.30619e-05	0.0230619	0.001	0	1494
A1_atpB	A3_atpB	2.30619e-05	0.0230619	0.001	0	1494
A1_atpB	A4_atpB	2.30619e-05	0.0230619	0.001	0	1494
A1_atpB	MN046881_atpB	1.01501e-05	0.0101501	0.001	0	1494
A1_atpB	MN046884_atpB	0.000919544	0.0409847	0.0224363	0	1494
A1_atpE	A7_atpE	0.00342106	6.84212e-05	50	0	402
A1_atpE	MN046881_atpE	0.00418209	8.36417e-05	50	0	402
A1_atpH	KR262889_atpH	8.35183e-05	0.0835183	0.001	0	243
A1_atpH	MN046884_atpH	0.000131059	0.131059	0.001	0	243
A1_atpH	MN046895_atpH	8.70036e-05	0.0870036	0.001	0	243
A1_atpH	MN551187_atpH	7.92458e-05	0.0792458	0.001	0	243
A1_atpH	MN551188_atpH	2.05408e-05	0.0205408	0.001	0	243
A1_atpI	A3-1_atpI	0.00187538	3.75075e-05	50	0	741
A1_atpI	A3-2_atpI	0.00187538	3.75075e-05	50	0	741
A1_atpI	A3_atpI	0.00187538	3.75075e-05	50	0	741
A1_atpI	A4_atpI	0.00187538	3.75075e-05	50	0	741
A1_atpI	A7_atpI	0.00187538	3.75075e-05	50	0	741
A1_atpI	MN046881_atpI	0.00187538	3.75075e-05	50	0	741
A1_atpI	MN551188_atpI	0.00189051	0.00509587	0.370988	0	741
A1_cemA	MN046881_cemA	1.0547e-05	0.010547	0.001	0	474
A1_ndhA	A3-1_ndhA	0.00116004	0.00923309	0.12564	0	1089
A1_ndhA	A3-2_ndhA	0.00116004	0.00923309	0.12564	0	1089
A1_ndhA	A3_ndhA	0.00116004	0.00923309	0.12564	0	1089
A1_ndhA	A4_ndhA	0.00116004	0.00923309	0.12564	0	1089
A1_ndhA	A7_ndhA	1.71497e-05	0.0171497	0.001	0	1089
A1_ndhA	MN046881_ndhA	1.09584e-05	0.0109584	0.001	0	1089
A1_ndhC	A3-1_ndhC	0.00352406	0.0140098	0.251543	0	360
A1_ndhC	A3-2_ndhC	0.00352406	0.0140098	0.251543	0	360
A1_ndhC	A3_ndhC	0.00352406	0.0140098	0.251543	0	360
A1_ndhC	A4_ndhC	0.00352406	0.0140098	0.251543	0	360
A1_ndhC	A7_ndhC	1.17839e-05	0.0117839	0.001	0	360
A1_ndhC	KR262889_ndhC	0.00386774	0.059542	0.0649581	0	360
A1_ndhC	MH743154_ndhC	0.00384886	0.0881992	0.0436383	0	360
A1_ndhC	MK327551_ndhC	0.00384886	0.0881992	0.0436383	0	360
A1_ndhC	MN046881_ndhC	0.00388163	0.011016	0.352363	0	360
A1_ndhC	MN046884_ndhC	7.52988e-05	0.0752988	0.001	0	360
A1_ndhC	MN046895_ndhC	0.00386774	0.059542	0.0649581	0	360
A1_ndhC	MN551187_ndhC	0.00391076	0.0710347	0.0550542	0	360
A1_ndhE	KR262889_ndhE	2.79024e-05	0.0279024	0.001	0	303
A1_ndhE	MH743153_ndhE	7.22617e-05	0.0722617	0.001	0	303
A1_ndhE	MH743154_ndhE	7.22617e-05	0.0722617	0.001	0	303
A1_ndhE	MK327551_ndhE	7.22617e-05	0.0722617	0.001	0	303
A1_ndhE	MN046884_ndhE	0.00407584	0.0773763	0.0526756	0	303
A1_ndhE	MN046895_ndhE	3.47346e-05	0.0347346	0.001	0	303
A1_ndhE	MN551187_ndhE	0.000109929	0.109929	0.001	0	303
A1_ndhE	MN551188_ndhE	0.00419545	0.0658871	0.0636763	0	303
A1_ndhG	A3-1_ndhG	1.48448e-05	0.0148448	0.001	0	528
A1_ndhG	A3-2_ndhG	1.48448e-05	0.0148448	0.001	0	528
A1_ndhG	A3_ndhG	1.48448e-05	0.0148448	0.001	0	528
A1_ndhG	A4_ndhG	1.48448e-05	0.0148448	0.001	0	528
A1_ndhG	A7_ndhG	2.26682e-05	0.0226682	0.001	0	528
A1_ndhG	MN046881_ndhG	8.33371e-06	0.00833371	0.001	0	528
A1_ndhG	MN046884_ndhG	0.0026033	0.0464296	0.0560699	0	528
A1_ndhH	A3-1_ndhH	7.66173e-06	0.00766173	0.001	0	1179
A1_ndhH	A3-2_ndhH	7.66173e-06	0.00766173	0.001	0	1179
A1_ndhH	A3_ndhH	7.66173e-06	0.00766173	0.001	0	1179
A1_ndhH	A4_ndhH	7.66173e-06	0.00766173	0.001	0	1179
A1_ndhH	A7_ndhH	7.66173e-06	0.00766173	0.001	0	1179
A1_ndhH	MN046881_ndhH	1.72969e-05	0.0172969	0.001	0	1179
A1_ndhI	A3-1_ndhI	0.00241546	4.83092e-05	50	0	540
A1_ndhI	A3-2_ndhI	0.00241546	4.83092e-05	50	0	540
A1_ndhI	A3_ndhI	0.00241546	4.83092e-05	50	0	540
A1_ndhI	A4_ndhI	0.00241546	4.83092e-05	50	0	540
A1_ndhI	A7_ndhI	0.00241546	4.83092e-05	50	0	540
A1_ndhI	MN046881_ndhI	0.00242158	0.0170741	0.141828	0	540
A1_ndhI	MN551188_ndhI	0.00286001	0.00615804	0.464435	0	540
A1_ndhJ	A3-1_ndhJ	1.15309e-05	0.0115309	0.001	0	474
A1_ndhJ	A3-2_ndhJ	1.15309e-05	0.0115309	0.001	0	474
A1_ndhJ	A3_ndhJ	1.15309e-05	0.0115309	0.001	0	474
A1_ndhJ	A4_ndhJ	1.15309e-05	0.0115309	0.001	0	474
A1_ndhJ	A7_ndhJ	1.54309e-05	0.0154309	0.001	0	474
A1_ndhJ	KR262889_ndhJ	0.00281799	0.0541752	0.0520162	0	474
A1_ndhJ	MN046881_ndhJ	0.00292379	5.84759e-05	50	0	474
A1_ndhJ	MN046884_ndhJ	0.00255901	0.0772963	0.0331065	0	474
A1_ndhJ	MN551187_ndhJ	0.00285938	0.0545271	0.0524397	0	474
A1_ndhK	A3-1_ndhK	0.00182679	0.0163189	0.111943	0	744
A1_ndhK	A3-2_ndhK	0.00182679	0.0163189	0.111943	0	744
A1_ndhK	A3_ndhK	0.00182679	0.0163189	0.111943	0	744
A1_ndhK	A4_ndhK	0.00182679	0.0163189	0.111943	0	744
A1_ndhK	A7_ndhK	0.00183173	0.0161739	0.113252	0	744
A1_ndhK	MN046881_ndhK	0.00168714	0.0140557	0.120033	0	744
A1_petB	A3-1_petB	0.00197951	0.00760262	0.260372	0	645
A1_petB	A3-2_petB	0.00197951	0.00760262	0.260372	0	645
A1_petB	A3_petB	0.00197951	0.00760262	0.260372	0	645
A1_petB	MN046881_petB	0.00210215	0.00642601	0.327132	0	645
A1_petB	MN046884_petB	0.00205572	0.0421292	0.0487955	0	645
A1_petD	A3-1_petD	0.00295192	0.00765281	0.385731	0	480
A1_petD	A3-2_petD	0.00295192	0.00765281	0.385731	0	480
A1_petD	A3_petD	0.00295192	0.00765281	0.385731	0	480
A1_petD	A4_petD	0.00295192	0.00765281	0.385731	0	480
A1_petD	KR262889_petD	0.00289964	0.0868552	0.0333847	0	480
A1_petD	MH743153_petD	6.71728e-05	0.0671728	0.001	0	480
A1_petD	MH743154_petD	6.71728e-05	0.0671728	0.001	0	480
A1_petD	MK327551_petD	6.71728e-05	0.0671728	0.001	0	480
A1_petD	MK327553_petD	5.83402e-05	0.0583402	0.001	0	480
A1_petD	MN046884_petD	5.9243e-05	0.059243	0.001	0	480
A1_petD	MN046895_petD	0.0028918	0.0686392	0.0421305	0	480
A1_petD	MN551187_petD	6.35007e-05	0.0635007	0.001	0	480
A1_petG	KR262889_petG	5.02097e-05	0.0502097	0.001	0	111
A1_petG	MN046895_petG	5.02097e-05	0.0502097	0.001	0	111
A1_petL	KR262889_petL	0.000114358	0.114358	0.001	0	93
A1_petL	MH743153_petL	0.0137492	0.224998	0.0611083	0	93
A1_petL	MH743154_petL	0.0137492	0.224998	0.0611083	0	93
A1_petL	MK327551_petL	0.0137492	0.224998	0.0611083	0	93
A1_petL	MK327553_petL	0.0133531	0.152865	0.0873527	0	93
A1_petL	MN046895_petL	0.0140188	0.110751	0.126579	0	93
A1_petL	MN551187_petL	5.70033e-05	0.0570033	0.001	0	93
A1_petL	MN551188_petL	0.0133747	0.000267494	50	0	93
A1_petN	KR262889_petN	3.52849e-05	0.0352849	0.001	0	87
A1_petN	MN046881_petN	0.0169108	0.000338216	50	0	87
A1_petN	MN046895_petN	3.60452e-05	0.0360452	0.001	0	87
A1_psaB	A3-1_psaB	0.000625906	0.0142014	0.0440736	0	2202
A1_psaB	A3-2_psaB	0.000625906	0.0142014	0.0440736	0	2202
A1_psaB	A3_psaB	0.000625906	0.0142014	0.0440736	0	2202
A1_psaB	A4_psaB	0.000625906	0.0142014	0.0440736	0	2202
A1_psaB	A7_psaB	0.000626721	0.0141472	0.0443	0	2202
A1_psaB	KR262889_psaB	0.000636591	0.0311684	0.0204242	0	2202
A1_psaB	MN046884_psaB	0.000588455	0.0299758	0.019631	0	2202
A1_psaC	A3-1_psaC	1.8835e-05	0.018835	0.001	0	243
A1_psaC	A3-2_psaC	1.8835e-05	0.018835	0.001	0	243
A1_psaC	A3_psaC	1.8835e-05	0.018835	0.001	0	243
A1_psaC	A4_psaC	1.8835e-05	0.018835	0.001	0	243
A1_psaC	A7_psaC	3.34327e-05	0.0334327	0.001	0	243
A1_psaC	KR262889_psaC	0.00544529	0.0759145	0.0717292	0	243
A1_psaC	MH743153_psaC	0.000146835	0.146835	0.001	0	243
A1_psaC	MH743154_psaC	0.000110426	0.110426	0.001	0	243
A1_psaC	MK327551_psaC	0.000110426	0.110426	0.001	0	243
A1_psaC	MK327553_psaC	9.16796e-05	0.0916796	0.001	0	243
A1_psaC	MN046881_psaC	1.8835e-05	0.018835	0.001	0	243
A1_psaC	MN046884_psaC	1.8835e-05	0.018835	0.001	0	243
A1_psaC	MN046895_psaC	0.00518557	0.0661579	0.0783817	0	243
A1_psaC	MN551187_psaC	9.0485e-05	0.090485	0.001	0	243
A1_psaC	MN551188_psaC	0.0052027	0.0429554	0.121119	0	243
A1_psaI	KR262889_psaI	3.35904e-05	0.0335904	0.001	0	108
A1_psaI	MH743153_psaI	0.0125047	0.000250093	50	0	108
A1_psaI	MN046895_psaI	3.35904e-05	0.0335904	0.001	0	108
A1_psaI	MN551188_psaI	3.38394e-05	0.0338394	0.001	0	108
A1_psaJ	MK327553_psaJ	0.010091	0.184806	0.0546034	0	132
A1_psaJ	MN046881_psaJ	0.0100105	0.00020021	50	0	132
A1_psaJ	MN046884_psaJ	3.05732e-05	0.0305732	0.001	0	132
A1_psaJ	MN551187_psaJ	4.84285e-05	0.0484285	0.001	0	132
A1_psbA	A3-1_psbA	2.50475e-05	0.0250475	0.001	0	1059
A1_psbA	A3-2_psbA	2.50475e-05	0.0250475	0.001	0	1059
A1_psbA	A3_psbA	2.50475e-05	0.0250475	0.001	0	1059
A1_psbA	A4_psbA	2.50475e-05	0.0250475	0.001	0	1059
A1_psbA	A7_psbA	2.14752e-05	0.0214752	0.001	0	1059
A1_psbA	MN046881_psbA	1.42222e-05	0.0142222	0.001	0	1059
A1_psbA	MN046884_psbA	0.00128296	0.0549214	0.0233599	0	1059
A1_psbA	MN551188_psbA	1.79056e-05	0.0179056	0.001	0	1059
A1_psbB	A3-1_psbB	1.53353e-05	0.0153353	0.001	0	1524
A1_psbB	A3-2_psbB	1.53353e-05	0.0153353	0.001	0	1524
A1_psbB	A3_psbB	1.53353e-05	0.0153353	0.001	0	1524
A1_psbB	A4_psbB	1.53353e-05	0.0153353	0.001	0	1524
A1_psbB	A7_psbB	1.27674e-05	0.0127674	0.001	0	1524
A1_psbB	MH743153_psbB	0.000900312	0.0851306	0.0105757	0	1524
A1_psbB	MN046881_psbB	5.08705e-06	0.00508705	0.001	0	1524
A1_psbB	MN046884_psbB	0.000896907	0.0316026	0.0283808	0	1524
A1_psbB	MN551188_psbB	0.000891355	0.0211701	0.0421044	0	1524
A1_psbC	A3-1_psbC	1.49848e-05	0.0149848	0.001	0	1383
A1_psbC	A3-2_psbC	1.49848e-05	0.0149848	0.001	0	1383
A1_psbC	A3_psbC	1.49848e-05	0.0149848	0.001	0	1383
A1_psbC	A4_psbC	1.44588e-05	0.0144588	0.001	0	1419
A1_psbC	A7_psbC	1.46217e-05	0.0146217	0.001	0	1419
A1_psbC	MN046881_psbC	1.89396e-05	0.0189396	0.001	0	1419
A1_psbC	MN551188_psbC	0.000899238	0.0279662	0.0321544	0	1419
A1_psbD	A7_psbD	6.75638e-06	0.00675638	0.001	0	1059
A1_psbD	KR262889_psbD	3.26853e-05	0.0326853	0.001	0	1059
A1_psbD	MK327553_psbD	0.00126305	0.0450285	0.0280501	0	1059
A1_psbD	MN046881_psbD	1.02942e-05	0.0102942	0.001	0	1059
A1_psbD	MN046884_psbD	2.07091e-05	0.0207091	0.001	0	1059
A1_psbD	MN046895_psbD	3.32777e-05	0.0332777	0.001	0	1059
A1_psbD	MN551187_psbD	2.59371e-05	0.0259371	0.001	0	1059
A1_psbD	MN551188_psbD	1.66587e-05	0.0166587	0.001	0	1059
A1_psbE	A3-1_psbE	1.89055e-05	0.0189055	0.001	0	249
A1_psbE	A3-2_psbE	1.89055e-05	0.0189055	0.001	0	249
A1_psbE	A3_psbE	1.89055e-05	0.0189055	0.001	0	249
A1_psbE	A4_psbE	1.89055e-05	0.0189055	0.001	0	249
A1_psbE	A7_psbE	1.89055e-05	0.0189055	0.001	0	249
A1_psbE	KR262889_psbE	3.77438e-05	0.0377438	0.001	0	249
A1_psbE	MH743153_psbE	1.89055e-05	0.0189055	0.001	0	249
A1_psbE	MH743154_psbE	1.89055e-05	0.0189055	0.001	0	249
A1_psbE	MK327551_psbE	1.89055e-05	0.0189055	0.001	0	249
A1_psbE	MK327553_psbE	1.89055e-05	0.0189055	0.001	0	249
A1_psbE	MN046881_psbE	1.89055e-05	0.0189055	0.001	0	249
A1_psbE	MN046884_psbE	5.93407e-05	0.0593407	0.001	0	249
A1_psbE	MN046895_psbE	3.77438e-05	0.0377438	0.001	0	249
A1_psbE	MN551187_psbE	1.89055e-05	0.0189055	0.001	0	249
A1_psbE	MN551188_psbE	1.89055e-05	0.0189055	0.001	0	249
A1_psbF	A7_psbF	3.08806e-05	0.0308806	0.001	0	117
A1_psbF	KR262889_psbF	3.20704e-05	0.0320704	0.001	0	117
A1_psbF	MN046895_psbF	7.2763e-05	0.072763	0.001	0	117
A1_psbF	MN551188_psbF	0.0116161	0.000232322	50	0	117
A1_psbH	KR262889_psbH	0.000106409	0.106409	0.001	0	219
A1_psbH	MH743153_psbH	0.00610699	0.106706	0.0572322	0	219
A1_psbH	MH743154_psbH	0.00610699	0.106706	0.0572322	0	219
A1_psbH	MK327551_psbH	0.00610699	0.106706	0.0572322	0	219
A1_psbH	MK327553_psbH	0.000115124	0.115124	0.001	0	219
A1_psbH	MN046881_psbH	1.86309e-05	0.0186309	0.001	0	219
A1_psbH	MN046884_psbH	8.32396e-05	0.0832396	0.001	0	219
A1_psbH	MN046895_psbH	0.00622085	0.128998	0.0482245	0	219
A1_psbH	MN551187_psbH	9.76604e-05	0.0976604	0.001	0	219
A1_psbH	MN551188_psbH	0.00625403	0.0190455	0.328372	0	219
A1_psbI	A3-1_psbI	0.0124177	0.0397093	0.312716	0	108
A1_psbI	A3-2_psbI	0.0124177	0.0397093	0.312716	0	108
A1_psbI	A3_psbI	0.0124177	0.0397093	0.312716	0	108
A1_psbI	A4_psbI	0.0124177	0.0397093	0.312716	0	108
A1_psbI	A7_psbI	0.0124177	0.0397093	0.312716	0	108
A1_psbI	KR262889_psbI	0.0123668	0.180684	0.0684447	0	108
A1_psbI	MN046881_psbI	0.0124177	0.0397093	0.312716	0	108
A1_psbI	MN046895_psbI	0.0132573	0.266716	0.0497056	0	108
A1_psbI	MN551187_psbI	0.0132372	0.143069	0.0925229	0	108
A1_psbI	MN551188_psbI	0.0124177	0.0397093	0.312716	0	108
A1_psbJ	KR262889_psbJ	0.0106604	0.000213209	50	0	120
A1_psbJ	MH743153_psbJ	3.65692e-05	0.0365692	0.001	0	120
A1_psbJ	MH743154_psbJ	3.65692e-05	0.0365692	0.001	0	120
A1_psbJ	MK327551_psbJ	3.65692e-05	0.0365692	0.001	0	120
A1_psbJ	MK327553_psbJ	3.65692e-05	0.0365692	0.001	0	120
A1_psbJ	MN046884_psbJ	0.0106604	0.000213209	50	0	120
A1_psbJ	MN046895_psbJ	0.0106604	0.000213209	50	0	120
A1_psbK	A3-1_psbK	0.00690571	0.000138114	50	0	186
A1_psbK	A3-2_psbK	0.00690571	0.000138114	50	0	186
A1_psbK	A3_psbK	0.00690571	0.000138114	50	0	186
A1_psbK	A4_psbK	0.00690571	0.000138114	50	0	186
A1_psbK	A7_psbK	0.00690571	0.000138114	50	0	186
A1_psbK	MN046881_psbK	0.00690571	0.000138114	50	0	186
A1_psbK	MN046884_psbK	0.00687342	0.0546675	0.125731	0	186
A1_psbK	MN551188_psbK	0.00684449	0.0271455	0.252141	0	186
A1_psbL	MH743153_psbL	4.65418e-05	0.0465418	0.001	0	114
A1_psbL	MH743154_psbL	4.65418e-05	0.0465418	0.001	0	114
A1_psbL	MK327551_psbL	4.65418e-05	0.0465418	0.001	0	114
A1_psbL	MN046895_psbL	4.58182e-05	0.0458182	0.001	0	114
A1_psbM	A7_psbM	3.85428e-05	0.0385428	0.001	0	102
A1_psbM	KR262889_psbM	7.61989e-05	0.0761989	0.001	0	102
A1_psbM	MH743153_psbM	8.22721e-05	0.0822721	0.001	0	102
A1_psbM	MH743154_psbM	8.22721e-05	0.0822721	0.001	0	102
A1_psbM	MK327551_psbM	8.22721e-05	0.0822721	0.001	0	102
A1_psbM	MK327553_psbM	8.22721e-05	0.0822721	0.001	0	102
A1_psbM	MN046884_psbM	8.77594e-05	0.0877594	0.001	0	102
A1_psbM	MN046895_psbM	7.61989e-05	0.0761989	0.001	0	102
A1_psbM	MN551187_psbM	7.69296e-05	0.0769296	0.001	0	102
A1_psbT	KR262889_psbT	6.49316e-05	0.0649316	0.001	0	105
A1_psbT	MH743153_psbT	0.0142072	0.0679438	0.209103	0	105
A1_psbT	MH743154_psbT	6.68984e-05	0.0668984	0.001	0	105
A1_psbT	MK327551_psbT	6.68984e-05	0.0668984	0.001	0	105
A1_psbT	MK327553_psbT	3.7259e-05	0.037259	0.001	0	105
A1_psbT	MN046884_psbT	0.0125805	0.0438131	0.28714	0	105
A1_psbT	MN046895_psbT	3.7259e-05	0.037259	0.001	0	105
A1_psbT	MN551187_psbT	0.0125213	0.0445793	0.280876	0	105
A1_psbZ	MN046895_psbZ	4.46539e-05	0.0446539	0.001	0	186
A1_psbZ	MN551187_psbZ	2.28533e-05	0.0228533	0.001	0	186
A1_rpl14	A3-1_rpl14	0.00362751	0.0117686	0.308236	0	366
A1_rpl14	A3-2_rpl14	0.00362751	0.0117686	0.308236	0	366
A1_rpl14	A3_rpl14	0.00362751	0.0117686	0.308236	0	366
A1_rpl14	A4_rpl14	0.00362751	0.0117686	0.308236	0	366
A1_rpl14	A7_rpl14	1.2487e-05	0.012487	0.001	0	366
A1_rpl14	KR262889_rpl14	7.56936e-05	0.0756936	0.001	0	366
A1_rpl14	MN046881_rpl14	2.66514e-05	0.0266514	0.001	0	366
A1_rpl14	MN046884_rpl14	0.00357112	0.0380718	0.0937995	0	366
A1_rpl14	MN046895_rpl14	7.66483e-05	0.0766483	0.001	0	366
A1_rpl14	MN551187_rpl14	7.4393e-05	0.074393	0.001	0	366
A1_rpl16	A3-1_rpl16	0.00319845	6.39689e-05	50	0	405
A1_rpl16	A3-2_rpl16	0.00319845	6.39689e-05	50	0	405
A1_rpl16	A3_rpl16	0.00319845	6.39689e-05	50	0	405
A1_rpl16	A4_rpl16	0.00319845	6.39689e-05	50	0	405
A1_rpl20	A3-1_rpl20	0.0038172	7.63441e-05	50	0	351
A1_rpl20	A3-2_rpl20	0.0038172	7.63441e-05	50	0	351
A1_rpl20	A3_rpl20	0.0038172	7.63441e-05	50	0	351
A1_rpl20	A4_rpl20	0.0038172	7.63441e-05	50	0	351
A1_rpl20	A7_rpl20	2.29081e-05	0.0229081	0.001	0	351
A1_rpl20	MN046884_rpl20	2.29081e-05	0.0229081	0.001	0	351
A1_rpl20	MN046895_rpl20	4.61624e-05	0.0461624	0.001	0	351
A1_rpl20	MN551187_rpl20	1.54591e-05	0.0154591	0.001	0	351
A1_rpl2	MN046881_rpl2	0.00166072	3.32145e-05	50	0	819
A1_rpl2	MN046884_rpl2	0.00157996	3.15992e-05	50	0	819
A1_rpl32	MN046884_rpl32	0.00777349	0.00015547	50	0	171
A1_rpl33	KR262889_rpl33	0.00612361	0.0318852	0.192052	0	198
A1_rpl33	MN046895_rpl33	0.00612361	0.0318852	0.192052	0	198
A1_rpl33	MN551187_rpl33	8.93046e-05	0.0893046	0.001	0	198
A1_rpl36	KR262889_rpl36	4.33357e-05	0.0433357	0.001	0	111
A1_rps11	A3-1_rps11	0.00311587	6.23174e-05	50	0	414
A1_rps11	A3-2_rps11	0.00311587	6.23174e-05	50	0	414
A1_rps11	A3_rps11	0.00311587	6.23174e-05	50	0	414
A1_rps11	A4_rps11	0.00311587	6.23174e-05	50	0	414
A1_rps11	A7_rps11	0.00311503	6.23005e-05	50	0	414
A1_rps11	MN046881_rps11	0.00306034	0.0127991	0.239106	0	414
A1_rps15	A3-1_rps15	0.00529449	0.00010589	50	0	276
A1_rps15	A3-2_rps15	0.00529449	0.00010589	50	0	276
A1_rps15	A3_rps15	0.00529449	0.00010589	50	0	276
A1_rps15	A4_rps15	0.00529449	0.00010589	50	0	276
A1_rps16	A3-1_rps16	4.91721e-05	0.0491721	0.001	0	234
A1_rps16	A3-2_rps16	4.91721e-05	0.0491721	0.001	0	234
A1_rps16	A3_rps16	4.91721e-05	0.0491721	0.001	0	234
A1_rps16	A4_rps16	4.91721e-05	0.0491721	0.001	0	234
A1_rps16	A7_rps16	2.44178e-05	0.0244178	0.001	0	234
A1_rps16	MN046881_rps16	0.0054753	0.000109506	50	0	234
A1_rps16	MN046884_rps16	0.00617768	0.0184179	0.335417	0	234
A1_rps16	MN046895_rps16	0.00548222	0.0441923	0.124054	0	234
A1_rps18	A7_rps18	1.82935e-05	0.0182935	0.001	0	303
A1_rps18	KR262889_rps18	0.00394557	0.103813	0.0380064	0	303
A1_rps18	MN046881_rps18	0.00399817	7.99633e-05	50	0	303
A1_rps18	MN046895_rps18	0.00407468	0.0386572	0.105405	0	303
A1_rps4	A3-1_rps4	8.7977e-06	0.0087977	0.001	0	603
A1_rps4	A3-2_rps4	8.7977e-06	0.0087977	0.001	0	603
A1_rps4	A3_rps4	8.7977e-06	0.0087977	0.001	0	603
A1_rps4	A4_rps4	8.7977e-06	0.0087977	0.001	0	603
A1_rps4	MN046881_rps4	8.7977e-06	0.0087977	0.001	0	603
A1_rps7	A3-1_rps7	1.14528e-05	0.0114528	0.001	0	465
A1_rps7	A3-2_rps7	1.14528e-05	0.0114528	0.001	0	465
A1_rps7	A3_rps7	1.14528e-05	0.0114528	0.001	0	465
A1_rps7	A4_rps7	1.14528e-05	0.0114528	0.001	0	465
A1_rps7	KR262889_rps7	0.00273539	0.0106323	0.257271	0	465
A1_rps7	MN046884_rps7	0.00251063	0.0266301	0.0942778	0	465
A1_rps7	MN046895_rps7	2.16551e-05	0.0216551	0.001	0	465
A1_rps7	MN551187_rps7	1.14464e-05	0.0114464	0.001	0	465
A1_rps8	A3-1_rps8	1.28757e-05	0.0128757	0.001	0	396
A1_rps8	A3-2_rps8	1.28757e-05	0.0128757	0.001	0	396
A1_rps8	A3_rps8	1.28757e-05	0.0128757	0.001	0	396
A1_rps8	A4_rps8	1.28757e-05	0.0128757	0.001	0	396
A1_rps8	A7_rps8	1.2826e-05	0.012826	0.001	0	396
A1_rps8	KR262889_rps8	4.69965e-05	0.0469965	0.001	0	396
A1_rps8	MN046881_rps8	0.00333755	6.6751e-05	50	0	396
A1_rps8	MN046884_rps8	5.8719e-05	0.058719	0.001	0	396
A1_ycf3	A3-1_ycf3	0.00243199	0.0340598	0.0714036	0	504
A1_ycf3	A3-2_ycf3	0.00243199	0.0340598	0.0714036	0	504
A1_ycf3	A3_ycf3	0.00243199	0.0340598	0.0714036	0	504
A1_ycf3	A4_ycf3	0.00243199	0.0340598	0.0714036	0	504
A1_ycf3	A7_ycf3	0.00243173	0.0226	0.107599	0	504
A1_ycf3	KR262889_ycf3	3.20522e-05	0.0320522	0.001	0	504
A1_ycf3	MN046881_ycf3	1.05142e-05	0.0105142	0.001	0	510
A1_ycf3	MN046895_ycf3	1.59896e-05	0.0159896	0.001	0	504
A1_ycf3	MN551187_ycf3	3.24288e-05	0.0324288	0.001	0	504
A1_ycf3	MN551188_ycf3	0.00274502	0.0156081	0.175871	0	501
A1_ycf4	A3-1_ycf4	0.00227586	0.0185904	0.122421	0	552
A1_ycf4	A3-2_ycf4	0.00227586	0.0185904	0.122421	0	552
A1_ycf4	A3_ycf4	0.00227586	0.0185904	0.122421	0	552
A1_ycf4	A4_ycf4	0.00227586	0.0185904	0.122421	0	552
A1_ycf4	KR262889_ycf4	0.00249329	0.0458076	0.0544296	0	552
A1_ycf4	MN046881_ycf4	0.00255088	0.0133186	0.191528	0	552
A1_ycf4	MN046895_ycf4	0.00246887	0.0366878	0.067294	0	552
A1_ycf4	MN551188_ycf4	0.00228116	0.0370648	0.0615451	0	552
A1_ycf2	MH743154_ycf2	0.162991	0.071909	2.26662	3.28942e-17	6177
A1_ycf2	MK327551_ycf2	0.162991	0.071909	2.26662	3.28942e-17	6177
A1_psbB	MH743154_psbB	0.00174827	0.0816913	0.0214009	6.86635e-17	1524
A1_psbB	MK327551_psbB	0.00174827	0.0816913	0.0214009	6.86635e-17	1524
A1_psaB	MH743154_psaB	0.00280316	0.0655624	0.0427557	1.42583e-16	2202
A1_psaB	MK327551_psaB	0.00280316	0.0655624	0.0427557	1.42583e-16	2202
A1_rpoB	MN046895_rpoB	0.00616572	0.0574419	0.107338	4.35014e-16	3216
A1_psaB	MH743153_psaB	0.00250349	0.0553273	0.0452487	2.43872e-15	2202
A1_ycf1	KR262889_ycf1	0.0315345	0.0919011	0.343135	3.52662e-15	5724
A1_ycf1	MN046895_ycf1	0.037457	0.104289	0.359164	3.84611e-15	5640
A1_rbcL	MK327553_rbcL	0.0179638	0.139927	0.128379	8.66944e-15	1437
A1_rpoB	MN551187_rpoB	0.00734858	0.0536747	0.136909	5.54629e-14	3216
A1_ndhH	KR262889_ndhH	0.00253223	0.0934265	0.027104	5.65978e-14	1179
A1_rpoC2	MN046895_rpoC2	0.0186613	0.072904	0.255971	9.23417e-14	4116
A1_psbB	MK327553_psbB	0.00171844	0.0663559	0.0258973	9.35774e-14	1524
A1_ycf1	MN551187_ycf1	0.0315893	0.0911012	0.346749	1.06516e-13	5592
A1_ycf2	MH743153_ycf2	0.167646	0.0841793	1.99153	1.13665e-13	6168
A1_psaB	MK327553_psaB	0.00313326	0.0514837	0.0608592	1.93763e-13	2202
A1_rpoB	KR262889_rpoB	0.00694845	0.0525001	0.132351	2.20266e-13	3216
A1_psbC	MK327553_psbC	0.00188381	0.0647607	0.0290888	1.04717e-12	1419
A1_psbA	MN046895_psbA	0.00356369	0.101071	0.0352592	1.16745e-12	1059
A1_psaB	MN551187_psaB	0.0021033	0.0477979	0.0440041	1.87386e-12	2202
A1_ndhF	MN046895_ndhF	0.018971	0.0957225	0.198188	6.11716e-12	2229
A1_rbcL	MH743153_rbcL	0.0158659	0.113436	0.139867	7.51826e-12	1437
A1_ndhF	MN551187_ndhF	0.0176273	0.0905809	0.194602	1.5358e-11	2226
A1_psbC	MH743153_psbC	0.00194336	0.0569911	0.0340993	1.59512e-11	1419
A1_psbC	MH743154_psbC	0.00194336	0.0569911	0.0340993	1.59512e-11	1419
A1_psbC	MK327551_psbC	0.00194336	0.0569911	0.0340993	1.59512e-11	1419
A1_atpB	KR262889_atpB	0.00157017	0.0537026	0.0292382	1.5953e-11	1494
A1_rpoC2	KR262889_rpoC2	0.0180869	0.0618041	0.29265	2.29412e-11	4116
A1_ndhH	MN046895_ndhH	0.00342037	0.0789623	0.0433164	3.05283e-11	1179
A1_rbcL	MH743154_rbcL	0.0161093	0.107071	0.150455	3.38512e-11	1437
A1_rbcL	MK327551_rbcL	0.0161093	0.107071	0.150455	3.38512e-11	1437
A1_psbB	MN551187_psbB	0.00174095	0.0519836	0.0334904	4.6951e-11	1524
A1_rpoC2	MN551187_rpoC2	0.0192444	0.0655221	0.293709	1.46546e-10	4116
A1_atpB	MN046895_atpB	0.00239297	0.0537784	0.0444968	1.56593e-10	1494
A1_ndhH	MN046884_ndhH	0.00376693	0.0734294	0.0513	1.88829e-10	1179
A1_psbA	MK327553_psbA	0.00386585	0.0759906	0.0508728	2.90748e-10	1059
A1_atpA	MN551187_atpA	0.00526489	0.0659323	0.0798529	3.24017e-10	1521
A1_psaB	MN046895_psaB	0.00127633	0.0310437	0.041114	3.32362e-10	2202
A1_psbC	KR262889_psbC	0.00302066	0.0553923	0.0545321	3.4284e-10	1419
A1_ndhA	MN551187_ndhA	0.0127051	0.104187	0.121944	3.46584e-10	1089
A1_ndhF	KR262889_ndhF	0.0225532	0.0941982	0.239423	5.76712e-10	2202
A1_psbA	MH743154_psbA	0.00459991	0.088183	0.0521632	5.84931e-10	1059
A1_psbA	MK327551_psbA	0.00459991	0.088183	0.0521632	5.84931e-10	1059
A1_ndhF	MN046884_ndhF	0.00938413	0.0624257	0.150325	6.39324e-10	2226
A1_atpA	KR262889_atpA	0.00938938	0.0751792	0.124893	9.66512e-10	1521
A1_atpB	MH743154_atpB	0.0130323	0.0820514	0.158832	1.25484e-09	1494
A1_atpB	MK327551_atpB	0.0130323	0.0820514	0.158832	1.25484e-09	1494
A1_psbB	MN046895_psbB	0.00346345	0.0528656	0.0655144	1.52695e-09	1524
A1_psbA	MH743153_psbA	0.0045747	0.0833715	0.0548713	2.19128e-09	1059
A1_psbB	KR262889_psbB	0.0019048	0.0491305	0.0387701	3.59336e-09	1524
A1_ndhF	MK327553_ndhF	0.0243625	0.0888969	0.274054	5.083e-09	2217
A1_ndhF	MH743154_ndhF	0.0257058	0.0940737	0.273251	5.85938e-09	2214
A1_ndhF	MK327551_ndhF	0.0257058	0.0940737	0.273251	5.85938e-09	2214
A1_ndhD	MN551187_ndhD	0.013201	0.0783976	0.168386	6.32304e-09	1527
A1_rpoC1	MN046895_rpoC1	0.00712239	0.0509902	0.139682	7.636e-09	2049
A1_rpoC1	MN551187_rpoC1	0.00656605	0.0483137	0.135904	8.89935e-09	2049
A1_rpoC1	KR262889_rpoC1	0.00980828	0.0572762	0.171245	9.43286e-09	2049
A1_ycf2	MK327553_ycf2	0.105365	0.0557139	1.89117	1.3345e-08	6510
A1_ndhF	MH743153_ndhF	0.0283968	0.095699	0.29673	1.58711e-08	2214
A1_ycf1	MK327553_ycf1	0.179466	0.101041	1.77617	2.11126e-08	5127
A1_psbC	MN551187_psbC	0.00295258	0.0441606	0.0668601	2.63867e-08	1419
A1_rps3	MN551187_rps3	0.00739128	0.130421	0.0566723	2.76152e-08	654
A1_ndhH	MN551187_ndhH	0.00454711	0.0595496	0.0763584	6.24656e-08	1179
A1_ycf1	MN046884_ycf1	0.0279963	0.0642275	0.435894	7.16144e-08	5658
A1_atpB	MH743153_atpB	0.0158343	0.0765094	0.206959	9.67647e-08	1494
A1_rbcL	MN046895_rbcL	0.0133279	0.0789535	0.168807	1.14224e-07	1434
A1_rpoA	MN551187_rpoA	0.0101992	0.0818537	0.124603	1.19381e-07	1017
A1_rps3	KR262889_rps3	0.00549658	0.106784	0.0514738	1.29146e-07	654
A1_psbA	MN551187_psbA	0.00261185	0.0490984	0.0531963	1.39271e-07	1059
A1_ndhD	KR262889_ndhD	0.0115768	0.0655039	0.176735	1.42163e-07	1500
A1_ndhH	MH743153_ndhH	0.004269	0.0586748	0.072757	2.46293e-07	1170
A1_ndhH	MH743154_ndhH	0.004269	0.0586748	0.072757	2.46293e-07	1170
A1_ndhH	MK327551_ndhH	0.004269	0.0586748	0.072757	2.46293e-07	1170
A1_ndhD	MN046895_ndhD	0.0105854	0.0591834	0.178858	2.61772e-07	1527
A1_ndhA	MN046884_ndhA	0.00612374	0.0592838	0.103295	2.88747e-07	1089
A1_psbA	KR262889_psbA	0.00523164	0.0569176	0.091916	3.77019e-07	1059
A1_ndhH	MN551188_ndhH	0.00219791	0.0442925	0.0496226	3.81885e-07	1179
A1_rbcL	KR262889_rbcL	0.0175835	0.0806625	0.217988	5.49942e-07	1431
A1_atpB	MN551187_atpB	0.00563843	0.0444482	0.126854	6.80057e-07	1494
A1_matK	MN046895_matK	0.0228572	0.0826238	0.276642	9.75726e-07	1533
A1_ndhD	MK327553_ndhD	0.0190781	0.0765002	0.249387	1.09649e-06	1500
A1_matK	MH743154_matK	0.0302002	0.10258	0.294407	1.45015e-06	1524
A1_matK	MK327551_matK	0.0302002	0.10258	0.294407	1.45015e-06	1524
A1_rpoB	MN046884_rpoB	0.00912487	0.0344904	0.264563	2.23289e-06	3216
A1_psbD	MH743153_psbD	0.00253618	0.0404916	0.0626348	2.30817e-06	1059
A1_psbD	MH743154_psbD	0.00253618	0.0404916	0.0626348	2.30817e-06	1059
A1_psbD	MK327551_psbD	0.00253618	0.0404916	0.0626348	2.30817e-06	1059
A1_matK	MH743153_matK	0.0311832	0.101381	0.307584	2.4956e-06	1524
A1_atpA	MN046895_atpA	0.0124096	0.0584153	0.212438	2.78242e-06	1521
A1_atpB	MK327553_atpB	0.0170023	0.0662013	0.256827	3.01821e-06	1494
A1_ndhH	MK327553_ndhH	0.00336094	0.0416725	0.0806514	4.10961e-06	1179
A1_atpI	MH743153_atpI	0.00858038	0.0843717	0.101697	4.19424e-06	741
A1_ycf1	MH743153_ycf1	0.270163	0.188791	1.43101	4.74394e-06	5148
A1_rps11	MN046895_rps11	0.0057728	0.118909	0.0485481	5.26743e-06	414
A1_rps3	MN046895_rps3	0.00552163	0.0818117	0.0674919	5.97875e-06	654
A1_ndhD	MH743154_ndhD	0.0219922	0.0760253	0.289275	6.15153e-06	1500
A1_ndhD	MK327551_ndhD	0.0219922	0.0760253	0.289275	6.15153e-06	1500
A1_psbC	MN046884_psbC	0.00197188	0.0269727	0.0731066	6.68449e-06	1419
A1_ndhD	MN046884_ndhD	0.0108377	0.0538586	0.201226	8.62159e-06	1527
A1_ndhD	MH743153_ndhD	0.0210155	0.0726627	0.28922	8.74403e-06	1500
A1_atpI	MK327553_atpI	0.00697548	0.0704653	0.0989917	8.8929e-06	741
A1_ndhG	MN551187_ndhG	0.015365	0.118544	0.129614	9.17818e-06	528
A1_petB	MK327551_petB	0.00417101	0.062529	0.0667052	9.54077e-06	645
A1_petB	MN046895_petB	0.00563406	0.0744155	0.0757108	1.00692e-05	645
A1_matK	MN551187_matK	0.0294224	0.0917832	0.320565	1.12332e-05	1533
A1_psaB	MN551188_psaB	0.00134162	0.0209207	0.0641291	1.31967e-05	2202
A1_psaB	MN046881_psaB	0.00134375	0.0208703	0.0643854	1.34404e-05	2202
A1_ndhA	KR262889_ndhA	0.0113553	0.0595458	0.190698	1.39876e-05	1089
A1_ycf4	MN551187_ycf4	0.00833092	0.0937726	0.0888417	1.43001e-05	552
A1_rbcL	MN551188_rbcL	0.0126458	0.0580257	0.217935	1.50595e-05	1440
A1_matK	KR262889_matK	0.02601	0.084605	0.307428	1.51315e-05	1533
A1_ccsA	MN551187_ccsA	0.0216439	0.0916193	0.236237	1.5376e-05	963
A1_cemA	KR262889_cemA	0.00854765	0.0868219	0.0984504	1.58661e-05	474
A1_psbC	MN046895_psbC	0.00368503	0.0325885	0.113077	1.85462e-05	1419
A1_atpI	MH743154_atpI	0.00861076	0.0739883	0.11638	1.93231e-05	741
A1_atpI	MK327551_atpI	0.00861076	0.0739883	0.11638	1.93231e-05	741
A1_rpoC2	MN046884_rpoC2	0.0137865	0.0379105	0.36366	1.97789e-05	4110
A1_rpoA	MN046895_rpoA	0.0147113	0.0747037	0.196929	2.34911e-05	1017
A1_ndhA	MH743154_ndhA	0.00623518	0.0430001	0.145004	2.76522e-05	1089
A1_ndhA	MK327551_ndhA	0.00623518	0.0430001	0.145004	2.76522e-05	1089
A1_petA	MN046895_petA	0.00878767	0.0534635	0.164368	2.90953e-05	960
A1_ndhG	MN046895_ndhG	0.00513254	0.0665413	0.0771331	3.49033e-05	528
A1_cemA	MN046895_cemA	0.0113562	0.089894	0.126329	4.17084e-05	474
A1_rbcL	MN551187_rbcL	0.0079257	0.0449152	0.176459	4.17895e-05	1431
A1_rpoC1	MN046884_rpoC1	0.00536191	0.027229	0.196919	4.68393e-05	2049
A1_ndhJ	MN046895_ndhJ	0.00553794	0.0678852	0.081578	6.30089e-05	474
A1_ccsA	MK327553_ccsA	0.0229898	0.0921532	0.249474	6.44614e-05	963
A1_rpoC2	MN551188_rpoC2	0.0147414	0.0379322	0.388624	7.21135e-05	4104
A1_ndhA	MH743153_ndhA	0.00751433	0.0427261	0.175872	7.87955e-05	1089
A1_matK	MK327553_matK	0.0269934	0.0788829	0.342196	8.05016e-05	1533
A1_petA	MH743154_petA	0.0147403	0.0621149	0.237307	0.000104172	960
A1_petA	MK327551_petA	0.0147403	0.0621149	0.237307	0.000104172	960
A1_psaJ	MH743153_psaJ	0.040877	0.335365	0.121888	0.000109968	132
A1_psaJ	MH743154_psaJ	0.040877	0.335365	0.121888	0.000109968	132
A1_psaJ	MK327551_psaJ	0.040877	0.335365	0.121888	0.000109968	132
A1_petB	MK327553_petB	0.00414519	0.0487791	0.0849788	0.000111059	645
A1_ndhK	MN551187_ndhK	0.00767198	0.0634942	0.12083	0.00012319	738
A1_ycf2	MN551188_ycf2	0.0481046	0.0254735	1.88841	0.000123295	6645
A1_ndhG	MK327553_ndhG	0.0103161	0.0750771	0.137407	0.00013391	528
A1_petB	MH743153_petB	0.00832987	0.0630527	0.13211	0.000140047	645
A1_petB	MH743154_petB	0.00832987	0.0630527	0.13211	0.000140047	645
A1_ndhG	KR262889_ndhG	0.00945461	0.0779599	0.121275	0.00014227	528
A1_rps8	MN046895_rps8	0.00669227	0.0749478	0.0892923	0.000147113	396
A1_ndhA	MK327553_ndhA	0.00871418	0.0433796	0.200882	0.000160239	1089
A1_atpF	KR262889_atpF	0.00722327	0.0608886	0.118631	0.000162968	543
A1_petA	MH743153_petA	0.0147107	0.0579915	0.25367	0.000241113	960
A1_ycf3	MH743153_ycf3	0.00580936	0.0726723	0.0799391	0.00026683	504
A1_ycf3	MH743154_ycf3	0.00580936	0.0726723	0.0799391	0.00026683	504
A1_ycf3	MK327551_ycf3	0.00580936	0.0726723	0.0799391	0.00026683	504
A1_atpA	MN046884_atpA	0.0054787	0.0321006	0.170672	0.000296534	1521
A1_ccsA	MN046884_ccsA	0.0206466	0.0735283	0.280798	0.000297934	963
A1_petA	MN046884_petA	0.0112683	0.0487502	0.231144	0.000303004	960
A1_ndhC	MH743153_ndhC	0.00778975	0.0875111	0.0890145	0.000303028	360
A1_ycf1	MH743154_ycf1	0.255913	0.19185	1.33392	0.000305186	5130
A1_ycf1	MK327551_ycf1	0.255913	0.19185	1.33392	0.000305186	5130
A1_rps11	MN046884_rps11	0.00606526	0.0705485	0.0859729	0.000351945	414
A1_petB	KR262889_petB	0.0103833	0.0638079	0.162727	0.000354188	645
A1_rpoB	MK327553_rpoB	0.0248237	0.0521394	0.476102	0.000416547	3207
A1_rps4	MN551187_rps4	0.00593626	0.049189	0.120683	0.000468694	603
A1_ndhA	MN046895_ndhA	0.0126104	0.04714	0.26751	0.000510867	1089
A1_petA	MK327553_petA	0.0156372	0.0640436	0.244165	0.000560053	960
A1_ndhG	MH743153_ndhG	0.0078224	0.0556224	0.140634	0.00057721	528
A1_ndhG	MH743154_ndhG	0.0078224	0.0556224	0.140634	0.00057721	528
A1_ndhG	MK327551_ndhG	0.0078224	0.0556224	0.140634	0.00057721	528
A1_cemA	MN551187_cemA	0.012463	0.0681971	0.18275	0.000592123	474
A1_ndhD	MN046881_ndhD	0.00171177	0.016249	0.105347	0.000698897	1527
A1_rps11	MN551187_rps11	0.00848279	0.0749316	0.113207	0.000712332	414
A1_atpB	MN551188_atpB	0.00475159	0.0272429	0.174416	0.000782692	1494
A1_ndhK	MH743153_ndhK	0.00856277	0.0471625	0.181559	0.000905864	744
A1_ycf3	MK327553_ycf3	0.00567057	0.0628978	0.0901553	0.000990979	504
A1_rps11	KR262889_rps11	0.0115818	0.0867891	0.133448	0.00111347	414
A1_matK	MN551188_matK	0.00896825	0.0335437	0.26736	0.00126071	1533
A1_ccsA	MN551188_ccsA	0.00894657	0.043889	0.203845	0.0013191	963
A1_rpoB	MN551188_rpoB	0.00968941	0.0262745	0.368776	0.00138369	3216
A1_ndhK	MH743154_ndhK	0.0102728	0.048534	0.211661	0.00160514	741
A1_ndhK	MK327551_ndhK	0.0102728	0.048534	0.211661	0.00160514	741
A1_rpoC1	MN046881_rpoC1	0.00133108	0.00961026	0.138506	0.00170615	2049
A1_ycf4	MK327553_ycf4	0.0154406	0.076793	0.201068	0.00172081	552
A1_petB	MN551187_petB	0.00420465	0.0329513	0.127602	0.00175253	645
A1_atpI	KR262889_atpI	0.00378989	0.0260222	0.145641	0.00202739	741
A1_rps3	MN046884_rps3	0.00590147	0.0390786	0.151016	0.00206959	654
A1_rpl16	KR262889_rpl16	0.0102712	0.0714725	0.143709	0.00210777	405
A1_matK	MN046884_matK	0.01799	0.0491945	0.365692	0.00218495	1533
A1_psbK	MN046895_psbK	0.0140121	0.110891	0.12636	0.0025125	186
A1_ycf4	MH743153_ycf4	0.0154402	0.0640731	0.240978	0.00252813	552
A1_ycf4	MH743154_ycf4	0.0154402	0.0640731	0.240978	0.00252813	552
A1_ycf4	MK327551_ycf4	0.0154402	0.0640731	0.240978	0.00252813	552
A1_ndhD	A4_ndhD	0.00260766	0.0163902	0.159098	0.00255576	1500
A1_ndhD	A3-1_ndhD	0.00257275	0.0157314	0.163543	0.002748	1527
A1_ndhD	A3-2_ndhD	0.00257275	0.0157314	0.163543	0.002748	1527
A1_ndhD	A3_ndhD	0.00257275	0.0157314	0.163543	0.002748	1527
A1_rpl20	MH743153_rpl20	0.0388505	0.131229	0.296051	0.00282248	351
A1_rpl20	MH743154_rpl20	0.0292566	0.131667	0.2222	0.00289539	351
A1_rpl20	MK327551_rpl20	0.0292566	0.131667	0.2222	0.00289539	351
A1_rbcL	MN046884_rbcL	0.00797112	0.0291667	0.273296	0.0030338	1440
A1_ndhK	MN046884_ndhK	0.007157	0.0356174	0.200941	0.00317322	744
A1_rps8	MH743153_rps8	0.0181288	0.0827282	0.219137	0.00328875	396
A1_psaJ	KR262889_psaJ	0.0215269	0.148761	0.144708	0.00344404	126
A1_ccsA	MN046895_ccsA	0.0210333	0.0590937	0.355931	0.00362007	963
A1_ndhD	MN551188_ndhD	0.00976798	0.0299376	0.326278	0.00384342	1527
A1_atpB	A7_atpB	0.00102897	0.0133503	0.0770746	0.00441661	1494
A1_ndhF	A7_ndhF	0.00412331	0.0148552	0.277566	0.00446668	2232
A1_ycf2	KR262889_ycf2	0.00508589	0.0123849	0.410653	0.00465717	6894
A1_ndhF	MN551188_ndhF	0.0164537	0.039827	0.413129	0.00488476	2211
A1_ndhA	MN551188_ndhA	0.00844738	0.0298043	0.283429	0.00508642	1089
A1_rpoC1	A3-1_rpoC1	0.00478035	0.0179354	0.266531	0.0052978	2049
A1_rpoC1	A3-2_rpoC1	0.00478035	0.0179354	0.266531	0.0052978	2049
A1_rpoC1	A3_rpoC1	0.00478035	0.0179354	0.266531	0.0052978	2049
A1_rpoC1	A4_rpoC1	0.00478035	0.0179354	0.266531	0.0052978	2049
A1_rpoC2	MK327553_rpoC2	0.0435051	0.0676927	0.642685	0.00544987	4080
A1_cemA	MN551188_cemA	0.00776627	0.0443065	0.175285	0.005538	474
A1_rpoC1	MN551188_rpoC1	0.0145211	0.0352543	0.411897	0.00565272	2049
A1_petD	MN551188_petD	0.00572637	0.0333538	0.171686	0.0059737	480
A1_rps8	MH743154_rps8	0.0216145	0.0823002	0.26263	0.00601167	396
A1_rps8	MK327551_rps8	0.0216145	0.0823002	0.26263	0.00601167	396
A1_ndhJ	MH743153_ndhJ	0.0117691	0.0495273	0.237629	0.00611473	474
A1_rpoA	KR262889_rpoA	0.0157028	0.0444819	0.353015	0.00618778	1017
A1_ndhK	MN046895_ndhK	0.00695137	0.0313141	0.221988	0.00621478	744
A1_ndhJ	MK327553_ndhJ	0.0121476	0.0481017	0.25254	0.00634476	474
A1_rps3	MN046881_rps3	0.0038523	0.0243486	0.158214	0.00739424	654
A1_rpoA	MK327553_rpoA	0.0271733	0.0671845	0.404457	0.00760072	1017
A1_ndhE	MK327553_ndhE	0.0133371	0.0885852	0.150557	0.00782094	303
A1_petA	KR262889_petA	0.0137807	0.039514	0.348755	0.00868984	960
A1_rpoC1	A7_rpoC1	0.00545927	0.0177057	0.308334	0.00884331	2049
A1_ccsA	MH743154_ccsA	0.0299502	0.0736155	0.406846	0.0093471	963
A1_ccsA	MK327551_ccsA	0.0299502	0.0736155	0.406846	0.0093471	963
A1_rpoB	MH743154_rpoB	0.0340343	0.0560338	0.607388	0.00978957	3183
A1_rpoB	MK327551_rpoB	0.0340343	0.0560338	0.607388	0.00978957	3183
A1_ndhI	MN046884_ndhI	0.00813093	0.035498	0.229053	0.010196	540
A1_ndhK	MK327553_ndhK	0.0155343	0.0470144	0.330416	0.0102578	744
A1_rps2	MN551187_rps2	0.00773708	0.0288227	0.268437	0.0107734	708
A1_rps2	MN046884_rps2	0.00776216	0.0285769	0.271624	0.0110606	708
A1_cemA	MN046884_cemA	0.0131574	0.053888	0.244162	0.0111528	474
A1_ccsA	MH743153_ccsA	0.0314928	0.0731632	0.430446	0.0115495	963
A1_rpl16	MN046895_rpl16	0.0134938	0.0586668	0.230007	0.0118502	405
A1_ccsA	KR262889_ccsA	0.0225195	0.0583298	0.386073	0.0125125	963
A1_ndhI	MH743153_ndhI	0.01229	0.0432543	0.284133	0.0129891	540
A1_ndhI	MH743154_ndhI	0.01229	0.0432543	0.284133	0.0129891	540
A1_ndhI	MK327551_ndhI	0.01229	0.0432543	0.284133	0.0129891	540
A1_ndhI	MK327553_ndhI	0.01229	0.0432543	0.284133	0.0129891	540
A1_cemA	MH743153_cemA	0.0235693	0.0643887	0.366048	0.0136123	474
A1_rps2	MH743153_rps2	0.13814	0.0651378	2.12073	0.013772	708
A1_ndhI	KR262889_ndhI	0.0123163	0.0431783	0.285242	0.0139661	540
A1_rpoC2	MH743153_rpoC2	0.0459759	0.0676252	0.679863	0.0145141	4080
A1_rpl20	MK327553_rpl20	0.0330944	0.112612	0.293878	0.0154365	351
A1_atpF	MN046895_atpF	0.0114232	0.0422736	0.27022	0.0154874	543
A1_ndhJ	MH743154_ndhJ	0.0117239	0.0413066	0.283826	0.0155293	474
A1_ndhJ	MK327551_ndhJ	0.0117239	0.0413066	0.283826	0.0155293	474
A1_ccsA	A3-1_ccsA	0.00930881	0.0281902	0.330215	0.0157051	963
A1_ccsA	A3-2_ccsA	0.00930881	0.0281902	0.330215	0.0157051	963
A1_ccsA	A3_ccsA	0.00930881	0.0281902	0.330215	0.0157051	963
A1_ccsA	A4_ccsA	0.00930881	0.0281902	0.330215	0.0157051	963
A1_rpoA	MH743154_rpoA	0.0289843	0.0646355	0.448426	0.0160097	1017
A1_rpoA	MK327551_rpoA	0.0289843	0.0646355	0.448426	0.0160097	1017
A1_rpl32	MN046895_rpl32	0.0141983	0.077795	0.182509	0.017347	171
A1_rps4	MN046895_rps4	0.0022874	0.0249511	0.0916756	0.017728	603
A1_rps2	MN551188_rps2	0.0722475	0.0195561	3.69436	0.0181489	702
A1_rpl2	MH743154_rpl2	0.0304038	0.00523574	5.80697	0.0182597	801
A1_rpl2	MK327551_rpl2	0.0304038	0.00523574	5.80697	0.0182597	801
A1_ndhD	A7_ndhD	0.00182806	0.00819852	0.222974	0.018831	1500
A1_rps16	MK327553_rps16	0.0210792	0.0783735	0.268958	0.0190851	234
A1_rpoB	A7_rpoB	0.0028793	0.00798144	0.36075	0.0195054	3216
A1_rpl20	KR262889_rpl20	0.00357578	0.0466605	0.0766339	0.0196616	351
A1_rpoC1	MK327553_rpoC1	0.0394976	0.0666006	0.593052	0.0199637	2043
A1_ndhC	MN551188_ndhC	0.00758139	0.0365137	0.207631	0.020391	360
A1_atpE	MH743154_atpE	0.0240362	0.0645229	0.372523	0.0211003	402
A1_atpE	MK327551_atpE	0.0240362	0.0645229	0.372523	0.0211003	402
A1_ndhC	MK327553_ndhC	0.0157431	0.0593301	0.265348	0.0214731	360
A1_ycf2	MN046895_ycf2	0.00587437	0.0118267	0.496704	0.0221613	6885
A1_petA	MN551188_petA	0.00873258	0.0237035	0.368408	0.0233123	966
A1_rpoC2	MH743154_rpoC2	0.0463659	0.0657636	0.705039	0.0235763	4080
A1_rpoC2	MK327551_rpoC2	0.0463659	0.0657636	0.705039	0.0235763	4080
A1_atpA	MN551188_atpA	0.0128926	0.0317325	0.406291	0.0248144	1521
A1_atpH	MH743153_atpH	0.0164981	0.0581607	0.283665	0.0250471	243
A1_psaJ	MN551188_psaJ	0.0302852	0.112195	0.269933	0.0250606	132
A1_rpl32	KR262889_rpl32	0.0150731	0.0611721	0.246405	0.0251583	171
A1_rpl36	MK327553_rpl36	0.169469	0.00338939	50	0.0264932	111
A1_ndhF	A3-1_ndhF	0.00360908	0.00983914	0.366808	0.0268357	2232
A1_ndhF	A3-2_ndhF	0.00360908	0.00983914	0.366808	0.0268357	2232
A1_ndhF	A3_ndhF	0.00360908	0.00983914	0.366808	0.0268357	2232
A1_ndhF	A4_ndhF	0.00360908	0.00983914	0.366808	0.0268357	2232
A1_rps2	MH743154_rps2	0.131856	0.0646367	2.03995	0.0271662	708
A1_rps2	MK327551_rps2	0.131856	0.0646367	2.03995	0.0271662	708
A1_rpl16	MN551187_rpl16	0.0127748	0.0484683	0.26357	0.0271775	405
A1_rps2	A3-1_rps2	0.0076784	0.0233211	0.329248	0.0280434	708
A1_rps2	A3-2_rps2	0.0076784	0.0233211	0.329248	0.0280434	708
A1_rps2	A3_rps2	0.0076784	0.0233211	0.329248	0.0280434	708
A1_rps2	A4_rps2	0.0076784	0.0233211	0.329248	0.0280434	708
A1_rps2	MN046895_rps2	0.00769043	0.0232011	0.331468	0.0284662	708
A1_rps2	A7_rps2	0.00770514	0.0230738	0.333935	0.0294569	708
A1_ndhB	MK327553_ndhB	0.00256291	0.0088557	0.289407	0.0302118	1530
A1_atpA	MK327553_atpA	0.0387672	0.0680756	0.569472	0.0316655	1521
A1_ycf2	A7_ycf2	0.00114633	0.00300827	0.381059	0.0318304	6891
A1_rps4	KR262889_rps4	0.00678443	0.0314358	0.215818	0.0327975	603
A1_ndhK	KR262889_ndhK	0.0101158	0.0284751	0.355252	0.0330752	744
A1_petL	MN046884_petL	0.0292445	0.10086	0.289952	0.0336616	93
A1_ycf4	MN046884_ycf4	0.0103502	0.0405622	0.255169	0.033924	552
A1_psbI	MH743154_psbI	0.0420602	0.134456	0.312818	0.0351175	108
A1_psbI	MK327551_psbI	0.0420602	0.134456	0.312818	0.0351175	108
A1_ndhG	MN551188_ndhG	0.0104953	0.0305665	0.34336	0.0355342	528
A1_rps18	MN551187_rps18	0.00450676	0.042798	0.105303	0.0361411	303
A1_rbcL	MN046881_rbcL	0.00348613	0.010933	0.318863	0.0366287	1440
A1_rps2	MN046881_rps2	0.0057101	0.017694	0.322715	0.0369106	708
A1_rps3	MN551188_rps3	0.063283	0.0166098	3.80999	0.0386237	654
A1_ndhI	MN551187_ndhI	0.00486302	0.016975	0.286481	0.0386895	540
A1_rpoB	A3-1_rpoB	0.00205809	0.00528324	0.389552	0.0425822	3216
A1_rpoB	A3-2_rpoB	0.00205809	0.00528324	0.389552	0.0425822	3216
A1_rpoB	A3_rpoB	0.00205809	0.00528324	0.389552	0.0425822	3216
A1_rpoB	A4_rpoB	0.00205809	0.00528324	0.389552	0.0425822	3216
A1_rpl22	MN551187_rpl22	0.0146763	0.0530962	0.27641	0.0444252	396
A1_ndhF	MN046881_ndhF	0.00575312	0.0130214	0.441821	0.044635	2232
A1_ndhK	MN551188_ndhK	0.00396232	0.0124889	0.317267	0.0482449	675
A1_atpI	MN046884_atpI	0.00567822	0.0156255	0.363394	0.0488231	741
A1_rpl32	MK327553_rpl32	0.0932135	0.200392	0.465156	0.0509654	171
A1_rpl14	MN551188_rpl14	0.0666242	0.020672	3.22292	0.0515214	366
A1_petB	MN551188_petB	0.0104118	0.0273948	0.380064	0.0526646	645
A1_rpl22	KR262889_rpl22	0.0233404	0.0546223	0.427305	0.0536054	387
A1_ycf3	MN046884_ycf3	0.00540718	0.0161031	0.335785	0.0541473	504
A1_ndhI	MN046895_ndhI	0.0146724	0.0353118	0.415509	0.0545265	540
A1_atpF	MN551187_atpF	0.0104079	0.0338941	0.307071	0.0549529	543
A1_rpoB	MH743153_rpoB	0.0345642	0.0508182	0.680154	0.0554664	3183
A1_rpoA	MH743153_rpoA	0.0319867	0.0609093	0.525154	0.061789	1017
A1_petA	MN551187_petA	0.0145062	0.0317551	0.456815	0.0624063	960
A1_rpl16	MH743153_rpl16	0.0613999	0.124274	0.494069	0.0625795	405
A1_rpl22	MN046895_rpl22	0.0182702	0.0435339	0.419678	0.0627343	396
A1_rpoC2	A7_rpoC2	0.00443482	0.00878786	0.504652	0.0648895	4119
A1_ccsA	MN046881_ccsA	0.00562415	0.0134077	0.419471	0.0656758	963
A1_rps3	A7_rps3	0.00581193	0.0158211	0.367353	0.0665611	654
A1_rps4	MN551188_rps4	0.0314074	0.00702392	4.4715	0.0669901	588
A1_atpH	MK327553_atpH	0.0221673	0.0553394	0.400571	0.0673675	243
A1_rpl33	MN046884_rpl33	0.0123347	0.0318275	0.387548	0.0680912	198
A1_ycf4	A7_ycf4	0.00511148	0.0133489	0.382913	0.0710602	552
A1_rps16	KR262889_rps16	0.00525927	0.0503218	0.104513	0.0726939	234
A1_psbK	MN551187_psbK	0.0207575	0.0558686	0.371541	0.0729938	186
A1_psbK	KR262889_psbK	0.0241574	0.0577433	0.418358	0.0754999	186
A1_rpl14	MH743153_rpl14	0.0814659	0.155078	0.525323	0.0771775	366
A1_rps14	MN551188_rps14	0.0468476	0.000936952	50	0.0773939	300
A1_rpoB	MN046881_rpoB	0.00392652	0.00843699	0.465393	0.0797088	3216
A1_rpoA	MN046884_rpoA	0.0131304	0.0301711	0.435199	0.0801626	1017
A1_psbI	MN046884_psbI	0.0259785	0.0626906	0.414392	0.0820017	108
A1_rps8	MN551188_rps8	0.0170139	0.034942	0.48692	0.0820824	396
A1_ycf1	A3-2_ycf1	0.00905368	0.0144607	0.626089	0.0829717	5754
A1_ycf1	A3_ycf1	0.00905368	0.0144607	0.626089	0.0829717	5754
A1_ycf1	A3-1_ycf1	0.00915957	0.0146203	0.626497	0.083136	5685
A1_ycf1	A4_ycf1	0.00915957	0.0146203	0.626497	0.083136	5685
A1_rpl22	MN046884_rpl22	0.0214977	0.045598	0.471463	0.0837814	396
A1_rpl22	MK327551_rpl22	0.0431585	0.0879318	0.490818	0.0854873	378
A1_ndhB	MH743153_ndhB	0.00256455	0.00587812	0.436287	0.0884564	1530
A1_ndhB	MH743154_ndhB	0.00256455	0.00587812	0.436287	0.0884564	1530
A1_ndhB	MK327551_ndhB	0.00256455	0.00587812	0.436287	0.0884564	1530
A1_ndhB	MN046884_ndhB	0.00256415	0.00588082	0.436019	0.0887279	1530
A1_rpl2	MH743153_rpl2	0.030234	0.0108422	2.78855	0.0974774	801
A1_rps2	KR262889_rps2	0.0134096	0.0318492	0.421033	0.0988479	708
A1_atpH	MH743154_atpH	0.0165565	0.0359711	0.460272	0.102101	243
A1_atpH	MK327551_atpH	0.0165565	0.0359711	0.460272	0.102101	243
A1_rpoA	MN551188_rpoA	0.020524	0.0369344	0.555688	0.104309	993
A1_atpE	MN046895_atpE	0.0154768	0.041264	0.375069	0.10549	402
A1_rbcL	A3-1_rbcL	0.00348353	0.00729679	0.477405	0.105505	1440
A1_rbcL	A3-2_rbcL	0.00348353	0.00729679	0.477405	0.105505	1440
A1_rbcL	A3_rbcL	0.00348353	0.00729679	0.477405	0.105505	1440
A1_rbcL	A4_rbcL	0.00348353	0.00729679	0.477405	0.105505	1440
A1_atpE	MN551188_atpE	0.00689882	0.0296549	0.232637	0.106991	402
A1_ycf2	A3-1_ycf2	0.00105671	0.00220951	0.478255	0.107575	6906
A1_ycf2	A3-2_ycf2	0.00105671	0.00220951	0.478255	0.107575	6906
A1_ycf2	A3_ycf2	0.00105671	0.00220951	0.478255	0.107575	6906
A1_ycf2	A4_ycf2	0.00105671	0.00220951	0.478255	0.107575	6906
A1_ndhB	MN046895_ndhB	0.00441945	8.83891e-05	50	0.114953	1530
A1_rpl16	MN551188_rpl16	0.0526193	0.0119683	4.39655	0.123965	405
A1_rpl16	MN046884_rpl16	0.0103819	0.0229517	0.452337	0.12641	405
A1_ndhB	A3-1_ndhB	0.00170977	0.00292111	0.585316	0.128286	1530
A1_ndhB	A3-2_ndhB	0.00170977	0.00292111	0.585316	0.128286	1530
A1_ndhB	A3_ndhB	0.00170977	0.00292111	0.585316	0.128286	1530
A1_ndhB	A4_ndhB	0.00170977	0.00292111	0.585316	0.128286	1530
A1_ndhB	A7_ndhB	0.00170977	0.00292111	0.585316	0.128286	1530
A1_ndhB	MN046881_ndhB	0.00170977	0.00292111	0.585316	0.128286	1530
A1_rpl33	MN551188_rpl33	0.0498401	0.000996802	50	0.129606	198
A1_psbZ	MH743153_psbZ	0.0144463	0.0237004	0.609539	0.130291	186
A1_psbZ	MH743154_psbZ	0.0144463	0.0237004	0.609539	0.130291	186
A1_psbZ	MK327551_psbZ	0.0144463	0.0237004	0.609539	0.130291	186
A1_psbZ	MK327553_psbZ	0.0144463	0.0237004	0.609539	0.130291	186
A1_petA	MN046881_petA	0.00436173	0.00771405	0.565426	0.131296	966
A1_psaJ	MN046895_psaJ	0.0234795	0.0893337	0.262829	0.133272	126
A1_rbcL	A7_rbcL	0.00277185	0.00939813	0.294937	0.134623	1440
A1_rpl14	MH743154_rpl14	0.0902915	0.155543	0.580491	0.134702	366
A1_rpl14	MK327551_rpl14	0.0902915	0.155543	0.580491	0.134702	366
A1_ccsA	A7_ccsA	0.00646519	0.0115982	0.557431	0.135986	963
A1_rpoA	MN046881_rpoA	0.0143253	0.0268176	0.534175	0.140958	993
A1_rps15	MN046895_rps15	0.00905242	0.0414423	0.218434	0.143317	276
A1_rpl2	MN046895_rpl2	0.00301283	0.0135877	0.221733	0.145118	819
A1_ndhB	MN551187_ndhB	0.00341969	0.00588824	0.580767	0.147646	1530
A1_ycf1	MN551188_ycf1	0.0594022	0.0470333	1.26298	0.151818	5088
A1_rps18	MK327553_rps18	0.0664601	0.111649	0.595259	0.152354	303
A1_rpl16	MH743154_rpl16	0.0615296	0.108769	0.565689	0.158004	405
A1_rpl16	MK327551_rpl16	0.0615296	0.108769	0.565689	0.158004	405
A1_ycf2	MN046884_ycf2	0.00492981	0.00783428	0.629261	0.15888	6906
A1_rps3	MH743154_rps3	0.145016	0.0948556	1.52881	0.165475	654
A1_rps3	MK327551_rps3	0.145016	0.0948556	1.52881	0.165475	654
A1_petD	A7_petD	0.00591623	0.00767368	0.770978	0.171677	480
A1_rpl16	MK327553_rpl16	0.0678731	0.111252	0.610083	0.172623	405
A1_ycf1	A7_ycf1	0.00983054	0.014604	0.673138	0.176461	5685
A1_rps14	MK327553_rps14	0.122555	0.0577397	2.12255	0.180869	300
A1_rps14	MN046884_rps14	0.0153272	0.0219658	0.697778	0.182674	300
A1_rps4	MN046884_rps4	0.0114386	0.0253863	0.450579	0.186809	603
A1_rps7	MN551188_rps7	0.0396601	0.014247	2.78376	0.187984	465
A1_ycf2	MN046881_ycf2	0.00142551	0.00222063	0.641941	0.19029	6912
A1_rps18	MN046884_rps18	0.0086961	0.0312964	0.277863	0.193573	303
A1_rpl22	MH743154_rpl22	0.053709	0.0845007	0.635605	0.196207	387
A1_rps2	MK327553_rps2	0.102022	0.063752	1.6003	0.198453	708
A1_rps14	A3-1_rps14	0.00964862	0.0107826	0.894836	0.19865	300
A1_rps14	A3-2_rps14	0.00964862	0.0107826	0.894836	0.19865	300
A1_rps14	A3_rps14	0.00964862	0.0107826	0.894836	0.19865	300
A1_rps14	A4_rps14	0.00964862	0.0107826	0.894836	0.19865	300
A1_rps14	A7_rps14	0.00964862	0.0107826	0.894836	0.19865	300
A1_rps15	MN046884_rps15	0.0161601	0.000323202	50	0.200074	276
A1_atpE	KR262889_atpE	0.0153053	0.0328731	0.465587	0.20034	402
A1_rps14	MN551187_rps14	0.0144059	0.000288119	50	0.200859	300
A1_rpl2	MK327553_rpl2	0.0355531	0.0136119	2.61192	0.204334	807
A1_rps3	A3-1_rps3	0.00588882	0.00759159	0.775703	0.212003	654
A1_rps3	A3-2_rps3	0.00588882	0.00759159	0.775703	0.212003	654
A1_rps3	A3_rps3	0.00588882	0.00759159	0.775703	0.212003	654
A1_rps3	A4_rps3	0.00588882	0.00759159	0.775703	0.212003	654
A1_petA	A3-1_petA	0.00583991	0.00767089	0.761308	0.214742	966
A1_petA	A3-2_petA	0.00583991	0.00767089	0.761308	0.214742	966
A1_petA	A3_petA	0.00583991	0.00767089	0.761308	0.214742	966
A1_petA	A4_petA	0.00583991	0.00767089	0.761308	0.214742	966
A1_atpI	MN046895_atpI	0.00206572	0.00827941	0.249501	0.218921	741
A1_petB	A4_petB	0.0059564	0.00761191	0.782511	0.221159	645
A1_petB	A7_petB	0.0059564	0.00761191	0.782511	0.221159	645
A1_rps16	MH743154_rps16	0.0161736	0.0474245	0.341039	0.221766	234
A1_rps16	MK327551_rps16	0.0161736	0.0474245	0.341039	0.221766	234
A1_rps7	MH743153_rps7	0.0724307	0.0338842	2.1376	0.231397	465
A1_rps7	MH743154_rps7	0.0724307	0.0338842	2.1376	0.231397	465
A1_rps7	MK327551_rps7	0.0724307	0.0338842	2.1376	0.231397	465
A1_rpl22	A4_rpl22	0.0101689	0.0116234	0.874863	0.233037	387
A1_ndhB	KR262889_ndhB	0.00256397	0.0029354	0.873466	0.235685	1530
A1_rpl33	MK327553_rpl33	0.0523757	0.0691429	0.757499	0.236832	192
A1_rpl20	MN551188_rpl20	0.0371056	0.0114815	3.23179	0.24726	351
A1_rps18	MN551188_rps18	0.0972873	0.0502694	1.93532	0.268838	297
A1_rpoC2	A3-1_rpoC2	0.00420389	0.0061742	0.680881	0.273123	4119
A1_rpoC2	A3-2_rpoC2	0.00420389	0.0061742	0.680881	0.273123	4119
A1_rpoC2	A3_rpoC2	0.00420389	0.0061742	0.680881	0.273123	4119
A1_rpoC2	A4_rpoC2	0.00420389	0.0061742	0.680881	0.273123	4119
A1_psbI	MK327553_psbI	0.0565693	0.10674	0.529974	0.274469	108
A1_rpl33	A7_rpl33	0.0120718	0.000241436	50	0.279083	198
A1_rps7	MK327553_rps7	0.0864745	0.12077	0.716025	0.285094	465
A1_rps16	MN551188_rps16	0.0259631	0.0282723	0.918323	0.289096	234
A1_rps15	A7_rps15	0.00897013	0.000179403	50	0.291406	276
A1_rps15	MN046881_rps15	0.00899516	0.000179903	50	0.293326	276
A1_rps3	MK327553_rps3	0.150861	0.11404	1.32288	0.297555	654
A1_rps8	MN551187_rps8	0.021133	0.0323901	0.652454	0.302687	396
A1_atpE	MH743153_atpE	0.05289	0.0777077	0.680628	0.308182	402
A1_rps14	KR262889_rps14	0.0269458	0.0104105	2.58832	0.309283	300
A1_rpl36	MN551188_rpl36	0.0621694	0.00124339	50	0.319017	111
A1_rpoC2	MN046881_rpoC2	0.00506111	0.00759015	0.666799	0.324671	4119
A1_rps16	MH743153_rps16	0.0221292	0.0441027	0.501764	0.334907	234
A1_rpl22	A3-1_rpl22	0.0133164	0.0113646	1.17175	0.341118	396
A1_rpl22	A3-2_rpl22	0.0133164	0.0113646	1.17175	0.341118	396
A1_rpl22	A3_rpl22	0.0133164	0.0113646	1.17175	0.341118	396
A1_rpl32	A3-1_rpl32	0.0157085	0.00031417	50	0.344262	171
A1_rpl32	A3-2_rpl32	0.0157085	0.00031417	50	0.344262	171
A1_rpl32	A3_rpl32	0.0157085	0.00031417	50	0.344262	171
A1_rpl32	A4_rpl32	0.0157085	0.00031417	50	0.344262	171
A1_rpl32	A7_rpl32	0.0157085	0.00031417	50	0.344262	171
A1_rpl2	MN551187_rpl2	0.00158859	0.00547332	0.290242	0.344927	819
A1_rpl22	A7_rpl22	0.0137129	0.0113438	1.20884	0.345261	387
A1_rpl32	MN551187_rpl32	0.0157744	0.000315487	50	0.347307	171
A1_rpl32	MN046881_rpl32	0.00788951	0.0251237	0.314026	0.350776	171
A1_rps3	MH743153_rps3	0.141221	0.105991	1.33238	0.352495	654
A1_rpl16	A7_rpl16	0.00639189	0.000127838	50	0.357296	405
A1_rps15	MN551188_rps15	0.0530384	0.0213226	2.48743	0.358329	267
A1_cemA	MH743154_cemA	0.0279219	0.0383016	0.729002	0.361151	474
A1_cemA	MK327551_cemA	0.0279219	0.0383016	0.729002	0.361151	474
A1_ndhB	MN551188_ndhB	0.00170189	3.40377e-05	50	0.36153	1530
A1_rps18	A3-1_rps18	0.00452764	0.0133131	0.340089	0.363024	303
A1_rps18	A3-2_rps18	0.00452764	0.0133131	0.340089	0.363024	303
A1_rps18	A3_rps18	0.00452764	0.0133131	0.340089	0.363024	303
A1_rps18	A4_rps18	0.00452764	0.0133131	0.340089	0.363024	303
A1_psbK	MK327553_psbK	0.033277	0.0561679	0.592456	0.368943	186
A1_rpl16	MN046881_rpl16	0.00649886	0.000129977	50	0.3709	405
A1_rpl22	MH743153_rpl22	0.0464153	0.0723269	0.641743	0.386561	387
A1_rps14	MN046895_rps14	0.0163746	0.0105608	1.55051	0.392325	300
A1_atpF	MH743153_atpF	0.0382454	0.0238791	1.60163	0.392362	543
A1_atpF	MN046881_atpF	0.00257619	0.00687004	0.37499	0.392636	543
A1_ycf2	MN551187_ycf2	0.00733521	0.00931986	0.787052	0.397142	6894
A1_atpI	MN551187_atpI	0.00418638	0.00820212	0.510402	0.397297	741
A1_atpE	MN551187_atpE	0.0080802	0.0144379	0.559654	0.400533	402
A1_psbK	MH743154_psbK	0.0426831	0.0549064	0.77738	0.401215	186
A1_psbK	MK327551_psbK	0.0426831	0.0549064	0.77738	0.401215	186
A1_psaI	MN551187_psaI	0.0253427	0.000506855	50	0.40227	108
A1_rps15	MN551187_rps15	0.0154127	0.0254517	0.605565	0.406806	276
A1_rpl32	MN551188_rpl32	0.200798	0.259578	0.773555	0.422059	159
A1_atpF	MN046884_atpF	0.012597	0.0159978	0.787422	0.427352	543
A1_rps14	MN046881_rps14	0.0107207	0.000214415	50	0.446417	300
A1_atpE	MN046884_atpE	0.00419077	0.00666906	0.62839	0.457915	402
A1_rps4	A7_rps4	0.00415779	0.00845626	0.491682	0.462738	603
A1_cemA	MK327553_cemA	0.025932	0.0392807	0.660171	0.468705	474
A1_rps18	MH743154_rps18	0.111215	0.0818535	1.3587	0.471904	303
A1_rpl32	MH743153_rpl32	0.112068	0.139074	0.805816	0.473497	162
A1_rpl32	MH743154_rpl32	0.112068	0.139074	0.805816	0.473497	162
A1_rpl32	MK327551_rpl32	0.112068	0.139074	0.805816	0.473497	162
A1_atpF	MK327553_atpF	0.0510176	0.0621596	0.820752	0.477261	543
A1_psbI	MH743153_psbI	0.0550298	0.0680592	0.808557	0.506882	108
A1_matK	A3-1_matK	0.00913999	0.00505434	1.80834	0.508256	1533
A1_matK	A3-2_matK	0.00913999	0.00505434	1.80834	0.508256	1533
A1_matK	A3_matK	0.00913999	0.00505434	1.80834	0.508256	1533
A1_matK	A4_matK	0.00913999	0.00505434	1.80834	0.508256	1533
A1_rps11	MK327553_rps11	0.183664	0.14642	1.25436	0.508718	414
A1_rpl2	KR262889_rpl2	0.00474337	9.48675e-05	50	0.516977	819
A1_rps8	MK327553_rps8	0.0458086	0.0560252	0.817642	0.524384	396
A1_matK	MN046881_matK	0.00840355	0.0098457	0.853525	0.525154	1533
A1_atpF	MH743154_atpF	0.0326104	0.0244442	1.33408	0.535457	543
A1_atpF	MK327551_atpF	0.0326104	0.0244442	1.33408	0.535457	543
A1_rps15	KR262889_rps15	0.0135591	0.0210401	0.644443	0.537682	276
A1_rpl2	MN551188_rpl2	0.0233277	0.0139235	1.67541	0.538928	819
A1_rpl20	MN046881_rpl20	0.00772695	0.0117852	0.655649	0.554723	351
A1_rpl22	MN046881_rpl22	0.0181292	0.0224701	0.806815	0.562427	396
A1_petA	A7_petA	0.00731511	0.0076666	0.954153	0.578989	966
A1_rpoA	A3-1_rpoA	0.00783188	0.00841202	0.931034	0.580168	1017
A1_rpoA	A3-2_rpoA	0.00783188	0.00841202	0.931034	0.580168	1017
A1_rpoA	A3_rpoA	0.00783188	0.00841202	0.931034	0.580168	1017
A1_rpoA	A4_rpoA	0.00783188	0.00841202	0.931034	0.580168	1017
A1_rpl22	MK327553_rpl22	0.0550699	0.0668286	0.824047	0.587995	387
A1_atpF	A7_atpF	0.00517058	0.00687438	0.752152	0.588532	543
A1_rps16	MN551187_rps16	0.0167685	0.0223809	0.749235	0.591218	231
A1_rps15	MH743153_rps15	0.0373658	0.0369521	1.0112	0.594737	276
A1_rpl36	MH743153_rpl36	0.098769	0.0393207	2.51188	0.608716	111
A1_rpl36	MH743154_rpl36	0.098769	0.0393207	2.51188	0.608716	111
A1_rpl36	MK327551_rpl36	0.098769	0.0393207	2.51188	0.608716	111
A1_rps18	MH743153_rps18	0.0941387	0.102027	0.922687	0.617161	303
A1_rpoC1	MH743154_rpoC1	0.050241	0.0563615	0.891405	0.624004	2046
A1_rpoC1	MK327551_rpoC1	0.050241	0.0563615	0.891405	0.624004	2046
A1_rps18	MK327551_rps18	0.105376	0.082191	1.28208	0.627622	303
A1_rps15	MK327553_rps15	0.0405868	0.0493684	0.82212	0.635382	267
A1_rpl33	MH743154_rpl33	0.0872276	0.0565848	1.54154	0.660017	192
A1_rpl33	MK327551_rpl33	0.0872276	0.0565848	1.54154	0.660017	192
A1_rps11	MH743154_rps11	0.225294	0.245251	0.918625	0.666426	414
A1_rps11	MK327551_rps11	0.225294	0.245251	0.918625	0.666426	414
A1_psbK	MH743153_psbK	0.052328	0.0542209	0.96509	0.695252	186
A1_matK	A7_matK	0.00723252	0.00763091	0.947792	0.706915	1533
A1_atpF	A3-1_atpF	0.00778378	0.00687759	1.13176	0.707475	543
A1_atpF	A3-2_atpF	0.00778378	0.00687759	1.13176	0.707475	543
A1_atpF	A3_atpF	0.00778378	0.00687759	1.13176	0.707475	543
A1_atpF	A4_atpF	0.00778378	0.00687759	1.13176	0.707475	543
A1_ycf1	MN046881_ycf1	0.0103024	0.0114129	0.902698	0.736659	5670
A1_rpl33	MH743153_rpl33	0.0971192	0.0746528	1.30095	0.76523	192
A1_ndhJ	MN551188_ndhJ	0.0115022	0.00839574	1.37001	0.780318	474
A1_atpE	MK327553_atpE	0.0567196	0.0667699	0.849478	0.793059	402
A1_rpoC1	MH743153_rpoC1	0.0509171	0.0539813	0.943236	0.806407	2046
A1_atpA	MH743154_atpA	0.070331	0.0739004	0.9517	0.808807	1518
A1_atpA	MK327551_atpA	0.070331	0.0739004	0.9517	0.808807	1518
A1_rps14	MH743153_rps14	0.0904167	0.0968949	0.933141	0.817697	300
A1_rps4	MK327553_rps4	0.0605069	0.0556902	1.08649	0.829364	603
A1_rpoA	A7_rpoA	0.00762863	0.0045581	1.67364	0.832463	1017
A1_rpl14	MK327553_rpl14	0.108656	0.116546	0.9323	0.833646	366
A1_rps4	MH743154_rps4	0.0891516	0.0775903	1.14901	0.848136	603
A1_rps4	MK327551_rps4	0.0891516	0.0775903	1.14901	0.848136	603
A1_rps4	MH743153_rps4	0.0891956	0.0774449	1.15173	0.848153	603
A1_rps11	MH743153_rps11	0.23439	0.219601	1.06734	0.885794	414
A1_atpA	MH743153_atpA	0.0714497	0.0733807	0.973686	0.903882	1518
A1_atpF	MN551188_atpF	0.0218707	0.0177498	1.23216	0.904414	543
A1_rps15	MH743154_rps15	0.0329122	0.0339642	0.969026	0.964089	276
A1_rps15	MK327551_rps15	0.0329122	0.0339642	0.969026	0.964089	276
A1_rpl22	MN551188_rpl22	0.0412355	0.0363111	1.13562	0.985245	387
A1_rps11	MN551188_rps11	0.0666905	0.0686286	0.97176	0.998614	414
A1_rps14	MH743154_rps14	0.0913015	0.0830571	1.09926	0.999721	300
A1_rps14	MK327551_rps14	0.0913015	0.0830571	1.09926	0.999721	300
A1_atpE	A3-1_atpE	NA	NA	NA	NA	402
A1_atpE	A3-2_atpE	NA	NA	NA	NA	402
A1_atpE	A3_atpE	NA	NA	NA	NA	402
A1_atpE	A4_atpE	NA	NA	NA	NA	402
A1_atpH	A3-1_atpH	NA	NA	NA	NA	243
A1_atpH	A3-2_atpH	NA	NA	NA	NA	243
A1_atpH	A3_atpH	NA	NA	NA	NA	243
A1_atpH	A4_atpH	NA	NA	NA	NA	243
A1_atpH	A7_atpH	NA	NA	NA	NA	243
A1_atpH	MN046881_atpH	NA	NA	NA	NA	243
A1_cemA	A3-1_cemA	NA	NA	NA	NA	474
A1_cemA	A3-2_cemA	NA	NA	NA	NA	474
A1_cemA	A3_cemA	NA	NA	NA	NA	474
A1_cemA	A4_cemA	NA	NA	NA	NA	474
A1_cemA	A7_cemA	NA	NA	NA	NA	474
A1_ndhE	A3-1_ndhE	NA	NA	NA	NA	303
A1_ndhE	A3-2_ndhE	NA	NA	NA	NA	303
A1_ndhE	A3_ndhE	NA	NA	NA	NA	303
A1_ndhE	A4_ndhE	NA	NA	NA	NA	303
A1_ndhE	A7_ndhE	NA	NA	NA	NA	303
A1_ndhE	MN046881_ndhE	NA	NA	NA	NA	303
A1_petD	MN046881_petD	NA	NA	NA	NA	480
A1_petG	A3-1_petG	NA	NA	NA	NA	111
A1_petG	A3-2_petG	NA	NA	NA	NA	111
A1_petG	A3_petG	NA	NA	NA	NA	111
A1_petG	A4_petG	NA	NA	NA	NA	111
A1_petG	A7_petG	NA	NA	NA	NA	111
A1_petG	MH743153_petG	NA	NA	NA	NA	111
A1_petG	MH743154_petG	NA	NA	NA	NA	111
A1_petG	MK327551_petG	NA	NA	NA	NA	111
A1_petG	MK327553_petG	NA	NA	NA	NA	111
A1_petG	MN046881_petG	NA	NA	NA	NA	111
A1_petG	MN046884_petG	NA	NA	NA	NA	111
A1_petG	MN551187_petG	NA	NA	NA	NA	111
A1_petG	MN551188_petG	NA	NA	NA	NA	111
A1_petL	A3-1_petL	NA	NA	NA	NA	93
A1_petL	A3-2_petL	NA	NA	NA	NA	93
A1_petL	A3_petL	NA	NA	NA	NA	93
A1_petL	A4_petL	NA	NA	NA	NA	93
A1_petL	A7_petL	NA	NA	NA	NA	93
A1_petL	MN046881_petL	NA	NA	NA	NA	93
A1_petN	A3-1_petN	NA	NA	NA	NA	87
A1_petN	A3-2_petN	NA	NA	NA	NA	87
A1_petN	A3_petN	NA	NA	NA	NA	87
A1_petN	A4_petN	NA	NA	NA	NA	87
A1_petN	A7_petN	NA	NA	NA	NA	87
A1_petN	MH743153_petN	NA	NA	NA	NA	87
A1_petN	MH743154_petN	NA	NA	NA	NA	87
A1_petN	MK327551_petN	NA	NA	NA	NA	87
A1_petN	MK327553_petN	NA	NA	NA	NA	87
A1_petN	MN046884_petN	NA	NA	NA	NA	87
A1_petN	MN551187_petN	NA	NA	NA	NA	87
A1_petN	MN551188_petN	NA	NA	NA	NA	87
A1_psaI	A3-1_psaI	NA	NA	NA	NA	108
A1_psaI	A3-2_psaI	NA	NA	NA	NA	108
A1_psaI	A3_psaI	NA	NA	NA	NA	108
A1_psaI	A4_psaI	NA	NA	NA	NA	108
A1_psaI	A7_psaI	NA	NA	NA	NA	108
A1_psaI	MH743154_psaI	NA	NA	NA	NA	108
A1_psaI	MK327551_psaI	NA	NA	NA	NA	108
A1_psaI	MK327553_psaI	NA	NA	NA	NA	108
A1_psaI	MN046881_psaI	NA	NA	NA	NA	108
A1_psaI	MN046884_psaI	NA	NA	NA	NA	108
A1_psaJ	A3-1_psaJ	NA	NA	NA	NA	132
A1_psaJ	A3-2_psaJ	NA	NA	NA	NA	132
A1_psaJ	A3_psaJ	NA	NA	NA	NA	132
A1_psaJ	A4_psaJ	NA	NA	NA	NA	132
A1_psaJ	A7_psaJ	NA	NA	NA	NA	132
A1_psbD	A3-1_psbD	NA	NA	NA	NA	1059
A1_psbD	A3-2_psbD	NA	NA	NA	NA	1059
A1_psbD	A3_psbD	NA	NA	NA	NA	1059
A1_psbD	A4_psbD	NA	NA	NA	NA	1059
A1_psbF	A3-1_psbF	NA	NA	NA	NA	117
A1_psbF	A3-2_psbF	NA	NA	NA	NA	117
A1_psbF	A3_psbF	NA	NA	NA	NA	117
A1_psbF	A4_psbF	NA	NA	NA	NA	117
A1_psbF	MH743153_psbF	NA	NA	NA	NA	117
A1_psbF	MH743154_psbF	NA	NA	NA	NA	117
A1_psbF	MK327551_psbF	NA	NA	NA	NA	117
A1_psbF	MK327553_psbF	NA	NA	NA	NA	117
A1_psbF	MN046881_psbF	NA	NA	NA	NA	117
A1_psbF	MN046884_psbF	NA	NA	NA	NA	117
A1_psbF	MN551187_psbF	NA	NA	NA	NA	117
A1_psbH	A3-1_psbH	NA	NA	NA	NA	219
A1_psbH	A3-2_psbH	NA	NA	NA	NA	219
A1_psbH	A3_psbH	NA	NA	NA	NA	219
A1_psbH	A4_psbH	NA	NA	NA	NA	219
A1_psbH	A7_psbH	NA	NA	NA	NA	219
A1_psbJ	A3-1_psbJ	NA	NA	NA	NA	120
A1_psbJ	A3-2_psbJ	NA	NA	NA	NA	120
A1_psbJ	A3_psbJ	NA	NA	NA	NA	120
A1_psbJ	A4_psbJ	NA	NA	NA	NA	120
A1_psbJ	A7_psbJ	NA	NA	NA	NA	120
A1_psbJ	MN046881_psbJ	NA	NA	NA	NA	120
A1_psbJ	MN551187_psbJ	NA	NA	NA	NA	120
A1_psbJ	MN551188_psbJ	NA	NA	NA	NA	120
A1_psbL	A3-1_psbL	NA	NA	NA	NA	114
A1_psbL	A3-2_psbL	NA	NA	NA	NA	114
A1_psbL	A3_psbL	NA	NA	NA	NA	114
A1_psbL	A4_psbL	NA	NA	NA	NA	114
A1_psbL	A7_psbL	NA	NA	NA	NA	114
A1_psbL	KR262889_psbL	NA	NA	NA	NA	114
A1_psbL	MK327553_psbL	NA	NA	NA	NA	114
A1_psbL	MN046881_psbL	NA	NA	NA	NA	114
A1_psbL	MN046884_psbL	NA	NA	NA	NA	114
A1_psbL	MN551187_psbL	NA	NA	NA	NA	114
A1_psbL	MN551188_psbL	NA	NA	NA	NA	114
A1_psbM	A3-1_psbM	NA	NA	NA	NA	102
A1_psbM	A3-2_psbM	NA	NA	NA	NA	102
A1_psbM	A3_psbM	NA	NA	NA	NA	102
A1_psbM	A4_psbM	NA	NA	NA	NA	102
A1_psbM	MN046881_psbM	NA	NA	NA	NA	102
A1_psbM	MN551188_psbM	NA	NA	NA	NA	102
A1_psbT	A3-1_psbT	NA	NA	NA	NA	105
A1_psbT	A3-2_psbT	NA	NA	NA	NA	105
A1_psbT	A3_psbT	NA	NA	NA	NA	105
A1_psbT	A4_psbT	NA	NA	NA	NA	105
A1_psbT	A7_psbT	NA	NA	NA	NA	105
A1_psbT	MN046881_psbT	NA	NA	NA	NA	105
A1_psbT	MN551188_psbT	NA	NA	NA	NA	105
A1_psbZ	A3-1_psbZ	NA	NA	NA	NA	186
A1_psbZ	A3-2_psbZ	NA	NA	NA	NA	186
A1_psbZ	A3_psbZ	NA	NA	NA	NA	186
A1_psbZ	A4_psbZ	NA	NA	NA	NA	186
A1_psbZ	A7_psbZ	NA	NA	NA	NA	186
A1_psbZ	KR262889_psbZ	NA	NA	NA	NA	186
A1_psbZ	MN046881_psbZ	NA	NA	NA	NA	186
A1_psbZ	MN046884_psbZ	NA	NA	NA	NA	186
A1_psbZ	MN551188_psbZ	NA	NA	NA	NA	186
A1_rpl2	A3-1_rpl2	NA	NA	NA	NA	831
A1_rpl2	A3-2_rpl2	NA	NA	NA	NA	831
A1_rpl2	A3_rpl2	NA	NA	NA	NA	831
A1_rpl2	A4_rpl2	NA	NA	NA	NA	819
A1_rpl2	A7_rpl2	NA	NA	NA	NA	819
A1_rpl33	A3-1_rpl33	NA	NA	NA	NA	198
A1_rpl33	A3-2_rpl33	NA	NA	NA	NA	198
A1_rpl33	A3_rpl33	NA	NA	NA	NA	198
A1_rpl33	A4_rpl33	NA	NA	NA	NA	198
A1_rpl33	MN046881_rpl33	NA	NA	NA	NA	198
A1_rpl36	A3-1_rpl36	NA	NA	NA	NA	111
A1_rpl36	A3-2_rpl36	NA	NA	NA	NA	111
A1_rpl36	A3_rpl36	NA	NA	NA	NA	111
A1_rpl36	A4_rpl36	NA	NA	NA	NA	111
A1_rpl36	A7_rpl36	NA	NA	NA	NA	111
A1_rpl36	MN046881_rpl36	NA	NA	NA	NA	111
A1_rpl36	MN046884_rpl36	NA	NA	NA	NA	111
A1_rpl36	MN046895_rpl36	NA	NA	NA	NA	111
A1_rpl36	MN551187_rpl36	NA	NA	NA	NA	111
A1_rps7	A7_rps7	NA	NA	NA	NA	465
A1_rps7	MN046881_rps7	NA	NA	NA	NA	465
Plant name	Sample no.	Family	Subfamily	GenBank accession no.
Aglaonema modestum	A1	Araceae	Philodendroideae	OK094437
Aglaonema ‘Red Valentine’	A3	Araceae	Philodendroideae	OK094434
Aglaonema ‘Hong Yan’	A3-1	Araceae	Philodendroideae	OK094436
Aglaonema ‘Hong Jian’	A3-2	Araceae	Philodendroideae	OK094435
Aglaonema ‘Lady Valentine’	A4	Araceae	Philodendroideae	MK262737
Aglaonema ‘Red Vein’	A7	Araceae	Philodendroideae	MK262738
Aglaonema costatum		Araceae	Philodendroideae	MN046881
Dieffenbachia seguine		Araceae	Philodendroideae	KR262889
Zantedeschia rehmannii		Araceae	Philodendroideae	MH743154
Zantedeschia elliottiana		Araceae	Philodendroideae	MH743153
Zantedeschia hybrid cultivar cultivar Gag-Si		Araceae	Philodendroideae	MK327551
Zantedeschia aethiopica cultivar Silky White		Araceae	Philodendroideae	MK327553
Anchomanes hookeri		Araceae	Philodendroideae	MN551188
Philodendron lanceolatum		Araceae	Philodendroideae	MN551187
Taccarum caudatum		Araceae	Philodendroideae	MN046895
Anubias heterophylla		Araceae	Philodendroideae	MN046884

## Sheet: P<0.05
Ref	Query	Ka	Ks	Ka/Ks	P-Value(Fisher)	Length
A1_atpE	A7_atpE	0.00342106	6.84212e-05	50	0	402
A1_atpE	MN046881_atpE	0.00418209	8.36417e-05	50	0	402
A1_atpI	A3-1_atpI	0.00187538	3.75075e-05	50	0	741
A1_atpI	A3-2_atpI	0.00187538	3.75075e-05	50	0	741
A1_atpI	A3_atpI	0.00187538	3.75075e-05	50	0	741
A1_atpI	A4_atpI	0.00187538	3.75075e-05	50	0	741
A1_atpI	A7_atpI	0.00187538	3.75075e-05	50	0	741
A1_atpI	MN046881_atpI	0.00187538	3.75075e-05	50	0	741
A1_ndhI	A3-1_ndhI	0.00241546	4.83092e-05	50	0	540
A1_ndhI	A3-2_ndhI	0.00241546	4.83092e-05	50	0	540
A1_ndhI	A3_ndhI	0.00241546	4.83092e-05	50	0	540
A1_ndhI	A4_ndhI	0.00241546	4.83092e-05	50	0	540
A1_ndhI	A7_ndhI	0.00241546	4.83092e-05	50	0	540
A1_ndhJ	MN046881_ndhJ	0.00292379	5.84759e-05	50	0	474
A1_petL	MN551188_petL	0.0133747	0.000267494	50	0	93
A1_petN	MN046881_petN	0.0169108	0.000338216	50	0	87
A1_psaI	MH743153_psaI	0.0125047	0.000250093	50	0	108
A1_psaJ	MN046881_psaJ	0.0100105	0.00020021	50	0	132
A1_psbF	MN551188_psbF	0.0116161	0.000232322	50	0	117
A1_psbJ	KR262889_psbJ	0.0106604	0.000213209	50	0	120
A1_psbJ	MN046884_psbJ	0.0106604	0.000213209	50	0	120
A1_psbJ	MN046895_psbJ	0.0106604	0.000213209	50	0	120
A1_psbK	A3-1_psbK	0.00690571	0.000138114	50	0	186
A1_psbK	A3-2_psbK	0.00690571	0.000138114	50	0	186
A1_psbK	A3_psbK	0.00690571	0.000138114	50	0	186
A1_psbK	A4_psbK	0.00690571	0.000138114	50	0	186
A1_psbK	A7_psbK	0.00690571	0.000138114	50	0	186
A1_psbK	MN046881_psbK	0.00690571	0.000138114	50	0	186
A1_rpl16	A3-1_rpl16	0.00319845	6.39689e-05	50	0	405
A1_rpl16	A3-2_rpl16	0.00319845	6.39689e-05	50	0	405
A1_rpl16	A3_rpl16	0.00319845	6.39689e-05	50	0	405
A1_rpl16	A4_rpl16	0.00319845	6.39689e-05	50	0	405
A1_rpl20	A3-1_rpl20	0.0038172	7.63441e-05	50	0	351
A1_rpl20	A3-2_rpl20	0.0038172	7.63441e-05	50	0	351
A1_rpl20	A3_rpl20	0.0038172	7.63441e-05	50	0	351
A1_rpl20	A4_rpl20	0.0038172	7.63441e-05	50	0	351
A1_rpl2	MN046881_rpl2	0.00166072	3.32145e-05	50	0	819
A1_rpl2	MN046884_rpl2	0.00157996	3.15992e-05	50	0	819
A1_rpl32	MN046884_rpl32	0.00777349	0.00015547	50	0	171
A1_rps11	A3-1_rps11	0.00311587	6.23174e-05	50	0	414
A1_rps11	A3-2_rps11	0.00311587	6.23174e-05	50	0	414
A1_rps11	A3_rps11	0.00311587	6.23174e-05	50	0	414
A1_rps11	A4_rps11	0.00311587	6.23174e-05	50	0	414
A1_rps11	A7_rps11	0.00311503	6.23005e-05	50	0	414
A1_rps15	A3-1_rps15	0.00529449	0.00010589	50	0	276
A1_rps15	A3-2_rps15	0.00529449	0.00010589	50	0	276
A1_rps15	A3_rps15	0.00529449	0.00010589	50	0	276
A1_rps15	A4_rps15	0.00529449	0.00010589	50	0	276
A1_rps16	MN046881_rps16	0.0054753	0.000109506	50	0	234
A1_rps18	MN046881_rps18	0.00399817	7.99633e-05	50	0	303
A1_rps8	MN046881_rps8	0.00333755	6.6751e-05	50	0	396
A1_rpl36	MK327553_rpl36	0.169469	0.00338939	50	0.0264932	111
A1_rpl2	MH743154_rpl2	0.0304038	0.00523574	5.80697	0.0182597	801
A1_rpl2	MK327551_rpl2	0.0304038	0.00523574	5.80697	0.0182597	801
A1_rps3	MN551188_rps3	0.063283	0.0166098	3.80999	0.0386237	654
A1_rps2	MN551188_rps2	0.0722475	0.0195561	3.69436	0.0181489	702
A1_ycf2	MH743154_ycf2	0.162991	0.071909	2.26662	3.28942e-17	6177
A1_ycf2	MK327551_ycf2	0.162991	0.071909	2.26662	3.28942e-17	6177
A1_rps2	MH743153_rps2	0.13814	0.0651378	2.12073	0.013772	708
A1_rps2	MH743154_rps2	0.131856	0.0646367	2.03995	0.0271662	708
A1_rps2	MK327551_rps2	0.131856	0.0646367	2.03995	0.0271662	708
A1_ycf2	MH743153_ycf2	0.167646	0.0841793	1.99153	1.13665e-13	6168
A1_ycf2	MK327553_ycf2	0.105365	0.0557139	1.89117	1.3345e-08	6510
A1_ycf2	MN551188_ycf2	0.0481046	0.0254735	1.88841	0.000123295	6645
A1_ycf1	MK327553_ycf1	0.179466	0.101041	1.77617	2.11126e-08	5127
A1_ycf1	MH743153_ycf1	0.270163	0.188791	1.43101	4.74394e-06	5148
A1_ycf1	MH743154_ycf1	0.255913	0.19185	1.33392	0.000305186	5130
A1_ycf1	MK327551_ycf1	0.255913	0.19185	1.33392	0.000305186	5130
A1_rpoC2	MH743154_rpoC2	0.0463659	0.0657636	0.705039	0.0235763	4080
A1_rpoC2	MK327551_rpoC2	0.0463659	0.0657636	0.705039	0.0235763	4080
A1_rpoC2	MH743153_rpoC2	0.0459759	0.0676252	0.679863	0.0145141	4080
A1_rpoC2	MK327553_rpoC2	0.0435051	0.0676927	0.642685	0.00544987	4080
A1_rpoB	MH743154_rpoB	0.0340343	0.0560338	0.607388	0.00978957	3183
A1_rpoB	MK327551_rpoB	0.0340343	0.0560338	0.607388	0.00978957	3183
A1_rpoC1	MK327553_rpoC1	0.0394976	0.0666006	0.593052	0.0199637	2043
A1_atpA	MK327553_atpA	0.0387672	0.0680756	0.569472	0.0316655	1521
A1_ycf2	MN046895_ycf2	0.00587437	0.0118267	0.496704	0.0221613	6885
A1_rpoB	MK327553_rpoB	0.0248237	0.0521394	0.476102	0.000416547	3207
A1_ndhI	MN551188_ndhI	0.00286001	0.00615804	0.464435	0	540
A1_rpoA	MH743154_rpoA	0.0289843	0.0646355	0.448426	0.0160097	1017
A1_rpoA	MK327551_rpoA	0.0289843	0.0646355	0.448426	0.0160097	1017
A1_ndhF	MN046881_ndhF	0.00575312	0.0130214	0.441821	0.044635	2232
A1_ycf1	MN046884_ycf1	0.0279963	0.0642275	0.435894	7.16144e-08	5658
A1_ccsA	MH743153_ccsA	0.0314928	0.0731632	0.430446	0.0115495	963
A1_ndhF	MN551188_ndhF	0.0164537	0.039827	0.413129	0.00488476	2211
A1_rpoC1	MN551188_rpoC1	0.0145211	0.0352543	0.411897	0.00565272	2049
A1_ycf2	KR262889_ycf2	0.00508589	0.0123849	0.410653	0.00465717	6894
A1_ccsA	MH743154_ccsA	0.0299502	0.0736155	0.406846	0.0093471	963
A1_ccsA	MK327551_ccsA	0.0299502	0.0736155	0.406846	0.0093471	963
A1_atpA	MN551188_atpA	0.0128926	0.0317325	0.406291	0.0248144	1521
A1_rpoA	MK327553_rpoA	0.0271733	0.0671845	0.404457	0.00760072	1017
A1_rpoB	A3-1_rpoB	0.00205809	0.00528324	0.389552	0.0425822	3216
A1_rpoB	A3-2_rpoB	0.00205809	0.00528324	0.389552	0.0425822	3216
A1_rpoB	A3_rpoB	0.00205809	0.00528324	0.389552	0.0425822	3216
A1_rpoB	A4_rpoB	0.00205809	0.00528324	0.389552	0.0425822	3216
A1_rpoC2	MN551188_rpoC2	0.0147414	0.0379322	0.388624	7.21135e-05	4104
A1_ccsA	KR262889_ccsA	0.0225195	0.0583298	0.386073	0.0125125	963
A1_petD	A3-1_petD	0.00295192	0.00765281	0.385731	0	480
A1_petD	A3-2_petD	0.00295192	0.00765281	0.385731	0	480
A1_petD	A3_petD	0.00295192	0.00765281	0.385731	0	480
A1_petD	A4_petD	0.00295192	0.00765281	0.385731	0	480
A1_ycf2	A7_ycf2	0.00114633	0.00300827	0.381059	0.0318304	6891
A1_atpE	MH743154_atpE	0.0240362	0.0645229	0.372523	0.0211003	402
A1_atpE	MK327551_atpE	0.0240362	0.0645229	0.372523	0.0211003	402
A1_atpI	MN551188_atpI	0.00189051	0.00509587	0.370988	0	741
A1_rpoB	MN551188_rpoB	0.00968941	0.0262745	0.368776	0.00138369	3216
A1_petA	MN551188_petA	0.00873258	0.0237035	0.368408	0.0233123	966
A1_ndhF	A3-1_ndhF	0.00360908	0.00983914	0.366808	0.0268357	2232
A1_ndhF	A3-2_ndhF	0.00360908	0.00983914	0.366808	0.0268357	2232
A1_ndhF	A3_ndhF	0.00360908	0.00983914	0.366808	0.0268357	2232
A1_ndhF	A4_ndhF	0.00360908	0.00983914	0.366808	0.0268357	2232
A1_cemA	MH743153_cemA	0.0235693	0.0643887	0.366048	0.0136123	474
A1_matK	MN046884_matK	0.01799	0.0491945	0.365692	0.00218495	1533
A1_rpoC2	MN046884_rpoC2	0.0137865	0.0379105	0.36366	1.97789e-05	4110
A1_atpI	MN046884_atpI	0.00567822	0.0156255	0.363394	0.0488231	741
A1_rpoB	A7_rpoB	0.0028793	0.00798144	0.36075	0.0195054	3216
A1_ycf1	MN046895_ycf1	0.037457	0.104289	0.359164	3.84611e-15	5640
A1_ccsA	MN046895_ccsA	0.0210333	0.0590937	0.355931	0.00362007	963
A1_ndhK	KR262889_ndhK	0.0101158	0.0284751	0.355252	0.0330752	744
A1_rpoA	KR262889_rpoA	0.0157028	0.0444819	0.353015	0.00618778	1017
A1_ndhC	MN046881_ndhC	0.00388163	0.011016	0.352363	0	360
A1_petA	KR262889_petA	0.0137807	0.039514	0.348755	0.00868984	960
A1_ycf1	MN551187_ycf1	0.0315893	0.0911012	0.346749	1.06516e-13	5592
A1_ndhG	MN551188_ndhG	0.0104953	0.0305665	0.34336	0.0355342	528
A1_ycf1	KR262889_ycf1	0.0315345	0.0919011	0.343135	3.52662e-15	5724
A1_matK	MK327553_matK	0.0269934	0.0788829	0.342196	8.05016e-05	1533
A1_rps16	MN046884_rps16	0.00617768	0.0184179	0.335417	0	234
A1_rps2	A7_rps2	0.00770514	0.0230738	0.333935	0.0294569	708
A1_rps2	MN046895_rps2	0.00769043	0.0232011	0.331468	0.0284662	708
A1_ndhK	MK327553_ndhK	0.0155343	0.0470144	0.330416	0.0102578	744
A1_ccsA	A3-1_ccsA	0.00930881	0.0281902	0.330215	0.0157051	963
A1_ccsA	A3-2_ccsA	0.00930881	0.0281902	0.330215	0.0157051	963
A1_ccsA	A3_ccsA	0.00930881	0.0281902	0.330215	0.0157051	963
A1_ccsA	A4_ccsA	0.00930881	0.0281902	0.330215	0.0157051	963
A1_rps2	A3-1_rps2	0.0076784	0.0233211	0.329248	0.0280434	708
A1_rps2	A3-2_rps2	0.0076784	0.0233211	0.329248	0.0280434	708
A1_rps2	A3_rps2	0.0076784	0.0233211	0.329248	0.0280434	708
A1_rps2	A4_rps2	0.0076784	0.0233211	0.329248	0.0280434	708
A1_psbH	MN551188_psbH	0.00625403	0.0190455	0.328372	0	219
A1_petB	MN046881_petB	0.00210215	0.00642601	0.327132	0	645
A1_ndhD	MN551188_ndhD	0.00976798	0.0299376	0.326278	0.00384342	1527
A1_rps2	MN046881_rps2	0.0057101	0.017694	0.322715	0.0369106	708
A1_matK	MN551187_matK	0.0294224	0.0917832	0.320565	1.12332e-05	1533
A1_rbcL	MN046881_rbcL	0.00348613	0.010933	0.318863	0.0366287	1440
A1_ndhK	MN551188_ndhK	0.00396232	0.0124889	0.317267	0.0482449	675
A1_psbI	MH743154_psbI	0.0420602	0.134456	0.312818	0.0351175	108
A1_psbI	MK327551_psbI	0.0420602	0.134456	0.312818	0.0351175	108
A1_psbI	A3-1_psbI	0.0124177	0.0397093	0.312716	0	108
A1_psbI	A3-2_psbI	0.0124177	0.0397093	0.312716	0	108
A1_psbI	A3_psbI	0.0124177	0.0397093	0.312716	0	108
A1_psbI	A4_psbI	0.0124177	0.0397093	0.312716	0	108
A1_psbI	A7_psbI	0.0124177	0.0397093	0.312716	0	108
A1_psbI	MN046881_psbI	0.0124177	0.0397093	0.312716	0	108
A1_psbI	MN551188_psbI	0.0124177	0.0397093	0.312716	0	108
A1_rpoC1	A7_rpoC1	0.00545927	0.0177057	0.308334	0.00884331	2049
A1_rpl14	A3-1_rpl14	0.00362751	0.0117686	0.308236	0	366
A1_rpl14	A3-2_rpl14	0.00362751	0.0117686	0.308236	0	366
A1_rpl14	A3_rpl14	0.00362751	0.0117686	0.308236	0	366
A1_rpl14	A4_rpl14	0.00362751	0.0117686	0.308236	0	366
A1_matK	MH743153_matK	0.0311832	0.101381	0.307584	2.4956e-06	1524
A1_matK	KR262889_matK	0.02601	0.084605	0.307428	1.51315e-05	1533
A1_ndhF	MH743153_ndhF	0.0283968	0.095699	0.29673	1.58711e-08	2214
A1_rpl20	MH743153_rpl20	0.0388505	0.131229	0.296051	0.00282248	351
A1_matK	MH743154_matK	0.0302002	0.10258	0.294407	1.45015e-06	1524
A1_matK	MK327551_matK	0.0302002	0.10258	0.294407	1.45015e-06	1524
A1_rpl20	MK327553_rpl20	0.0330944	0.112612	0.293878	0.0154365	351
A1_rpoC2	MN551187_rpoC2	0.0192444	0.0655221	0.293709	1.46546e-10	4116
A1_rpoC2	KR262889_rpoC2	0.0180869	0.0618041	0.29265	2.29412e-11	4116
A1_petL	MN046884_petL	0.0292445	0.10086	0.289952	0.0336616	93
A1_ndhB	MK327553_ndhB	0.00256291	0.0088557	0.289407	0.0302118	1530
A1_ndhD	MH743154_ndhD	0.0219922	0.0760253	0.289275	6.15153e-06	1500
A1_ndhD	MK327551_ndhD	0.0219922	0.0760253	0.289275	6.15153e-06	1500
A1_ndhD	MH743153_ndhD	0.0210155	0.0726627	0.28922	8.74403e-06	1500
A1_psbT	MN046884_psbT	0.0125805	0.0438131	0.28714	0	105
A1_ndhI	MN551187_ndhI	0.00486302	0.016975	0.286481	0.0386895	540
A1_ndhI	KR262889_ndhI	0.0123163	0.0431783	0.285242	0.0139661	540
A1_ndhI	MH743153_ndhI	0.01229	0.0432543	0.284133	0.0129891	540
A1_ndhI	MH743154_ndhI	0.01229	0.0432543	0.284133	0.0129891	540
A1_ndhI	MK327551_ndhI	0.01229	0.0432543	0.284133	0.0129891	540
A1_ndhI	MK327553_ndhI	0.01229	0.0432543	0.284133	0.0129891	540
A1_ndhJ	MH743154_ndhJ	0.0117239	0.0413066	0.283826	0.0155293	474
A1_ndhJ	MK327551_ndhJ	0.0117239	0.0413066	0.283826	0.0155293	474
A1_atpH	MH743153_atpH	0.0164981	0.0581607	0.283665	0.0250471	243
A1_ndhA	MN551188_ndhA	0.00844738	0.0298043	0.283429	0.00508642	1089
A1_psbT	MN551187_psbT	0.0125213	0.0445793	0.280876	0	105
A1_ccsA	MN046884_ccsA	0.0206466	0.0735283	0.280798	0.000297934	963
A1_ndhF	A7_ndhF	0.00412331	0.0148552	0.277566	0.00446668	2232
A1_matK	MN046895_matK	0.0228572	0.0826238	0.276642	9.75726e-07	1533
A1_rpl22	MN551187_rpl22	0.0146763	0.0530962	0.27641	0.0444252	396
A1_ndhF	MK327553_ndhF	0.0243625	0.0888969	0.274054	5.083e-09	2217
A1_rbcL	MN046884_rbcL	0.00797112	0.0291667	0.273296	0.0030338	1440
A1_ndhF	MH743154_ndhF	0.0257058	0.0940737	0.273251	5.85938e-09	2214
A1_ndhF	MK327551_ndhF	0.0257058	0.0940737	0.273251	5.85938e-09	2214
A1_rps2	MN046884_rps2	0.00776216	0.0285769	0.271624	0.0110606	708
A1_atpF	MN046895_atpF	0.0114232	0.0422736	0.27022	0.0154874	543
A1_psaJ	MN551188_psaJ	0.0302852	0.112195	0.269933	0.0250606	132
A1_rps16	MK327553_rps16	0.0210792	0.0783735	0.268958	0.0190851	234
A1_rps2	MN551187_rps2	0.00773708	0.0288227	0.268437	0.0107734	708
A1_ndhA	MN046895_ndhA	0.0126104	0.04714	0.26751	0.000510867	1089
A1_matK	MN551188_matK	0.00896825	0.0335437	0.26736	0.00126071	1533
A1_rpoC1	A3-1_rpoC1	0.00478035	0.0179354	0.266531	0.0052978	2049
A1_rpoC1	A3-2_rpoC1	0.00478035	0.0179354	0.266531	0.0052978	2049
A1_rpoC1	A3_rpoC1	0.00478035	0.0179354	0.266531	0.0052978	2049
A1_rpoC1	A4_rpoC1	0.00478035	0.0179354	0.266531	0.0052978	2049
A1_ndhC	MK327553_ndhC	0.0157431	0.0593301	0.265348	0.0214731	360
A1_rpoB	MN046884_rpoB	0.00912487	0.0344904	0.264563	2.23289e-06	3216
A1_rpl16	MN551187_rpl16	0.0127748	0.0484683	0.26357	0.0271775	405
A1_rps8	MH743154_rps8	0.0216145	0.0823002	0.26263	0.00601167	396
A1_rps8	MK327551_rps8	0.0216145	0.0823002	0.26263	0.00601167	396
A1_petB	A3-1_petB	0.00197951	0.00760262	0.260372	0	645
A1_petB	A3-2_petB	0.00197951	0.00760262	0.260372	0	645
A1_petB	A3_petB	0.00197951	0.00760262	0.260372	0	645
A1_rps7	KR262889_rps7	0.00273539	0.0106323	0.257271	0	465
A1_atpB	MK327553_atpB	0.0170023	0.0662013	0.256827	3.01821e-06	1494
A1_rpoC2	MN046895_rpoC2	0.0186613	0.072904	0.255971	9.23417e-14	4116
A1_ycf4	MN046884_ycf4	0.0103502	0.0405622	0.255169	0.033924	552
A1_petA	MH743153_petA	0.0147107	0.0579915	0.25367	0.000241113	960
A1_ndhJ	MK327553_ndhJ	0.0121476	0.0481017	0.25254	0.00634476	474
A1_psbK	MN551188_psbK	0.00684449	0.0271455	0.252141	0	186
A1_ndhC	A3-1_ndhC	0.00352406	0.0140098	0.251543	0	360
A1_ndhC	A3-2_ndhC	0.00352406	0.0140098	0.251543	0	360
A1_ndhC	A3_ndhC	0.00352406	0.0140098	0.251543	0	360
A1_ndhC	A4_ndhC	0.00352406	0.0140098	0.251543	0	360
A1_ccsA	MK327553_ccsA	0.0229898	0.0921532	0.249474	6.44614e-05	963
A1_ndhD	MK327553_ndhD	0.0190781	0.0765002	0.249387	1.09649e-06	1500
A1_rpl32	KR262889_rpl32	0.0150731	0.0611721	0.246405	0.0251583	171
A1_petA	MK327553_petA	0.0156372	0.0640436	0.244165	0.000560053	960
A1_cemA	MN046884_cemA	0.0131574	0.053888	0.244162	0.0111528	474
A1_ycf4	MH743153_ycf4	0.0154402	0.0640731	0.240978	0.00252813	552
A1_ycf4	MH743154_ycf4	0.0154402	0.0640731	0.240978	0.00252813	552
A1_ycf4	MK327551_ycf4	0.0154402	0.0640731	0.240978	0.00252813	552
A1_ndhF	KR262889_ndhF	0.0225532	0.0941982	0.239423	5.76712e-10	2202
A1_rps11	MN046881_rps11	0.00306034	0.0127991	0.239106	0	414
A1_ndhJ	MH743153_ndhJ	0.0117691	0.0495273	0.237629	0.00611473	474
A1_petA	MH743154_petA	0.0147403	0.0621149	0.237307	0.000104172	960
A1_petA	MK327551_petA	0.0147403	0.0621149	0.237307	0.000104172	960
A1_ccsA	MN551187_ccsA	0.0216439	0.0916193	0.236237	1.5376e-05	963
A1_petA	MN046884_petA	0.0112683	0.0487502	0.231144	0.000303004	960
A1_rpl16	MN046895_rpl16	0.0134938	0.0586668	0.230007	0.0118502	405
A1_ndhI	MN046884_ndhI	0.00813093	0.035498	0.229053	0.010196	540
A1_ndhD	A7_ndhD	0.00182806	0.00819852	0.222974	0.018831	1500
A1_rpl20	MH743154_rpl20	0.0292566	0.131667	0.2222	0.00289539	351
A1_rpl20	MK327551_rpl20	0.0292566	0.131667	0.2222	0.00289539	351
A1_ndhK	MN046895_ndhK	0.00695137	0.0313141	0.221988	0.00621478	744
A1_rps8	MH743153_rps8	0.0181288	0.0827282	0.219137	0.00328875	396
A1_rbcL	KR262889_rbcL	0.0175835	0.0806625	0.217988	5.49942e-07	1431
A1_rbcL	MN551188_rbcL	0.0126458	0.0580257	0.217935	1.50595e-05	1440
A1_rps4	KR262889_rps4	0.00678443	0.0314358	0.215818	0.0327975	603
A1_atpA	MN046895_atpA	0.0124096	0.0584153	0.212438	2.78242e-06	1521
A1_ndhK	MH743154_ndhK	0.0102728	0.048534	0.211661	0.00160514	741
A1_ndhK	MK327551_ndhK	0.0102728	0.048534	0.211661	0.00160514	741
A1_psbT	MH743153_psbT	0.0142072	0.0679438	0.209103	0	105
A1_ndhC	MN551188_ndhC	0.00758139	0.0365137	0.207631	0.020391	360
A1_atpB	MH743153_atpB	0.0158343	0.0765094	0.206959	9.67647e-08	1494
A1_ccsA	MN551188_ccsA	0.00894657	0.043889	0.203845	0.0013191	963
A1_ndhD	MN046884_ndhD	0.0108377	0.0538586	0.201226	8.62159e-06	1527
A1_ycf4	MK327553_ycf4	0.0154406	0.076793	0.201068	0.00172081	552
A1_ndhK	MN046884_ndhK	0.007157	0.0356174	0.200941	0.00317322	744
A1_ndhA	MK327553_ndhA	0.00871418	0.0433796	0.200882	0.000160239	1089
A1_ndhF	MN046895_ndhF	0.018971	0.0957225	0.198188	6.11716e-12	2229
A1_rpoA	MN046895_rpoA	0.0147113	0.0747037	0.196929	2.34911e-05	1017
A1_rpoC1	MN046884_rpoC1	0.00536191	0.027229	0.196919	4.68393e-05	2049
A1_ndhF	MN551187_ndhF	0.0176273	0.0905809	0.194602	1.5358e-11	2226
A1_rpl33	KR262889_rpl33	0.00612361	0.0318852	0.192052	0	198
A1_rpl33	MN046895_rpl33	0.00612361	0.0318852	0.192052	0	198
A1_ycf4	MN046881_ycf4	0.00255088	0.0133186	0.191528	0	552
A1_ndhA	KR262889_ndhA	0.0113553	0.0595458	0.190698	1.39876e-05	1089
A1_cemA	MN551187_cemA	0.012463	0.0681971	0.18275	0.000592123	474
A1_rpl32	MN046895_rpl32	0.0141983	0.077795	0.182509	0.017347	171
A1_ndhK	MH743153_ndhK	0.00856277	0.0471625	0.181559	0.000905864	744
A1_ndhD	MN046895_ndhD	0.0105854	0.0591834	0.178858	2.61772e-07	1527
A1_ndhD	KR262889_ndhD	0.0115768	0.0655039	0.176735	1.42163e-07	1500
A1_rbcL	MN551187_rbcL	0.0079257	0.0449152	0.176459	4.17895e-05	1431
A1_ndhA	MH743153_ndhA	0.00751433	0.0427261	0.175872	7.87955e-05	1089
A1_ycf3	MN551188_ycf3	0.00274502	0.0156081	0.175871	0	501
A1_cemA	MN551188_cemA	0.00776627	0.0443065	0.175285	0.005538	474
A1_atpB	MN551188_atpB	0.00475159	0.0272429	0.174416	0.000782692	1494
A1_petD	MN551188_petD	0.00572637	0.0333538	0.171686	0.0059737	480
A1_rpoC1	KR262889_rpoC1	0.00980828	0.0572762	0.171245	9.43286e-09	2049
A1_atpA	MN046884_atpA	0.0054787	0.0321006	0.170672	0.000296534	1521
A1_rbcL	MN046895_rbcL	0.0133279	0.0789535	0.168807	1.14224e-07	1434
A1_ndhD	MN551187_ndhD	0.013201	0.0783976	0.168386	6.32304e-09	1527
A1_petA	MN046895_petA	0.00878767	0.0534635	0.164368	2.90953e-05	960
A1_ndhD	A3-1_ndhD	0.00257275	0.0157314	0.163543	0.002748	1527
A1_ndhD	A3-2_ndhD	0.00257275	0.0157314	0.163543	0.002748	1527
A1_ndhD	A3_ndhD	0.00257275	0.0157314	0.163543	0.002748	1527
A1_petB	KR262889_petB	0.0103833	0.0638079	0.162727	0.000354188	645
A1_ndhD	A4_ndhD	0.00260766	0.0163902	0.159098	0.00255576	1500
A1_atpB	MH743154_atpB	0.0130323	0.0820514	0.158832	1.25484e-09	1494
A1_atpB	MK327551_atpB	0.0130323	0.0820514	0.158832	1.25484e-09	1494
A1_rps3	MN046881_rps3	0.0038523	0.0243486	0.158214	0.00739424	654
A1_rps3	MN046884_rps3	0.00590147	0.0390786	0.151016	0.00206959	654
A1_ndhE	MK327553_ndhE	0.0133371	0.0885852	0.150557	0.00782094	303
A1_rbcL	MH743154_rbcL	0.0161093	0.107071	0.150455	3.38512e-11	1437
A1_rbcL	MK327551_rbcL	0.0161093	0.107071	0.150455	3.38512e-11	1437
A1_ndhF	MN046884_ndhF	0.00938413	0.0624257	0.150325	6.39324e-10	2226
A1_atpI	KR262889_atpI	0.00378989	0.0260222	0.145641	0.00202739	741
A1_ndhA	MH743154_ndhA	0.00623518	0.0430001	0.145004	2.76522e-05	1089
A1_ndhA	MK327551_ndhA	0.00623518	0.0430001	0.145004	2.76522e-05	1089
A1_psaJ	KR262889_psaJ	0.0215269	0.148761	0.144708	0.00344404	126
A1_rpl16	KR262889_rpl16	0.0102712	0.0714725	0.143709	0.00210777	405
A1_ndhI	MN046881_ndhI	0.00242158	0.0170741	0.141828	0	540
A1_ndhG	MH743153_ndhG	0.0078224	0.0556224	0.140634	0.00057721	528
A1_ndhG	MH743154_ndhG	0.0078224	0.0556224	0.140634	0.00057721	528
A1_ndhG	MK327551_ndhG	0.0078224	0.0556224	0.140634	0.00057721	528
A1_rbcL	MH743153_rbcL	0.0158659	0.113436	0.139867	7.51826e-12	1437
A1_rpoC1	MN046895_rpoC1	0.00712239	0.0509902	0.139682	7.636e-09	2049
A1_rpoC1	MN046881_rpoC1	0.00133108	0.00961026	0.138506	0.00170615	2049
A1_ndhG	MK327553_ndhG	0.0103161	0.0750771	0.137407	0.00013391	528
A1_rpoB	MN551187_rpoB	0.00734858	0.0536747	0.136909	5.54629e-14	3216
A1_rpoC1	MN551187_rpoC1	0.00656605	0.0483137	0.135904	8.89935e-09	2049
A1_rps11	KR262889_rps11	0.0115818	0.0867891	0.133448	0.00111347	414
A1_rpoB	KR262889_rpoB	0.00694845	0.0525001	0.132351	2.20266e-13	3216
A1_petB	MH743153_petB	0.00832987	0.0630527	0.13211	0.000140047	645
A1_petB	MH743154_petB	0.00832987	0.0630527	0.13211	0.000140047	645
A1_ndhG	MN551187_ndhG	0.015365	0.118544	0.129614	9.17818e-06	528
A1_rbcL	MK327553_rbcL	0.0179638	0.139927	0.128379	8.66944e-15	1437
A1_petB	MN551187_petB	0.00420465	0.0329513	0.127602	0.00175253	645
A1_atpB	MN551187_atpB	0.00563843	0.0444482	0.126854	6.80057e-07	1494
A1_petL	MN046895_petL	0.0140188	0.110751	0.126579	0	93
A1_psbK	MN046895_psbK	0.0140121	0.110891	0.12636	0.0025125	186
A1_cemA	MN046895_cemA	0.0113562	0.089894	0.126329	4.17084e-05	474
A1_psbK	MN046884_psbK	0.00687342	0.0546675	0.125731	0	186
A1_ndhA	A3-1_ndhA	0.00116004	0.00923309	0.12564	0	1089
A1_ndhA	A3-2_ndhA	0.00116004	0.00923309	0.12564	0	1089
A1_ndhA	A3_ndhA	0.00116004	0.00923309	0.12564	0	1089
A1_ndhA	A4_ndhA	0.00116004	0.00923309	0.12564	0	1089
A1_atpA	KR262889_atpA	0.00938938	0.0751792	0.124893	9.66512e-10	1521
A1_rpoA	MN551187_rpoA	0.0101992	0.0818537	0.124603	1.19381e-07	1017
A1_rps16	MN046895_rps16	0.00548222	0.0441923	0.124054	0	234
A1_ycf4	A3-1_ycf4	0.00227586	0.0185904	0.122421	0	552
A1_ycf4	A3-2_ycf4	0.00227586	0.0185904	0.122421	0	552
A1_ycf4	A3_ycf4	0.00227586	0.0185904	0.122421	0	552
A1_ycf4	A4_ycf4	0.00227586	0.0185904	0.122421	0	552
A1_ndhA	MN551187_ndhA	0.0127051	0.104187	0.121944	3.46584e-10	1089
A1_psaJ	MH743153_psaJ	0.040877	0.335365	0.121888	0.000109968	132
A1_psaJ	MH743154_psaJ	0.040877	0.335365	0.121888	0.000109968	132
A1_psaJ	MK327551_psaJ	0.040877	0.335365	0.121888	0.000109968	132
A1_ndhG	KR262889_ndhG	0.00945461	0.0779599	0.121275	0.00014227	528
A1_psaC	MN551188_psaC	0.0052027	0.0429554	0.121119	0	243
A1_ndhK	MN551187_ndhK	0.00767198	0.0634942	0.12083	0.00012319	738
A1_rps4	MN551187_rps4	0.00593626	0.049189	0.120683	0.000468694	603
A1_ndhK	MN046881_ndhK	0.00168714	0.0140557	0.120033	0	744
A1_atpF	KR262889_atpF	0.00722327	0.0608886	0.118631	0.000162968	543
A1_atpI	MH743154_atpI	0.00861076	0.0739883	0.11638	1.93231e-05	741
A1_atpI	MK327551_atpI	0.00861076	0.0739883	0.11638	1.93231e-05	741
A1_atpA	A7_atpA	0.000899889	0.00778473	0.115597	0	1521
A1_ndhK	A7_ndhK	0.00183173	0.0161739	0.113252	0	744
A1_rps11	MN551187_rps11	0.00848279	0.0749316	0.113207	0.000712332	414
A1_psbC	MN046895_psbC	0.00368503	0.0325885	0.113077	1.85462e-05	1419
A1_ndhK	A3-1_ndhK	0.00182679	0.0163189	0.111943	0	744
A1_ndhK	A3-2_ndhK	0.00182679	0.0163189	0.111943	0	744
A1_ndhK	A3_ndhK	0.00182679	0.0163189	0.111943	0	744
A1_ndhK	A4_ndhK	0.00182679	0.0163189	0.111943	0	744
A1_ycf3	A7_ycf3	0.00243173	0.0226	0.107599	0	504
A1_rpoB	MN046895_rpoB	0.00616572	0.0574419	0.107338	4.35014e-16	3216
A1_rps18	MN046895_rps18	0.00407468	0.0386572	0.105405	0	303
A1_ndhD	MN046881_ndhD	0.00171177	0.016249	0.105347	0.000698897	1527
A1_rps18	MN551187_rps18	0.00450676	0.042798	0.105303	0.0361411	303
A1_ndhA	MN046884_ndhA	0.00612374	0.0592838	0.103295	2.88747e-07	1089
A1_atpI	MH743153_atpI	0.00858038	0.0843717	0.101697	4.19424e-06	741
A1_atpI	MK327553_atpI	0.00697548	0.0704653	0.0989917	8.8929e-06	741
A1_cemA	KR262889_cemA	0.00854765	0.0868219	0.0984504	1.58661e-05	474
A1_rps7	MN046884_rps7	0.00251063	0.0266301	0.0942778	0	465
A1_rpl14	MN046884_rpl14	0.00357112	0.0380718	0.0937995	0	366
A1_psbI	MN551187_psbI	0.0132372	0.143069	0.0925229	0	108
A1_psbA	KR262889_psbA	0.00523164	0.0569176	0.091916	3.77019e-07	1059
A1_rps4	MN046895_rps4	0.0022874	0.0249511	0.0916756	0.017728	603
A1_ycf3	MK327553_ycf3	0.00567057	0.0628978	0.0901553	0.000990979	504
A1_rps8	MN046895_rps8	0.00669227	0.0749478	0.0892923	0.000147113	396
A1_ndhC	MH743153_ndhC	0.00778975	0.0875111	0.0890145	0.000303028	360
A1_ycf4	MN551187_ycf4	0.00833092	0.0937726	0.0888417	1.43001e-05	552
A1_petL	MK327553_petL	0.0133531	0.152865	0.0873527	0	93
A1_rps11	MN046884_rps11	0.00606526	0.0705485	0.0859729	0.000351945	414
A1_petB	MK327553_petB	0.00414519	0.0487791	0.0849788	0.000111059	645
A1_ndhJ	MN046895_ndhJ	0.00553794	0.0678852	0.081578	6.30089e-05	474
A1_ndhH	MK327553_ndhH	0.00336094	0.0416725	0.0806514	4.10961e-06	1179
A1_ycf3	MH743153_ycf3	0.00580936	0.0726723	0.0799391	0.00026683	504
A1_ycf3	MH743154_ycf3	0.00580936	0.0726723	0.0799391	0.00026683	504
A1_ycf3	MK327551_ycf3	0.00580936	0.0726723	0.0799391	0.00026683	504
A1_atpA	MN551187_atpA	0.00526489	0.0659323	0.0798529	3.24017e-10	1521
A1_psaC	MN046895_psaC	0.00518557	0.0661579	0.0783817	0	243
A1_ndhG	MN046895_ndhG	0.00513254	0.0665413	0.0771331	3.49033e-05	528
A1_atpB	A7_atpB	0.00102897	0.0133503	0.0770746	0.00441661	1494
A1_rpl20	KR262889_rpl20	0.00357578	0.0466605	0.0766339	0.0196616	351
A1_ndhH	MN551187_ndhH	0.00454711	0.0595496	0.0763584	6.24656e-08	1179
A1_petB	MN046895_petB	0.00563406	0.0744155	0.0757108	1.00692e-05	645
A1_psbC	MN046884_psbC	0.00197188	0.0269727	0.0731066	6.68449e-06	1419
A1_ndhH	MH743153_ndhH	0.004269	0.0586748	0.072757	2.46293e-07	1170
A1_ndhH	MH743154_ndhH	0.004269	0.0586748	0.072757	2.46293e-07	1170
A1_ndhH	MK327551_ndhH	0.004269	0.0586748	0.072757	2.46293e-07	1170
A1_psaC	KR262889_psaC	0.00544529	0.0759145	0.0717292	0	243
A1_ycf3	A3-1_ycf3	0.00243199	0.0340598	0.0714036	0	504
A1_ycf3	A3-2_ycf3	0.00243199	0.0340598	0.0714036	0	504
A1_ycf3	A3_ycf3	0.00243199	0.0340598	0.0714036	0	504
A1_ycf3	A4_ycf3	0.00243199	0.0340598	0.0714036	0	504
A1_psbI	KR262889_psbI	0.0123668	0.180684	0.0684447	0	108
A1_rps3	MN046895_rps3	0.00552163	0.0818117	0.0674919	5.97875e-06	654
A1_ycf4	MN046895_ycf4	0.00246887	0.0366878	0.067294	0	552
A1_psbC	MN551187_psbC	0.00295258	0.0441606	0.0668601	2.63867e-08	1419
A1_petB	MK327551_petB	0.00417101	0.062529	0.0667052	9.54077e-06	645
A1_psbB	MN046895_psbB	0.00346345	0.0528656	0.0655144	1.52695e-09	1524
A1_ndhC	KR262889_ndhC	0.00386774	0.059542	0.0649581	0	360
A1_ndhC	MN046895_ndhC	0.00386774	0.059542	0.0649581	0	360
A1_psaB	MN046881_psaB	0.00134375	0.0208703	0.0643854	1.34404e-05	2202
A1_psaB	MN551188_psaB	0.00134162	0.0209207	0.0641291	1.31967e-05	2202
A1_ndhE	MN551188_ndhE	0.00419545	0.0658871	0.0636763	0	303
A1_psbD	MH743153_psbD	0.00253618	0.0404916	0.0626348	2.30817e-06	1059
A1_psbD	MH743154_psbD	0.00253618	0.0404916	0.0626348	2.30817e-06	1059
A1_psbD	MK327551_psbD	0.00253618	0.0404916	0.0626348	2.30817e-06	1059
A1_ycf4	MN551188_ycf4	0.00228116	0.0370648	0.0615451	0	552
A1_petL	MH743153_petL	0.0137492	0.224998	0.0611083	0	93
A1_petL	MH743154_petL	0.0137492	0.224998	0.0611083	0	93
A1_petL	MK327551_petL	0.0137492	0.224998	0.0611083	0	93
A1_psaB	MK327553_psaB	0.00313326	0.0514837	0.0608592	1.93763e-13	2202
A1_psbH	MH743153_psbH	0.00610699	0.106706	0.0572322	0	219
A1_psbH	MH743154_psbH	0.00610699	0.106706	0.0572322	0	219
A1_psbH	MK327551_psbH	0.00610699	0.106706	0.0572322	0	219
A1_rps3	MN551187_rps3	0.00739128	0.130421	0.0566723	2.76152e-08	654
A1_ndhG	MN046884_ndhG	0.0026033	0.0464296	0.0560699	0	528
A1_ndhC	MN551187_ndhC	0.00391076	0.0710347	0.0550542	0	360
A1_psbA	MH743153_psbA	0.0045747	0.0833715	0.0548713	2.19128e-09	1059
A1_psaJ	MK327553_psaJ	0.010091	0.184806	0.0546034	0	132
A1_psbC	KR262889_psbC	0.00302066	0.0553923	0.0545321	3.4284e-10	1419
A1_ycf4	KR262889_ycf4	0.00249329	0.0458076	0.0544296	0	552
A1_psbA	MN551187_psbA	0.00261185	0.0490984	0.0531963	1.39271e-07	1059
A1_ndhE	MN046884_ndhE	0.00407584	0.0773763	0.0526756	0	303
A1_ndhJ	MN551187_ndhJ	0.00285938	0.0545271	0.0524397	0	474
A1_psbA	MH743154_psbA	0.00459991	0.088183	0.0521632	5.84931e-10	1059
A1_psbA	MK327551_psbA	0.00459991	0.088183	0.0521632	5.84931e-10	1059
A1_ndhJ	KR262889_ndhJ	0.00281799	0.0541752	0.0520162	0	474
A1_rps3	KR262889_rps3	0.00549658	0.106784	0.0514738	1.29146e-07	654
A1_ndhH	MN046884_ndhH	0.00376693	0.0734294	0.0513	1.88829e-10	1179
A1_psbA	MK327553_psbA	0.00386585	0.0759906	0.0508728	2.90748e-10	1059
A1_psbI	MN046895_psbI	0.0132573	0.266716	0.0497056	0	108
A1_ndhH	MN551188_ndhH	0.00219791	0.0442925	0.0496226	3.81885e-07	1179
A1_petB	MN046884_petB	0.00205572	0.0421292	0.0487955	0	645
A1_rps11	MN046895_rps11	0.0057728	0.118909	0.0485481	5.26743e-06	414
A1_psbH	MN046895_psbH	0.00622085	0.128998	0.0482245	0	219
A1_psaB	MH743153_psaB	0.00250349	0.0553273	0.0452487	2.43872e-15	2202
A1_atpB	MN046895_atpB	0.00239297	0.0537784	0.0444968	1.56593e-10	1494
A1_psaB	A7_psaB	0.000626721	0.0141472	0.0443	0	2202
A1_psaB	A3-1_psaB	0.000625906	0.0142014	0.0440736	0	2202
A1_psaB	A3-2_psaB	0.000625906	0.0142014	0.0440736	0	2202
A1_psaB	A3_psaB	0.000625906	0.0142014	0.0440736	0	2202
A1_psaB	A4_psaB	0.000625906	0.0142014	0.0440736	0	2202
A1_psaB	MN551187_psaB	0.0021033	0.0477979	0.0440041	1.87386e-12	2202
A1_ndhC	MH743154_ndhC	0.00384886	0.0881992	0.0436383	0	360
A1_ndhC	MK327551_ndhC	0.00384886	0.0881992	0.0436383	0	360
A1_ndhH	MN046895_ndhH	0.00342037	0.0789623	0.0433164	3.05283e-11	1179
A1_psaB	MH743154_psaB	0.00280316	0.0655624	0.0427557	1.42583e-16	2202
A1_psaB	MK327551_psaB	0.00280316	0.0655624	0.0427557	1.42583e-16	2202
A1_petD	MN046895_petD	0.0028918	0.0686392	0.0421305	0	480
A1_psbB	MN551188_psbB	0.000891355	0.0211701	0.0421044	0	1524
A1_psaB	MN046895_psaB	0.00127633	0.0310437	0.041114	3.32362e-10	2202
A1_psbB	KR262889_psbB	0.0019048	0.0491305	0.0387701	3.59336e-09	1524
A1_rps18	KR262889_rps18	0.00394557	0.103813	0.0380064	0	303
A1_psbA	MN046895_psbA	0.00356369	0.101071	0.0352592	1.16745e-12	1059
A1_psbC	MH743153_psbC	0.00194336	0.0569911	0.0340993	1.59512e-11	1419
A1_psbC	MH743154_psbC	0.00194336	0.0569911	0.0340993	1.59512e-11	1419
A1_psbC	MK327551_psbC	0.00194336	0.0569911	0.0340993	1.59512e-11	1419
A1_psbB	MN551187_psbB	0.00174095	0.0519836	0.0334904	4.6951e-11	1524
A1_petD	KR262889_petD	0.00289964	0.0868552	0.0333847	0	480
A1_ndhJ	MN046884_ndhJ	0.00255901	0.0772963	0.0331065	0	474
A1_psbC	MN551188_psbC	0.000899238	0.0279662	0.0321544	0	1419
A1_atpB	KR262889_atpB	0.00157017	0.0537026	0.0292382	1.5953e-11	1494
A1_psbC	MK327553_psbC	0.00188381	0.0647607	0.0290888	1.04717e-12	1419
A1_psbB	MN046884_psbB	0.000896907	0.0316026	0.0283808	0	1524
A1_psbD	MK327553_psbD	0.00126305	0.0450285	0.0280501	0	1059
A1_ndhH	KR262889_ndhH	0.00253223	0.0934265	0.027104	5.65978e-14	1179
A1_psbB	MK327553_psbB	0.00171844	0.0663559	0.0258973	9.35774e-14	1524
A1_psbA	MN046884_psbA	0.00128296	0.0549214	0.0233599	0	1059
A1_atpB	MN046884_atpB	0.000919544	0.0409847	0.0224363	0	1494
A1_psbB	MH743154_psbB	0.00174827	0.0816913	0.0214009	6.86635e-17	1524
A1_psbB	MK327551_psbB	0.00174827	0.0816913	0.0214009	6.86635e-17	1524
A1_psaB	KR262889_psaB	0.000636591	0.0311684	0.0204242	0	2202
A1_psaB	MN046884_psaB	0.000588455	0.0299758	0.019631	0	2202
A1_psbB	MH743153_psbB	0.000900312	0.0851306	0.0105757	0	1524
A1_atpA	A3-1_atpA	4.62861e-06	0.00462861	0.001	0	1521
A1_atpA	A3-2_atpA	4.62861e-06	0.00462861	0.001	0	1521
A1_atpA	A3_atpA	4.62861e-06	0.00462861	0.001	0	1521
A1_atpA	A4_atpA	4.62861e-06	0.00462861	0.001	0	1521
A1_atpA	MN046881_atpA	9.03587e-06	0.00903587	0.001	0	1521
A1_atpB	A3-1_atpB	2.30619e-05	0.0230619	0.001	0	1494
A1_atpB	A3-2_atpB	2.30619e-05	0.0230619	0.001	0	1494
A1_atpB	A3_atpB	2.30619e-05	0.0230619	0.001	0	1494
A1_atpB	A4_atpB	2.30619e-05	0.0230619	0.001	0	1494
A1_atpB	MN046881_atpB	1.01501e-05	0.0101501	0.001	0	1494
A1_atpH	KR262889_atpH	8.35183e-05	0.0835183	0.001	0	243
A1_atpH	MN046884_atpH	0.000131059	0.131059	0.001	0	243
A1_atpH	MN046895_atpH	8.70036e-05	0.0870036	0.001	0	243
A1_atpH	MN551187_atpH	7.92458e-05	0.0792458	0.001	0	243
A1_atpH	MN551188_atpH	2.05408e-05	0.0205408	0.001	0	243
A1_cemA	MN046881_cemA	1.0547e-05	0.010547	0.001	0	474
A1_ndhA	A7_ndhA	1.71497e-05	0.0171497	0.001	0	1089
A1_ndhA	MN046881_ndhA	1.09584e-05	0.0109584	0.001	0	1089
A1_ndhC	A7_ndhC	1.17839e-05	0.0117839	0.001	0	360
A1_ndhC	MN046884_ndhC	7.52988e-05	0.0752988	0.001	0	360
A1_ndhE	KR262889_ndhE	2.79024e-05	0.0279024	0.001	0	303
A1_ndhE	MH743153_ndhE	7.22617e-05	0.0722617	0.001	0	303
A1_ndhE	MH743154_ndhE	7.22617e-05	0.0722617	0.001	0	303
A1_ndhE	MK327551_ndhE	7.22617e-05	0.0722617	0.001	0	303
A1_ndhE	MN046895_ndhE	3.47346e-05	0.0347346	0.001	0	303
A1_ndhE	MN551187_ndhE	0.000109929	0.109929	0.001	0	303
A1_ndhG	A3-1_ndhG	1.48448e-05	0.0148448	0.001	0	528
A1_ndhG	A3-2_ndhG	1.48448e-05	0.0148448	0.001	0	528
A1_ndhG	A3_ndhG	1.48448e-05	0.0148448	0.001	0	528
A1_ndhG	A4_ndhG	1.48448e-05	0.0148448	0.001	0	528
A1_ndhG	A7_ndhG	2.26682e-05	0.0226682	0.001	0	528
A1_ndhG	MN046881_ndhG	8.33371e-06	0.00833371	0.001	0	528
A1_ndhH	A3-1_ndhH	7.66173e-06	0.00766173	0.001	0	1179
A1_ndhH	A3-2_ndhH	7.66173e-06	0.00766173	0.001	0	1179
A1_ndhH	A3_ndhH	7.66173e-06	0.00766173	0.001	0	1179
A1_ndhH	A4_ndhH	7.66173e-06	0.00766173	0.001	0	1179
A1_ndhH	A7_ndhH	7.66173e-06	0.00766173	0.001	0	1179
A1_ndhH	MN046881_ndhH	1.72969e-05	0.0172969	0.001	0	1179
A1_ndhJ	A3-1_ndhJ	1.15309e-05	0.0115309	0.001	0	474
A1_ndhJ	A3-2_ndhJ	1.15309e-05	0.0115309	0.001	0	474
A1_ndhJ	A3_ndhJ	1.15309e-05	0.0115309	0.001	0	474
A1_ndhJ	A4_ndhJ	1.15309e-05	0.0115309	0.001	0	474
A1_ndhJ	A7_ndhJ	1.54309e-05	0.0154309	0.001	0	474
A1_petD	MH743153_petD	6.71728e-05	0.0671728	0.001	0	480
A1_petD	MH743154_petD	6.71728e-05	0.0671728	0.001	0	480
A1_petD	MK327551_petD	6.71728e-05	0.0671728	0.001	0	480
A1_petD	MK327553_petD	5.83402e-05	0.0583402	0.001	0	480
A1_petD	MN046884_petD	5.9243e-05	0.059243	0.001	0	480
A1_petD	MN551187_petD	6.35007e-05	0.0635007	0.001	0	480
A1_petG	KR262889_petG	5.02097e-05	0.0502097	0.001	0	111
A1_petG	MN046895_petG	5.02097e-05	0.0502097	0.001	0	111
A1_petL	KR262889_petL	0.000114358	0.114358	0.001	0	93
A1_petL	MN551187_petL	5.70033e-05	0.0570033	0.001	0	93
A1_petN	KR262889_petN	3.52849e-05	0.0352849	0.001	0	87
A1_petN	MN046895_petN	3.60452e-05	0.0360452	0.001	0	87
A1_psaC	A3-1_psaC	1.8835e-05	0.018835	0.001	0	243
A1_psaC	A3-2_psaC	1.8835e-05	0.018835	0.001	0	243
A1_psaC	A3_psaC	1.8835e-05	0.018835	0.001	0	243
A1_psaC	A4_psaC	1.8835e-05	0.018835	0.001	0	243
A1_psaC	A7_psaC	3.34327e-05	0.0334327	0.001	0	243
A1_psaC	MH743153_psaC	0.000146835	0.146835	0.001	0	243
A1_psaC	MH743154_psaC	0.000110426	0.110426	0.001	0	243
A1_psaC	MK327551_psaC	0.000110426	0.110426	0.001	0	243
A1_psaC	MK327553_psaC	9.16796e-05	0.0916796	0.001	0	243
A1_psaC	MN046881_psaC	1.8835e-05	0.018835	0.001	0	243
A1_psaC	MN046884_psaC	1.8835e-05	0.018835	0.001	0	243
A1_psaC	MN551187_psaC	9.0485e-05	0.090485	0.001	0	243
A1_psaI	KR262889_psaI	3.35904e-05	0.0335904	0.001	0	108
A1_psaI	MN046895_psaI	3.35904e-05	0.0335904	0.001	0	108
A1_psaI	MN551188_psaI	3.38394e-05	0.0338394	0.001	0	108
A1_psaJ	MN046884_psaJ	3.05732e-05	0.0305732	0.001	0	132
A1_psaJ	MN551187_psaJ	4.84285e-05	0.0484285	0.001	0	132
A1_psbA	A3-1_psbA	2.50475e-05	0.0250475	0.001	0	1059
A1_psbA	A3-2_psbA	2.50475e-05	0.0250475	0.001	0	1059
A1_psbA	A3_psbA	2.50475e-05	0.0250475	0.001	0	1059
A1_psbA	A4_psbA	2.50475e-05	0.0250475	0.001	0	1059
A1_psbA	A7_psbA	2.14752e-05	0.0214752	0.001	0	1059
A1_psbA	MN046881_psbA	1.42222e-05	0.0142222	0.001	0	1059
A1_psbA	MN551188_psbA	1.79056e-05	0.0179056	0.001	0	1059
A1_psbB	A3-1_psbB	1.53353e-05	0.0153353	0.001	0	1524
A1_psbB	A3-2_psbB	1.53353e-05	0.0153353	0.001	0	1524
A1_psbB	A3_psbB	1.53353e-05	0.0153353	0.001	0	1524
A1_psbB	A4_psbB	1.53353e-05	0.0153353	0.001	0	1524
A1_psbB	A7_psbB	1.27674e-05	0.0127674	0.001	0	1524
A1_psbB	MN046881_psbB	5.08705e-06	0.00508705	0.001	0	1524
A1_psbC	A3-1_psbC	1.49848e-05	0.0149848	0.001	0	1383
A1_psbC	A3-2_psbC	1.49848e-05	0.0149848	0.001	0	1383
A1_psbC	A3_psbC	1.49848e-05	0.0149848	0.001	0	1383
A1_psbC	A4_psbC	1.44588e-05	0.0144588	0.001	0	1419
A1_psbC	A7_psbC	1.46217e-05	0.0146217	0.001	0	1419
A1_psbC	MN046881_psbC	1.89396e-05	0.0189396	0.001	0	1419
A1_psbD	A7_psbD	6.75638e-06	0.00675638	0.001	0	1059
A1_psbD	KR262889_psbD	3.26853e-05	0.0326853	0.001	0	1059
A1_psbD	MN046881_psbD	1.02942e-05	0.0102942	0.001	0	1059
A1_psbD	MN046884_psbD	2.07091e-05	0.0207091	0.001	0	1059
A1_psbD	MN046895_psbD	3.32777e-05	0.0332777	0.001	0	1059
A1_psbD	MN551187_psbD	2.59371e-05	0.0259371	0.001	0	1059
A1_psbD	MN551188_psbD	1.66587e-05	0.0166587	0.001	0	1059
A1_psbE	A3-1_psbE	1.89055e-05	0.0189055	0.001	0	249
A1_psbE	A3-2_psbE	1.89055e-05	0.0189055	0.001	0	249
A1_psbE	A3_psbE	1.89055e-05	0.0189055	0.001	0	249
A1_psbE	A4_psbE	1.89055e-05	0.0189055	0.001	0	249
A1_psbE	A7_psbE	1.89055e-05	0.0189055	0.001	0	249
A1_psbE	KR262889_psbE	3.77438e-05	0.0377438	0.001	0	249
A1_psbE	MH743153_psbE	1.89055e-05	0.0189055	0.001	0	249
A1_psbE	MH743154_psbE	1.89055e-05	0.0189055	0.001	0	249
A1_psbE	MK327551_psbE	1.89055e-05	0.0189055	0.001	0	249
A1_psbE	MK327553_psbE	1.89055e-05	0.0189055	0.001	0	249
A1_psbE	MN046881_psbE	1.89055e-05	0.0189055	0.001	0	249
A1_psbE	MN046884_psbE	5.93407e-05	0.0593407	0.001	0	249
A1_psbE	MN046895_psbE	3.77438e-05	0.0377438	0.001	0	249
A1_psbE	MN551187_psbE	1.89055e-05	0.0189055	0.001	0	249
A1_psbE	MN551188_psbE	1.89055e-05	0.0189055	0.001	0	249
A1_psbF	A7_psbF	3.08806e-05	0.0308806	0.001	0	117
A1_psbF	KR262889_psbF	3.20704e-05	0.0320704	0.001	0	117
A1_psbF	MN046895_psbF	7.2763e-05	0.072763	0.001	0	117
A1_psbH	KR262889_psbH	0.000106409	0.106409	0.001	0	219
A1_psbH	MK327553_psbH	0.000115124	0.115124	0.001	0	219
A1_psbH	MN046881_psbH	1.86309e-05	0.0186309	0.001	0	219
A1_psbH	MN046884_psbH	8.32396e-05	0.0832396	0.001	0	219
A1_psbH	MN551187_psbH	9.76604e-05	0.0976604	0.001	0	219
A1_psbJ	MH743153_psbJ	3.65692e-05	0.0365692	0.001	0	120
A1_psbJ	MH743154_psbJ	3.65692e-05	0.0365692	0.001	0	120
A1_psbJ	MK327551_psbJ	3.65692e-05	0.0365692	0.001	0	120
A1_psbJ	MK327553_psbJ	3.65692e-05	0.0365692	0.001	0	120
A1_psbL	MH743153_psbL	4.65418e-05	0.0465418	0.001	0	114
A1_psbL	MH743154_psbL	4.65418e-05	0.0465418	0.001	0	114
A1_psbL	MK327551_psbL	4.65418e-05	0.0465418	0.001	0	114
A1_psbL	MN046895_psbL	4.58182e-05	0.0458182	0.001	0	114
A1_psbM	A7_psbM	3.85428e-05	0.0385428	0.001	0	102
A1_psbM	KR262889_psbM	7.61989e-05	0.0761989	0.001	0	102
A1_psbM	MH743153_psbM	8.22721e-05	0.0822721	0.001	0	102
A1_psbM	MH743154_psbM	8.22721e-05	0.0822721	0.001	0	102
A1_psbM	MK327551_psbM	8.22721e-05	0.0822721	0.001	0	102
A1_psbM	MK327553_psbM	8.22721e-05	0.0822721	0.001	0	102
A1_psbM	MN046884_psbM	8.77594e-05	0.0877594	0.001	0	102
A1_psbM	MN046895_psbM	7.61989e-05	0.0761989	0.001	0	102
A1_psbM	MN551187_psbM	7.69296e-05	0.0769296	0.001	0	102
A1_psbT	KR262889_psbT	6.49316e-05	0.0649316	0.001	0	105
A1_psbT	MH743154_psbT	6.68984e-05	0.0668984	0.001	0	105
A1_psbT	MK327551_psbT	6.68984e-05	0.0668984	0.001	0	105
A1_psbT	MK327553_psbT	3.7259e-05	0.037259	0.001	0	105
A1_psbT	MN046895_psbT	3.7259e-05	0.037259	0.001	0	105
A1_psbZ	MN046895_psbZ	4.46539e-05	0.0446539	0.001	0	186
A1_psbZ	MN551187_psbZ	2.28533e-05	0.0228533	0.001	0	186
A1_rpl14	A7_rpl14	1.2487e-05	0.012487	0.001	0	366
A1_rpl14	KR262889_rpl14	7.56936e-05	0.0756936	0.001	0	366
A1_rpl14	MN046881_rpl14	2.66514e-05	0.0266514	0.001	0	366
A1_rpl14	MN046895_rpl14	7.66483e-05	0.0766483	0.001	0	366
A1_rpl14	MN551187_rpl14	7.4393e-05	0.074393	0.001	0	366
A1_rpl20	A7_rpl20	2.29081e-05	0.0229081	0.001	0	351
A1_rpl20	MN046884_rpl20	2.29081e-05	0.0229081	0.001	0	351
A1_rpl20	MN046895_rpl20	4.61624e-05	0.0461624	0.001	0	351
A1_rpl20	MN551187_rpl20	1.54591e-05	0.0154591	0.001	0	351
A1_rpl33	MN551187_rpl33	8.93046e-05	0.0893046	0.001	0	198
A1_rpl36	KR262889_rpl36	4.33357e-05	0.0433357	0.001	0	111
A1_rps16	A3-1_rps16	4.91721e-05	0.0491721	0.001	0	234
A1_rps16	A3-2_rps16	4.91721e-05	0.0491721	0.001	0	234
A1_rps16	A3_rps16	4.91721e-05	0.0491721	0.001	0	234
A1_rps16	A4_rps16	4.91721e-05	0.0491721	0.001	0	234
A1_rps16	A7_rps16	2.44178e-05	0.0244178	0.001	0	234
A1_rps18	A7_rps18	1.82935e-05	0.0182935	0.001	0	303
A1_rps4	A3-1_rps4	8.7977e-06	0.0087977	0.001	0	603
A1_rps4	A3-2_rps4	8.7977e-06	0.0087977	0.001	0	603
A1_rps4	A3_rps4	8.7977e-06	0.0087977	0.001	0	603
A1_rps4	A4_rps4	8.7977e-06	0.0087977	0.001	0	603
A1_rps4	MN046881_rps4	8.7977e-06	0.0087977	0.001	0	603
A1_rps7	A3-1_rps7	1.14528e-05	0.0114528	0.001	0	465
A1_rps7	A3-2_rps7	1.14528e-05	0.0114528	0.001	0	465
A1_rps7	A3_rps7	1.14528e-05	0.0114528	0.001	0	465
A1_rps7	A4_rps7	1.14528e-05	0.0114528	0.001	0	465
A1_rps7	MN046895_rps7	2.16551e-05	0.0216551	0.001	0	465
A1_rps7	MN551187_rps7	1.14464e-05	0.0114464	0.001	0	465
A1_rps8	A3-1_rps8	1.28757e-05	0.0128757	0.001	0	396
A1_rps8	A3-2_rps8	1.28757e-05	0.0128757	0.001	0	396
A1_rps8	A3_rps8	1.28757e-05	0.0128757	0.001	0	396
A1_rps8	A4_rps8	1.28757e-05	0.0128757	0.001	0	396
A1_rps8	A7_rps8	1.2826e-05	0.012826	0.001	0	396
A1_rps8	KR262889_rps8	4.69965e-05	0.0469965	0.001	0	396
A1_rps8	MN046884_rps8	5.8719e-05	0.058719	0.001	0	396
A1_ycf3	KR262889_ycf3	3.20522e-05	0.0320522	0.001	0	504
A1_ycf3	MN046881_ycf3	1.05142e-05	0.0105142	0.001	0	510
A1_ycf3	MN046895_ycf3	1.59896e-05	0.0159896	0.001	0	504
A1_ycf3	MN551187_ycf3	3.24288e-05	0.0324288	0.001	0	504
Plant name	Sample no.	Family	Subfamily	GenBank accession no.
Aglaonema modestum	A1	Araceae	Philodendroideae	OK094437
Aglaonema ‘Red Valentine’	A3	Araceae	Philodendroideae	OK094434
Aglaonema ‘Hong Yan’	A3-1	Araceae	Philodendroideae	OK094436
Aglaonema ‘Hong Jian’	A3-2	Araceae	Philodendroideae	OK094435
Aglaonema ‘Lady Valentine’	A4	Araceae	Philodendroideae	MK262737
Aglaonema ‘Red Vein’	A7	Araceae	Philodendroideae	MK262738
Aglaonema costatum		Araceae	Philodendroideae	MN046881
Dieffenbachia seguine		Araceae	Philodendroideae	KR262889
Zantedeschia rehmannii		Araceae	Philodendroideae	MH743154
Zantedeschia elliottiana		Araceae	Philodendroideae	MH743153
Zantedeschia hybrid cultivar cultivar Gag-Si		Araceae	Philodendroideae	MK327551
Zantedeschia aethiopica cultivar Silky White		Araceae	Philodendroideae	MK327553
Anchomanes hookeri		Araceae	Philodendroideae	MN551188
Philodendron lanceolatum		Araceae	Philodendroideae	MN551187
Taccarum caudatum		Araceae	Philodendroideae	MN046895
Anubias heterophylla		Araceae	Philodendroideae	MN046884

## Sheet: p<0.05 and ka-ks>1
Ref	Query	Ka	Ks	Ka/Ks	P-Value(Fisher)	Length
A1_rpl2	MH743154_rpl2	0.0304038	0.00523574	5.80697	0.0182597	801
A1_rpl2	MK327551_rpl2	0.0304038	0.00523574	5.80697	0.0182597	801
A1_rps3	MN551188_rps3	0.063283	0.0166098	3.80999	0.0386237	654
A1_rps2	MN551188_rps2	0.0722475	0.0195561	3.69436	0.0181489	702
A1_ycf2	MH743154_ycf2	0.162991	0.071909	2.26662	3.28942e-17	6177
A1_ycf2	MK327551_ycf2	0.162991	0.071909	2.26662	3.28942e-17	6177
A1_rps2	MH743153_rps2	0.13814	0.0651378	2.12073	0.013772	708
A1_rps2	MH743154_rps2	0.131856	0.0646367	2.03995	0.0271662	708
A1_rps2	MK327551_rps2	0.131856	0.0646367	2.03995	0.0271662	708
A1_ycf2	MH743153_ycf2	0.167646	0.0841793	1.99153	1.13665e-13	6168
A1_ycf2	MK327553_ycf2	0.105365	0.0557139	1.89117	1.3345e-08	6510
A1_ycf2	MN551188_ycf2	0.0481046	0.0254735	1.88841	0.000123295	6645
A1_ycf1	MK327553_ycf1	0.179466	0.101041	1.77617	2.11126e-08	5127
A1_ycf1	MH743153_ycf1	0.270163	0.188791	1.43101	4.74394e-06	5148
A1_ycf1	MH743154_ycf1	0.255913	0.19185	1.33392	0.000305186	5130
A1_ycf1	MK327551_ycf1	0.255913	0.19185	1.33392	0.000305186	5130
Plant name	Sample no.	Family	Subfamily	GenBank accession no.
Aglaonema modestum	A1	Araceae	Philodendroideae	OK094437
Aglaonema ‘Red Valentine’	A3	Araceae	Philodendroideae	OK094434
Aglaonema ‘Hong Yan’	A3-1	Araceae	Philodendroideae	OK094436
Aglaonema ‘Hong Jian’	A3-2	Araceae	Philodendroideae	OK094435
Aglaonema ‘Lady Valentine’	A4	Araceae	Philodendroideae	MK262737
Aglaonema ‘Red Vein’	A7	Araceae	Philodendroideae	MK262738
Aglaonema costatum		Araceae	Philodendroideae	MN046881
Dieffenbachia seguine		Araceae	Philodendroideae	KR262889
Zantedeschia rehmannii		Araceae	Philodendroideae	MH743154	Zantedeschia rehmannii
Zantedeschia elliottiana		Araceae	Philodendroideae	MH743153	Zantedeschia elliottiana
Zantedeschia hybrid cultivar cultivar Gag-Si		Araceae	Philodendroideae	MK327551	Zantedeschia hybrid cultivar cultivar Gag-Si
Zantedeschia aethiopica cultivar Silky White		Araceae	Philodendroideae	MK327553	Zantedeschia aethiopica cultivar Silky White
Anchomanes hookeri		Araceae	Philodendroideae	MN551188	Anchomanes hookeri
Philodendron lanceolatum		Araceae	Philodendroideae	MN551187
Taccarum caudatum		Araceae	Philodendroideae	MN046895
Anubias heterophylla		Araceae	Philodendroideae	MN046884
