# Supplementary material for: Comparative chloroplast genomes and phylogenetic relationships of Aglaonema modestum and five variegated cultivars of Aglaonema
Source: PLoS One. 2022 Sep 2;17(9):e0274067. doi: 10.1371/journal.pone.0274067 (PMC9439221; doi:10.1371/journal.pone.0274067)
Supplement: S10 Table — (XLS) [file pone.0274067.s011.xls]

## Sheet: total SNPs information.c
Sample_name	Type	Start_syn	Stop_syn	Start_nonsyn	Stop_nonsyn	Premature_stop	Synonymous	Nonsynonymous	Total_CDS_SNP	Intergenic	Total_SNP
Aglaonema-Hong-Jian-A3-2	number	0	0	1	1	7	143	159	311	531	842
	rate(%)	0	0	0.1188	0.1188	0.8314	16.9834	18.8836	36.9359	63.0641	--
Aglaonema-Hong-Yan-A3-1	number	0	0	1	1	7	143	159	311	531	842
	rate(%)	0	0	0.1188	0.1188	0.8314	16.9834	18.8836	36.9359	63.0641	--
Aglaonema-Lady-Valentine-A4	number	0	0	1	1	8	142	170	322	531	853
	rate(%)	0	0	0.1172	0.1172	0.9379	16.6471	19.9297	37.7491	62.2509	--
Aglaonema-Red-Valentine-A3	number	0	0	1	1	7	143	159	311	531	842
	rate(%)	0	0	0.1188	0.1188	0.8314	16.9834	18.8836	36.9359	63.0641	--
Aglaonema-Red-Vein-A7	number	0	0	2	1	7	154	171	335	535	870
	rate(%)	0	0	0.2299	0.1149	0.8046	17.7011	19.6552	38.5057	61.4943	--
Aglaonema-costatum-MN046881	number	0	0	0	0	6	154	173	333	452	785
	rate(%)	0	0	0	0	0.7643	19.6178	22.0382	42.4204	57.5796	--
				0	0	3	69	101	173	426	599
				0	0	0.5008	11.5192	16.8614	28.8815	71.1185	--
				Start nonsynonymous	Stop nonsynonymous	Premature stop	Synonymous	Nonsynonymous	Total CDS SNPs	Intergenic SNPs	Total SNPs						Total CDS SNPs	Intergenic SNPs	Total SNPs
			A. modestum vs. A. ‘Red valentine’	1	1	7	143	159	311	531	842					A. modestum vs. A. ‘Red valentine’	311	531	842
			A. modestum vs. A. ‘Hong yan’	1	1	7	143	159	311	531	842					A. modestum vs. A. ‘Hong yan’	311	531	842
			A. modestum vs. A. ‘Hong jian’	1	1	7	143	159	311	531	842					A. modestum vs. A. ‘Hong jian’	311	531	842
			A. modestum vs. A. ‘Lady valentine’	1	1	8	142	170	322	531	853					A. modestum vs. A. ‘Lady valentine’	322	531	853
			A. modestum vs. A. ‘Red vein’	2	1	7	154	171	335	535	870					A. modestum vs. A. ‘Red vein’	335	535	870
			A. modestum vs. A. costatum	0	0	6	154	173	333	452	785					A. modestum vs. A. costatum	333	452	785
			A. ‘Red valentine’ vs. A. ‘Lady valentine’	0	0	1	2	11	14	0	14					A. ‘Red valentine’ vs. A. ‘Lady valentine’	14	0	14
			A. ‘Red valentine’ vs. A. ‘Red vein’	1	0	2	70	91	164	422	586					A. ‘Red valentine’ vs. A. ‘Red vein’	164	422	586
			A. ‘Lady velentine’ vs. A. ‘Red vein’	0	0	3	69	101	173	426	599					A. ‘Lady velentine’ vs. A. ‘Red vein’	173	426	599

## Sheet: A. modestum reference
reference	ref	Aglaonema-Red-Valentine-A3.site	Aglaonema-Red-Valentine-A3.base	Aglaonema-Hong-Yan-A3-1.site	Aglaonema-Hong-Yan-A3-1.base	Aglaonema-Hong-Jian-A3-2.site	Aglaonema-Hong-Jian-A3-2.base	Aglaonema-Lady-Valentine-A4.site	Aglaonema-Lady-Valentine-A4.base	Aglaonema-Red-Vein-A7.site	Aglaonema-Red-Vein-A7.base	Aglaonema-costatum-MN046881.site	Aglaonema-costatum-MN046881.base	ref_base<->sample_base	cdsPos,phase	proPos	ref_codon<->sample_codon	ref_aa<->sample_aa	mutate_type	ref_gene_ID	ref_gene_start	ref_gene_end	ref_gene_strand	ref_gene_product
Aglaonema-modestum-A1_1000	G	Aglaonema-Red-Valentine-A3_1027	G	Aglaonema-Hong-Yan-A3-1_1027	G	Aglaonema-Hong-Jian-A3-2_1027	G	Aglaonema-Lady-Valentine-A4_1027	G	Aglaonema-Red-Vein-A7_1113	G	Aglaonema-costatum-MN046881_1002	A	G<->A	627,2	209	TCC<->TCT	S<->S	syn	psbA	565	1626	-	--
Aglaonema-modestum-A1_10000	T	Aglaonema-Red-Valentine-A3_10057	T	Aglaonema-Hong-Yan-A3-1_10057	T	Aglaonema-Hong-Jian-A3-2_10057	T	Aglaonema-Lady-Valentine-A4_10057	T	Aglaonema-Red-Vein-A7_9772	T	Aglaonema-costatum-MN046881_9875	G	T<->G	--	--	--	--	--	intergenic	--	--	--	--
Aglaonema-modestum-A1_100368	A	Aglaonema-Red-Valentine-A3_100201	A	Aglaonema-Hong-Yan-A3-1_100201	A	Aglaonema-Hong-Jian-A3-2_100201	A	Aglaonema-Lady-Valentine-A4_100244	A	Aglaonema-Red-Vein-A7_100856	C	Aglaonema-costatum-MN046881_100126	A	A<->C	--	--	--	--	--	intergenic	--	--	--	--
Aglaonema-modestum-A1_101724	G	Aglaonema-Red-Valentine-A3_101535	G	Aglaonema-Hong-Yan-A3-1_101535	G	Aglaonema-Hong-Jian-A3-2_101535	G	Aglaonema-Lady-Valentine-A4_101578	G	Aglaonema-Red-Vein-A7_102230	A	Aglaonema-costatum-MN046881_101488	G	G<->A	--	--	--	--	--	intergenic	--	--	--	--
Aglaonema-modestum-A1_101736	T	Aglaonema-Red-Valentine-A3_101547	T	Aglaonema-Hong-Yan-A3-1_101547	T	Aglaonema-Hong-Jian-A3-2_101547	T	Aglaonema-Lady-Valentine-A4_101590	T	Aglaonema-Red-Vein-A7_102246	A	Aglaonema-costatum-MN046881_101500	T	T<->A	--	--	--	--	--	intergenic	--	--	--	--
Aglaonema-modestum-A1_101747	A	Aglaonema-Red-Valentine-A3_101558	A	Aglaonema-Hong-Yan-A3-1_101558	A	Aglaonema-Hong-Jian-A3-2_101558	A	Aglaonema-Lady-Valentine-A4_101601	A	Aglaonema-Red-Vein-A7_102257	T	Aglaonema-costatum-MN046881_101511	A	A<->T	--	--	--	--	--	intergenic	--	--	--	--
Aglaonema-modestum-A1_101748	A	Aglaonema-Red-Valentine-A3_101559	A	Aglaonema-Hong-Yan-A3-1_101559	A	Aglaonema-Hong-Jian-A3-2_101559	A	Aglaonema-Lady-Valentine-A4_101602	A	Aglaonema-Red-Vein-A7_102258	T	Aglaonema-costatum-MN046881_101512	A	A<->T	--	--	--	--	--	intergenic	--	--	--	--
Aglaonema-modestum-A1_101768	T	Aglaonema-Red-Valentine-A3_101579	T	Aglaonema-Hong-Yan-A3-1_101579	T	Aglaonema-Hong-Jian-A3-2_101579	T	Aglaonema-Lady-Valentine-A4_101622	T	Aglaonema-Red-Vein-A7_102284	A	Aglaonema-costatum-MN046881_101532	T	T<->A	--	--	--	--	--	intergenic	--	--	--	--
Aglaonema-modestum-A1_101782	T	Aglaonema-Red-Valentine-A3_101593	T	Aglaonema-Hong-Yan-A3-1_101593	T	Aglaonema-Hong-Jian-A3-2_101593	T	Aglaonema-Lady-Valentine-A4_101636	T	Aglaonema-Red-Vein-A7_102297	A	Aglaonema-costatum-MN046881_101546	T	T<->A	--	--	--	--	--	intergenic	--	--	--	--
Aglaonema-modestum-A1_101784	G	Aglaonema-Red-Valentine-A3_101595	G	Aglaonema-Hong-Yan-A3-1_101595	G	Aglaonema-Hong-Jian-A3-2_101595	G	Aglaonema-Lady-Valentine-A4_101638	G	Aglaonema-Red-Vein-A7_102299	A	Aglaonema-costatum-MN046881_101548	G	G<->A	--	--	--	--	--	intergenic	--	--	--	--
Aglaonema-modestum-A1_101785	T	Aglaonema-Red-Valentine-A3_101596	T	Aglaonema-Hong-Yan-A3-1_101596	T	Aglaonema-Hong-Jian-A3-2_101596	T	Aglaonema-Lady-Valentine-A4_101639	T	Aglaonema-Red-Vein-A7_102300	A	Aglaonema-costatum-MN046881_101549	T	T<->A	--	--	--	--	--	intergenic	--	--	--	--
Aglaonema-modestum-A1_101786	T	Aglaonema-Red-Valentine-A3_101597	T	Aglaonema-Hong-Yan-A3-1_101597	T	Aglaonema-Hong-Jian-A3-2_101597	T	Aglaonema-Lady-Valentine-A4_101640	T	Aglaonema-Red-Vein-A7_102301	A	Aglaonema-costatum-MN046881_101550	T	T<->A	--	--	--	--	--	intergenic	--	--	--	--
Aglaonema-modestum-A1_101803	T	Aglaonema-Red-Valentine-A3_101614	T	Aglaonema-Hong-Yan-A3-1_101614	T	Aglaonema-Hong-Jian-A3-2_101614	T	Aglaonema-Lady-Valentine-A4_101657	T	Aglaonema-Red-Vein-A7_102322	G	Aglaonema-costatum-MN046881_101567	T	T<->G	--	--	--	--	--	intergenic	--	--	--	--
Aglaonema-modestum-A1_101822	A	Aglaonema-Red-Valentine-A3_101633	A	Aglaonema-Hong-Yan-A3-1_101633	A	Aglaonema-Hong-Jian-A3-2_101633	A	Aglaonema-Lady-Valentine-A4_101676	A	Aglaonema-Red-Vein-A7_102343	T	Aglaonema-costatum-MN046881_101586	A	A<->T	--	--	--	--	--	intergenic	--	--	--	--
Aglaonema-modestum-A1_101827	A	Aglaonema-Red-Valentine-A3_101638	A	Aglaonema-Hong-Yan-A3-1_101638	A	Aglaonema-Hong-Jian-A3-2_101638	A	Aglaonema-Lady-Valentine-A4_101681	A	Aglaonema-Red-Vein-A7_102348	T	Aglaonema-costatum-MN046881_101591	A	A<->T	--	--	--	--	--	intergenic	--	--	--	--
Aglaonema-modestum-A1_101846	T	Aglaonema-Red-Valentine-A3_101657	T	Aglaonema-Hong-Yan-A3-1_101657	T	Aglaonema-Hong-Jian-A3-2_101657	T	Aglaonema-Lady-Valentine-A4_101700	T	Aglaonema-Red-Vein-A7_102367	T	Aglaonema-costatum-MN046881_101610	A	T<->A	--	--	--	--	--	intergenic	--	--	--	--
Aglaonema-modestum-A1_101850	T	Aglaonema-Red-Valentine-A3_101661	A	Aglaonema-Hong-Yan-A3-1_101661	A	Aglaonema-Hong-Jian-A3-2_101661	A	Aglaonema-Lady-Valentine-A4_101704	A	Aglaonema-Red-Vein-A7_102371	T	Aglaonema-costatum-MN046881_101614	T	T<->A	--	--	--	--	--	intergenic	--	--	--	--
Aglaonema-modestum-A1_101851	A	Aglaonema-Red-Valentine-A3_101662	T	Aglaonema-Hong-Yan-A3-1_101662	T	Aglaonema-Hong-Jian-A3-2_101662	T	Aglaonema-Lady-Valentine-A4_101705	T	Aglaonema-Red-Vein-A7_102372	A	Aglaonema-costatum-MN046881_101615	A	A<->T	--	--	--	--	--	intergenic	--	--	--	--
Aglaonema-modestum-A1_101860	T	Aglaonema-Red-Valentine-A3_101674	A	Aglaonema-Hong-Yan-A3-1_101674	A	Aglaonema-Hong-Jian-A3-2_101674	A	Aglaonema-Lady-Valentine-A4_101717	A	Aglaonema-Red-Vein-A7_102381	T	Aglaonema-costatum-MN046881_101624	T	T<->A	--	--	--	--	--	intergenic	--	--	--	--
Aglaonema-modestum-A1_101862	G	Aglaonema-Red-Valentine-A3_101676	A	Aglaonema-Hong-Yan-A3-1_101676	A	Aglaonema-Hong-Jian-A3-2_101676	A	Aglaonema-Lady-Valentine-A4_101719	A	Aglaonema-Red-Vein-A7_102383	G	Aglaonema-costatum-MN046881_101626	G	G<->A	--	--	--	--	--	intergenic	--	--	--	--
Aglaonema-modestum-A1_101863	T	Aglaonema-Red-Valentine-A3_101677	A	Aglaonema-Hong-Yan-A3-1_101677	A	Aglaonema-Hong-Jian-A3-2_101677	A	Aglaonema-Lady-Valentine-A4_101720	A	Aglaonema-Red-Vein-A7_102384	T	Aglaonema-costatum-MN046881_101627	T	T<->A	--	--	--	--	--	intergenic	--	--	--	--
Aglaonema-modestum-A1_101867	A	Aglaonema-Red-Valentine-A3_101681	C	Aglaonema-Hong-Yan-A3-1_101681	C	Aglaonema-Hong-Jian-A3-2_101681	C	Aglaonema-Lady-Valentine-A4_101724	C	Aglaonema-Red-Vein-A7_102388	A	Aglaonema-costatum-MN046881_101631	A	A<->C	--	--	--	--	--	intergenic	--	--	--	--
Aglaonema-modestum-A1_101870	A	Aglaonema-Red-Valentine-A3_101685	T	Aglaonema-Hong-Yan-A3-1_101685	T	Aglaonema-Hong-Jian-A3-2_101685	T	Aglaonema-Lady-Valentine-A4_101728	T	Aglaonema-Red-Vein-A7_102391	A	Aglaonema-costatum-MN046881_101634	A	A<->T	--	--	--	--	--	intergenic	--	--	--	--
Aglaonema-modestum-A1_101873	A	Aglaonema-Red-Valentine-A3_101688	A	Aglaonema-Hong-Yan-A3-1_101688	A	Aglaonema-Hong-Jian-A3-2_101688	A	Aglaonema-Lady-Valentine-A4_101731	A	Aglaonema-Red-Vein-A7_102395	T	Aglaonema-costatum-MN046881_101637	A	A<->T	--	--	--	--	--	intergenic	--	--	--	--
Aglaonema-modestum-A1_101874	A	Aglaonema-Red-Valentine-A3_101689	A	Aglaonema-Hong-Yan-A3-1_101689	A	Aglaonema-Hong-Jian-A3-2_101689	A	Aglaonema-Lady-Valentine-A4_101732	A	Aglaonema-Red-Vein-A7_102396	T	Aglaonema-costatum-MN046881_101638	A	A<->T	--	--	--	--	--	intergenic	--	--	--	--
Aglaonema-modestum-A1_101875	A	Aglaonema-Red-Valentine-A3_101690	T	Aglaonema-Hong-Yan-A3-1_101690	T	Aglaonema-Hong-Jian-A3-2_101690	T	Aglaonema-Lady-Valentine-A4_101733	T	Aglaonema-Red-Vein-A7_102397	A	Aglaonema-costatum-MN046881_101639	A	A<->T	--	--	--	--	--	intergenic	--	--	--	--
Aglaonema-modestum-A1_101877	A	Aglaonema-Red-Valentine-A3_101692	T	Aglaonema-Hong-Yan-A3-1_101692	T	Aglaonema-Hong-Jian-A3-2_101692	T	Aglaonema-Lady-Valentine-A4_101735	T	Aglaonema-Red-Vein-A7_102399	A	Aglaonema-costatum-MN046881_101641	A	A<->T	--	--	--	--	--	intergenic	--	--	--	--
Aglaonema-modestum-A1_101882	A	Aglaonema-Red-Valentine-A3_101697	T	Aglaonema-Hong-Yan-A3-1_101697	T	Aglaonema-Hong-Jian-A3-2_101697	T	Aglaonema-Lady-Valentine-A4_101740	T	Aglaonema-Red-Vein-A7_102404	A	Aglaonema-costatum-MN046881_101646	A	A<->T	--	--	--	--	--	intergenic	--	--	--	--
Aglaonema-modestum-A1_101888	T	Aglaonema-Red-Valentine-A3_101703	A	Aglaonema-Hong-Yan-A3-1_101703	A	Aglaonema-Hong-Jian-A3-2_101703	A	Aglaonema-Lady-Valentine-A4_101746	A	Aglaonema-Red-Vein-A7_102410	T	Aglaonema-costatum-MN046881_101652	T	T<->A	--	--	--	--	--	intergenic	--	--	--	--
Aglaonema-modestum-A1_101890	A	Aglaonema-Red-Valentine-A3_101705	T	Aglaonema-Hong-Yan-A3-1_101705	T	Aglaonema-Hong-Jian-A3-2_101705	T	Aglaonema-Lady-Valentine-A4_101748	T	Aglaonema-Red-Vein-A7_102412	A	Aglaonema-costatum-MN046881_101654	A	A<->T	--	--	--	--	--	intergenic	--	--	--	--
Aglaonema-modestum-A1_101898	C	Aglaonema-Red-Valentine-A3_101717	T	Aglaonema-Hong-Yan-A3-1_101717	T	Aglaonema-Hong-Jian-A3-2_101717	T	Aglaonema-Lady-Valentine-A4_101760	T	Aglaonema-Red-Vein-A7_102422	C	Aglaonema-costatum-MN046881_101662	C	C<->T	--	--	--	--	--	intergenic	--	--	--	--
Aglaonema-modestum-A1_101902	T	Aglaonema-Red-Valentine-A3_101721	A	Aglaonema-Hong-Yan-A3-1_101721	A	Aglaonema-Hong-Jian-A3-2_101721	A	Aglaonema-Lady-Valentine-A4_101764	A	Aglaonema-Red-Vein-A7_102426	T	Aglaonema-costatum-MN046881_101666	T	T<->A	--	--	--	--	--	intergenic	--	--	--	--
Aglaonema-modestum-A1_101905	A	Aglaonema-Red-Valentine-A3_101725	T	Aglaonema-Hong-Yan-A3-1_101725	T	Aglaonema-Hong-Jian-A3-2_101725	T	Aglaonema-Lady-Valentine-A4_101768	T	Aglaonema-Red-Vein-A7_102429	A	Aglaonema-costatum-MN046881_101669	A	A<->T	--	--	--	--	--	intergenic	--	--	--	--
Aglaonema-modestum-A1_101906	A	Aglaonema-Red-Valentine-A3_101726	T	Aglaonema-Hong-Yan-A3-1_101726	T	Aglaonema-Hong-Jian-A3-2_101726	T	Aglaonema-Lady-Valentine-A4_101769	T	Aglaonema-Red-Vein-A7_102430	A	Aglaonema-costatum-MN046881_101670	A	A<->T	--	--	--	--	--	intergenic	--	--	--	--
Aglaonema-modestum-A1_101909	T	Aglaonema-Red-Valentine-A3_101729	T	Aglaonema-Hong-Yan-A3-1_101729	T	Aglaonema-Hong-Jian-A3-2_101729	T	Aglaonema-Lady-Valentine-A4_101772	T	Aglaonema-Red-Vein-A7_102433	T	Aglaonema-costatum-MN046881_101673	G	T<->G	--	--	--	--	--	intergenic	--	--	--	--
Aglaonema-modestum-A1_101911	T	Aglaonema-Red-Valentine-A3_101731	A	Aglaonema-Hong-Yan-A3-1_101731	A	Aglaonema-Hong-Jian-A3-2_101731	A	Aglaonema-Lady-Valentine-A4_101774	A	Aglaonema-Red-Vein-A7_102435	T	Aglaonema-costatum-MN046881_101675	T	T<->A	--	--	--	--	--	intergenic	--	--	--	--
Aglaonema-modestum-A1_101914	T	Aglaonema-Red-Valentine-A3_101734	A	Aglaonema-Hong-Yan-A3-1_101734	A	Aglaonema-Hong-Jian-A3-2_101734	A	Aglaonema-Lady-Valentine-A4_101777	A	Aglaonema-Red-Vein-A7_102438	T	Aglaonema-costatum-MN046881_101678	T	T<->A	--	--	--	--	--	intergenic	--	--	--	--
Aglaonema-modestum-A1_101925	T	Aglaonema-Red-Valentine-A3_101743	A	Aglaonema-Hong-Yan-A3-1_101743	A	Aglaonema-Hong-Jian-A3-2_101743	A	Aglaonema-Lady-Valentine-A4_101786	A	Aglaonema-Red-Vein-A7_102449	T	Aglaonema-costatum-MN046881_101689	T	T<->A	--	--	--	--	--	intergenic	--	--	--	--
Aglaonema-modestum-A1_101927	C	Aglaonema-Red-Valentine-A3_101745	T	Aglaonema-Hong-Yan-A3-1_101745	T	Aglaonema-Hong-Jian-A3-2_101745	T	Aglaonema-Lady-Valentine-A4_101788	T	Aglaonema-Red-Vein-A7_102451	C	Aglaonema-costatum-MN046881_101691	C	C<->T	--	--	--	--	--	intergenic	--	--	--	--
Aglaonema-modestum-A1_101971	A	Aglaonema-Red-Valentine-A3_101790	T	Aglaonema-Hong-Yan-A3-1_101790	T	Aglaonema-Hong-Jian-A3-2_101790	T	Aglaonema-Lady-Valentine-A4_101833	T	Aglaonema-Red-Vein-A7_102496	A	Aglaonema-costatum-MN046881_101735	T	A<->T	--	--	--	--	--	intergenic	--	--	--	--
Aglaonema-modestum-A1_101982	T	Aglaonema-Red-Valentine-A3_101803	G	Aglaonema-Hong-Yan-A3-1_101803	G	Aglaonema-Hong-Jian-A3-2_101803	G	Aglaonema-Lady-Valentine-A4_101846	G	Aglaonema-Red-Vein-A7_102517	T	Aglaonema-costatum-MN046881_101749	T	T<->G	--	--	--	--	--	intergenic	--	--	--	--
Aglaonema-modestum-A1_102000	T	Aglaonema-Red-Valentine-A3_101824	A	Aglaonema-Hong-Yan-A3-1_101824	A	Aglaonema-Hong-Jian-A3-2_101824	A	Aglaonema-Lady-Valentine-A4_101867	A	Aglaonema-Red-Vein-A7_102561	T	Aglaonema-costatum-MN046881_101771	T	T<->A	--	--	--	--	--	intergenic	--	--	--	--
Aglaonema-modestum-A1_102007	C	Aglaonema-Red-Valentine-A3_101833	A	Aglaonema-Hong-Yan-A3-1_101833	A	Aglaonema-Hong-Jian-A3-2_101833	A	Aglaonema-Lady-Valentine-A4_101876	A	Aglaonema-Red-Vein-A7_102577	A	Aglaonema-costatum-MN046881_101782	A	C<->A	--	--	--	--	--	intergenic	--	--	--	--
Aglaonema-modestum-A1_102019	T	Aglaonema-Red-Valentine-A3_101845	A	Aglaonema-Hong-Yan-A3-1_101845	A	Aglaonema-Hong-Jian-A3-2_101845	A	Aglaonema-Lady-Valentine-A4_101888	A	Aglaonema-Red-Vein-A7_102607	T	Aglaonema-costatum-MN046881_101810	T	T<->A	--	--	--	--	--	intergenic	--	--	--	--
Aglaonema-modestum-A1_102026	C	Aglaonema-Red-Valentine-A3_101853	A	Aglaonema-Hong-Yan-A3-1_101853	A	Aglaonema-Hong-Jian-A3-2_101853	A	Aglaonema-Lady-Valentine-A4_101896	A	Aglaonema-Red-Vein-A7_102632	A	Aglaonema-costatum-MN046881_101819	C	C<->A	--	--	--	--	--	intergenic	--	--	--	--
Aglaonema-modestum-A1_102027	T	Aglaonema-Red-Valentine-A3_101854	A	Aglaonema-Hong-Yan-A3-1_101854	A	Aglaonema-Hong-Jian-A3-2_101854	A	Aglaonema-Lady-Valentine-A4_101897	A	Aglaonema-Red-Vein-A7_102633	T	Aglaonema-costatum-MN046881_101820	T	T<->A	--	--	--	--	--	intergenic	--	--	--	--
Aglaonema-modestum-A1_102030	C	Aglaonema-Red-Valentine-A3_101858	A	Aglaonema-Hong-Yan-A3-1_101858	A	Aglaonema-Hong-Jian-A3-2_101858	A	Aglaonema-Lady-Valentine-A4_101901	A	Aglaonema-Red-Vein-A7_102643	C	Aglaonema-costatum-MN046881_101823	A	C<->A	--	--	--	--	--	intergenic	--	--	--	--
Aglaonema-modestum-A1_102032	C	Aglaonema-Red-Valentine-A3_101862	A	Aglaonema-Hong-Yan-A3-1_101862	A	Aglaonema-Hong-Jian-A3-2_101862	A	Aglaonema-Lady-Valentine-A4_101905	A	Aglaonema-Red-Vein-A7_102645	A	Aglaonema-costatum-MN046881_101828	A	C<->A	--	--	--	--	--	intergenic	--	--	--	--
Aglaonema-modestum-A1_102036	A	Aglaonema-Red-Valentine-A3_101866	C	Aglaonema-Hong-Yan-A3-1_101866	C	Aglaonema-Hong-Jian-A3-2_101866	C	Aglaonema-Lady-Valentine-A4_101909	C	Aglaonema-Red-Vein-A7_102649	A	Aglaonema-costatum-MN046881_101832	A	A<->C	--	--	--	--	--	intergenic	--	--	--	--
Aglaonema-modestum-A1_102042	C	Aglaonema-Red-Valentine-A3_101872	A	Aglaonema-Hong-Yan-A3-1_101872	A	Aglaonema-Hong-Jian-A3-2_101872	A	Aglaonema-Lady-Valentine-A4_101915	A	Aglaonema-Red-Vein-A7_102662	C	Aglaonema-costatum-MN046881_101838	C	C<->A	--	--	--	--	--	intergenic	--	--	--	--
Aglaonema-modestum-A1_102050	T	Aglaonema-Red-Valentine-A3_101883	A	Aglaonema-Hong-Yan-A3-1_101883	A	Aglaonema-Hong-Jian-A3-2_101883	A	Aglaonema-Lady-Valentine-A4_101926	A	Aglaonema-Red-Vein-A7_102670	T	Aglaonema-costatum-MN046881_101846	T	T<->A	--	--	--	--	--	intergenic	--	--	--	--
Aglaonema-modestum-A1_1024	G	Aglaonema-Red-Valentine-A3_1051	A	Aglaonema-Hong-Yan-A3-1_1051	A	Aglaonema-Hong-Jian-A3-2_1051	A	Aglaonema-Lady-Valentine-A4_1051	A	Aglaonema-Red-Vein-A7_1137	A	Aglaonema-costatum-MN046881_1026	G	G<->A	603,2	201	GGC<->GGT	G<->G	syn	psbA	565	1626	-	--
Aglaonema-modestum-A1_103899	G	Aglaonema-Red-Valentine-A3_103733	A	Aglaonema-Hong-Yan-A3-1_103733	A	Aglaonema-Hong-Jian-A3-2_103733	A	Aglaonema-Lady-Valentine-A4_103776	A	Aglaonema-Red-Vein-A7_104520	A	Aglaonema-costatum-MN046881_103696	A	G<->A	--	--	--	--	--	intergenic	--	--	--	--
Aglaonema-modestum-A1_103971	G	Aglaonema-Red-Valentine-A3_103805	A	Aglaonema-Hong-Yan-A3-1_103805	A	Aglaonema-Hong-Jian-A3-2_103805	A	Aglaonema-Lady-Valentine-A4_103848	A	Aglaonema-Red-Vein-A7_104592	A	Aglaonema-costatum-MN046881_103768	A	G<->A	--	--	--	--	--	intergenic	--	--	--	--
Aglaonema-modestum-A1_104347	G	Aglaonema-Red-Valentine-A3_104181	A	Aglaonema-Hong-Yan-A3-1_104181	A	Aglaonema-Hong-Jian-A3-2_104181	A	Aglaonema-Lady-Valentine-A4_104224	A	Aglaonema-Red-Vein-A7_104968	A	Aglaonema-costatum-MN046881_104144	A	G<->A	--	--	--	--	--	intergenic	--	--	--	--
Aglaonema-modestum-A1_104594	G	Aglaonema-Red-Valentine-A3_104428	T	Aglaonema-Hong-Yan-A3-1_104428	T	Aglaonema-Hong-Jian-A3-2_104428	T	Aglaonema-Lady-Valentine-A4_104471	T	Aglaonema-Red-Vein-A7_105215	T	Aglaonema-costatum-MN046881_104391	T	G<->T	--	--	--	--	--	intergenic	--	--	--	--
Aglaonema-modestum-A1_105155	G	Aglaonema-Red-Valentine-A3_104989	A	Aglaonema-Hong-Yan-A3-1_104989	A	Aglaonema-Hong-Jian-A3-2_104989	A	Aglaonema-Lady-Valentine-A4_105032	A	Aglaonema-Red-Vein-A7_105775	G	Aglaonema-costatum-MN046881_104952	G	G<->A	--	--	--	--	--	intergenic	--	--	--	--
Aglaonema-modestum-A1_10595	A	Aglaonema-Red-Valentine-A3_10754	G	Aglaonema-Hong-Yan-A3-1_10754	G	Aglaonema-Hong-Jian-A3-2_10754	G	Aglaonema-Lady-Valentine-A4_10754	G	Aglaonema-Red-Vein-A7_10252	A	Aglaonema-costatum-MN046881_10498	A	A<->G	--	--	--	--	--	intergenic	--	--	--	--
Aglaonema-modestum-A1_10612	G	Aglaonema-Red-Valentine-A3_10766	A	Aglaonema-Hong-Yan-A3-1_10766	A	Aglaonema-Hong-Jian-A3-2_10766	A	Aglaonema-Lady-Valentine-A4_10766	A	Aglaonema-Red-Vein-A7_10270	G	Aglaonema-costatum-MN046881_10515	G	G<->A	--	--	--	--	--	intergenic	--	--	--	--
Aglaonema-modestum-A1_10625	A	Aglaonema-Red-Valentine-A3_10777	G	Aglaonema-Hong-Yan-A3-1_10777	G	Aglaonema-Hong-Jian-A3-2_10777	G	Aglaonema-Lady-Valentine-A4_10777	G	Aglaonema-Red-Vein-A7_10283	A	Aglaonema-costatum-MN046881_10528	A	A<->G	--	--	--	--	--	intergenic	--	--	--	--
Aglaonema-modestum-A1_10635	G	Aglaonema-Red-Valentine-A3_10787	T	Aglaonema-Hong-Yan-A3-1_10787	T	Aglaonema-Hong-Jian-A3-2_10787	T	Aglaonema-Lady-Valentine-A4_10787	T	Aglaonema-Red-Vein-A7_10293	G	Aglaonema-costatum-MN046881_10538	G	G<->T	--	--	--	--	--	intergenic	--	--	--	--
Aglaonema-modestum-A1_106355	T	Aglaonema-Red-Valentine-A3_106189	T	Aglaonema-Hong-Yan-A3-1_106189	T	Aglaonema-Hong-Jian-A3-2_106189	T	Aglaonema-Lady-Valentine-A4_106232	T	Aglaonema-Red-Vein-A7_106975	T	Aglaonema-costatum-MN046881_106152	G	T<->G	--	--	--	--	--	intergenic	--	--	--	--
Aglaonema-modestum-A1_10637	T	Aglaonema-Red-Valentine-A3_10789	A	Aglaonema-Hong-Yan-A3-1_10789	A	Aglaonema-Hong-Jian-A3-2_10789	A	Aglaonema-Lady-Valentine-A4_10789	A	Aglaonema-Red-Vein-A7_10295	T	Aglaonema-costatum-MN046881_10540	T	T<->A	--	--	--	--	--	intergenic	--	--	--	--
Aglaonema-modestum-A1_106577	T	Aglaonema-Red-Valentine-A3_106411	G	Aglaonema-Hong-Yan-A3-1_106411	G	Aglaonema-Hong-Jian-A3-2_106411	G	Aglaonema-Lady-Valentine-A4_106454	G	Aglaonema-Red-Vein-A7_107197	G	Aglaonema-costatum-MN046881_106374	T	T<->G	--	--	--	--	--	intergenic	--	--	--	--
Aglaonema-modestum-A1_106677	C	Aglaonema-Red-Valentine-A3_106511	G	Aglaonema-Hong-Yan-A3-1_106511	G	Aglaonema-Hong-Jian-A3-2_106511	G	Aglaonema-Lady-Valentine-A4_106554	G	Aglaonema-Red-Vein-A7_107297	G	Aglaonema-costatum-MN046881_106474	C	C<->G	--	--	--	--	--	intergenic	--	--	--	--
Aglaonema-modestum-A1_106779	C	Aglaonema-Red-Valentine-A3_106613	C	Aglaonema-Hong-Yan-A3-1_106613	C	Aglaonema-Hong-Jian-A3-2_106613	C	Aglaonema-Lady-Valentine-A4_106656	C	Aglaonema-Red-Vein-A7_107404	A	Aglaonema-costatum-MN046881_106576	C	C<->A	--	--	--	--	--	intergenic	--	--	--	--
Aglaonema-modestum-A1_10698	T	Aglaonema-Red-Valentine-A3_10851	T	Aglaonema-Hong-Yan-A3-1_10851	T	Aglaonema-Hong-Jian-A3-2_10851	T	Aglaonema-Lady-Valentine-A4_10851	T	Aglaonema-Red-Vein-A7_10356	A	Aglaonema-costatum-MN046881_10594	T	T<->A	--	--	--	--	--	intergenic	--	--	--	--
Aglaonema-modestum-A1_107769	C	Aglaonema-Red-Valentine-A3_107602	C	Aglaonema-Hong-Yan-A3-1_107602	C	Aglaonema-Hong-Jian-A3-2_107602	C	Aglaonema-Lady-Valentine-A4_107645	C	Aglaonema-Red-Vein-A7_108399	A	Aglaonema-costatum-MN046881_107565	C	C<->A	--	--	--	--	--	intergenic	--	--	--	--
Aglaonema-modestum-A1_10788	G	Aglaonema-Red-Valentine-A3_10923	G	Aglaonema-Hong-Yan-A3-1_10923	G	Aglaonema-Hong-Jian-A3-2_10923	G	Aglaonema-Lady-Valentine-A4_10923	G	Aglaonema-Red-Vein-A7_10428	G	Aglaonema-costatum-MN046881_10670	T	G<->T	--	--	--	--	--	intergenic	--	--	--	--
Aglaonema-modestum-A1_1081	G	Aglaonema-Red-Valentine-A3_1108	G	Aglaonema-Hong-Yan-A3-1_1108	G	Aglaonema-Hong-Jian-A3-2_1108	G	Aglaonema-Lady-Valentine-A4_1108	G	Aglaonema-Red-Vein-A7_1194	G	Aglaonema-costatum-MN046881_1083	A	G<->A	546,2	182	TTC<->TTT	F<->F	syn	psbA	565	1626	-	--
Aglaonema-modestum-A1_1087	G	Aglaonema-Red-Valentine-A3_1114	A	Aglaonema-Hong-Yan-A3-1_1114	A	Aglaonema-Hong-Jian-A3-2_1114	A	Aglaonema-Lady-Valentine-A4_1114	A	Aglaonema-Red-Vein-A7_1200	A	Aglaonema-costatum-MN046881_1089	G	G<->A	540,2	180	TTC<->TTT	F<->F	syn	psbA	565	1626	-	--
Aglaonema-modestum-A1_108727	C	Aglaonema-Red-Valentine-A3_108555	T	Aglaonema-Hong-Yan-A3-1_108555	T	Aglaonema-Hong-Jian-A3-2_108555	T	Aglaonema-Lady-Valentine-A4_108598	T	Aglaonema-Red-Vein-A7_109352	T	Aglaonema-costatum-MN046881_108523	T	C<->T	--	--	--	--	--	intergenic	--	--	--	--
Aglaonema-modestum-A1_10933	T	Aglaonema-Red-Valentine-A3_11073	T	Aglaonema-Hong-Yan-A3-1_11073	T	Aglaonema-Hong-Jian-A3-2_11073	T	Aglaonema-Lady-Valentine-A4_11073	T	Aglaonema-Red-Vein-A7_10578	T	Aglaonema-costatum-MN046881_10815	A	T<->A	--	--	--	--	--	intergenic	--	--	--	--
Aglaonema-modestum-A1_10986	A	Aglaonema-Red-Valentine-A3_11151	A	Aglaonema-Hong-Yan-A3-1_11151	A	Aglaonema-Hong-Jian-A3-2_11151	A	Aglaonema-Lady-Valentine-A4_11151	A	Aglaonema-Red-Vein-A7_10631	C	Aglaonema-costatum-MN046881_10868	A	A<->C	--	--	--	--	--	intergenic	--	--	--	--
Aglaonema-modestum-A1_11002	C	Aglaonema-Red-Valentine-A3_11167	C	Aglaonema-Hong-Yan-A3-1_11167	C	Aglaonema-Hong-Jian-A3-2_11167	C	Aglaonema-Lady-Valentine-A4_11167	C	Aglaonema-Red-Vein-A7_10647	C	Aglaonema-costatum-MN046881_10884	T	C<->T	--	--	--	--	--	intergenic	--	--	--	--
Aglaonema-modestum-A1_110173	G	Aglaonema-Red-Valentine-A3_110001	C	Aglaonema-Hong-Yan-A3-1_110001	C	Aglaonema-Hong-Jian-A3-2_110001	C	Aglaonema-Lady-Valentine-A4_110044	C	Aglaonema-Red-Vein-A7_110798	C	Aglaonema-costatum-MN046881_109969	C	G<->C	--	--	--	--	--	intergenic	--	--	--	--
Aglaonema-modestum-A1_11028	A	Aglaonema-Red-Valentine-A3_11193	A	Aglaonema-Hong-Yan-A3-1_11193	A	Aglaonema-Hong-Jian-A3-2_11193	A	Aglaonema-Lady-Valentine-A4_11193	A	Aglaonema-Red-Vein-A7_10673	A	Aglaonema-costatum-MN046881_10910	C	A<->C	--	--	--	--	--	intergenic	--	--	--	--
Aglaonema-modestum-A1_110779	T	Aglaonema-Red-Valentine-A3_110606	A	Aglaonema-Hong-Yan-A3-1_110606	A	Aglaonema-Hong-Jian-A3-2_110606	A	Aglaonema-Lady-Valentine-A4_110649	A	Aglaonema-Red-Vein-A7_111375	T	Aglaonema-costatum-MN046881_110575	T	T<->A	--	--	--	--	--	intergenic	--	--	--	--
Aglaonema-modestum-A1_110780	T	Aglaonema-Red-Valentine-A3_110607	G	Aglaonema-Hong-Yan-A3-1_110607	G	Aglaonema-Hong-Jian-A3-2_110607	G	Aglaonema-Lady-Valentine-A4_110650	G	Aglaonema-Red-Vein-A7_111376	T	Aglaonema-costatum-MN046881_110576	T	T<->G	--	--	--	--	--	intergenic	--	--	--	--
Aglaonema-modestum-A1_110781	C	Aglaonema-Red-Valentine-A3_110608	A	Aglaonema-Hong-Yan-A3-1_110608	A	Aglaonema-Hong-Jian-A3-2_110608	A	Aglaonema-Lady-Valentine-A4_110651	A	Aglaonema-Red-Vein-A7_111377	C	Aglaonema-costatum-MN046881_110577	C	C<->A	--	--	--	--	--	intergenic	--	--	--	--
Aglaonema-modestum-A1_110784	T	Aglaonema-Red-Valentine-A3_110612	A	Aglaonema-Hong-Yan-A3-1_110612	A	Aglaonema-Hong-Jian-A3-2_110612	A	Aglaonema-Lady-Valentine-A4_110655	A	Aglaonema-Red-Vein-A7_111380	T	Aglaonema-costatum-MN046881_110580	T	T<->A	--	--	--	--	--	intergenic	--	--	--	--
Aglaonema-modestum-A1_110785	C	Aglaonema-Red-Valentine-A3_110613	A	Aglaonema-Hong-Yan-A3-1_110613	A	Aglaonema-Hong-Jian-A3-2_110613	A	Aglaonema-Lady-Valentine-A4_110656	A	Aglaonema-Red-Vein-A7_111381	C	Aglaonema-costatum-MN046881_110581	C	C<->A	--	--	--	--	--	intergenic	--	--	--	--
Aglaonema-modestum-A1_110786	T	Aglaonema-Red-Valentine-A3_110614	A	Aglaonema-Hong-Yan-A3-1_110614	A	Aglaonema-Hong-Jian-A3-2_110614	A	Aglaonema-Lady-Valentine-A4_110657	A	Aglaonema-Red-Vein-A7_111382	T	Aglaonema-costatum-MN046881_110582	T	T<->A	--	--	--	--	--	intergenic	--	--	--	--
Aglaonema-modestum-A1_111005	C	Aglaonema-Red-Valentine-A3_110842	C	Aglaonema-Hong-Yan-A3-1_110842	C	Aglaonema-Hong-Jian-A3-2_110842	C	Aglaonema-Lady-Valentine-A4_110885	C	Aglaonema-Red-Vein-A7_111610	C	Aglaonema-costatum-MN046881_110810	G	C<->G	--	--	--	--	--	intergenic	--	--	--	--
Aglaonema-modestum-A1_111219	A	Aglaonema-Red-Valentine-A3_111056	A	Aglaonema-Hong-Yan-A3-1_111056	A	Aglaonema-Hong-Jian-A3-2_111056	A	Aglaonema-Lady-Valentine-A4_111099	A	Aglaonema-Red-Vein-A7_111824	G	Aglaonema-costatum-MN046881_111024	A	A<->G	--	--	--	--	--	intergenic	--	--	--	--
Aglaonema-modestum-A1_11142	A	Aglaonema-Red-Valentine-A3_11307	G	Aglaonema-Hong-Yan-A3-1_11307	G	Aglaonema-Hong-Jian-A3-2_11307	G	Aglaonema-Lady-Valentine-A4_11307	G	Aglaonema-Red-Vein-A7_10787	A	Aglaonema-costatum-MN046881_11024	A	A<->G	--	--	--	--	--	intergenic	--	--	--	--
Aglaonema-modestum-A1_111808	G	Aglaonema-Red-Valentine-A3_111645	G	Aglaonema-Hong-Yan-A3-1_111645	G	Aglaonema-Hong-Jian-A3-2_111645	G	Aglaonema-Lady-Valentine-A4_111688	G	Aglaonema-Red-Vein-A7_112413	G	Aglaonema-costatum-MN046881_111613	A	G<->A	--	--	--	--	--	intergenic	--	--	--	--
Aglaonema-modestum-A1_112055	T	Aglaonema-Red-Valentine-A3_111892	C	Aglaonema-Hong-Yan-A3-1_111892	C	Aglaonema-Hong-Jian-A3-2_111892	C	Aglaonema-Lady-Valentine-A4_111935	C	Aglaonema-Red-Vein-A7_112660	C	Aglaonema-costatum-MN046881_111860	C	T<->C	--	--	--	--	--	intergenic	--	--	--	--
Aglaonema-modestum-A1_112224	A	Aglaonema-Red-Valentine-A3_112061	C	Aglaonema-Hong-Yan-A3-1_112061	C	Aglaonema-Hong-Jian-A3-2_112061	C	Aglaonema-Lady-Valentine-A4_112104	C	Aglaonema-Red-Vein-A7_112829	C	Aglaonema-costatum-MN046881_112029	C	A<->C	--	--	--	--	--	intergenic	--	--	--	--
Aglaonema-modestum-A1_11249	C	Aglaonema-Red-Valentine-A3_11424	T	Aglaonema-Hong-Yan-A3-1_11424	T	Aglaonema-Hong-Jian-A3-2_11424	T	Aglaonema-Lady-Valentine-A4_11424	T	Aglaonema-Red-Vein-A7_10904	T	Aglaonema-costatum-MN046881_11141	C	C<->T	--	--	--	--	--	intergenic	--	--	--	--
Aglaonema-modestum-A1_112747	C	Aglaonema-Red-Valentine-A3_112584	T	Aglaonema-Hong-Yan-A3-1_112584	T	Aglaonema-Hong-Jian-A3-2_112584	T	Aglaonema-Lady-Valentine-A4_112627	T	Aglaonema-Red-Vein-A7_113352	T	Aglaonema-costatum-MN046881_112552	C	C<->T	--	--	--	--	--	intergenic	--	--	--	--
Aglaonema-modestum-A1_11275	A	Aglaonema-Red-Valentine-A3_11450	G	Aglaonema-Hong-Yan-A3-1_11450	G	Aglaonema-Hong-Jian-A3-2_11450	G	Aglaonema-Lady-Valentine-A4_11450	G	Aglaonema-Red-Vein-A7_10930	G	Aglaonema-costatum-MN046881_11167	G	A<->G	--	--	--	--	--	intergenic	--	--	--	--
Aglaonema-modestum-A1_11324	G	Aglaonema-Red-Valentine-A3_11499	A	Aglaonema-Hong-Yan-A3-1_11499	A	Aglaonema-Hong-Jian-A3-2_11499	A	Aglaonema-Lady-Valentine-A4_11499	A	Aglaonema-Red-Vein-A7_10979	G	Aglaonema-costatum-MN046881_11216	A	G<->A	--	--	--	--	--	intergenic	--	--	--	--
Aglaonema-modestum-A1_11366	C	Aglaonema-Red-Valentine-A3_11541	T	Aglaonema-Hong-Yan-A3-1_11541	T	Aglaonema-Hong-Jian-A3-2_11541	T	Aglaonema-Lady-Valentine-A4_11541	T	Aglaonema-Red-Vein-A7_11021	T	Aglaonema-costatum-MN046881_11258	T	C<->T	--	--	--	--	--	intergenic	--	--	--	--
Aglaonema-modestum-A1_11419	G	Aglaonema-Red-Valentine-A3_11594	T	Aglaonema-Hong-Yan-A3-1_11594	T	Aglaonema-Hong-Jian-A3-2_11594	T	Aglaonema-Lady-Valentine-A4_11594	T	Aglaonema-Red-Vein-A7_11074	G	Aglaonema-costatum-MN046881_11311	G	G<->T	--	--	--	--	--	intergenic	--	--	--	--
Aglaonema-modestum-A1_1144	G	Aglaonema-Red-Valentine-A3_1171	A	Aglaonema-Hong-Yan-A3-1_1171	A	Aglaonema-Hong-Jian-A3-2_1171	A	Aglaonema-Lady-Valentine-A4_1171	A	Aglaonema-Red-Vein-A7_1257	A	Aglaonema-costatum-MN046881_1146	G	G<->A	483,2	161	TAC<->TAT	Y<->Y	syn	psbA	565	1626	-	--
Aglaonema-modestum-A1_11480	C	Aglaonema-Red-Valentine-A3_11655	C	Aglaonema-Hong-Yan-A3-1_11655	C	Aglaonema-Hong-Jian-A3-2_11655	C	Aglaonema-Lady-Valentine-A4_11655	C	Aglaonema-Red-Vein-A7_11135	C	Aglaonema-costatum-MN046881_11372	T	C<->T	--	--	--	--	--	intergenic	--	--	--	--
Aglaonema-modestum-A1_11491	T	Aglaonema-Red-Valentine-A3_11666	G	Aglaonema-Hong-Yan-A3-1_11666	G	Aglaonema-Hong-Jian-A3-2_11666	G	Aglaonema-Lady-Valentine-A4_11666	G	Aglaonema-Red-Vein-A7_11146	T	Aglaonema-costatum-MN046881_11383	T	T<->G	--	--	--	--	--	intergenic	--	--	--	--
Aglaonema-modestum-A1_115192	G	Aglaonema-Red-Valentine-A3_115029	G	Aglaonema-Hong-Yan-A3-1_115029	G	Aglaonema-Hong-Jian-A3-2_115029	G	Aglaonema-Lady-Valentine-A4_115072	G	Aglaonema-Red-Vein-A7_115797	G	Aglaonema-costatum-MN046881_114997	A	G<->A	--	--	--	--	--	intergenic	--	--	--	--
Aglaonema-modestum-A1_115262	G	Aglaonema-Red-Valentine-A3_115099	C	Aglaonema-Hong-Yan-A3-1_115099	C	Aglaonema-Hong-Jian-A3-2_115099	C	Aglaonema-Lady-Valentine-A4_115142	C	Aglaonema-Red-Vein-A7_115867	C	Aglaonema-costatum-MN046881_115067	C	G<->C	--	--	--	--	--	intergenic	--	--	--	--
Aglaonema-modestum-A1_115992	G	Aglaonema-Red-Valentine-A3_115817	G	Aglaonema-Hong-Yan-A3-1_115817	G	Aglaonema-Hong-Jian-A3-2_115817	G	Aglaonema-Lady-Valentine-A4_115860	G	Aglaonema-Red-Vein-A7_116610	G	Aglaonema-costatum-MN046881_115799	C	G<->C	--	--	--	--	--	intergenic	--	--	--	--
Aglaonema-modestum-A1_116	T	Aglaonema-Red-Valentine-A3_116	T	Aglaonema-Hong-Yan-A3-1_116	T	Aglaonema-Hong-Jian-A3-2_116	T	Aglaonema-Lady-Valentine-A4_116	T	Aglaonema-Red-Vein-A7_116	T	Aglaonema-costatum-MN046881_116	A	T<->A	--	--	--	--	--	intergenic	--	--	--	--
Aglaonema-modestum-A1_11645	G	Aglaonema-Red-Valentine-A3_11820	G	Aglaonema-Hong-Yan-A3-1_11820	G	Aglaonema-Hong-Jian-A3-2_11820	G	Aglaonema-Lady-Valentine-A4_11820	G	Aglaonema-Red-Vein-A7_11300	T	Aglaonema-costatum-MN046881_11537	G	G<->T	--	--	--	--	--	intergenic	--	--	--	--
Aglaonema-modestum-A1_116698	T	Aglaonema-Red-Valentine-A3_116546	T	Aglaonema-Hong-Yan-A3-1_116546	T	Aglaonema-Hong-Jian-A3-2_116546	T	Aglaonema-Lady-Valentine-A4_116589	T	Aglaonema-Red-Vein-A7_117304	T	Aglaonema-costatum-MN046881_116523	G	T<->G	--	--	--	--	--	intergenic	--	--	--	--
Aglaonema-modestum-A1_117	T	Aglaonema-Red-Valentine-A3_117	T	Aglaonema-Hong-Yan-A3-1_117	T	Aglaonema-Hong-Jian-A3-2_117	T	Aglaonema-Lady-Valentine-A4_117	T	Aglaonema-Red-Vein-A7_117	T	Aglaonema-costatum-MN046881_117	A	T<->A	--	--	--	--	--	intergenic	--	--	--	--
Aglaonema-modestum-A1_11723	G	Aglaonema-Red-Valentine-A3_11898	A	Aglaonema-Hong-Yan-A3-1_11898	A	Aglaonema-Hong-Jian-A3-2_11898	A	Aglaonema-Lady-Valentine-A4_11898	A	Aglaonema-Red-Vein-A7_11378	G	Aglaonema-costatum-MN046881_11615	G	G<->A	--	--	--	--	--	intergenic	--	--	--	--
Aglaonema-modestum-A1_117527	C	Aglaonema-Red-Valentine-A3_117367	A	Aglaonema-Hong-Yan-A3-1_117367	A	Aglaonema-Hong-Jian-A3-2_117367	A	Aglaonema-Lady-Valentine-A4_138142	A	Aglaonema-Red-Vein-A7_137913	A	Aglaonema-costatum-MN046881_117344	C	C<->A	--	--	--	--	--	intergenic	--	--	--	--
Aglaonema-modestum-A1_117603	T	Aglaonema-Red-Valentine-A3_117443	G	Aglaonema-Hong-Yan-A3-1_117443	G	Aglaonema-Hong-Jian-A3-2_117443	G	Aglaonema-Lady-Valentine-A4_138066	G	Aglaonema-Red-Vein-A7_137837	G	Aglaonema-costatum-MN046881_117420	T	T<->G	--	--	--	--	--	intergenic	--	--	--	--
Aglaonema-modestum-A1_11775	G	Aglaonema-Red-Valentine-A3_11950	A	Aglaonema-Hong-Yan-A3-1_11950	A	Aglaonema-Hong-Jian-A3-2_11950	A	Aglaonema-Lady-Valentine-A4_11950	A	Aglaonema-Red-Vein-A7_11430	A	Aglaonema-costatum-MN046881_11667	A	G<->A	--	--	--	--	--	intergenic	--	--	--	--
Aglaonema-modestum-A1_117763	G	Aglaonema-Red-Valentine-A3_139287	A	Aglaonema-Hong-Yan-A3-1_139314	A	Aglaonema-Hong-Jian-A3-2_139287	A	Aglaonema-Lady-Valentine-A4_137906	A	Aglaonema-Red-Vein-A7_137677	A	Aglaonema-costatum-MN046881_117580	A	G<->A	--	--	--	--	--	intergenic	--	--	--	--
Aglaonema-modestum-A1_117830	A	Aglaonema-Red-Valentine-A3_139220	A	Aglaonema-Hong-Yan-A3-1_139247	A	Aglaonema-Hong-Jian-A3-2_139220	A	Aglaonema-Lady-Valentine-A4_137839	A	Aglaonema-Red-Vein-A7_137610	A	Aglaonema-costatum-MN046881_117647	G	A<->G	--	--	--	--	--	intergenic	--	--	--	--
Aglaonema-modestum-A1_11804	T	Aglaonema-Red-Valentine-A3_11979	T	Aglaonema-Hong-Yan-A3-1_11979	T	Aglaonema-Hong-Jian-A3-2_11979	T	Aglaonema-Lady-Valentine-A4_11979	T	Aglaonema-Red-Vein-A7_11459	C	Aglaonema-costatum-MN046881_11697	T	T<->C	--	--	--	--	--	intergenic	--	--	--	--
Aglaonema-modestum-A1_11812	T	Aglaonema-Red-Valentine-A3_11987	T	Aglaonema-Hong-Yan-A3-1_11987	T	Aglaonema-Hong-Jian-A3-2_11987	T	Aglaonema-Lady-Valentine-A4_11987	T	Aglaonema-Red-Vein-A7_11467	T	Aglaonema-costatum-MN046881_11705	A	T<->A	--	--	--	--	--	intergenic	--	--	--	--
Aglaonema-modestum-A1_118546	C	Aglaonema-Red-Valentine-A3_118665	C	Aglaonema-Hong-Yan-A3-1_118665	C	Aglaonema-Hong-Jian-A3-2_118665	C	Aglaonema-Lady-Valentine-A4_117311	C	Aglaonema-Red-Vein-A7_117743	A	Aglaonema-costatum-MN046881_118373	C	C<->A	--	--	--	--	--	intergenic	--	--	--	--
Aglaonema-modestum-A1_118555	T	Aglaonema-Red-Valentine-A3_118674	T	Aglaonema-Hong-Yan-A3-1_118674	T	Aglaonema-Hong-Jian-A3-2_118674	T	Aglaonema-Lady-Valentine-A4_117320	T	Aglaonema-Red-Vein-A7_117752	G	Aglaonema-costatum-MN046881_118382	T	T<->G	--	--	--	--	--	intergenic	--	--	--	--
Aglaonema-modestum-A1_118607	C	Aglaonema-Red-Valentine-A3_118724	C	Aglaonema-Hong-Yan-A3-1_118724	C	Aglaonema-Hong-Jian-A3-2_118724	C	Aglaonema-Lady-Valentine-A4_117370	C	Aglaonema-Red-Vein-A7_117804	C	Aglaonema-costatum-MN046881_118432	T	C<->T	2231,1	744	AGT<->AAT	S<->N	nonsyn	ndhF	118600	120837	-	--
Aglaonema-modestum-A1_118649	G	Aglaonema-Red-Valentine-A3_118766	G	Aglaonema-Hong-Yan-A3-1_118766	G	Aglaonema-Hong-Jian-A3-2_118766	G	Aglaonema-Lady-Valentine-A4_117412	G	Aglaonema-Red-Vein-A7_117846	A	Aglaonema-costatum-MN046881_118474	G	G<->A	2189,1	730	TCT<->TTT	S<->F	nonsyn	ndhF	118600	120837	-	--
Aglaonema-modestum-A1_11872	T	Aglaonema-Red-Valentine-A3_12047	C	Aglaonema-Hong-Yan-A3-1_12047	C	Aglaonema-Hong-Jian-A3-2_12047	C	Aglaonema-Lady-Valentine-A4_12047	C	Aglaonema-Red-Vein-A7_11527	C	Aglaonema-costatum-MN046881_11765	T	T<->C	--	--	--	--	--	intergenic	--	--	--	--
Aglaonema-modestum-A1_118731	T	Aglaonema-Red-Valentine-A3_118848	C	Aglaonema-Hong-Yan-A3-1_118848	C	Aglaonema-Hong-Jian-A3-2_118848	C	Aglaonema-Lady-Valentine-A4_117494	C	Aglaonema-Red-Vein-A7_117928	C	Aglaonema-costatum-MN046881_118556	C	T<->C	2107,0	703	ATT<->GTT	I<->V	nonsyn	ndhF	118600	120837	-	--
Aglaonema-modestum-A1_118796	C	Aglaonema-Red-Valentine-A3_118913	C	Aglaonema-Hong-Yan-A3-1_118913	C	Aglaonema-Hong-Jian-A3-2_118913	C	Aglaonema-Lady-Valentine-A4_117559	C	Aglaonema-Red-Vein-A7_117993	T	Aglaonema-costatum-MN046881_118621	C	C<->T	2042,1	681	GGA<->GAA	G<->E	nonsyn	ndhF	118600	120837	-	--
Aglaonema-modestum-A1_118847	C	Aglaonema-Red-Valentine-A3_118964	T	Aglaonema-Hong-Yan-A3-1_118964	T	Aglaonema-Hong-Jian-A3-2_118964	T	Aglaonema-Lady-Valentine-A4_117610	T	Aglaonema-Red-Vein-A7_118044	C	Aglaonema-costatum-MN046881_118672	C	C<->T	1991,1	664	CGT<->CAT	R<->H	nonsyn	ndhF	118600	120837	-	--
Aglaonema-modestum-A1_118948	G	Aglaonema-Red-Valentine-A3_119062	G	Aglaonema-Hong-Yan-A3-1_119062	G	Aglaonema-Hong-Jian-A3-2_119062	G	Aglaonema-Lady-Valentine-A4_117708	G	Aglaonema-Red-Vein-A7_118142	A	Aglaonema-costatum-MN046881_118770	G	G<->A	1890,2	630	TTC<->TTT	F<->F	syn	ndhF	118600	120837	-	--
Aglaonema-modestum-A1_118962	C	Aglaonema-Red-Valentine-A3_119076	A	Aglaonema-Hong-Yan-A3-1_119076	A	Aglaonema-Hong-Jian-A3-2_119076	A	Aglaonema-Lady-Valentine-A4_117722	A	Aglaonema-Red-Vein-A7_118156	C	Aglaonema-costatum-MN046881_118784	C	C<->A	1876,0	626	GCT<->TCT	A<->S	nonsyn	ndhF	118600	120837	-	--
Aglaonema-modestum-A1_118996	G	Aglaonema-Red-Valentine-A3_119110	G	Aglaonema-Hong-Yan-A3-1_119110	G	Aglaonema-Hong-Jian-A3-2_119110	G	Aglaonema-Lady-Valentine-A4_117756	G	Aglaonema-Red-Vein-A7_118190	G	Aglaonema-costatum-MN046881_118818	T	G<->T	1842,2	614	TTC<->TTA	F<->L	nonsyn	ndhF	118600	120837	-	--
Aglaonema-modestum-A1_119050	T	Aglaonema-Red-Valentine-A3_119164	T	Aglaonema-Hong-Yan-A3-1_119164	T	Aglaonema-Hong-Jian-A3-2_119164	T	Aglaonema-Lady-Valentine-A4_117810	T	Aglaonema-Red-Vein-A7_118244	C	Aglaonema-costatum-MN046881_118872	T	T<->C	1788,2	596	GTA<->GTG	V<->V	syn	ndhF	118600	120837	-	--
Aglaonema-modestum-A1_119086	T	Aglaonema-Red-Valentine-A3_119200	C	Aglaonema-Hong-Yan-A3-1_119200	C	Aglaonema-Hong-Jian-A3-2_119200	C	Aglaonema-Lady-Valentine-A4_117846	C	Aglaonema-Red-Vein-A7_118280	C	Aglaonema-costatum-MN046881_118908	C	T<->C	1752,2	584	TCA<->TCG	S<->S	syn	ndhF	118600	120837	-	--
Aglaonema-modestum-A1_119104	T	Aglaonema-Red-Valentine-A3_119218	T	Aglaonema-Hong-Yan-A3-1_119218	T	Aglaonema-Hong-Jian-A3-2_119218	T	Aglaonema-Lady-Valentine-A4_117864	T	Aglaonema-Red-Vein-A7_118298	T	Aglaonema-costatum-MN046881_118926	C	T<->C	1734,2	578	TCA<->TCG	S<->S	syn	ndhF	118600	120837	-	--
Aglaonema-modestum-A1_119116	A	Aglaonema-Red-Valentine-A3_119230	A	Aglaonema-Hong-Yan-A3-1_119230	A	Aglaonema-Hong-Jian-A3-2_119230	A	Aglaonema-Lady-Valentine-A4_117876	A	Aglaonema-Red-Vein-A7_118310	C	Aglaonema-costatum-MN046881_118938	A	A<->C	1722,2	574	TTT<->TTG	F<->L	nonsyn	ndhF	118600	120837	-	--
Aglaonema-modestum-A1_119121	T	Aglaonema-Red-Valentine-A3_119235	T	Aglaonema-Hong-Yan-A3-1_119235	T	Aglaonema-Hong-Jian-A3-2_119235	T	Aglaonema-Lady-Valentine-A4_117881	T	Aglaonema-Red-Vein-A7_118315	T	Aglaonema-costatum-MN046881_118943	G	T<->G	1717,0	573	AAT<->CAT	N<->H	nonsyn	ndhF	118600	120837	-	--
Aglaonema-modestum-A1_119204	G	Aglaonema-Red-Valentine-A3_119318	A	Aglaonema-Hong-Yan-A3-1_119318	A	Aglaonema-Hong-Jian-A3-2_119318	A	Aglaonema-Lady-Valentine-A4_117964	A	Aglaonema-Red-Vein-A7_118398	G	Aglaonema-costatum-MN046881_119026	G	G<->A	1634,1	545	ACT<->ATT	T<->I	nonsyn	ndhF	118600	120837	-	--
Aglaonema-modestum-A1_119221	G	Aglaonema-Red-Valentine-A3_119335	A	Aglaonema-Hong-Yan-A3-1_119335	A	Aglaonema-Hong-Jian-A3-2_119335	A	Aglaonema-Lady-Valentine-A4_117981	A	Aglaonema-Red-Vein-A7_118415	G	Aglaonema-costatum-MN046881_119043	G	G<->A	1617,2	539	CCC<->CCT	P<->P	syn	ndhF	118600	120837	-	--
Aglaonema-modestum-A1_119234	G	Aglaonema-Red-Valentine-A3_119348	G	Aglaonema-Hong-Yan-A3-1_119348	G	Aglaonema-Hong-Jian-A3-2_119348	G	Aglaonema-Lady-Valentine-A4_117994	G	Aglaonema-Red-Vein-A7_118428	G	Aglaonema-costatum-MN046881_119056	A	G<->A	1604,1	535	ACT<->ATT	T<->I	nonsyn	ndhF	118600	120837	-	--
Aglaonema-modestum-A1_119332	G	Aglaonema-Red-Valentine-A3_119446	G	Aglaonema-Hong-Yan-A3-1_119446	G	Aglaonema-Hong-Jian-A3-2_119446	G	Aglaonema-Lady-Valentine-A4_118092	G	Aglaonema-Red-Vein-A7_118526	G	Aglaonema-costatum-MN046881_119154	A	G<->A	1506,2	502	AGC<->AGT	S<->S	syn	ndhF	118600	120837	-	--
Aglaonema-modestum-A1_119433	G	Aglaonema-Red-Valentine-A3_119547	G	Aglaonema-Hong-Yan-A3-1_119547	G	Aglaonema-Hong-Jian-A3-2_119547	G	Aglaonema-Lady-Valentine-A4_118193	G	Aglaonema-Red-Vein-A7_118627	G	Aglaonema-costatum-MN046881_119255	T	G<->T	1405,0	469	CAA<->AAA	Q<->K	nonsyn	ndhF	118600	120837	-	--
Aglaonema-modestum-A1_119435	G	Aglaonema-Red-Valentine-A3_119549	G	Aglaonema-Hong-Yan-A3-1_119549	G	Aglaonema-Hong-Jian-A3-2_119549	G	Aglaonema-Lady-Valentine-A4_118195	G	Aglaonema-Red-Vein-A7_118629	G	Aglaonema-costatum-MN046881_119257	A	G<->A	1403,1	468	ACT<->ATT	T<->I	nonsyn	ndhF	118600	120837	-	--
Aglaonema-modestum-A1_119590	G	Aglaonema-Red-Valentine-A3_119704	G	Aglaonema-Hong-Yan-A3-1_119704	G	Aglaonema-Hong-Jian-A3-2_119704	G	Aglaonema-Lady-Valentine-A4_118350	G	Aglaonema-Red-Vein-A7_118784	G	Aglaonema-costatum-MN046881_119412	T	G<->T	1248,2	416	TCC<->TCA	S<->S	syn	ndhF	118600	120837	-	--
Aglaonema-modestum-A1_119683	A	Aglaonema-Red-Valentine-A3_119797	G	Aglaonema-Hong-Yan-A3-1_119797	G	Aglaonema-Hong-Jian-A3-2_119797	G	Aglaonema-Lady-Valentine-A4_118443	G	Aglaonema-Red-Vein-A7_118877	G	Aglaonema-costatum-MN046881_119505	G	A<->G	1155,2	385	GGT<->GGC	G<->G	syn	ndhF	118600	120837	-	--
Aglaonema-modestum-A1_119752	A	Aglaonema-Red-Valentine-A3_119866	G	Aglaonema-Hong-Yan-A3-1_119866	G	Aglaonema-Hong-Jian-A3-2_119866	G	Aglaonema-Lady-Valentine-A4_118512	G	Aglaonema-Red-Vein-A7_118946	G	Aglaonema-costatum-MN046881_119574	A	A<->G	1086,2	362	TCT<->TCC	S<->S	syn	ndhF	118600	120837	-	--
Aglaonema-modestum-A1_120146	A	Aglaonema-Red-Valentine-A3_120260	A	Aglaonema-Hong-Yan-A3-1_120260	A	Aglaonema-Hong-Jian-A3-2_120260	A	Aglaonema-Lady-Valentine-A4_118906	A	Aglaonema-Red-Vein-A7_119340	A	Aglaonema-costatum-MN046881_119968	G	A<->G	692,1	231	TTC<->TCC	F<->S	nonsyn	ndhF	118600	120837	-	--
Aglaonema-modestum-A1_120208	T	Aglaonema-Red-Valentine-A3_120322	T	Aglaonema-Hong-Yan-A3-1_120322	T	Aglaonema-Hong-Jian-A3-2_120322	T	Aglaonema-Lady-Valentine-A4_118968	T	Aglaonema-Red-Vein-A7_119402	C	Aglaonema-costatum-MN046881_120030	T	T<->C	630,2	210	GAA<->GAG	E<->E	syn	ndhF	118600	120837	-	--
Aglaonema-modestum-A1_120370	C	Aglaonema-Red-Valentine-A3_120484	C	Aglaonema-Hong-Yan-A3-1_120484	C	Aglaonema-Hong-Jian-A3-2_120484	C	Aglaonema-Lady-Valentine-A4_119130	C	Aglaonema-Red-Vein-A7_119564	T	Aglaonema-costatum-MN046881_120192	C	C<->T	468,2	156	ATG<->ATA	M<->I	nonsyn	ndhF	118600	120837	-	--
Aglaonema-modestum-A1_120531	T	Aglaonema-Red-Valentine-A3_120645	C	Aglaonema-Hong-Yan-A3-1_120645	C	Aglaonema-Hong-Jian-A3-2_120645	C	Aglaonema-Lady-Valentine-A4_119291	C	Aglaonema-Red-Vein-A7_119725	C	Aglaonema-costatum-MN046881_120353	C	T<->C	307,0	103	ATT<->GTT	I<->V	nonsyn	ndhF	118600	120837	-	--
Aglaonema-modestum-A1_120556	G	Aglaonema-Red-Valentine-A3_120670	A	Aglaonema-Hong-Yan-A3-1_120670	A	Aglaonema-Hong-Jian-A3-2_120670	A	Aglaonema-Lady-Valentine-A4_119316	A	Aglaonema-Red-Vein-A7_119750	A	Aglaonema-costatum-MN046881_120378	A	G<->A	282,2	94	TCC<->TCT	S<->S	syn	ndhF	118600	120837	-	--
Aglaonema-modestum-A1_120786	T	Aglaonema-Red-Valentine-A3_120900	C	Aglaonema-Hong-Yan-A3-1_120900	C	Aglaonema-Hong-Jian-A3-2_120900	C	Aglaonema-Lady-Valentine-A4_119546	C	Aglaonema-Red-Vein-A7_119980	C	Aglaonema-costatum-MN046881_120608	C	T<->C	52,0	18	ATT<->GTT	I<->V	nonsyn	ndhF	118600	120837	-	--
Aglaonema-modestum-A1_120851	T	Aglaonema-Red-Valentine-A3_120965	T	Aglaonema-Hong-Yan-A3-1_120965	T	Aglaonema-Hong-Jian-A3-2_120965	T	Aglaonema-Lady-Valentine-A4_119611	T	Aglaonema-Red-Vein-A7_120045	T	Aglaonema-costatum-MN046881_120673	C	T<->C	--	--	--	--	--	intergenic	--	--	--	--
Aglaonema-modestum-A1_120852	T	Aglaonema-Red-Valentine-A3_120966	T	Aglaonema-Hong-Yan-A3-1_120966	T	Aglaonema-Hong-Jian-A3-2_120966	T	Aglaonema-Lady-Valentine-A4_119612	T	Aglaonema-Red-Vein-A7_120046	T	Aglaonema-costatum-MN046881_120674	A	T<->A	--	--	--	--	--	intergenic	--	--	--	--
Aglaonema-modestum-A1_120915	C	Aglaonema-Red-Valentine-A3_121026	C	Aglaonema-Hong-Yan-A3-1_121026	C	Aglaonema-Hong-Jian-A3-2_121026	C	Aglaonema-Lady-Valentine-A4_119672	C	Aglaonema-Red-Vein-A7_120106	T	Aglaonema-costatum-MN046881_120734	C	C<->T	--	--	--	--	--	intergenic	--	--	--	--
Aglaonema-modestum-A1_120956	T	Aglaonema-Red-Valentine-A3_121067	A	Aglaonema-Hong-Yan-A3-1_121067	A	Aglaonema-Hong-Jian-A3-2_121067	A	Aglaonema-Lady-Valentine-A4_119713	A	Aglaonema-Red-Vein-A7_120147	A	Aglaonema-costatum-MN046881_120775	A	T<->A	--	--	--	--	--	intergenic	--	--	--	--
Aglaonema-modestum-A1_120978	T	Aglaonema-Red-Valentine-A3_121089	A	Aglaonema-Hong-Yan-A3-1_121089	A	Aglaonema-Hong-Jian-A3-2_121089	A	Aglaonema-Lady-Valentine-A4_119735	A	Aglaonema-Red-Vein-A7_120169	T	Aglaonema-costatum-MN046881_120797	T	T<->A	--	--	--	--	--	intergenic	--	--	--	--
Aglaonema-modestum-A1_121012	A	Aglaonema-Red-Valentine-A3_121123	T	Aglaonema-Hong-Yan-A3-1_121123	T	Aglaonema-Hong-Jian-A3-2_121123	T	Aglaonema-Lady-Valentine-A4_119769	T	Aglaonema-Red-Vein-A7_120203	A	Aglaonema-costatum-MN046881_120831	A	A<->T	--	--	--	--	--	intergenic	--	--	--	--
Aglaonema-modestum-A1_121066	C	Aglaonema-Red-Valentine-A3_121177	C	Aglaonema-Hong-Yan-A3-1_121177	C	Aglaonema-Hong-Jian-A3-2_121177	C	Aglaonema-Lady-Valentine-A4_119823	C	Aglaonema-Red-Vein-A7_120257	T	Aglaonema-costatum-MN046881_120885	C	C<->T	--	--	--	--	--	intergenic	--	--	--	--
Aglaonema-modestum-A1_121104	G	Aglaonema-Red-Valentine-A3_121215	A	Aglaonema-Hong-Yan-A3-1_121215	A	Aglaonema-Hong-Jian-A3-2_121215	A	Aglaonema-Lady-Valentine-A4_119861	A	Aglaonema-Red-Vein-A7_120295	A	Aglaonema-costatum-MN046881_120923	A	G<->A	--	--	--	--	--	intergenic	--	--	--	--
Aglaonema-modestum-A1_121111	A	Aglaonema-Red-Valentine-A3_121222	A	Aglaonema-Hong-Yan-A3-1_121222	A	Aglaonema-Hong-Jian-A3-2_121222	A	Aglaonema-Lady-Valentine-A4_119868	A	Aglaonema-Red-Vein-A7_120302	T	Aglaonema-costatum-MN046881_120930	A	A<->T	--	--	--	--	--	intergenic	--	--	--	--
Aglaonema-modestum-A1_121120	A	Aglaonema-Red-Valentine-A3_121231	A	Aglaonema-Hong-Yan-A3-1_121231	A	Aglaonema-Hong-Jian-A3-2_121231	A	Aglaonema-Lady-Valentine-A4_119877	A	Aglaonema-Red-Vein-A7_120311	T	Aglaonema-costatum-MN046881_120939	A	A<->T	--	--	--	--	--	intergenic	--	--	--	--
Aglaonema-modestum-A1_121149	T	Aglaonema-Red-Valentine-A3_121260	T	Aglaonema-Hong-Yan-A3-1_121260	T	Aglaonema-Hong-Jian-A3-2_121260	T	Aglaonema-Lady-Valentine-A4_119906	T	Aglaonema-Red-Vein-A7_120340	T	Aglaonema-costatum-MN046881_120968	G	T<->G	--	--	--	--	--	intergenic	--	--	--	--
Aglaonema-modestum-A1_121251	T	Aglaonema-Red-Valentine-A3_121362	T	Aglaonema-Hong-Yan-A3-1_121362	T	Aglaonema-Hong-Jian-A3-2_121362	T	Aglaonema-Lady-Valentine-A4_120008	T	Aglaonema-Red-Vein-A7_120442	T	Aglaonema-costatum-MN046881_121070	C	T<->C	--	--	--	--	--	intergenic	--	--	--	--
Aglaonema-modestum-A1_121579	A	Aglaonema-Red-Valentine-A3_121688	C	Aglaonema-Hong-Yan-A3-1_121688	C	Aglaonema-Hong-Jian-A3-2_121688	C	Aglaonema-Lady-Valentine-A4_120334	C	Aglaonema-Red-Vein-A7_120774	A	Aglaonema-costatum-MN046881_121396	C	A<->C	--	--	--	--	--	intergenic	--	--	--	--
Aglaonema-modestum-A1_1216	T	Aglaonema-Red-Valentine-A3_1243	C	Aglaonema-Hong-Yan-A3-1_1243	C	Aglaonema-Hong-Jian-A3-2_1243	C	Aglaonema-Lady-Valentine-A4_1243	C	Aglaonema-Red-Vein-A7_1329	C	Aglaonema-costatum-MN046881_1218	T	T<->C	411,2	137	CTA<->CTG	L<->L	syn	psbA	565	1626	-	--
Aglaonema-modestum-A1_121712	A	Aglaonema-Red-Valentine-A3_121817	A	Aglaonema-Hong-Yan-A3-1_121817	A	Aglaonema-Hong-Jian-A3-2_121817	A	Aglaonema-Lady-Valentine-A4_120463	A	Aglaonema-Red-Vein-A7_120903	G	Aglaonema-costatum-MN046881_121514	A	A<->G	--	--	--	--	--	intergenic	--	--	--	--
Aglaonema-modestum-A1_121720	C	Aglaonema-Red-Valentine-A3_121825	A	Aglaonema-Hong-Yan-A3-1_121825	A	Aglaonema-Hong-Jian-A3-2_121825	A	Aglaonema-Lady-Valentine-A4_120471	A	Aglaonema-Red-Vein-A7_120911	C	Aglaonema-costatum-MN046881_121522	C	C<->A	--	--	--	--	--	intergenic	--	--	--	--
Aglaonema-modestum-A1_121746	C	Aglaonema-Red-Valentine-A3_121851	C	Aglaonema-Hong-Yan-A3-1_121851	C	Aglaonema-Hong-Jian-A3-2_121851	C	Aglaonema-Lady-Valentine-A4_120497	C	Aglaonema-Red-Vein-A7_120937	C	Aglaonema-costatum-MN046881_121548	T	C<->T	--	--	--	--	--	intergenic	--	--	--	--
Aglaonema-modestum-A1_121904	T	Aglaonema-Red-Valentine-A3_122014	T	Aglaonema-Hong-Yan-A3-1_122014	T	Aglaonema-Hong-Jian-A3-2_122014	T	Aglaonema-Lady-Valentine-A4_120660	T	Aglaonema-Red-Vein-A7_121099	T	Aglaonema-costatum-MN046881_121709	G	T<->G	--	--	--	--	--	intergenic	--	--	--	--
Aglaonema-modestum-A1_121915	A	Aglaonema-Red-Valentine-A3_122025	G	Aglaonema-Hong-Yan-A3-1_122025	G	Aglaonema-Hong-Jian-A3-2_122025	G	Aglaonema-Lady-Valentine-A4_120671	G	Aglaonema-Red-Vein-A7_121110	A	Aglaonema-costatum-MN046881_121720	A	A<->G	--	--	--	--	--	intergenic	--	--	--	--
Aglaonema-modestum-A1_121991	T	Aglaonema-Red-Valentine-A3_122101	C	Aglaonema-Hong-Yan-A3-1_122101	C	Aglaonema-Hong-Jian-A3-2_122101	C	Aglaonema-Lady-Valentine-A4_120747	C	Aglaonema-Red-Vein-A7_121186	C	Aglaonema-costatum-MN046881_121796	C	T<->C	--	--	--	--	--	intergenic	--	--	--	--
Aglaonema-modestum-A1_122100	A	Aglaonema-Red-Valentine-A3_122209	G	Aglaonema-Hong-Yan-A3-1_122209	G	Aglaonema-Hong-Jian-A3-2_122209	G	Aglaonema-Lady-Valentine-A4_120855	G	Aglaonema-Red-Vein-A7_121294	G	Aglaonema-costatum-MN046881_121905	G	A<->G	--	--	--	--	--	intergenic	--	--	--	--
Aglaonema-modestum-A1_122248	A	Aglaonema-Red-Valentine-A3_122357	A	Aglaonema-Hong-Yan-A3-1_122357	A	Aglaonema-Hong-Jian-A3-2_122357	A	Aglaonema-Lady-Valentine-A4_121003	A	Aglaonema-Red-Vein-A7_121441	A	Aglaonema-costatum-MN046881_122053	G	A<->G	120,2	40	ACA<->ACG	T<->T	syn	rpl32	122129	122302	+	--
Aglaonema-modestum-A1_122249	A	Aglaonema-Red-Valentine-A3_122358	G	Aglaonema-Hong-Yan-A3-1_122358	G	Aglaonema-Hong-Jian-A3-2_122358	G	Aglaonema-Lady-Valentine-A4_121004	G	Aglaonema-Red-Vein-A7_121442	G	Aglaonema-costatum-MN046881_122054	G	A<->G	121,0	41	AGA<->GGA	R<->G	nonsyn	rpl32	122129	122302	+	--
Aglaonema-modestum-A1_122292	C	Aglaonema-Red-Valentine-A3_122401	T	Aglaonema-Hong-Yan-A3-1_122401	T	Aglaonema-Hong-Jian-A3-2_122401	T	Aglaonema-Lady-Valentine-A4_121047	T	Aglaonema-Red-Vein-A7_121485	T	Aglaonema-costatum-MN046881_122097	C	C<->T	164,1	55	GCC<->GTC	A<->V	nonsyn	rpl32	122129	122302	+	--
Aglaonema-modestum-A1_122384	A	Aglaonema-Red-Valentine-A3_122493	A	Aglaonema-Hong-Yan-A3-1_122493	A	Aglaonema-Hong-Jian-A3-2_122493	A	Aglaonema-Lady-Valentine-A4_121139	A	Aglaonema-Red-Vein-A7_121577	T	Aglaonema-costatum-MN046881_122189	A	A<->T	--	--	--	--	--	intergenic	--	--	--	--
Aglaonema-modestum-A1_122577	G	Aglaonema-Red-Valentine-A3_122717	G	Aglaonema-Hong-Yan-A3-1_122717	G	Aglaonema-Hong-Jian-A3-2_122717	G	Aglaonema-Lady-Valentine-A4_121363	G	Aglaonema-Red-Vein-A7_121800	G	Aglaonema-costatum-MN046881_122412	A	G<->A	--	--	--	--	--	intergenic	--	--	--	--
Aglaonema-modestum-A1_122580	A	Aglaonema-Red-Valentine-A3_122720	G	Aglaonema-Hong-Yan-A3-1_122720	G	Aglaonema-Hong-Jian-A3-2_122720	G	Aglaonema-Lady-Valentine-A4_121366	G	Aglaonema-Red-Vein-A7_121803	G	Aglaonema-costatum-MN046881_122415	G	A<->G	--	--	--	--	--	intergenic	--	--	--	--
Aglaonema-modestum-A1_122603	A	Aglaonema-Red-Valentine-A3_122743	A	Aglaonema-Hong-Yan-A3-1_122743	A	Aglaonema-Hong-Jian-A3-2_122743	A	Aglaonema-Lady-Valentine-A4_121389	A	Aglaonema-Red-Vein-A7_121826	C	Aglaonema-costatum-MN046881_122438	A	A<->C	--	--	--	--	--	intergenic	--	--	--	--
Aglaonema-modestum-A1_122729	A	Aglaonema-Red-Valentine-A3_122869	A	Aglaonema-Hong-Yan-A3-1_122869	A	Aglaonema-Hong-Jian-A3-2_122869	A	Aglaonema-Lady-Valentine-A4_121515	A	Aglaonema-Red-Vein-A7_121952	A	Aglaonema-costatum-MN046881_122564	T	A<->T	--	--	--	--	--	intergenic	--	--	--	--
Aglaonema-modestum-A1_122751	A	Aglaonema-Red-Valentine-A3_122891	G	Aglaonema-Hong-Yan-A3-1_122891	G	Aglaonema-Hong-Jian-A3-2_122891	G	Aglaonema-Lady-Valentine-A4_121537	G	Aglaonema-Red-Vein-A7_121974	G	Aglaonema-costatum-MN046881_122586	G	A<->G	--	--	--	--	--	intergenic	--	--	--	--
Aglaonema-modestum-A1_122757	C	Aglaonema-Red-Valentine-A3_122897	T	Aglaonema-Hong-Yan-A3-1_122897	T	Aglaonema-Hong-Jian-A3-2_122897	T	Aglaonema-Lady-Valentine-A4_121543	T	Aglaonema-Red-Vein-A7_121980	T	Aglaonema-costatum-MN046881_122592	C	C<->T	--	--	--	--	--	intergenic	--	--	--	--
Aglaonema-modestum-A1_122984	G	Aglaonema-Red-Valentine-A3_123116	G	Aglaonema-Hong-Yan-A3-1_123116	G	Aglaonema-Hong-Jian-A3-2_123116	G	Aglaonema-Lady-Valentine-A4_121762	G	Aglaonema-Red-Vein-A7_122199	G	Aglaonema-costatum-MN046881_122811	T	G<->T	--	--	--	--	--	intergenic	--	--	--	--
Aglaonema-modestum-A1_123049	T	Aglaonema-Red-Valentine-A3_123181	T	Aglaonema-Hong-Yan-A3-1_123181	T	Aglaonema-Hong-Jian-A3-2_123181	T	Aglaonema-Lady-Valentine-A4_121827	T	Aglaonema-Red-Vein-A7_122264	A	Aglaonema-costatum-MN046881_122876	T	T<->A	9,2	3	TTT<->TTA	F<->L	nonsyn	ccsA	123041	124006	+	--
Aglaonema-modestum-A1_123154	T	Aglaonema-Red-Valentine-A3_123286	C	Aglaonema-Hong-Yan-A3-1_123286	C	Aglaonema-Hong-Jian-A3-2_123286	C	Aglaonema-Lady-Valentine-A4_121932	C	Aglaonema-Red-Vein-A7_122369	T	Aglaonema-costatum-MN046881_122981	T	T<->C	114,2	38	TGT<->TGC	C<->C	syn	ccsA	123041	124006	+	--
Aglaonema-modestum-A1_123190	T	Aglaonema-Red-Valentine-A3_123322	G	Aglaonema-Hong-Yan-A3-1_123322	G	Aglaonema-Hong-Jian-A3-2_123322	G	Aglaonema-Lady-Valentine-A4_121968	G	Aglaonema-Red-Vein-A7_122405	G	Aglaonema-costatum-MN046881_123017	G	T<->G	150,2	50	TTT<->TTG	F<->L	nonsyn	ccsA	123041	124006	+	--
Aglaonema-modestum-A1_123231	G	Aglaonema-Red-Valentine-A3_123363	G	Aglaonema-Hong-Yan-A3-1_123363	G	Aglaonema-Hong-Jian-A3-2_123363	G	Aglaonema-Lady-Valentine-A4_122009	G	Aglaonema-Red-Vein-A7_122446	G	Aglaonema-costatum-MN046881_123058	A	G<->A	191,1	64	GGA<->GAA	G<->E	nonsyn	ccsA	123041	124006	+	--
Aglaonema-modestum-A1_123309	A	Aglaonema-Red-Valentine-A3_123442	T	Aglaonema-Hong-Yan-A3-1_123442	T	Aglaonema-Hong-Jian-A3-2_123442	T	Aglaonema-Lady-Valentine-A4_122088	T	Aglaonema-Red-Vein-A7_122524	A	Aglaonema-costatum-MN046881_123136	A	A<->T	269,1	90	AAA<->ATA	K<->I	nonsyn	ccsA	123041	124006	+	--
Aglaonema-modestum-A1_123310	A	Aglaonema-Red-Valentine-A3_123443	T	Aglaonema-Hong-Yan-A3-1_123443	T	Aglaonema-Hong-Jian-A3-2_123443	T	Aglaonema-Lady-Valentine-A4_122089	T	Aglaonema-Red-Vein-A7_122525	A	Aglaonema-costatum-MN046881_123137	A	A<->T	270,2	90	AAA<->AAT	K<->N	nonsyn	ccsA	123041	124006	+	--
Aglaonema-modestum-A1_123311	A	Aglaonema-Red-Valentine-A3_123444	T	Aglaonema-Hong-Yan-A3-1_123444	T	Aglaonema-Hong-Jian-A3-2_123444	T	Aglaonema-Lady-Valentine-A4_122090	T	Aglaonema-Red-Vein-A7_122526	A	Aglaonema-costatum-MN046881_123138	A	A<->T	271,0	91	ATA<->TTA	I<->L	nonsyn	ccsA	123041	124006	+	--
Aglaonema-modestum-A1_123378	G	Aglaonema-Red-Valentine-A3_123510	G	Aglaonema-Hong-Yan-A3-1_123510	G	Aglaonema-Hong-Jian-A3-2_123510	G	Aglaonema-Lady-Valentine-A4_122156	G	Aglaonema-Red-Vein-A7_122593	T	Aglaonema-costatum-MN046881_123205	G	G<->T	338,1	113	GGC<->GTC	G<->V	nonsyn	ccsA	123041	124006	+	--
Aglaonema-modestum-A1_123419	A	Aglaonema-Red-Valentine-A3_123551	G	Aglaonema-Hong-Yan-A3-1_123551	G	Aglaonema-Hong-Jian-A3-2_123551	G	Aglaonema-Lady-Valentine-A4_122197	G	Aglaonema-Red-Vein-A7_122634	G	Aglaonema-costatum-MN046881_123246	G	A<->G	379,0	127	ACA<->GCA	T<->A	nonsyn	ccsA	123041	124006	+	--
Aglaonema-modestum-A1_123574	G	Aglaonema-Red-Valentine-A3_123706	G	Aglaonema-Hong-Yan-A3-1_123706	G	Aglaonema-Hong-Jian-A3-2_123706	G	Aglaonema-Lady-Valentine-A4_122352	G	Aglaonema-Red-Vein-A7_122789	G	Aglaonema-costatum-MN046881_123401	A	G<->A	534,2	178	AAG<->AAA	K<->K	syn	ccsA	123041	124006	+	--
Aglaonema-modestum-A1_123628	T	Aglaonema-Red-Valentine-A3_123760	C	Aglaonema-Hong-Yan-A3-1_123760	C	Aglaonema-Hong-Jian-A3-2_123760	C	Aglaonema-Lady-Valentine-A4_122406	C	Aglaonema-Red-Vein-A7_122843	C	Aglaonema-costatum-MN046881_123455	C	T<->C	588,2	196	AAT<->AAC	N<->N	syn	ccsA	123041	124006	+	--
Aglaonema-modestum-A1_123738	T	Aglaonema-Red-Valentine-A3_123870	C	Aglaonema-Hong-Yan-A3-1_123870	C	Aglaonema-Hong-Jian-A3-2_123870	C	Aglaonema-Lady-Valentine-A4_122516	C	Aglaonema-Red-Vein-A7_122953	C	Aglaonema-costatum-MN046881_123565	C	T<->C	698,1	233	ATT<->ACT	I<->T	nonsyn	ccsA	123041	124006	+	--
Aglaonema-modestum-A1_12377	T	Aglaonema-Red-Valentine-A3_12552	T	Aglaonema-Hong-Yan-A3-1_12552	T	Aglaonema-Hong-Jian-A3-2_12552	T	Aglaonema-Lady-Valentine-A4_12552	T	Aglaonema-Red-Vein-A7_12032	C	Aglaonema-costatum-MN046881_12270	T	T<->C	--	--	--	--	--	intergenic	--	--	--	--
Aglaonema-modestum-A1_123928	A	Aglaonema-Red-Valentine-A3_124060	G	Aglaonema-Hong-Yan-A3-1_124060	G	Aglaonema-Hong-Jian-A3-2_124060	G	Aglaonema-Lady-Valentine-A4_122706	G	Aglaonema-Red-Vein-A7_123143	G	Aglaonema-costatum-MN046881_123755	G	A<->G	888,2	296	CTA<->CTG	L<->L	syn	ccsA	123041	124006	+	--
Aglaonema-modestum-A1_124021	T	Aglaonema-Red-Valentine-A3_124153	T	Aglaonema-Hong-Yan-A3-1_124153	T	Aglaonema-Hong-Jian-A3-2_124153	T	Aglaonema-Lady-Valentine-A4_122799	T	Aglaonema-Red-Vein-A7_123236	T	Aglaonema-costatum-MN046881_123848	C	T<->C	--	--	--	--	--	intergenic	--	--	--	--
Aglaonema-modestum-A1_124116	A	Aglaonema-Red-Valentine-A3_124249	G	Aglaonema-Hong-Yan-A3-1_124249	G	Aglaonema-Hong-Jian-A3-2_124249	G	Aglaonema-Lady-Valentine-A4_122895	G	Aglaonema-Red-Vein-A7_123331	A	Aglaonema-costatum-MN046881_123943	G	A<->G	--	--	--	--	--	intergenic	--	--	--	--
Aglaonema-modestum-A1_124120	G	Aglaonema-Red-Valentine-A3_124253	A	Aglaonema-Hong-Yan-A3-1_124253	A	Aglaonema-Hong-Jian-A3-2_124253	A	Aglaonema-Lady-Valentine-A4_122899	A	Aglaonema-Red-Vein-A7_123335	G	Aglaonema-costatum-MN046881_123947	A	G<->A	--	--	--	--	--	intergenic	--	--	--	--
Aglaonema-modestum-A1_124124	T	Aglaonema-Red-Valentine-A3_124257	C	Aglaonema-Hong-Yan-A3-1_124257	C	Aglaonema-Hong-Jian-A3-2_124257	C	Aglaonema-Lady-Valentine-A4_122903	C	Aglaonema-Red-Vein-A7_123339	T	Aglaonema-costatum-MN046881_123951	C	T<->C	--	--	--	--	--	intergenic	--	--	--	--
Aglaonema-modestum-A1_124125	T	Aglaonema-Red-Valentine-A3_124258	A	Aglaonema-Hong-Yan-A3-1_124258	A	Aglaonema-Hong-Jian-A3-2_124258	A	Aglaonema-Lady-Valentine-A4_122904	A	Aglaonema-Red-Vein-A7_123340	T	Aglaonema-costatum-MN046881_123952	A	T<->A	--	--	--	--	--	intergenic	--	--	--	--
Aglaonema-modestum-A1_124126	T	Aglaonema-Red-Valentine-A3_124259	A	Aglaonema-Hong-Yan-A3-1_124259	A	Aglaonema-Hong-Jian-A3-2_124259	A	Aglaonema-Lady-Valentine-A4_122905	A	Aglaonema-Red-Vein-A7_123341	T	Aglaonema-costatum-MN046881_123953	A	T<->A	--	--	--	--	--	intergenic	--	--	--	--
Aglaonema-modestum-A1_124127	T	Aglaonema-Red-Valentine-A3_124260	A	Aglaonema-Hong-Yan-A3-1_124260	A	Aglaonema-Hong-Jian-A3-2_124260	A	Aglaonema-Lady-Valentine-A4_122906	A	Aglaonema-Red-Vein-A7_123342	T	Aglaonema-costatum-MN046881_123954	A	T<->A	--	--	--	--	--	intergenic	--	--	--	--
Aglaonema-modestum-A1_124128	G	Aglaonema-Red-Valentine-A3_124261	A	Aglaonema-Hong-Yan-A3-1_124261	A	Aglaonema-Hong-Jian-A3-2_124261	A	Aglaonema-Lady-Valentine-A4_122907	A	Aglaonema-Red-Vein-A7_123343	G	Aglaonema-costatum-MN046881_123955	A	G<->A	--	--	--	--	--	intergenic	--	--	--	--
Aglaonema-modestum-A1_124132	T	Aglaonema-Red-Valentine-A3_124265	C	Aglaonema-Hong-Yan-A3-1_124265	C	Aglaonema-Hong-Jian-A3-2_124265	C	Aglaonema-Lady-Valentine-A4_122911	C	Aglaonema-Red-Vein-A7_123347	T	Aglaonema-costatum-MN046881_123959	C	T<->C	--	--	--	--	--	intergenic	--	--	--	--
Aglaonema-modestum-A1_124136	C	Aglaonema-Red-Valentine-A3_124269	T	Aglaonema-Hong-Yan-A3-1_124269	T	Aglaonema-Hong-Jian-A3-2_124269	T	Aglaonema-Lady-Valentine-A4_122915	T	Aglaonema-Red-Vein-A7_123351	C	Aglaonema-costatum-MN046881_123963	T	C<->T	--	--	--	--	--	intergenic	--	--	--	--
Aglaonema-modestum-A1_124412	G	Aglaonema-Red-Valentine-A3_124545	A	Aglaonema-Hong-Yan-A3-1_124545	A	Aglaonema-Hong-Jian-A3-2_124545	A	Aglaonema-Lady-Valentine-A4_123191	A	Aglaonema-Red-Vein-A7_123627	G	Aglaonema-costatum-MN046881_124239	G	G<->A	1341,2	447	CGC<->CGT	R<->R	syn	ndhD	124223	125752	-	--
Aglaonema-modestum-A1_124486	G	Aglaonema-Red-Valentine-A3_124619	A	Aglaonema-Hong-Yan-A3-1_124619	A	Aglaonema-Hong-Jian-A3-2_124619	A	Aglaonema-Lady-Valentine-A4_123265	A	Aglaonema-Red-Vein-A7_123701	A	Aglaonema-costatum-MN046881_124313	G	G<->A	1267,0	423	CCA<->TCA	P<->S	nonsyn	ndhD	124223	125752	-	--
Aglaonema-modestum-A1_124628	C	Aglaonema-Red-Valentine-A3_124761	C	Aglaonema-Hong-Yan-A3-1_124761	C	Aglaonema-Hong-Jian-A3-2_124761	C	Aglaonema-Lady-Valentine-A4_123407	C	Aglaonema-Red-Vein-A7_123843	C	Aglaonema-costatum-MN046881_124455	T	C<->T	1125,2	375	GGG<->GGA	G<->G	syn	ndhD	124223	125752	-	--
Aglaonema-modestum-A1_125087	T	Aglaonema-Red-Valentine-A3_125220	T	Aglaonema-Hong-Yan-A3-1_125220	T	Aglaonema-Hong-Jian-A3-2_125220	T	Aglaonema-Lady-Valentine-A4_123866	T	Aglaonema-Red-Vein-A7_124302	T	Aglaonema-costatum-MN046881_124914	G	T<->G	666,2	222	TTA<->TTC	L<->F	nonsyn	ndhD	124223	125752	-	--
Aglaonema-modestum-A1_125156	A	Aglaonema-Red-Valentine-A3_125289	G	Aglaonema-Hong-Yan-A3-1_125289	G	Aglaonema-Hong-Jian-A3-2_125289	G	Aglaonema-Lady-Valentine-A4_123935	G	Aglaonema-Red-Vein-A7_124371	G	Aglaonema-costatum-MN046881_124983	G	A<->G	597,2	199	TCT<->TCC	S<->S	syn	ndhD	124223	125752	-	--
Aglaonema-modestum-A1_125243	C	Aglaonema-Red-Valentine-A3_125376	A	Aglaonema-Hong-Yan-A3-1_125376	A	Aglaonema-Hong-Jian-A3-2_125376	A	Aglaonema-Lady-Valentine-A4_124022	A	Aglaonema-Red-Vein-A7_124458	C	Aglaonema-costatum-MN046881_125070	C	C<->A	510,2	170	CTG<->CTT	L<->L	syn	ndhD	124223	125752	-	--
Aglaonema-modestum-A1_125309	A	Aglaonema-Red-Valentine-A3_125442	G	Aglaonema-Hong-Yan-A3-1_125442	G	Aglaonema-Hong-Jian-A3-2_125442	G	Aglaonema-Lady-Valentine-A4_124088	G	Aglaonema-Red-Vein-A7_124524	G	Aglaonema-costatum-MN046881_125136	G	A<->G	444,2	148	ATT<->ATC	I<->I	syn	ndhD	124223	125752	-	--
Aglaonema-modestum-A1_125614	C	Aglaonema-Red-Valentine-A3_125747	A	Aglaonema-Hong-Yan-A3-1_125747	A	Aglaonema-Hong-Jian-A3-2_125747	A	Aglaonema-Lady-Valentine-A4_124393	A	Aglaonema-Red-Vein-A7_124829	C	Aglaonema-costatum-MN046881_125441	C	C<->A	139,0	47	GGT<->TGT	G<->C	nonsyn	ndhD	124223	125752	-	--
Aglaonema-modestum-A1_125630	A	Aglaonema-Red-Valentine-A3_125763	A	Aglaonema-Hong-Yan-A3-1_125763	A	Aglaonema-Hong-Jian-A3-2_125763	A	Aglaonema-Lady-Valentine-A4_124409	A	Aglaonema-Red-Vein-A7_124845	A	Aglaonema-costatum-MN046881_125457	C	A<->C	123,2	41	GTT<->GTG	V<->V	syn	ndhD	124223	125752	-	--
Aglaonema-modestum-A1_125636	C	Aglaonema-Red-Valentine-A3_125769	C	Aglaonema-Hong-Yan-A3-1_125769	C	Aglaonema-Hong-Jian-A3-2_125769	C	Aglaonema-Lady-Valentine-A4_124415	C	Aglaonema-Red-Vein-A7_124851	C	Aglaonema-costatum-MN046881_125463	T	C<->T	117,2	39	AAG<->AAA	K<->K	syn	ndhD	124223	125752	-	--
Aglaonema-modestum-A1_125672	G	Aglaonema-Red-Valentine-A3_125805	A	Aglaonema-Hong-Yan-A3-1_125805	A	Aglaonema-Hong-Jian-A3-2_125805	A	Aglaonema-Lady-Valentine-A4_124451	A	Aglaonema-Red-Vein-A7_124887	A	Aglaonema-costatum-MN046881_125499	G	G<->A	81,2	27	GGC<->GGT	G<->G	syn	ndhD	124223	125752	-	--
Aglaonema-modestum-A1_125781	A	Aglaonema-Red-Valentine-A3_125914	T	Aglaonema-Hong-Yan-A3-1_125914	T	Aglaonema-Hong-Jian-A3-2_125914	T	Aglaonema-Lady-Valentine-A4_124560	T	Aglaonema-Red-Vein-A7_124996	T	Aglaonema-costatum-MN046881_125608	A	A<->T	--	--	--	--	--	intergenic	--	--	--	--
Aglaonema-modestum-A1_125787	T	Aglaonema-Red-Valentine-A3_125920	G	Aglaonema-Hong-Yan-A3-1_125920	G	Aglaonema-Hong-Jian-A3-2_125920	G	Aglaonema-Lady-Valentine-A4_124566	G	Aglaonema-Red-Vein-A7_125002	T	Aglaonema-costatum-MN046881_125614	G	T<->G	--	--	--	--	--	intergenic	--	--	--	--
Aglaonema-modestum-A1_125802	G	Aglaonema-Red-Valentine-A3_125935	A	Aglaonema-Hong-Yan-A3-1_125935	A	Aglaonema-Hong-Jian-A3-2_125935	A	Aglaonema-Lady-Valentine-A4_124581	A	Aglaonema-Red-Vein-A7_125017	A	Aglaonema-costatum-MN046881_125629	A	G<->A	--	--	--	--	--	intergenic	--	--	--	--
Aglaonema-modestum-A1_125971	A	Aglaonema-Red-Valentine-A3_126099	G	Aglaonema-Hong-Yan-A3-1_126099	G	Aglaonema-Hong-Jian-A3-2_126099	G	Aglaonema-Lady-Valentine-A4_124745	G	Aglaonema-Red-Vein-A7_125181	G	Aglaonema-costatum-MN046881_125793	G	A<->G	135,2	45	ACT<->ACC	T<->T	syn	psaC	125860	126105	-	--
Aglaonema-modestum-A1_126049	C	Aglaonema-Red-Valentine-A3_126177	C	Aglaonema-Hong-Yan-A3-1_126177	C	Aglaonema-Hong-Jian-A3-2_126177	C	Aglaonema-Lady-Valentine-A4_124823	C	Aglaonema-Red-Vein-A7_125259	T	Aglaonema-costatum-MN046881_125871	C	C<->T	57,2	19	CGG<->CGA	R<->R	syn	psaC	125860	126105	-	--
Aglaonema-modestum-A1_126117	G	Aglaonema-Red-Valentine-A3_126245	G	Aglaonema-Hong-Yan-A3-1_126245	G	Aglaonema-Hong-Jian-A3-2_126245	G	Aglaonema-Lady-Valentine-A4_124891	G	Aglaonema-Red-Vein-A7_125327	A	Aglaonema-costatum-MN046881_125939	G	G<->A	--	--	--	--	--	intergenic	--	--	--	--
Aglaonema-modestum-A1_126156	G	Aglaonema-Red-Valentine-A3_126284	G	Aglaonema-Hong-Yan-A3-1_126284	G	Aglaonema-Hong-Jian-A3-2_126284	G	Aglaonema-Lady-Valentine-A4_124930	G	Aglaonema-Red-Vein-A7_125366	G	Aglaonema-costatum-MN046881_125978	T	G<->T	--	--	--	--	--	intergenic	--	--	--	--
Aglaonema-modestum-A1_126416	G	Aglaonema-Red-Valentine-A3_126551	A	Aglaonema-Hong-Yan-A3-1_126551	A	Aglaonema-Hong-Jian-A3-2_126551	A	Aglaonema-Lady-Valentine-A4_125197	A	Aglaonema-Red-Vein-A7_125637	A	Aglaonema-costatum-MN046881_126243	A	G<->A	--	--	--	--	--	intergenic	--	--	--	--
Aglaonema-modestum-A1_12674	T	Aglaonema-Red-Valentine-A3_12847	C	Aglaonema-Hong-Yan-A3-1_12847	C	Aglaonema-Hong-Jian-A3-2_12847	C	Aglaonema-Lady-Valentine-A4_12847	C	Aglaonema-Red-Vein-A7_12327	C	Aglaonema-costatum-MN046881_12566	C	T<->C	--	--	--	--	--	intergenic	--	--	--	--
Aglaonema-modestum-A1_12713	A	Aglaonema-Red-Valentine-A3_12879	G	Aglaonema-Hong-Yan-A3-1_12879	G	Aglaonema-Hong-Jian-A3-2_12879	G	Aglaonema-Lady-Valentine-A4_12879	G	Aglaonema-Red-Vein-A7_12359	G	Aglaonema-costatum-MN046881_12598	G	A<->G	--	--	--	--	--	intergenic	--	--	--	--
Aglaonema-modestum-A1_127169	G	Aglaonema-Red-Valentine-A3_127252	G	Aglaonema-Hong-Yan-A3-1_127252	G	Aglaonema-Hong-Jian-A3-2_127252	G	Aglaonema-Lady-Valentine-A4_125898	G	Aglaonema-Red-Vein-A7_125707	G	Aglaonema-costatum-MN046881_126978	A	G<->A	--	--	--	--	--	intergenic	--	--	--	--
Aglaonema-modestum-A1_127202	T	Aglaonema-Red-Valentine-A3_127285	T	Aglaonema-Hong-Yan-A3-1_127285	T	Aglaonema-Hong-Jian-A3-2_127285	T	Aglaonema-Lady-Valentine-A4_125931	T	Aglaonema-Red-Vein-A7_125740	T	Aglaonema-costatum-MN046881_127011	A	T<->A	--	--	--	--	--	intergenic	--	--	--	--
Aglaonema-modestum-A1_127233	T	Aglaonema-Red-Valentine-A3_127319	T	Aglaonema-Hong-Yan-A3-1_127319	T	Aglaonema-Hong-Jian-A3-2_127319	T	Aglaonema-Lady-Valentine-A4_125965	T	Aglaonema-Red-Vein-A7_125774	T	Aglaonema-costatum-MN046881_127042	A	T<->A	--	--	--	--	--	intergenic	--	--	--	--
Aglaonema-modestum-A1_1273	G	Aglaonema-Red-Valentine-A3_1300	G	Aglaonema-Hong-Yan-A3-1_1300	G	Aglaonema-Hong-Jian-A3-2_1300	G	Aglaonema-Lady-Valentine-A4_1300	G	Aglaonema-Red-Vein-A7_1386	G	Aglaonema-costatum-MN046881_1275	A	G<->A	354,2	118	CAC<->CAT	H<->H	syn	psbA	565	1626	-	--
Aglaonema-modestum-A1_127698	A	Aglaonema-Red-Valentine-A3_127778	G	Aglaonema-Hong-Yan-A3-1_127778	G	Aglaonema-Hong-Jian-A3-2_127778	G	Aglaonema-Lady-Valentine-A4_126424	G	Aglaonema-Red-Vein-A7_126239	G	Aglaonema-costatum-MN046881_127507	G	A<->G	--	--	--	--	--	intergenic	--	--	--	--
Aglaonema-modestum-A1_127732	G	Aglaonema-Red-Valentine-A3_127812	T	Aglaonema-Hong-Yan-A3-1_127812	T	Aglaonema-Hong-Jian-A3-2_127812	T	Aglaonema-Lady-Valentine-A4_126458	T	Aglaonema-Red-Vein-A7_126273	G	Aglaonema-costatum-MN046881_127541	G	G<->T	--	--	--	--	--	intergenic	--	--	--	--
Aglaonema-modestum-A1_127751	T	Aglaonema-Red-Valentine-A3_127831	C	Aglaonema-Hong-Yan-A3-1_127831	C	Aglaonema-Hong-Jian-A3-2_127831	C	Aglaonema-Lady-Valentine-A4_126477	C	Aglaonema-Red-Vein-A7_126292	C	Aglaonema-costatum-MN046881_127560	C	T<->C	--	--	--	--	--	intergenic	--	--	--	--
Aglaonema-modestum-A1_127782	A	Aglaonema-Red-Valentine-A3_127862	G	Aglaonema-Hong-Yan-A3-1_127862	G	Aglaonema-Hong-Jian-A3-2_127862	G	Aglaonema-Lady-Valentine-A4_126508	G	Aglaonema-Red-Vein-A7_126323	G	Aglaonema-costatum-MN046881_127591	G	A<->G	--	--	--	--	--	intergenic	--	--	--	--
Aglaonema-modestum-A1_127844	C	Aglaonema-Red-Valentine-A3_127924	C	Aglaonema-Hong-Yan-A3-1_127924	C	Aglaonema-Hong-Jian-A3-2_127924	C	Aglaonema-Lady-Valentine-A4_126570	C	Aglaonema-Red-Vein-A7_126385	C	Aglaonema-costatum-MN046881_127653	T	C<->T	--	--	--	--	--	intergenic	--	--	--	--
Aglaonema-modestum-A1_127845	C	Aglaonema-Red-Valentine-A3_127925	C	Aglaonema-Hong-Yan-A3-1_127925	C	Aglaonema-Hong-Jian-A3-2_127925	C	Aglaonema-Lady-Valentine-A4_126571	C	Aglaonema-Red-Vein-A7_126386	C	Aglaonema-costatum-MN046881_127654	T	C<->T	--	--	--	--	--	intergenic	--	--	--	--
Aglaonema-modestum-A1_127864	A	Aglaonema-Red-Valentine-A3_127944	A	Aglaonema-Hong-Yan-A3-1_127944	A	Aglaonema-Hong-Jian-A3-2_127944	A	Aglaonema-Lady-Valentine-A4_126590	A	Aglaonema-Red-Vein-A7_126405	A	Aglaonema-costatum-MN046881_127673	G	A<->G	--	--	--	--	--	intergenic	--	--	--	--
Aglaonema-modestum-A1_127868	A	Aglaonema-Red-Valentine-A3_127948	G	Aglaonema-Hong-Yan-A3-1_127948	G	Aglaonema-Hong-Jian-A3-2_127948	G	Aglaonema-Lady-Valentine-A4_126594	G	Aglaonema-Red-Vein-A7_126409	G	Aglaonema-costatum-MN046881_127677	G	A<->G	--	--	--	--	--	intergenic	--	--	--	--
Aglaonema-modestum-A1_127885	C	Aglaonema-Red-Valentine-A3_127964	T	Aglaonema-Hong-Yan-A3-1_127964	T	Aglaonema-Hong-Jian-A3-2_127964	T	Aglaonema-Lady-Valentine-A4_126610	T	Aglaonema-Red-Vein-A7_126425	T	Aglaonema-costatum-MN046881_127694	T	C<->T	--	--	--	--	--	intergenic	--	--	--	--
Aglaonema-modestum-A1_127971	A	Aglaonema-Red-Valentine-A3_128050	A	Aglaonema-Hong-Yan-A3-1_128050	A	Aglaonema-Hong-Jian-A3-2_128050	A	Aglaonema-Lady-Valentine-A4_126696	A	Aglaonema-Red-Vein-A7_126511	T	Aglaonema-costatum-MN046881_127780	A	A<->T	--	--	--	--	--	intergenic	--	--	--	--
Aglaonema-modestum-A1_128101	C	Aglaonema-Red-Valentine-A3_128180	T	Aglaonema-Hong-Yan-A3-1_128180	T	Aglaonema-Hong-Jian-A3-2_128180	T	Aglaonema-Lady-Valentine-A4_126826	T	Aglaonema-Red-Vein-A7_126641	T	Aglaonema-costatum-MN046881_127910	T	C<->T	402,2	134	GAG<->GAA	E<->E	syn	ndhG	127972	128502	-	--
Aglaonema-modestum-A1_128140	G	Aglaonema-Red-Valentine-A3_128219	G	Aglaonema-Hong-Yan-A3-1_128219	G	Aglaonema-Hong-Jian-A3-2_128219	G	Aglaonema-Lady-Valentine-A4_126865	G	Aglaonema-Red-Vein-A7_126680	A	Aglaonema-costatum-MN046881_127949	G	G<->A	363,2	121	TAC<->TAT	Y<->Y	syn	ndhG	127972	128502	-	--
Aglaonema-modestum-A1_128395	G	Aglaonema-Red-Valentine-A3_128474	A	Aglaonema-Hong-Yan-A3-1_128474	A	Aglaonema-Hong-Jian-A3-2_128474	A	Aglaonema-Lady-Valentine-A4_127120	A	Aglaonema-Red-Vein-A7_126935	A	Aglaonema-costatum-MN046881_128204	G	G<->A	108,2	36	GCC<->GCT	A<->A	syn	ndhG	127972	128502	-	--
Aglaonema-modestum-A1_128579	T	Aglaonema-Red-Valentine-A3_128656	T	Aglaonema-Hong-Yan-A3-1_128656	T	Aglaonema-Hong-Jian-A3-2_128656	T	Aglaonema-Lady-Valentine-A4_127302	T	Aglaonema-Red-Vein-A7_127117	G	Aglaonema-costatum-MN046881_128386	T	T<->G	--	--	--	--	--	intergenic	--	--	--	--
Aglaonema-modestum-A1_128724	T	Aglaonema-Red-Valentine-A3_128828	T	Aglaonema-Hong-Yan-A3-1_128828	T	Aglaonema-Hong-Jian-A3-2_128828	T	Aglaonema-Lady-Valentine-A4_127461	T	Aglaonema-Red-Vein-A7_127277	T	Aglaonema-costatum-MN046881_128532	A	T<->A	--	--	--	--	--	intergenic	--	--	--	--
Aglaonema-modestum-A1_128725	A	Aglaonema-Red-Valentine-A3_128829	A	Aglaonema-Hong-Yan-A3-1_128829	A	Aglaonema-Hong-Jian-A3-2_128829	A	Aglaonema-Lady-Valentine-A4_127462	A	Aglaonema-Red-Vein-A7_127278	A	Aglaonema-costatum-MN046881_128533	T	A<->T	--	--	--	--	--	intergenic	--	--	--	--
Aglaonema-modestum-A1_128736	A	Aglaonema-Red-Valentine-A3_128846	A	Aglaonema-Hong-Yan-A3-1_128851	A	Aglaonema-Hong-Jian-A3-2_128846	A	Aglaonema-Lady-Valentine-A4_127482	A	Aglaonema-Red-Vein-A7_127289	A	Aglaonema-costatum-MN046881_128544	T	A<->T	--	--	--	--	--	intergenic	--	--	--	--
Aglaonema-modestum-A1_128979	A	Aglaonema-Red-Valentine-A3_129130	G	Aglaonema-Hong-Yan-A3-1_129157	G	Aglaonema-Hong-Jian-A3-2_129130	G	Aglaonema-Lady-Valentine-A4_127749	G	Aglaonema-Red-Vein-A7_127528	G	Aglaonema-costatum-MN046881_128669	G	A<->G	482,1	161	TTA<->TCA	L<->S	nonsyn	ndhI	128918	129460	-	--
Aglaonema-modestum-A1_129299	C	Aglaonema-Red-Valentine-A3_129450	C	Aglaonema-Hong-Yan-A3-1_129477	C	Aglaonema-Hong-Jian-A3-2_129450	C	Aglaonema-Lady-Valentine-A4_128069	C	Aglaonema-Red-Vein-A7_127848	C	Aglaonema-costatum-MN046881_128989	T	C<->T	162,2	54	CGG<->CGA	R<->R	syn	ndhI	128918	129460	-	--
Aglaonema-modestum-A1_129446	C	Aglaonema-Red-Valentine-A3_129597	C	Aglaonema-Hong-Yan-A3-1_129624	C	Aglaonema-Hong-Jian-A3-2_129597	C	Aglaonema-Lady-Valentine-A4_128216	C	Aglaonema-Red-Vein-A7_127995	C	Aglaonema-costatum-MN046881_129136	T	C<->T	15,2	5	GTG<->GTA	V<->V	syn	ndhI	128918	129460	-	--
Aglaonema-modestum-A1_129700	G	Aglaonema-Red-Valentine-A3_129851	A	Aglaonema-Hong-Yan-A3-1_129878	A	Aglaonema-Hong-Jian-A3-2_129851	A	Aglaonema-Lady-Valentine-A4_128470	A	Aglaonema-Red-Vein-A7_128249	A	Aglaonema-costatum-MN046881_129390	G	G<->A	--	--	--	--	--	intergenic	--	--	--	--
Aglaonema-modestum-A1_129911	T	Aglaonema-Red-Valentine-A3_130062	T	Aglaonema-Hong-Yan-A3-1_130089	T	Aglaonema-Hong-Jian-A3-2_130062	T	Aglaonema-Lady-Valentine-A4_128681	T	Aglaonema-Red-Vein-A7_128460	T	Aglaonema-costatum-MN046881_129601	C	T<->C	--	--	--	--	--	intergenic	--	--	--	--
Aglaonema-modestum-A1_129938	T	Aglaonema-Red-Valentine-A3_130089	C	Aglaonema-Hong-Yan-A3-1_130116	C	Aglaonema-Hong-Jian-A3-2_130089	C	Aglaonema-Lady-Valentine-A4_128708	C	Aglaonema-Red-Vein-A7_128487	C	Aglaonema-costatum-MN046881_129628	C	T<->C	--	--	--	--	--	intergenic	--	--	--	--
Aglaonema-modestum-A1_129980	T	Aglaonema-Red-Valentine-A3_130131	T	Aglaonema-Hong-Yan-A3-1_130158	T	Aglaonema-Hong-Jian-A3-2_130131	T	Aglaonema-Lady-Valentine-A4_128750	T	Aglaonema-Red-Vein-A7_128529	C	Aglaonema-costatum-MN046881_129670	T	T<->C	--	--	--	--	--	intergenic	--	--	--	--
Aglaonema-modestum-A1_130248	G	Aglaonema-Red-Valentine-A3_130399	A	Aglaonema-Hong-Yan-A3-1_130426	A	Aglaonema-Hong-Jian-A3-2_130399	A	Aglaonema-Lady-Valentine-A4_129018	A	Aglaonema-Red-Vein-A7_128797	A	Aglaonema-costatum-MN046881_129938	A	G<->A	--	--	--	--	--	intergenic	--	--	--	--
Aglaonema-modestum-A1_130266	C	Aglaonema-Red-Valentine-A3_130417	C	Aglaonema-Hong-Yan-A3-1_130444	C	Aglaonema-Hong-Jian-A3-2_130417	C	Aglaonema-Lady-Valentine-A4_129036	C	Aglaonema-Red-Vein-A7_128815	C	Aglaonema-costatum-MN046881_129956	T	C<->T	--	--	--	--	--	intergenic	--	--	--	--
Aglaonema-modestum-A1_130267	C	Aglaonema-Red-Valentine-A3_130418	A	Aglaonema-Hong-Yan-A3-1_130445	A	Aglaonema-Hong-Jian-A3-2_130418	A	Aglaonema-Lady-Valentine-A4_129037	A	Aglaonema-Red-Vein-A7_128816	C	Aglaonema-costatum-MN046881_129957	C	C<->A	--	--	--	--	--	intergenic	--	--	--	--
Aglaonema-modestum-A1_130671	C	Aglaonema-Red-Valentine-A3_130822	C	Aglaonema-Hong-Yan-A3-1_130849	C	Aglaonema-Hong-Jian-A3-2_130822	C	Aglaonema-Lady-Valentine-A4_129441	C	Aglaonema-Red-Vein-A7_129220	C	Aglaonema-costatum-MN046881_130361	T	C<->T	--	--	--	--	--	intergenic	--	--	--	--
Aglaonema-modestum-A1_130712	C	Aglaonema-Red-Valentine-A3_130863	C	Aglaonema-Hong-Yan-A3-1_130890	C	Aglaonema-Hong-Jian-A3-2_130863	C	Aglaonema-Lady-Valentine-A4_129482	C	Aglaonema-Red-Vein-A7_129261	T	Aglaonema-costatum-MN046881_130402	C	C<->T	--	--	--	--	--	intergenic	--	--	--	--
Aglaonema-modestum-A1_130731	C	Aglaonema-Red-Valentine-A3_130882	C	Aglaonema-Hong-Yan-A3-1_130909	C	Aglaonema-Hong-Jian-A3-2_130882	C	Aglaonema-Lady-Valentine-A4_129501	C	Aglaonema-Red-Vein-A7_129280	C	Aglaonema-costatum-MN046881_130421	T	C<->T	--	--	--	--	--	intergenic	--	--	--	--
Aglaonema-modestum-A1_130991	C	Aglaonema-Red-Valentine-A3_131142	C	Aglaonema-Hong-Yan-A3-1_131169	C	Aglaonema-Hong-Jian-A3-2_131142	C	Aglaonema-Lady-Valentine-A4_129761	C	Aglaonema-Red-Vein-A7_129540	C	Aglaonema-costatum-MN046881_130681	T	C<->T	--	--	--	--	--	intergenic	--	--	--	--
Aglaonema-modestum-A1_131023	C	Aglaonema-Red-Valentine-A3_131174	C	Aglaonema-Hong-Yan-A3-1_131201	C	Aglaonema-Hong-Jian-A3-2_131174	C	Aglaonema-Lady-Valentine-A4_129793	C	Aglaonema-Red-Vein-A7_129572	A	Aglaonema-costatum-MN046881_130713	A	C<->A	--	--	--	--	--	intergenic	--	--	--	--
Aglaonema-modestum-A1_131100	G	Aglaonema-Red-Valentine-A3_131251	G	Aglaonema-Hong-Yan-A3-1_131278	G	Aglaonema-Hong-Jian-A3-2_131251	G	Aglaonema-Lady-Valentine-A4_129870	G	Aglaonema-Red-Vein-A7_129649	G	Aglaonema-costatum-MN046881_130790	A	G<->A	--	--	--	--	--	intergenic	--	--	--	--
Aglaonema-modestum-A1_131151	T	Aglaonema-Red-Valentine-A3_131302	C	Aglaonema-Hong-Yan-A3-1_131329	C	Aglaonema-Hong-Jian-A3-2_131302	C	Aglaonema-Lady-Valentine-A4_129921	C	Aglaonema-Red-Vein-A7_129701	T	Aglaonema-costatum-MN046881_130841	C	T<->C	--	--	--	--	--	intergenic	--	--	--	--
Aglaonema-modestum-A1_131152	T	Aglaonema-Red-Valentine-A3_131303	T	Aglaonema-Hong-Yan-A3-1_131330	T	Aglaonema-Hong-Jian-A3-2_131303	T	Aglaonema-Lady-Valentine-A4_129922	T	Aglaonema-Red-Vein-A7_129702	A	Aglaonema-costatum-MN046881_130842	T	T<->A	--	--	--	--	--	intergenic	--	--	--	--
Aglaonema-modestum-A1_131172	G	Aglaonema-Red-Valentine-A3_131321	A	Aglaonema-Hong-Yan-A3-1_131348	A	Aglaonema-Hong-Jian-A3-2_131321	A	Aglaonema-Lady-Valentine-A4_129940	A	Aglaonema-Red-Vein-A7_129722	A	Aglaonema-costatum-MN046881_130856	A	G<->A	--	--	--	--	--	intergenic	--	--	--	--
Aglaonema-modestum-A1_131223	T	Aglaonema-Red-Valentine-A3_131372	T	Aglaonema-Hong-Yan-A3-1_131399	T	Aglaonema-Hong-Jian-A3-2_131372	T	Aglaonema-Lady-Valentine-A4_129991	T	Aglaonema-Red-Vein-A7_129773	C	Aglaonema-costatum-MN046881_130907	T	T<->C	531,2	177	CCA<->CCG	P<->P	syn	ndhA	131201	131753	-	--
Aglaonema-modestum-A1_13139	A	Aglaonema-Red-Valentine-A3_13305	A	Aglaonema-Hong-Yan-A3-1_13305	A	Aglaonema-Hong-Jian-A3-2_13305	A	Aglaonema-Lady-Valentine-A4_13305	A	Aglaonema-Red-Vein-A7_12785	G	Aglaonema-costatum-MN046881_13024	A	A<->G	1107,2	369	TCT<->TCC	S<->S	syn	atpA	12722	14245	-	--
Aglaonema-modestum-A1_131436	G	Aglaonema-Red-Valentine-A3_131585	G	Aglaonema-Hong-Yan-A3-1_131612	G	Aglaonema-Hong-Jian-A3-2_131585	G	Aglaonema-Lady-Valentine-A4_130204	G	Aglaonema-Red-Vein-A7_129986	G	Aglaonema-costatum-MN046881_131120	A	G<->A	318,2	106	GTC<->GTT	V<->V	syn	ndhA	131201	131753	-	--
Aglaonema-modestum-A1_131647	A	Aglaonema-Red-Valentine-A3_131796	T	Aglaonema-Hong-Yan-A3-1_131823	T	Aglaonema-Hong-Jian-A3-2_131796	T	Aglaonema-Lady-Valentine-A4_130415	T	Aglaonema-Red-Vein-A7_130197	A	Aglaonema-costatum-MN046881_131331	A	A<->T	107,1	36	CTG<->CAG	L<->Q	nonsyn	ndhA	131201	131753	-	--
Aglaonema-modestum-A1_131890	A	Aglaonema-Red-Valentine-A3_132039	G	Aglaonema-Hong-Yan-A3-1_132066	G	Aglaonema-Hong-Jian-A3-2_132039	G	Aglaonema-Lady-Valentine-A4_130658	G	Aglaonema-Red-Vein-A7_130440	G	Aglaonema-costatum-MN046881_131574	G	A<->G	1047,2	349	CCT<->CCC	P<->P	syn	ndhH	131755	132936	-	--
Aglaonema-modestum-A1_131947	T	Aglaonema-Red-Valentine-A3_132096	T	Aglaonema-Hong-Yan-A3-1_132123	T	Aglaonema-Hong-Jian-A3-2_132096	T	Aglaonema-Lady-Valentine-A4_130715	T	Aglaonema-Red-Vein-A7_130497	T	Aglaonema-costatum-MN046881_131631	C	T<->C	990,2	330	GTA<->GTG	V<->V	syn	ndhH	131755	132936	-	--
Aglaonema-modestum-A1_131956	A	Aglaonema-Red-Valentine-A3_132105	G	Aglaonema-Hong-Yan-A3-1_132132	G	Aglaonema-Hong-Jian-A3-2_132105	G	Aglaonema-Lady-Valentine-A4_130724	G	Aglaonema-Red-Vein-A7_130506	G	Aglaonema-costatum-MN046881_131640	G	A<->G	981,2	327	TAT<->TAC	Y<->Y	syn	ndhH	131755	132936	-	--
Aglaonema-modestum-A1_132289	G	Aglaonema-Red-Valentine-A3_132438	A	Aglaonema-Hong-Yan-A3-1_132465	A	Aglaonema-Hong-Jian-A3-2_132438	A	Aglaonema-Lady-Valentine-A4_131057	A	Aglaonema-Red-Vein-A7_130839	A	Aglaonema-costatum-MN046881_131973	A	G<->A	648,2	216	AAC<->AAT	N<->N	syn	ndhH	131755	132936	-	--
Aglaonema-modestum-A1_132807	G	Aglaonema-Red-Valentine-A3_132956	G	Aglaonema-Hong-Yan-A3-1_132983	G	Aglaonema-Hong-Jian-A3-2_132956	G	Aglaonema-Lady-Valentine-A4_131575	G	Aglaonema-Red-Vein-A7_131357	G	Aglaonema-costatum-MN046881_132491	A	G<->A	130,0	44	CTA<->TTA	L<->L	syn	ndhH	131755	132936	-	--
Aglaonema-modestum-A1_132973	C	Aglaonema-Red-Valentine-A3_133122	A	Aglaonema-Hong-Yan-A3-1_133149	A	Aglaonema-Hong-Jian-A3-2_133122	A	Aglaonema-Lady-Valentine-A4_131741	A	Aglaonema-Red-Vein-A7_131523	C	Aglaonema-costatum-MN046881_132657	C	C<->A	--	--	--	--	--	intergenic	--	--	--	--
Aglaonema-modestum-A1_133081	T	Aglaonema-Red-Valentine-A3_133232	C	Aglaonema-Hong-Yan-A3-1_133259	C	Aglaonema-Hong-Jian-A3-2_133232	C	Aglaonema-Lady-Valentine-A4_131851	C	Aglaonema-Red-Vein-A7_131632	C	Aglaonema-costatum-MN046881_132769	C	T<->C	245,1	82	AAT<->AGT	N<->S	nonsyn	rps15	133047	133325	-	--
Aglaonema-modestum-A1_133200	C	Aglaonema-Red-Valentine-A3_133351	C	Aglaonema-Hong-Yan-A3-1_133378	C	Aglaonema-Hong-Jian-A3-2_133351	C	Aglaonema-Lady-Valentine-A4_131970	C	Aglaonema-Red-Vein-A7_131751	A	Aglaonema-costatum-MN046881_132888	C	C<->A	126,2	42	TTG<->TTT	L<->F	nonsyn	rps15	133047	133325	-	--
Aglaonema-modestum-A1_133313	A	Aglaonema-Red-Valentine-A3_133464	A	Aglaonema-Hong-Yan-A3-1_133491	A	Aglaonema-Hong-Jian-A3-2_133464	A	Aglaonema-Lady-Valentine-A4_132083	A	Aglaonema-Red-Vein-A7_131864	A	Aglaonema-costatum-MN046881_133001	C	A<->C	13,0	5	TCA<->GCA	S<->A	nonsyn	rps15	133047	133325	-	--
Aglaonema-modestum-A1_133403	T	Aglaonema-Red-Valentine-A3_133554	C	Aglaonema-Hong-Yan-A3-1_133581	C	Aglaonema-Hong-Jian-A3-2_133554	C	Aglaonema-Lady-Valentine-A4_132173	C	Aglaonema-Red-Vein-A7_131954	C	Aglaonema-costatum-MN046881_133091	C	T<->C	--	--	--	--	--	intergenic	--	--	--	--
Aglaonema-modestum-A1_133404	C	Aglaonema-Red-Valentine-A3_133555	T	Aglaonema-Hong-Yan-A3-1_133582	T	Aglaonema-Hong-Jian-A3-2_133555	T	Aglaonema-Lady-Valentine-A4_132174	T	Aglaonema-Red-Vein-A7_131955	T	Aglaonema-costatum-MN046881_133092	T	C<->T	--	--	--	--	--	intergenic	--	--	--	--
Aglaonema-modestum-A1_133453	G	Aglaonema-Red-Valentine-A3_133604	G	Aglaonema-Hong-Yan-A3-1_133631	G	Aglaonema-Hong-Jian-A3-2_133604	G	Aglaonema-Lady-Valentine-A4_132223	G	Aglaonema-Red-Vein-A7_132006	A	Aglaonema-costatum-MN046881_133141	G	G<->A	--	--	--	--	--	intergenic	--	--	--	--
Aglaonema-modestum-A1_133459	T	Aglaonema-Red-Valentine-A3_133610	T	Aglaonema-Hong-Yan-A3-1_133637	T	Aglaonema-Hong-Jian-A3-2_133610	T	Aglaonema-Lady-Valentine-A4_132229	T	Aglaonema-Red-Vein-A7_132023	A	Aglaonema-costatum-MN046881_133147	T	T<->A	--	--	--	--	--	intergenic	--	--	--	--
Aglaonema-modestum-A1_133501	C	Aglaonema-Red-Valentine-A3_133665	C	Aglaonema-Hong-Yan-A3-1_133692	C	Aglaonema-Hong-Jian-A3-2_133665	C	Aglaonema-Lady-Valentine-A4_132284	C	Aglaonema-Red-Vein-A7_132065	C	Aglaonema-costatum-MN046881_133202	A	C<->A	--	--	--	--	--	intergenic	--	--	--	--
Aglaonema-modestum-A1_133541	T	Aglaonema-Red-Valentine-A3_133705	C	Aglaonema-Hong-Yan-A3-1_133732	C	Aglaonema-Hong-Jian-A3-2_133705	C	Aglaonema-Lady-Valentine-A4_132324	C	Aglaonema-Red-Vein-A7_132105	C	Aglaonema-costatum-MN046881_133242	C	T<->C	--	--	--	--	--	intergenic	--	--	--	--
Aglaonema-modestum-A1_133623	C	Aglaonema-Red-Valentine-A3_133809	C	Aglaonema-Hong-Yan-A3-1_133836	C	Aglaonema-Hong-Jian-A3-2_133809	C	Aglaonema-Lady-Valentine-A4_132428	C	Aglaonema-Red-Vein-A7_132187	T	Aglaonema-costatum-MN046881_133324	C	C<->T	--	--	--	--	--	intergenic	--	--	--	--
Aglaonema-modestum-A1_133681	A	Aglaonema-Red-Valentine-A3_133865	A	Aglaonema-Hong-Yan-A3-1_133892	A	Aglaonema-Hong-Jian-A3-2_133865	A	Aglaonema-Lady-Valentine-A4_132484	A	Aglaonema-Red-Vein-A7_132246	T	Aglaonema-costatum-MN046881_133381	A	A<->T	--	--	--	--	--	intergenic	--	--	--	--
Aglaonema-modestum-A1_133682	A	Aglaonema-Red-Valentine-A3_133866	A	Aglaonema-Hong-Yan-A3-1_133893	A	Aglaonema-Hong-Jian-A3-2_133866	A	Aglaonema-Lady-Valentine-A4_132485	A	Aglaonema-Red-Vein-A7_132247	A	Aglaonema-costatum-MN046881_133382	T	A<->T	--	--	--	--	--	intergenic	--	--	--	--
Aglaonema-modestum-A1_133684	A	Aglaonema-Red-Valentine-A3_133868	T	Aglaonema-Hong-Yan-A3-1_133895	T	Aglaonema-Hong-Jian-A3-2_133868	T	Aglaonema-Lady-Valentine-A4_132487	T	Aglaonema-Red-Vein-A7_132249	A	Aglaonema-costatum-MN046881_133384	A	A<->T	--	--	--	--	--	intergenic	--	--	--	--
Aglaonema-modestum-A1_133693	T	Aglaonema-Red-Valentine-A3_133877	T	Aglaonema-Hong-Yan-A3-1_133904	T	Aglaonema-Hong-Jian-A3-2_133877	T	Aglaonema-Lady-Valentine-A4_132496	T	Aglaonema-Red-Vein-A7_132259	A	Aglaonema-costatum-MN046881_133394	T	T<->A	--	--	--	--	--	intergenic	--	--	--	--
Aglaonema-modestum-A1_133697	T	Aglaonema-Red-Valentine-A3_133881	A	Aglaonema-Hong-Yan-A3-1_133908	A	Aglaonema-Hong-Jian-A3-2_133881	A	Aglaonema-Lady-Valentine-A4_132500	A	Aglaonema-Red-Vein-A7_132264	T	Aglaonema-costatum-MN046881_133400	T	T<->A	--	--	--	--	--	intergenic	--	--	--	--
Aglaonema-modestum-A1_133699	T	Aglaonema-Red-Valentine-A3_133883	T	Aglaonema-Hong-Yan-A3-1_133910	T	Aglaonema-Hong-Jian-A3-2_133883	T	Aglaonema-Lady-Valentine-A4_132502	T	Aglaonema-Red-Vein-A7_132266	A	Aglaonema-costatum-MN046881_133402	T	T<->A	--	--	--	--	--	intergenic	--	--	--	--
Aglaonema-modestum-A1_133706	T	Aglaonema-Red-Valentine-A3_133889	A	Aglaonema-Hong-Yan-A3-1_133916	A	Aglaonema-Hong-Jian-A3-2_133889	A	Aglaonema-Lady-Valentine-A4_132508	A	Aglaonema-Red-Vein-A7_132273	T	Aglaonema-costatum-MN046881_133409	T	T<->A	--	--	--	--	--	intergenic	--	--	--	--
Aglaonema-modestum-A1_133715	A	Aglaonema-Red-Valentine-A3_133895	A	Aglaonema-Hong-Yan-A3-1_133922	A	Aglaonema-Hong-Jian-A3-2_133895	A	Aglaonema-Lady-Valentine-A4_132514	A	Aglaonema-Red-Vein-A7_132281	A	Aglaonema-costatum-MN046881_133417	T	A<->T	--	--	--	--	--	intergenic	--	--	--	--
Aglaonema-modestum-A1_133737	A	Aglaonema-Red-Valentine-A3_133915	T	Aglaonema-Hong-Yan-A3-1_133942	T	Aglaonema-Hong-Jian-A3-2_133915	T	Aglaonema-Lady-Valentine-A4_132534	T	Aglaonema-Red-Vein-A7_132300	T	Aglaonema-costatum-MN046881_133436	A	A<->T	--	--	--	--	--	intergenic	--	--	--	--
Aglaonema-modestum-A1_133742	A	Aglaonema-Red-Valentine-A3_133920	A	Aglaonema-Hong-Yan-A3-1_133947	A	Aglaonema-Hong-Jian-A3-2_133920	A	Aglaonema-Lady-Valentine-A4_132539	A	Aglaonema-Red-Vein-A7_132305	T	Aglaonema-costatum-MN046881_133440	A	A<->T	--	--	--	--	--	intergenic	--	--	--	--
Aglaonema-modestum-A1_133745	T	Aglaonema-Red-Valentine-A3_133923	T	Aglaonema-Hong-Yan-A3-1_133950	T	Aglaonema-Hong-Jian-A3-2_133923	T	Aglaonema-Lady-Valentine-A4_132542	T	Aglaonema-Red-Vein-A7_132308	T	Aglaonema-costatum-MN046881_133443	A	T<->A	--	--	--	--	--	intergenic	--	--	--	--
Aglaonema-modestum-A1_133748	A	Aglaonema-Red-Valentine-A3_133924	A	Aglaonema-Hong-Yan-A3-1_133951	A	Aglaonema-Hong-Jian-A3-2_133924	A	Aglaonema-Lady-Valentine-A4_132543	A	Aglaonema-Red-Vein-A7_132311	T	Aglaonema-costatum-MN046881_133445	A	A<->T	--	--	--	--	--	intergenic	--	--	--	--
Aglaonema-modestum-A1_133749	A	Aglaonema-Red-Valentine-A3_133925	A	Aglaonema-Hong-Yan-A3-1_133952	A	Aglaonema-Hong-Jian-A3-2_133925	A	Aglaonema-Lady-Valentine-A4_132544	A	Aglaonema-Red-Vein-A7_132312	T	Aglaonema-costatum-MN046881_133446	A	A<->T	--	--	--	--	--	intergenic	--	--	--	--
Aglaonema-modestum-A1_133751	A	Aglaonema-Red-Valentine-A3_133926	A	Aglaonema-Hong-Yan-A3-1_133953	A	Aglaonema-Hong-Jian-A3-2_133926	A	Aglaonema-Lady-Valentine-A4_132545	A	Aglaonema-Red-Vein-A7_132314	T	Aglaonema-costatum-MN046881_133448	A	A<->T	--	--	--	--	--	intergenic	--	--	--	--
Aglaonema-modestum-A1_133752	A	Aglaonema-Red-Valentine-A3_133927	A	Aglaonema-Hong-Yan-A3-1_133954	A	Aglaonema-Hong-Jian-A3-2_133927	A	Aglaonema-Lady-Valentine-A4_132546	A	Aglaonema-Red-Vein-A7_132315	T	Aglaonema-costatum-MN046881_133449	A	A<->T	--	--	--	--	--	intergenic	--	--	--	--
Aglaonema-modestum-A1_133759	T	Aglaonema-Red-Valentine-A3_133933	T	Aglaonema-Hong-Yan-A3-1_133960	T	Aglaonema-Hong-Jian-A3-2_133933	T	Aglaonema-Lady-Valentine-A4_132552	T	Aglaonema-Red-Vein-A7_132321	T	Aglaonema-costatum-MN046881_133457	A	T<->A	--	--	--	--	--	intergenic	--	--	--	--
Aglaonema-modestum-A1_133761	A	Aglaonema-Red-Valentine-A3_133935	T	Aglaonema-Hong-Yan-A3-1_133962	T	Aglaonema-Hong-Jian-A3-2_133935	T	Aglaonema-Lady-Valentine-A4_132554	T	Aglaonema-Red-Vein-A7_132323	T	Aglaonema-costatum-MN046881_133459	T	A<->T	--	--	--	--	--	intergenic	--	--	--	--
Aglaonema-modestum-A1_133762	A	Aglaonema-Red-Valentine-A3_133936	T	Aglaonema-Hong-Yan-A3-1_133963	T	Aglaonema-Hong-Jian-A3-2_133936	T	Aglaonema-Lady-Valentine-A4_132555	T	Aglaonema-Red-Vein-A7_132324	T	Aglaonema-costatum-MN046881_133460	A	A<->T	--	--	--	--	--	intergenic	--	--	--	--
Aglaonema-modestum-A1_133763	A	Aglaonema-Red-Valentine-A3_133937	T	Aglaonema-Hong-Yan-A3-1_133964	T	Aglaonema-Hong-Jian-A3-2_133937	T	Aglaonema-Lady-Valentine-A4_132556	T	Aglaonema-Red-Vein-A7_132325	T	Aglaonema-costatum-MN046881_133461	T	A<->T	--	--	--	--	--	intergenic	--	--	--	--
Aglaonema-modestum-A1_133766	A	Aglaonema-Red-Valentine-A3_133940	T	Aglaonema-Hong-Yan-A3-1_133967	T	Aglaonema-Hong-Jian-A3-2_133940	T	Aglaonema-Lady-Valentine-A4_132559	T	Aglaonema-Red-Vein-A7_132328	A	Aglaonema-costatum-MN046881_133464	A	A<->T	--	--	--	--	--	intergenic	--	--	--	--
Aglaonema-modestum-A1_133768	A	Aglaonema-Red-Valentine-A3_133942	A	Aglaonema-Hong-Yan-A3-1_133969	A	Aglaonema-Hong-Jian-A3-2_133942	A	Aglaonema-Lady-Valentine-A4_132561	A	Aglaonema-Red-Vein-A7_132330	T	Aglaonema-costatum-MN046881_133466	T	A<->T	--	--	--	--	--	intergenic	--	--	--	--
Aglaonema-modestum-A1_133769	T	Aglaonema-Red-Valentine-A3_133943	T	Aglaonema-Hong-Yan-A3-1_133970	T	Aglaonema-Hong-Jian-A3-2_133943	T	Aglaonema-Lady-Valentine-A4_132562	T	Aglaonema-Red-Vein-A7_132331	G	Aglaonema-costatum-MN046881_133467	T	T<->G	--	--	--	--	--	intergenic	--	--	--	--
Aglaonema-modestum-A1_133771	T	Aglaonema-Red-Valentine-A3_133945	C	Aglaonema-Hong-Yan-A3-1_133972	C	Aglaonema-Hong-Jian-A3-2_133945	C	Aglaonema-Lady-Valentine-A4_132564	C	Aglaonema-Red-Vein-A7_132333	T	Aglaonema-costatum-MN046881_133469	T	T<->C	--	--	--	--	--	intergenic	--	--	--	--
Aglaonema-modestum-A1_133772	T	Aglaonema-Red-Valentine-A3_133946	A	Aglaonema-Hong-Yan-A3-1_133973	A	Aglaonema-Hong-Jian-A3-2_133946	A	Aglaonema-Lady-Valentine-A4_132565	A	Aglaonema-Red-Vein-A7_132334	T	Aglaonema-costatum-MN046881_133470	T	T<->A	--	--	--	--	--	intergenic	--	--	--	--
Aglaonema-modestum-A1_133774	T	Aglaonema-Red-Valentine-A3_133948	T	Aglaonema-Hong-Yan-A3-1_133975	T	Aglaonema-Hong-Jian-A3-2_133948	T	Aglaonema-Lady-Valentine-A4_132567	T	Aglaonema-Red-Vein-A7_132336	T	Aglaonema-costatum-MN046881_133472	A	T<->A	--	--	--	--	--	intergenic	--	--	--	--
Aglaonema-modestum-A1_133775	T	Aglaonema-Red-Valentine-A3_133949	T	Aglaonema-Hong-Yan-A3-1_133976	T	Aglaonema-Hong-Jian-A3-2_133949	T	Aglaonema-Lady-Valentine-A4_132568	T	Aglaonema-Red-Vein-A7_132337	A	Aglaonema-costatum-MN046881_133473	T	T<->A	--	--	--	--	--	intergenic	--	--	--	--
Aglaonema-modestum-A1_133776	A	Aglaonema-Red-Valentine-A3_133950	A	Aglaonema-Hong-Yan-A3-1_133977	A	Aglaonema-Hong-Jian-A3-2_133950	A	Aglaonema-Lady-Valentine-A4_132569	A	Aglaonema-Red-Vein-A7_132338	C	Aglaonema-costatum-MN046881_133474	A	A<->C	--	--	--	--	--	intergenic	--	--	--	--
Aglaonema-modestum-A1_133781	A	Aglaonema-Red-Valentine-A3_133955	A	Aglaonema-Hong-Yan-A3-1_133982	A	Aglaonema-Hong-Jian-A3-2_133955	A	Aglaonema-Lady-Valentine-A4_132574	A	Aglaonema-Red-Vein-A7_132343	T	Aglaonema-costatum-MN046881_133481	A	A<->T	--	--	--	--	--	intergenic	--	--	--	--
Aglaonema-modestum-A1_133782	T	Aglaonema-Red-Valentine-A3_133956	T	Aglaonema-Hong-Yan-A3-1_133983	T	Aglaonema-Hong-Jian-A3-2_133956	T	Aglaonema-Lady-Valentine-A4_132575	T	Aglaonema-Red-Vein-A7_132344	A	Aglaonema-costatum-MN046881_133482	T	T<->A	--	--	--	--	--	intergenic	--	--	--	--
Aglaonema-modestum-A1_133783	T	Aglaonema-Red-Valentine-A3_133957	T	Aglaonema-Hong-Yan-A3-1_133984	T	Aglaonema-Hong-Jian-A3-2_133957	T	Aglaonema-Lady-Valentine-A4_132576	T	Aglaonema-Red-Vein-A7_132345	A	Aglaonema-costatum-MN046881_133483	T	T<->A	--	--	--	--	--	intergenic	--	--	--	--
Aglaonema-modestum-A1_133791	A	Aglaonema-Red-Valentine-A3_133967	T	Aglaonema-Hong-Yan-A3-1_133994	T	Aglaonema-Hong-Jian-A3-2_133967	T	Aglaonema-Lady-Valentine-A4_132586	T	Aglaonema-Red-Vein-A7_132353	A	Aglaonema-costatum-MN046881_133491	A	A<->T	--	--	--	--	--	intergenic	--	--	--	--
Aglaonema-modestum-A1_133795	G	Aglaonema-Red-Valentine-A3_133971	A	Aglaonema-Hong-Yan-A3-1_133998	A	Aglaonema-Hong-Jian-A3-2_133971	A	Aglaonema-Lady-Valentine-A4_132590	A	Aglaonema-Red-Vein-A7_132356	A	Aglaonema-costatum-MN046881_133495	G	G<->A	--	--	--	--	--	intergenic	--	--	--	--
Aglaonema-modestum-A1_133801	T	Aglaonema-Red-Valentine-A3_133977	A	Aglaonema-Hong-Yan-A3-1_134004	A	Aglaonema-Hong-Jian-A3-2_133977	A	Aglaonema-Lady-Valentine-A4_132596	A	Aglaonema-Red-Vein-A7_132362	A	Aglaonema-costatum-MN046881_133501	T	T<->A	--	--	--	--	--	intergenic	--	--	--	--
Aglaonema-modestum-A1_133805	T	Aglaonema-Red-Valentine-A3_133980	G	Aglaonema-Hong-Yan-A3-1_134007	G	Aglaonema-Hong-Jian-A3-2_133980	G	Aglaonema-Lady-Valentine-A4_132599	G	Aglaonema-Red-Vein-A7_132365	G	Aglaonema-costatum-MN046881_133505	T	T<->G	--	--	--	--	--	intergenic	--	--	--	--
Aglaonema-modestum-A1_133812	T	Aglaonema-Red-Valentine-A3_133987	C	Aglaonema-Hong-Yan-A3-1_134014	C	Aglaonema-Hong-Jian-A3-2_133987	C	Aglaonema-Lady-Valentine-A4_132606	C	Aglaonema-Red-Vein-A7_132372	T	Aglaonema-costatum-MN046881_133512	T	T<->C	--	--	--	--	--	intergenic	--	--	--	--
Aglaonema-modestum-A1_133818	G	Aglaonema-Red-Valentine-A3_133993	A	Aglaonema-Hong-Yan-A3-1_134020	A	Aglaonema-Hong-Jian-A3-2_133993	A	Aglaonema-Lady-Valentine-A4_132612	A	Aglaonema-Red-Vein-A7_132377	A	Aglaonema-costatum-MN046881_133518	G	G<->A	--	--	--	--	--	intergenic	--	--	--	--
Aglaonema-modestum-A1_133826	T	Aglaonema-Red-Valentine-A3_134003	A	Aglaonema-Hong-Yan-A3-1_134030	A	Aglaonema-Hong-Jian-A3-2_134003	A	Aglaonema-Lady-Valentine-A4_132622	A	Aglaonema-Red-Vein-A7_132383	T	Aglaonema-costatum-MN046881_133526	T	T<->A	--	--	--	--	--	intergenic	--	--	--	--
Aglaonema-modestum-A1_133831	A	Aglaonema-Red-Valentine-A3_134009	A	Aglaonema-Hong-Yan-A3-1_134036	A	Aglaonema-Hong-Jian-A3-2_134009	A	Aglaonema-Lady-Valentine-A4_132628	A	Aglaonema-Red-Vein-A7_132388	T	Aglaonema-costatum-MN046881_133531	A	A<->T	--	--	--	--	--	intergenic	--	--	--	--
Aglaonema-modestum-A1_133837	T	Aglaonema-Red-Valentine-A3_134015	T	Aglaonema-Hong-Yan-A3-1_134042	T	Aglaonema-Hong-Jian-A3-2_134015	T	Aglaonema-Lady-Valentine-A4_132634	T	Aglaonema-Red-Vein-A7_132394	T	Aglaonema-costatum-MN046881_133537	G	T<->G	--	--	--	--	--	intergenic	--	--	--	--
Aglaonema-modestum-A1_133841	A	Aglaonema-Red-Valentine-A3_134022	T	Aglaonema-Hong-Yan-A3-1_134049	T	Aglaonema-Hong-Jian-A3-2_134022	T	Aglaonema-Lady-Valentine-A4_132641	T	Aglaonema-Red-Vein-A7_132398	A	Aglaonema-costatum-MN046881_133540	T	A<->T	--	--	--	--	--	intergenic	--	--	--	--
Aglaonema-modestum-A1_133846	A	Aglaonema-Red-Valentine-A3_134027	A	Aglaonema-Hong-Yan-A3-1_134054	A	Aglaonema-Hong-Jian-A3-2_134027	A	Aglaonema-Lady-Valentine-A4_132646	A	Aglaonema-Red-Vein-A7_132401	A	Aglaonema-costatum-MN046881_133546	T	A<->T	--	--	--	--	--	intergenic	--	--	--	--
Aglaonema-modestum-A1_133849	A	Aglaonema-Red-Valentine-A3_134030	T	Aglaonema-Hong-Yan-A3-1_134057	T	Aglaonema-Hong-Jian-A3-2_134030	T	Aglaonema-Lady-Valentine-A4_132649	T	Aglaonema-Red-Vein-A7_132403	A	Aglaonema-costatum-MN046881_133549	A	A<->T	--	--	--	--	--	intergenic	--	--	--	--
Aglaonema-modestum-A1_133861	T	Aglaonema-Red-Valentine-A3_134044	T	Aglaonema-Hong-Yan-A3-1_134071	T	Aglaonema-Hong-Jian-A3-2_134044	T	Aglaonema-Lady-Valentine-A4_132663	T	Aglaonema-Red-Vein-A7_132407	G	Aglaonema-costatum-MN046881_133560	T	T<->G	--	--	--	--	--	intergenic	--	--	--	--
Aglaonema-modestum-A1_133865	T	Aglaonema-Red-Valentine-A3_134048	A	Aglaonema-Hong-Yan-A3-1_134075	A	Aglaonema-Hong-Jian-A3-2_134048	A	Aglaonema-Lady-Valentine-A4_132667	A	Aglaonema-Red-Vein-A7_132411	T	Aglaonema-costatum-MN046881_133564	T	T<->A	--	--	--	--	--	intergenic	--	--	--	--
Aglaonema-modestum-A1_133866	T	Aglaonema-Red-Valentine-A3_134049	A	Aglaonema-Hong-Yan-A3-1_134076	A	Aglaonema-Hong-Jian-A3-2_134049	A	Aglaonema-Lady-Valentine-A4_132668	A	Aglaonema-Red-Vein-A7_132412	T	Aglaonema-costatum-MN046881_133565	T	T<->A	--	--	--	--	--	intergenic	--	--	--	--
Aglaonema-modestum-A1_133877	T	Aglaonema-Red-Valentine-A3_134059	T	Aglaonema-Hong-Yan-A3-1_134086	T	Aglaonema-Hong-Jian-A3-2_134059	T	Aglaonema-Lady-Valentine-A4_132678	T	Aglaonema-Red-Vein-A7_132417	T	Aglaonema-costatum-MN046881_133576	A	T<->A	--	--	--	--	--	intergenic	--	--	--	--
Aglaonema-modestum-A1_133879	A	Aglaonema-Red-Valentine-A3_134062	A	Aglaonema-Hong-Yan-A3-1_134089	A	Aglaonema-Hong-Jian-A3-2_134062	A	Aglaonema-Lady-Valentine-A4_132681	A	Aglaonema-Red-Vein-A7_132418	A	Aglaonema-costatum-MN046881_133578	C	A<->C	--	--	--	--	--	intergenic	--	--	--	--
Aglaonema-modestum-A1_133925	A	Aglaonema-Red-Valentine-A3_134114	A	Aglaonema-Hong-Yan-A3-1_134141	A	Aglaonema-Hong-Jian-A3-2_134114	A	Aglaonema-Lady-Valentine-A4_132733	A	Aglaonema-Red-Vein-A7_132464	A	Aglaonema-costatum-MN046881_133624	T	A<->T	--	--	--	--	--	intergenic	--	--	--	--
Aglaonema-modestum-A1_133926	C	Aglaonema-Red-Valentine-A3_134115	C	Aglaonema-Hong-Yan-A3-1_134142	C	Aglaonema-Hong-Jian-A3-2_134115	C	Aglaonema-Lady-Valentine-A4_132734	C	Aglaonema-Red-Vein-A7_132465	C	Aglaonema-costatum-MN046881_133625	T	C<->T	--	--	--	--	--	intergenic	--	--	--	--
Aglaonema-modestum-A1_133930	T	Aglaonema-Red-Valentine-A3_134119	T	Aglaonema-Hong-Yan-A3-1_134146	T	Aglaonema-Hong-Jian-A3-2_134119	T	Aglaonema-Lady-Valentine-A4_132738	T	Aglaonema-Red-Vein-A7_132469	T	Aglaonema-costatum-MN046881_133630	C	T<->C	--	--	--	--	--	intergenic	--	--	--	--
Aglaonema-modestum-A1_134079	C	Aglaonema-Red-Valentine-A3_134278	T	Aglaonema-Hong-Yan-A3-1_134305	T	Aglaonema-Hong-Jian-A3-2_134278	T	Aglaonema-Lady-Valentine-A4_132897	T	Aglaonema-Red-Vein-A7_132668	C	Aglaonema-costatum-MN046881_133788	C	C<->T	5684,1	1895	CGA<->CAA	R<->Q	nonsyn	ycf1	133952	139762	-	--
Aglaonema-modestum-A1_134184	G	Aglaonema-Red-Valentine-A3_134383	A	Aglaonema-Hong-Yan-A3-1_134410	A	Aglaonema-Hong-Jian-A3-2_134383	A	Aglaonema-Lady-Valentine-A4_133002	A	Aglaonema-Red-Vein-A7_132773	G	Aglaonema-costatum-MN046881_133893	G	G<->A	5579,1	1860	ACC<->ATC	T<->I	nonsyn	ycf1	133952	139762	-	--
Aglaonema-modestum-A1_134207	C	Aglaonema-Red-Valentine-A3_134406	T	Aglaonema-Hong-Yan-A3-1_134433	T	Aglaonema-Hong-Jian-A3-2_134406	T	Aglaonema-Lady-Valentine-A4_133025	T	Aglaonema-Red-Vein-A7_132796	T	Aglaonema-costatum-MN046881_133916	T	C<->T	5556,2	1852	CTG<->CTA	L<->L	syn	ycf1	133952	139762	-	--
Aglaonema-modestum-A1_134436	C	Aglaonema-Red-Valentine-A3_134635	T	Aglaonema-Hong-Yan-A3-1_134662	T	Aglaonema-Hong-Jian-A3-2_134635	T	Aglaonema-Lady-Valentine-A4_133254	T	Aglaonema-Red-Vein-A7_133025	T	Aglaonema-costatum-MN046881_134145	T	C<->T	5327,1	1776	GGT<->GAT	G<->D	nonsyn	ycf1	133952	139762	-	--
Aglaonema-modestum-A1_134551	C	Aglaonema-Red-Valentine-A3_134750	C	Aglaonema-Hong-Yan-A3-1_134777	C	Aglaonema-Hong-Jian-A3-2_134750	C	Aglaonema-Lady-Valentine-A4_133369	C	Aglaonema-Red-Vein-A7_133140	T	Aglaonema-costatum-MN046881_134260	C	C<->T	5212,0	1738	GGA<->AGA	G<->R	nonsyn	ycf1	133952	139762	-	--
Aglaonema-modestum-A1_134553	C	Aglaonema-Red-Valentine-A3_134752	C	Aglaonema-Hong-Yan-A3-1_134779	C	Aglaonema-Hong-Jian-A3-2_134752	C	Aglaonema-Lady-Valentine-A4_133371	C	Aglaonema-Red-Vein-A7_133142	C	Aglaonema-costatum-MN046881_134262	T	C<->T	5210,1	1737	AGG<->AAG	R<->K	nonsyn	ycf1	133952	139762	-	--
Aglaonema-modestum-A1_134556	T	Aglaonema-Red-Valentine-A3_134755	T	Aglaonema-Hong-Yan-A3-1_134782	T	Aglaonema-Hong-Jian-A3-2_134755	T	Aglaonema-Lady-Valentine-A4_133374	T	Aglaonema-Red-Vein-A7_133145	T	Aglaonema-costatum-MN046881_134265	G	T<->G	5207,1	1736	AAA<->ACA	K<->T	nonsyn	ycf1	133952	139762	-	--
Aglaonema-modestum-A1_134607	A	Aglaonema-Red-Valentine-A3_134806	C	Aglaonema-Hong-Yan-A3-1_134833	C	Aglaonema-Hong-Jian-A3-2_134806	C	Aglaonema-Lady-Valentine-A4_133425	C	Aglaonema-Red-Vein-A7_133196	C	Aglaonema-costatum-MN046881_134316	C	A<->C	5156,1	1719	CTT<->CGT	L<->R	nonsyn	ycf1	133952	139762	-	--
Aglaonema-modestum-A1_134608	G	Aglaonema-Red-Valentine-A3_134807	G	Aglaonema-Hong-Yan-A3-1_134834	G	Aglaonema-Hong-Jian-A3-2_134807	G	Aglaonema-Lady-Valentine-A4_133426	G	Aglaonema-Red-Vein-A7_133197	G	Aglaonema-costatum-MN046881_134317	C	G<->C	5155,0	1719	CTT<->GTT	L<->V	nonsyn	ycf1	133952	139762	-	--
Aglaonema-modestum-A1_134623	G	Aglaonema-Red-Valentine-A3_134822	G	Aglaonema-Hong-Yan-A3-1_134849	G	Aglaonema-Hong-Jian-A3-2_134822	G	Aglaonema-Lady-Valentine-A4_133441	G	Aglaonema-Red-Vein-A7_133212	G	Aglaonema-costatum-MN046881_134332	T	G<->T	5140,0	1714	CAA<->AAA	Q<->K	nonsyn	ycf1	133952	139762	-	--
Aglaonema-modestum-A1_134700	C	Aglaonema-Red-Valentine-A3_134899	C	Aglaonema-Hong-Yan-A3-1_134926	C	Aglaonema-Hong-Jian-A3-2_134899	C	Aglaonema-Lady-Valentine-A4_133518	C	Aglaonema-Red-Vein-A7_133289	C	Aglaonema-costatum-MN046881_134409	T	C<->T	5063,1	1688	AGA<->AAA	R<->K	nonsyn	ycf1	133952	139762	-	--
Aglaonema-modestum-A1_134737	T	Aglaonema-Red-Valentine-A3_134936	T	Aglaonema-Hong-Yan-A3-1_134963	T	Aglaonema-Hong-Jian-A3-2_134936	T	Aglaonema-Lady-Valentine-A4_133555	T	Aglaonema-Red-Vein-A7_133326	T	Aglaonema-costatum-MN046881_134446	G	T<->G	5026,0	1676	ATT<->CTT	I<->L	nonsyn	ycf1	133952	139762	-	--
Aglaonema-modestum-A1_134738	T	Aglaonema-Red-Valentine-A3_134937	A	Aglaonema-Hong-Yan-A3-1_134964	A	Aglaonema-Hong-Jian-A3-2_134937	A	Aglaonema-Lady-Valentine-A4_133556	A	Aglaonema-Red-Vein-A7_133327	T	Aglaonema-costatum-MN046881_134447	A	T<->A	5025,2	1675	TTA<->TTT	L<->F	nonsyn	ycf1	133952	139762	-	--
Aglaonema-modestum-A1_134767	C	Aglaonema-Red-Valentine-A3_134966	C	Aglaonema-Hong-Yan-A3-1_134993	C	Aglaonema-Hong-Jian-A3-2_134966	C	Aglaonema-Lady-Valentine-A4_133585	C	Aglaonema-Red-Vein-A7_133356	C	Aglaonema-costatum-MN046881_134476	T	C<->T	4996,0	1666	GAA<->AAA	E<->K	nonsyn	ycf1	133952	139762	-	--
Aglaonema-modestum-A1_134779	T	Aglaonema-Red-Valentine-A3_134978	T	Aglaonema-Hong-Yan-A3-1_135005	T	Aglaonema-Hong-Jian-A3-2_134978	T	Aglaonema-Lady-Valentine-A4_133597	T	Aglaonema-Red-Vein-A7_133368	T	Aglaonema-costatum-MN046881_134488	C	T<->C	4984,0	1662	AAG<->GAG	K<->E	nonsyn	ycf1	133952	139762	-	--
Aglaonema-modestum-A1_134824	C	Aglaonema-Red-Valentine-A3_135023	T	Aglaonema-Hong-Yan-A3-1_135050	T	Aglaonema-Hong-Jian-A3-2_135023	T	Aglaonema-Lady-Valentine-A4_133642	T	Aglaonema-Red-Vein-A7_133413	C	Aglaonema-costatum-MN046881_134533	T	C<->T	4939,0	1647	GAA<->AAA	E<->K	nonsyn	ycf1	133952	139762	-	--
Aglaonema-modestum-A1_134901	A	Aglaonema-Red-Valentine-A3_135100	T	Aglaonema-Hong-Yan-A3-1_135127	T	Aglaonema-Hong-Jian-A3-2_135100	T	Aglaonema-Lady-Valentine-A4_133719	T	Aglaonema-Red-Vein-A7_133490	T	Aglaonema-costatum-MN046881_134610	T	A<->T	4862,1	1621	CTA<->CAA	L<->Q	nonsyn	ycf1	133952	139762	-	--
Aglaonema-modestum-A1_135034	T	Aglaonema-Red-Valentine-A3_135233	T	Aglaonema-Hong-Yan-A3-1_135260	T	Aglaonema-Hong-Jian-A3-2_135233	T	Aglaonema-Lady-Valentine-A4_133852	T	Aglaonema-Red-Vein-A7_133623	T	Aglaonema-costatum-MN046881_134743	G	T<->G	4729,0	1577	AAA<->CAA	K<->Q	nonsyn	ycf1	133952	139762	-	--
Aglaonema-modestum-A1_135058	G	Aglaonema-Red-Valentine-A3_135257	G	Aglaonema-Hong-Yan-A3-1_135284	G	Aglaonema-Hong-Jian-A3-2_135257	G	Aglaonema-Lady-Valentine-A4_133876	G	Aglaonema-Red-Vein-A7_133647	C	Aglaonema-costatum-MN046881_134767	G	G<->C	4705,0	1569	CTT<->GTT	L<->V	nonsyn	ycf1	133952	139762	-	--
Aglaonema-modestum-A1_135130	A	Aglaonema-Red-Valentine-A3_135329	A	Aglaonema-Hong-Yan-A3-1_135356	A	Aglaonema-Hong-Jian-A3-2_135329	A	Aglaonema-Lady-Valentine-A4_133948	A	Aglaonema-Red-Vein-A7_133719	A	Aglaonema-costatum-MN046881_134839	G	A<->G	4633,0	1545	TGG<->CGG	W<->R	nonsyn	ycf1	133952	139762	-	--
Aglaonema-modestum-A1_135302	A	Aglaonema-Red-Valentine-A3_135501	A	Aglaonema-Hong-Yan-A3-1_135528	A	Aglaonema-Hong-Jian-A3-2_135501	A	Aglaonema-Lady-Valentine-A4_134120	A	Aglaonema-Red-Vein-A7_133891	A	Aglaonema-costatum-MN046881_135011	T	A<->T	4461,2	1487	AAT<->AAA	N<->K	nonsyn	ycf1	133952	139762	-	--
Aglaonema-modestum-A1_135375	C	Aglaonema-Red-Valentine-A3_135556	C	Aglaonema-Hong-Yan-A3-1_135583	C	Aglaonema-Hong-Jian-A3-2_135556	C	Aglaonema-Lady-Valentine-A4_134175	C	Aglaonema-Red-Vein-A7_133946	T	Aglaonema-costatum-MN046881_135066	C	C<->T	4388,1	1463	TGT<->TAT	C<->Y	nonsyn	ycf1	133952	139762	-	--
Aglaonema-modestum-A1_135385	G	Aglaonema-Red-Valentine-A3_135566	T	Aglaonema-Hong-Yan-A3-1_135593	T	Aglaonema-Hong-Jian-A3-2_135566	T	Aglaonema-Lady-Valentine-A4_134185	T	Aglaonema-Red-Vein-A7_133956	G	Aglaonema-costatum-MN046881_135076	G	G<->T	4378,0	1460	CTC<->ATC	L<->I	nonsyn	ycf1	133952	139762	-	--
Aglaonema-modestum-A1_135448	C	Aglaonema-Red-Valentine-A3_135629	C	Aglaonema-Hong-Yan-A3-1_135656	C	Aglaonema-Hong-Jian-A3-2_135629	C	Aglaonema-Lady-Valentine-A4_134248	C	Aglaonema-Red-Vein-A7_134019	T	Aglaonema-costatum-MN046881_135139	C	C<->T	4315,0	1439	GGA<->AGA	G<->R	nonsyn	ycf1	133952	139762	-	--
Aglaonema-modestum-A1_135513	G	Aglaonema-Red-Valentine-A3_135694	G	Aglaonema-Hong-Yan-A3-1_135721	G	Aglaonema-Hong-Jian-A3-2_135694	G	Aglaonema-Lady-Valentine-A4_134313	G	Aglaonema-Red-Vein-A7_134084	A	Aglaonema-costatum-MN046881_135204	G	G<->A	4250,1	1417	ACA<->ATA	T<->I	nonsyn	ycf1	133952	139762	-	--
Aglaonema-modestum-A1_135539	G	Aglaonema-Red-Valentine-A3_135720	G	Aglaonema-Hong-Yan-A3-1_135747	G	Aglaonema-Hong-Jian-A3-2_135720	G	Aglaonema-Lady-Valentine-A4_134339	G	Aglaonema-Red-Vein-A7_134110	A	Aglaonema-costatum-MN046881_135230	G	G<->A	4224,2	1408	GAC<->GAT	D<->D	syn	ycf1	133952	139762	-	--
Aglaonema-modestum-A1_135583	C	Aglaonema-Red-Valentine-A3_135764	C	Aglaonema-Hong-Yan-A3-1_135791	C	Aglaonema-Hong-Jian-A3-2_135764	C	Aglaonema-Lady-Valentine-A4_134383	C	Aglaonema-Red-Vein-A7_134154	C	Aglaonema-costatum-MN046881_135274	T	C<->T	4180,0	1394	GGG<->AGG	G<->R	nonsyn	ycf1	133952	139762	-	--
Aglaonema-modestum-A1_135641	G	Aglaonema-Red-Valentine-A3_135822	G	Aglaonema-Hong-Yan-A3-1_135849	G	Aglaonema-Hong-Jian-A3-2_135822	G	Aglaonema-Lady-Valentine-A4_134441	G	Aglaonema-Red-Vein-A7_134212	T	Aglaonema-costatum-MN046881_135332	G	G<->T	4122,2	1374	TTC<->TTA	F<->L	nonsyn	ycf1	133952	139762	-	--
Aglaonema-modestum-A1_135654	C	Aglaonema-Red-Valentine-A3_135835	T	Aglaonema-Hong-Yan-A3-1_135862	T	Aglaonema-Hong-Jian-A3-2_135835	T	Aglaonema-Lady-Valentine-A4_134454	T	Aglaonema-Red-Vein-A7_134225	T	Aglaonema-costatum-MN046881_135345	T	C<->T	4109,1	1370	GGA<->GAA	G<->E	nonsyn	ycf1	133952	139762	-	--
Aglaonema-modestum-A1_135656	G	Aglaonema-Red-Valentine-A3_135837	A	Aglaonema-Hong-Yan-A3-1_135864	A	Aglaonema-Hong-Jian-A3-2_135837	A	Aglaonema-Lady-Valentine-A4_134456	A	Aglaonema-Red-Vein-A7_134227	G	Aglaonema-costatum-MN046881_135347	G	G<->A	4107,2	1369	TAC<->TAT	Y<->Y	syn	ycf1	133952	139762	-	--
Aglaonema-modestum-A1_135755	T	Aglaonema-Red-Valentine-A3_135936	A	Aglaonema-Hong-Yan-A3-1_135963	A	Aglaonema-Hong-Jian-A3-2_135936	A	Aglaonema-Lady-Valentine-A4_134555	A	Aglaonema-Red-Vein-A7_134326	A	Aglaonema-costatum-MN046881_135446	A	T<->A	4008,2	1336	AAA<->AAT	K<->N	nonsyn	ycf1	133952	139762	-	--
Aglaonema-modestum-A1_13583	A	Aglaonema-Red-Valentine-A3_13749	G	Aglaonema-Hong-Yan-A3-1_13749	G	Aglaonema-Hong-Jian-A3-2_13749	G	Aglaonema-Lady-Valentine-A4_13749	G	Aglaonema-Red-Vein-A7_13229	G	Aglaonema-costatum-MN046881_13468	G	A<->G	663,2	221	TAT<->TAC	Y<->Y	syn	atpA	12722	14245	-	--
Aglaonema-modestum-A1_135962	G	Aglaonema-Red-Valentine-A3_136143	A	Aglaonema-Hong-Yan-A3-1_136170	A	Aglaonema-Hong-Jian-A3-2_136143	A	Aglaonema-Lady-Valentine-A4_134762	A	Aglaonema-Red-Vein-A7_134533	A	Aglaonema-costatum-MN046881_135653	A	G<->A	3801,2	1267	TCC<->TCT	S<->S	syn	ycf1	133952	139762	-	--
Aglaonema-modestum-A1_136113	T	Aglaonema-Red-Valentine-A3_136294	G	Aglaonema-Hong-Yan-A3-1_136321	G	Aglaonema-Hong-Jian-A3-2_136294	G	Aglaonema-Lady-Valentine-A4_134913	G	Aglaonema-Red-Vein-A7_134684	G	Aglaonema-costatum-MN046881_135804	G	T<->G	3650,1	1217	AAA<->ACA	K<->T	nonsyn	ycf1	133952	139762	-	--
Aglaonema-modestum-A1_136209	G	Aglaonema-Red-Valentine-A3_136390	A	Aglaonema-Hong-Yan-A3-1_136417	A	Aglaonema-Hong-Jian-A3-2_136390	A	Aglaonema-Lady-Valentine-A4_135009	A	Aglaonema-Red-Vein-A7_134780	A	Aglaonema-costatum-MN046881_135900	G	G<->A	3554,1	1185	GCA<->GTA	A<->V	nonsyn	ycf1	133952	139762	-	--
Aglaonema-modestum-A1_136210	C	Aglaonema-Red-Valentine-A3_136391	C	Aglaonema-Hong-Yan-A3-1_136418	C	Aglaonema-Hong-Jian-A3-2_136391	C	Aglaonema-Lady-Valentine-A4_135010	C	Aglaonema-Red-Vein-A7_134781	C	Aglaonema-costatum-MN046881_135901	T	C<->T	3553,0	1185	GCA<->ACA	A<->T	nonsyn	ycf1	133952	139762	-	--
Aglaonema-modestum-A1_136234	T	Aglaonema-Red-Valentine-A3_136415	C	Aglaonema-Hong-Yan-A3-1_136442	C	Aglaonema-Hong-Jian-A3-2_136415	C	Aglaonema-Lady-Valentine-A4_135034	C	Aglaonema-Red-Vein-A7_134805	C	Aglaonema-costatum-MN046881_135925	T	T<->C	3529,0	1177	ACC<->GCC	T<->A	nonsyn	ycf1	133952	139762	-	--
Aglaonema-modestum-A1_136244	G	Aglaonema-Red-Valentine-A3_136425	G	Aglaonema-Hong-Yan-A3-1_136452	G	Aglaonema-Hong-Jian-A3-2_136425	G	Aglaonema-Lady-Valentine-A4_135044	G	Aglaonema-Red-Vein-A7_134815	G	Aglaonema-costatum-MN046881_135935	A	G<->A	3519,2	1173	ATC<->ATT	I<->I	syn	ycf1	133952	139762	-	--
Aglaonema-modestum-A1_136296	C	Aglaonema-Red-Valentine-A3_136477	C	Aglaonema-Hong-Yan-A3-1_136504	C	Aglaonema-Hong-Jian-A3-2_136477	C	Aglaonema-Lady-Valentine-A4_135096	C	Aglaonema-Red-Vein-A7_134867	T	Aglaonema-costatum-MN046881_135987	C	C<->T	3467,1	1156	CGT<->CAT	R<->H	nonsyn	ycf1	133952	139762	-	--
Aglaonema-modestum-A1_136307	G	Aglaonema-Red-Valentine-A3_136488	C	Aglaonema-Hong-Yan-A3-1_136515	C	Aglaonema-Hong-Jian-A3-2_136488	C	Aglaonema-Lady-Valentine-A4_135107	C	Aglaonema-Red-Vein-A7_134878	C	Aglaonema-costatum-MN046881_135998	C	G<->C	3456,2	1152	ACC<->ACG	T<->T	syn	ycf1	133952	139762	-	--
Aglaonema-modestum-A1_13634	A	Aglaonema-Red-Valentine-A3_13800	G	Aglaonema-Hong-Yan-A3-1_13800	G	Aglaonema-Hong-Jian-A3-2_13800	G	Aglaonema-Lady-Valentine-A4_13800	G	Aglaonema-Red-Vein-A7_13280	G	Aglaonema-costatum-MN046881_13519	G	A<->G	612,2	204	TCT<->TCC	S<->S	syn	atpA	12722	14245	-	--
Aglaonema-modestum-A1_136385	G	Aglaonema-Red-Valentine-A3_136566	A	Aglaonema-Hong-Yan-A3-1_136593	A	Aglaonema-Hong-Jian-A3-2_136566	A	Aglaonema-Lady-Valentine-A4_135185	A	Aglaonema-Red-Vein-A7_134956	A	Aglaonema-costatum-MN046881_136076	A	G<->A	3378,2	1126	AGC<->AGT	S<->S	syn	ycf1	133952	139762	-	--
Aglaonema-modestum-A1_136460	G	Aglaonema-Red-Valentine-A3_136641	G	Aglaonema-Hong-Yan-A3-1_136668	G	Aglaonema-Hong-Jian-A3-2_136641	G	Aglaonema-Lady-Valentine-A4_135260	G	Aglaonema-Red-Vein-A7_135031	G	Aglaonema-costatum-MN046881_136151	A	G<->A	3303,2	1101	ACC<->ACT	T<->T	syn	ycf1	133952	139762	-	--
Aglaonema-modestum-A1_136607	T	Aglaonema-Red-Valentine-A3_136788	T	Aglaonema-Hong-Yan-A3-1_136815	T	Aglaonema-Hong-Jian-A3-2_136788	T	Aglaonema-Lady-Valentine-A4_135407	T	Aglaonema-Red-Vein-A7_135178	G	Aglaonema-costatum-MN046881_136298	G	T<->G	3156,2	1052	GAA<->GAC	E<->D	nonsyn	ycf1	133952	139762	-	--
Aglaonema-modestum-A1_136608	T	Aglaonema-Red-Valentine-A3_136789	A	Aglaonema-Hong-Yan-A3-1_136816	A	Aglaonema-Hong-Jian-A3-2_136789	A	Aglaonema-Lady-Valentine-A4_135408	A	Aglaonema-Red-Vein-A7_135179	A	Aglaonema-costatum-MN046881_136299	A	T<->A	3155,1	1052	GAA<->GTA	E<->V	nonsyn	ycf1	133952	139762	-	--
Aglaonema-modestum-A1_136619	T	Aglaonema-Red-Valentine-A3_136800	C	Aglaonema-Hong-Yan-A3-1_136827	C	Aglaonema-Hong-Jian-A3-2_136800	C	Aglaonema-Lady-Valentine-A4_135419	C	Aglaonema-Red-Vein-A7_135190	T	Aglaonema-costatum-MN046881_136310	T	T<->C	3144,2	1048	GGA<->GGG	G<->G	syn	ycf1	133952	139762	-	--
Aglaonema-modestum-A1_136628	T	Aglaonema-Red-Valentine-A3_136809	G	Aglaonema-Hong-Yan-A3-1_136836	G	Aglaonema-Hong-Jian-A3-2_136809	G	Aglaonema-Lady-Valentine-A4_135428	G	Aglaonema-Red-Vein-A7_135199	G	Aglaonema-costatum-MN046881_136319	G	T<->G	3135,2	1045	TTA<->TTC	L<->F	nonsyn	ycf1	133952	139762	-	--
Aglaonema-modestum-A1_136680	A	Aglaonema-Red-Valentine-A3_136861	A	Aglaonema-Hong-Yan-A3-1_136888	A	Aglaonema-Hong-Jian-A3-2_136861	A	Aglaonema-Lady-Valentine-A4_135480	A	Aglaonema-Red-Vein-A7_135251	A	Aglaonema-costatum-MN046881_136371	G	A<->G	3083,1	1028	ATT<->ACT	I<->T	nonsyn	ycf1	133952	139762	-	--
Aglaonema-modestum-A1_136698	C	Aglaonema-Red-Valentine-A3_136879	T	Aglaonema-Hong-Yan-A3-1_136906	T	Aglaonema-Hong-Jian-A3-2_136879	T	Aglaonema-Lady-Valentine-A4_135498	T	Aglaonema-Red-Vein-A7_135269	T	Aglaonema-costatum-MN046881_136389	C	C<->T	3065,1	1022	AGA<->AAA	R<->K	nonsyn	ycf1	133952	139762	-	--
Aglaonema-modestum-A1_136770	T	Aglaonema-Red-Valentine-A3_136951	T	Aglaonema-Hong-Yan-A3-1_136978	T	Aglaonema-Hong-Jian-A3-2_136951	T	Aglaonema-Lady-Valentine-A4_135570	T	Aglaonema-Red-Vein-A7_135341	T	Aglaonema-costatum-MN046881_136461	A	T<->A	2993,1	998	TAT<->TTT	Y<->F	nonsyn	ycf1	133952	139762	-	--
Aglaonema-modestum-A1_136843	T	Aglaonema-Red-Valentine-A3_137024	T	Aglaonema-Hong-Yan-A3-1_137051	T	Aglaonema-Hong-Jian-A3-2_137024	T	Aglaonema-Lady-Valentine-A4_135643	T	Aglaonema-Red-Vein-A7_135414	T	Aglaonema-costatum-MN046881_136534	C	T<->C	2920,0	974	AAA<->GAA	K<->E	nonsyn	ycf1	133952	139762	-	--
Aglaonema-modestum-A1_136849	G	Aglaonema-Red-Valentine-A3_137030	A	Aglaonema-Hong-Yan-A3-1_137057	A	Aglaonema-Hong-Jian-A3-2_137030	A	Aglaonema-Lady-Valentine-A4_135649	A	Aglaonema-Red-Vein-A7_135420	A	Aglaonema-costatum-MN046881_136540	A	G<->A	2914,0	972	CCT<->TCT	P<->S	nonsyn	ycf1	133952	139762	-	--
Aglaonema-modestum-A1_137077	A	Aglaonema-Red-Valentine-A3_137258	G	Aglaonema-Hong-Yan-A3-1_137285	G	Aglaonema-Hong-Jian-A3-2_137258	G	Aglaonema-Lady-Valentine-A4_135877	G	Aglaonema-Red-Vein-A7_135648	G	Aglaonema-costatum-MN046881_136768	G	A<->G	2686,0	896	TAT<->CAT	Y<->H	nonsyn	ycf1	133952	139762	-	--
Aglaonema-modestum-A1_137105	C	Aglaonema-Red-Valentine-A3_137286	C	Aglaonema-Hong-Yan-A3-1_137313	C	Aglaonema-Hong-Jian-A3-2_137286	C	Aglaonema-Lady-Valentine-A4_135905	C	Aglaonema-Red-Vein-A7_135676	C	Aglaonema-costatum-MN046881_136796	T	C<->T	2658,2	886	GAG<->GAA	E<->E	syn	ycf1	133952	139762	-	--
Aglaonema-modestum-A1_137227	C	Aglaonema-Red-Valentine-A3_137408	T	Aglaonema-Hong-Yan-A3-1_137435	T	Aglaonema-Hong-Jian-A3-2_137408	T	Aglaonema-Lady-Valentine-A4_136027	T	Aglaonema-Red-Vein-A7_135798	T	Aglaonema-costatum-MN046881_136918	T	C<->T	2536,0	846	GCA<->ACA	A<->T	nonsyn	ycf1	133952	139762	-	--
Aglaonema-modestum-A1_137253	G	Aglaonema-Red-Valentine-A3_137434	G	Aglaonema-Hong-Yan-A3-1_137461	G	Aglaonema-Hong-Jian-A3-2_137434	G	Aglaonema-Lady-Valentine-A4_136053	G	Aglaonema-Red-Vein-A7_135824	G	Aglaonema-costatum-MN046881_136944	A	G<->A	2510,1	837	ACT<->ATT	T<->I	nonsyn	ycf1	133952	139762	-	--
Aglaonema-modestum-A1_137273	T	Aglaonema-Red-Valentine-A3_137454	C	Aglaonema-Hong-Yan-A3-1_137481	C	Aglaonema-Hong-Jian-A3-2_137454	C	Aglaonema-Lady-Valentine-A4_136073	C	Aglaonema-Red-Vein-A7_135844	T	Aglaonema-costatum-MN046881_136964	T	T<->C	2490,2	830	GAA<->GAG	E<->E	syn	ycf1	133952	139762	-	--
Aglaonema-modestum-A1_137287	T	Aglaonema-Red-Valentine-A3_137468	T	Aglaonema-Hong-Yan-A3-1_137495	T	Aglaonema-Hong-Jian-A3-2_137468	T	Aglaonema-Lady-Valentine-A4_136087	T	Aglaonema-Red-Vein-A7_135858	T	Aglaonema-costatum-MN046881_136978	G	T<->G	2476,0	826	AAA<->CAA	K<->Q	nonsyn	ycf1	133952	139762	-	--
Aglaonema-modestum-A1_137349	T	Aglaonema-Red-Valentine-A3_137530	T	Aglaonema-Hong-Yan-A3-1_137557	T	Aglaonema-Hong-Jian-A3-2_137530	T	Aglaonema-Lady-Valentine-A4_136149	T	Aglaonema-Red-Vein-A7_135920	T	Aglaonema-costatum-MN046881_137040	C	T<->C	2414,1	805	CAA<->CGA	Q<->R	nonsyn	ycf1	133952	139762	-	--
Aglaonema-modestum-A1_137358	G	Aglaonema-Red-Valentine-A3_137539	C	Aglaonema-Hong-Yan-A3-1_137566	C	Aglaonema-Hong-Jian-A3-2_137539	C	Aglaonema-Lady-Valentine-A4_136158	C	Aglaonema-Red-Vein-A7_135929	C	Aglaonema-costatum-MN046881_137049	C	G<->C	2405,1	802	TCG<->TGG	S<->W	nonsyn	ycf1	133952	139762	-	--
Aglaonema-modestum-A1_137424	A	Aglaonema-Red-Valentine-A3_137605	A	Aglaonema-Hong-Yan-A3-1_137632	A	Aglaonema-Hong-Jian-A3-2_137605	A	Aglaonema-Lady-Valentine-A4_136224	A	Aglaonema-Red-Vein-A7_135995	A	Aglaonema-costatum-MN046881_137115	G	A<->G	2339,1	780	TTT<->TCT	F<->S	nonsyn	ycf1	133952	139762	-	--
Aglaonema-modestum-A1_137435	T	Aglaonema-Red-Valentine-A3_137616	T	Aglaonema-Hong-Yan-A3-1_137643	T	Aglaonema-Hong-Jian-A3-2_137616	T	Aglaonema-Lady-Valentine-A4_136235	T	Aglaonema-Red-Vein-A7_136006	T	Aglaonema-costatum-MN046881_137126	C	T<->C	2328,2	776	ATA<->ATG	I<->M	nonsyn	ycf1	133952	139762	-	--
Aglaonema-modestum-A1_137470	C	Aglaonema-Red-Valentine-A3_137651	C	Aglaonema-Hong-Yan-A3-1_137678	C	Aglaonema-Hong-Jian-A3-2_137651	C	Aglaonema-Lady-Valentine-A4_136270	C	Aglaonema-Red-Vein-A7_136041	C	Aglaonema-costatum-MN046881_137161	T	C<->T	2293,0	765	GCA<->ACA	A<->T	nonsyn	ycf1	133952	139762	-	--
Aglaonema-modestum-A1_137579	T	Aglaonema-Red-Valentine-A3_137760	T	Aglaonema-Hong-Yan-A3-1_137787	T	Aglaonema-Hong-Jian-A3-2_137760	T	Aglaonema-Lady-Valentine-A4_136379	T	Aglaonema-Red-Vein-A7_136150	T	Aglaonema-costatum-MN046881_137270	G	T<->G	2184,2	728	GAA<->GAC	E<->D	nonsyn	ycf1	133952	139762	-	--
Aglaonema-modestum-A1_137587	T	Aglaonema-Red-Valentine-A3_137768	G	Aglaonema-Hong-Yan-A3-1_137795	G	Aglaonema-Hong-Jian-A3-2_137768	G	Aglaonema-Lady-Valentine-A4_136387	G	Aglaonema-Red-Vein-A7_136158	G	Aglaonema-costatum-MN046881_137278	G	T<->G	2176,0	726	AAA<->CAA	K<->Q	nonsyn	ycf1	133952	139762	-	--
Aglaonema-modestum-A1_137781	C	Aglaonema-Red-Valentine-A3_137962	C	Aglaonema-Hong-Yan-A3-1_137989	C	Aglaonema-Hong-Jian-A3-2_137962	C	Aglaonema-Lady-Valentine-A4_136581	C	Aglaonema-Red-Vein-A7_136352	C	Aglaonema-costatum-MN046881_137475	T	C<->T	1982,1	661	GGA<->GAA	G<->E	nonsyn	ycf1	133952	139762	-	--
Aglaonema-modestum-A1_137953	G	Aglaonema-Red-Valentine-A3_138134	G	Aglaonema-Hong-Yan-A3-1_138161	G	Aglaonema-Hong-Jian-A3-2_138134	G	Aglaonema-Lady-Valentine-A4_136753	G	Aglaonema-Red-Vein-A7_136524	C	Aglaonema-costatum-MN046881_137647	G	G<->C	1810,0	604	CCA<->GCA	P<->A	nonsyn	ycf1	133952	139762	-	--
Aglaonema-modestum-A1_137959	C	Aglaonema-Red-Valentine-A3_138140	T	Aglaonema-Hong-Yan-A3-1_138167	T	Aglaonema-Hong-Jian-A3-2_138140	T	Aglaonema-Lady-Valentine-A4_136759	T	Aglaonema-Red-Vein-A7_136530	C	Aglaonema-costatum-MN046881_137653	C	C<->T	1804,0	602	GAA<->AAA	E<->K	nonsyn	ycf1	133952	139762	-	--
Aglaonema-modestum-A1_137993	C	Aglaonema-Red-Valentine-A3_138174	C	Aglaonema-Hong-Yan-A3-1_138201	C	Aglaonema-Hong-Jian-A3-2_138174	C	Aglaonema-Lady-Valentine-A4_136793	C	Aglaonema-Red-Vein-A7_136564	C	Aglaonema-costatum-MN046881_137687	G	C<->G	1770,2	590	TCG<->TCC	S<->S	syn	ycf1	133952	139762	-	--
Aglaonema-modestum-A1_138020	C	Aglaonema-Red-Valentine-A3_138201	T	Aglaonema-Hong-Yan-A3-1_138228	T	Aglaonema-Hong-Jian-A3-2_138201	T	Aglaonema-Lady-Valentine-A4_136820	T	Aglaonema-Red-Vein-A7_136591	C	Aglaonema-costatum-MN046881_137714	C	C<->T	1743,2	581	AAG<->AAA	K<->K	syn	ycf1	133952	139762	-	--
Aglaonema-modestum-A1_138044	T	Aglaonema-Red-Valentine-A3_138225	T	Aglaonema-Hong-Yan-A3-1_138252	T	Aglaonema-Hong-Jian-A3-2_138225	T	Aglaonema-Lady-Valentine-A4_136844	T	Aglaonema-Red-Vein-A7_136615	T	Aglaonema-costatum-MN046881_137738	G	T<->G	1719,2	573	CCA<->CCC	P<->P	syn	ycf1	133952	139762	-	--
Aglaonema-modestum-A1_138058	A	Aglaonema-Red-Valentine-A3_138239	G	Aglaonema-Hong-Yan-A3-1_138266	G	Aglaonema-Hong-Jian-A3-2_138239	G	Aglaonema-Lady-Valentine-A4_136858	G	Aglaonema-Red-Vein-A7_136629	G	Aglaonema-costatum-MN046881_137752	G	A<->G	1705,0	569	TCT<->CCT	S<->P	nonsyn	ycf1	133952	139762	-	--
Aglaonema-modestum-A1_138235	T	Aglaonema-Red-Valentine-A3_138398	C	Aglaonema-Hong-Yan-A3-1_138425	C	Aglaonema-Hong-Jian-A3-2_138398	C	Aglaonema-Lady-Valentine-A4_137017	C	Aglaonema-Red-Vein-A7_136788	C	Aglaonema-costatum-MN046881_137911	C	T<->C	1528,0	510	AAA<->GAA	K<->E	nonsyn	ycf1	133952	139762	-	--
Aglaonema-modestum-A1_138300	G	Aglaonema-Red-Valentine-A3_138463	A	Aglaonema-Hong-Yan-A3-1_138490	A	Aglaonema-Hong-Jian-A3-2_138463	A	Aglaonema-Lady-Valentine-A4_137082	A	Aglaonema-Red-Vein-A7_136853	A	Aglaonema-costatum-MN046881_137976	A	G<->A	1463,1	488	ACA<->ATA	T<->I	nonsyn	ycf1	133952	139762	-	--
Aglaonema-modestum-A1_138391	C	Aglaonema-Red-Valentine-A3_138554	C	Aglaonema-Hong-Yan-A3-1_138581	C	Aglaonema-Hong-Jian-A3-2_138554	C	Aglaonema-Lady-Valentine-A4_137173	C	Aglaonema-Red-Vein-A7_136944	T	Aglaonema-costatum-MN046881_138067	C	C<->T	1372,0	458	GAG<->AAG	E<->K	nonsyn	ycf1	133952	139762	-	--
Aglaonema-modestum-A1_138415	A	Aglaonema-Red-Valentine-A3_138578	G	Aglaonema-Hong-Yan-A3-1_138605	G	Aglaonema-Hong-Jian-A3-2_138578	G	Aglaonema-Lady-Valentine-A4_137197	G	Aglaonema-Red-Vein-A7_136968	A	Aglaonema-costatum-MN046881_138091	A	A<->G	1348,0	450	TAC<->CAC	Y<->H	nonsyn	ycf1	133952	139762	-	--
Aglaonema-modestum-A1_138464	C	Aglaonema-Red-Valentine-A3_138627	C	Aglaonema-Hong-Yan-A3-1_138654	C	Aglaonema-Hong-Jian-A3-2_138627	C	Aglaonema-Lady-Valentine-A4_137246	C	Aglaonema-Red-Vein-A7_137017	C	Aglaonema-costatum-MN046881_138140	T	C<->T	1299,2	433	CCG<->CCA	P<->P	syn	ycf1	133952	139762	-	--
Aglaonema-modestum-A1_138466	G	Aglaonema-Red-Valentine-A3_138629	A	Aglaonema-Hong-Yan-A3-1_138656	A	Aglaonema-Hong-Jian-A3-2_138629	A	Aglaonema-Lady-Valentine-A4_137248	A	Aglaonema-Red-Vein-A7_137019	G	Aglaonema-costatum-MN046881_138142	G	G<->A	1297,0	433	CCG<->TCG	P<->S	nonsyn	ycf1	133952	139762	-	--
Aglaonema-modestum-A1_138555	C	Aglaonema-Red-Valentine-A3_138718	C	Aglaonema-Hong-Yan-A3-1_138745	C	Aglaonema-Hong-Jian-A3-2_138718	C	Aglaonema-Lady-Valentine-A4_137337	C	Aglaonema-Red-Vein-A7_137108	T	Aglaonema-costatum-MN046881_138231	C	C<->T	1208,1	403	CGG<->CAG	R<->Q	nonsyn	ycf1	133952	139762	-	--
Aglaonema-modestum-A1_138668	C	Aglaonema-Red-Valentine-A3_138831	C	Aglaonema-Hong-Yan-A3-1_138858	C	Aglaonema-Hong-Jian-A3-2_138831	C	Aglaonema-Lady-Valentine-A4_137450	C	Aglaonema-Red-Vein-A7_137221	C	Aglaonema-costatum-MN046881_138320	A	C<->A	1095,2	365	TTG<->TTT	L<->F	nonsyn	ycf1	133952	139762	-	--
Aglaonema-modestum-A1_138850	C	Aglaonema-Red-Valentine-A3_139014	G	Aglaonema-Hong-Yan-A3-1_139041	G	Aglaonema-Hong-Jian-A3-2_139014	G	Aglaonema-Lady-Valentine-A4_137633	G	Aglaonema-Red-Vein-A7_137404	G	Aglaonema-costatum-MN046881_138502	C	C<->G	913,0	305	GTT<->CTT	V<->L	nonsyn	ycf1	133952	139762	-	--
Aglaonema-modestum-A1_138852	A	Aglaonema-Red-Valentine-A3_139016	T	Aglaonema-Hong-Yan-A3-1_139043	T	Aglaonema-Hong-Jian-A3-2_139016	T	Aglaonema-Lady-Valentine-A4_137635	T	Aglaonema-Red-Vein-A7_137406	T	Aglaonema-costatum-MN046881_138504	A	A<->T	911,1	304	TTA<->TAA	L<->X	nonsense	ycf1	133952	139762	-	--
Aglaonema-modestum-A1_138853	A	Aglaonema-Red-Valentine-A3_139017	T	Aglaonema-Hong-Yan-A3-1_139044	T	Aglaonema-Hong-Jian-A3-2_139017	T	Aglaonema-Lady-Valentine-A4_137636	T	Aglaonema-Red-Vein-A7_137407	T	Aglaonema-costatum-MN046881_138505	A	A<->T	910,0	304	TTA<->ATA	L<->I	nonsyn	ycf1	133952	139762	-	--
Aglaonema-modestum-A1_138854	A	Aglaonema-Red-Valentine-A3_139018	T	Aglaonema-Hong-Yan-A3-1_139045	T	Aglaonema-Hong-Jian-A3-2_139018	T	Aglaonema-Lady-Valentine-A4_137637	T	Aglaonema-Red-Vein-A7_137408	T	Aglaonema-costatum-MN046881_138506	A	A<->T	909,2	303	TGT<->TGA	C<->X	nonsense	ycf1	133952	139762	-	--
Aglaonema-modestum-A1_138858	G	Aglaonema-Red-Valentine-A3_139020	T	Aglaonema-Hong-Yan-A3-1_139047	T	Aglaonema-Hong-Jian-A3-2_139020	T	Aglaonema-Lady-Valentine-A4_137639	T	Aglaonema-Red-Vein-A7_137410	T	Aglaonema-costatum-MN046881_138510	G	G<->T	905,1	302	TCC<->TAC	S<->Y	nonsyn	ycf1	133952	139762	-	--
Aglaonema-modestum-A1_138859	A	Aglaonema-Red-Valentine-A3_139021	T	Aglaonema-Hong-Yan-A3-1_139048	T	Aglaonema-Hong-Jian-A3-2_139021	T	Aglaonema-Lady-Valentine-A4_137640	T	Aglaonema-Red-Vein-A7_137411	T	Aglaonema-costatum-MN046881_138511	A	A<->T	904,0	302	TCC<->ACC	S<->T	nonsyn	ycf1	133952	139762	-	--
Aglaonema-modestum-A1_138860	C	Aglaonema-Red-Valentine-A3_139022	T	Aglaonema-Hong-Yan-A3-1_139049	T	Aglaonema-Hong-Jian-A3-2_139022	T	Aglaonema-Lady-Valentine-A4_137641	T	Aglaonema-Red-Vein-A7_137412	T	Aglaonema-costatum-MN046881_138512	C	C<->T	903,2	301	TCG<->TCA	S<->S	syn	ycf1	133952	139762	-	--
Aglaonema-modestum-A1_138865	A	Aglaonema-Red-Valentine-A3_139025	C	Aglaonema-Hong-Yan-A3-1_139052	C	Aglaonema-Hong-Jian-A3-2_139025	C	Aglaonema-Lady-Valentine-A4_137644	C	Aglaonema-Red-Vein-A7_137415	C	Aglaonema-costatum-MN046881_138517	A	A<->C	898,0	300	TCT<->GCT	S<->A	nonsyn	ycf1	133952	139762	-	--
Aglaonema-modestum-A1_138872	C	Aglaonema-Red-Valentine-A3_139031	T	Aglaonema-Hong-Yan-A3-1_139058	T	Aglaonema-Hong-Jian-A3-2_139031	T	Aglaonema-Lady-Valentine-A4_137650	T	Aglaonema-Red-Vein-A7_137421	T	Aglaonema-costatum-MN046881_138524	C	C<->T	891,2	297	GCG<->GCA	A<->A	syn	ycf1	133952	139762	-	--
Aglaonema-modestum-A1_138873	G	Aglaonema-Red-Valentine-A3_139032	C	Aglaonema-Hong-Yan-A3-1_139059	C	Aglaonema-Hong-Jian-A3-2_139032	C	Aglaonema-Lady-Valentine-A4_137651	C	Aglaonema-Red-Vein-A7_137422	C	Aglaonema-costatum-MN046881_138525	G	G<->C	890,1	297	GCG<->GGG	A<->G	nonsyn	ycf1	133952	139762	-	--
Aglaonema-modestum-A1_138874	C	Aglaonema-Red-Valentine-A3_139033	T	Aglaonema-Hong-Yan-A3-1_139060	T	Aglaonema-Hong-Jian-A3-2_139033	T	Aglaonema-Lady-Valentine-A4_137652	T	Aglaonema-Red-Vein-A7_137423	T	Aglaonema-costatum-MN046881_138526	C	C<->T	889,0	297	GCG<->ACG	A<->T	nonsyn	ycf1	133952	139762	-	--
Aglaonema-modestum-A1_138876	G	Aglaonema-Red-Valentine-A3_139035	T	Aglaonema-Hong-Yan-A3-1_139062	T	Aglaonema-Hong-Jian-A3-2_139035	T	Aglaonema-Lady-Valentine-A4_137654	T	Aglaonema-Red-Vein-A7_137425	T	Aglaonema-costatum-MN046881_138528	G	G<->T	887,1	296	TCG<->TAG	S<->X	nonsense	ycf1	133952	139762	-	--
Aglaonema-modestum-A1_138877	A	Aglaonema-Red-Valentine-A3_139036	T	Aglaonema-Hong-Yan-A3-1_139063	T	Aglaonema-Hong-Jian-A3-2_139036	T	Aglaonema-Lady-Valentine-A4_137655	T	Aglaonema-Red-Vein-A7_137426	T	Aglaonema-costatum-MN046881_138529	A	A<->T	886,0	296	TCG<->ACG	S<->T	nonsyn	ycf1	133952	139762	-	--
Aglaonema-modestum-A1_138878	A	Aglaonema-Red-Valentine-A3_139037	C	Aglaonema-Hong-Yan-A3-1_139064	C	Aglaonema-Hong-Jian-A3-2_139037	C	Aglaonema-Lady-Valentine-A4_137656	C	Aglaonema-Red-Vein-A7_137427	C	Aglaonema-costatum-MN046881_138530	A	A<->C	885,2	295	TCT<->TCG	S<->S	syn	ycf1	133952	139762	-	--
Aglaonema-modestum-A1_138894	C	Aglaonema-Red-Valentine-A3_139048	G	Aglaonema-Hong-Yan-A3-1_139075	G	Aglaonema-Hong-Jian-A3-2_139048	G	Aglaonema-Lady-Valentine-A4_137667	G	Aglaonema-Red-Vein-A7_137438	G	Aglaonema-costatum-MN046881_138537	C	C<->G	869,1	290	AGA<->ACA	R<->T	nonsyn	ycf1	133952	139762	-	--
Aglaonema-modestum-A1_139062	G	Aglaonema-Red-Valentine-A3_139216	T	Aglaonema-Hong-Yan-A3-1_139243	T	Aglaonema-Hong-Jian-A3-2_139216	T	Aglaonema-Lady-Valentine-A4_137835	T	Aglaonema-Red-Vein-A7_137606	G	Aglaonema-costatum-MN046881_138705	G	G<->T	701,1	234	TCT<->TAT	S<->Y	nonsyn	ycf1	133952	139762	-	--
Aglaonema-modestum-A1_139066	T	Aglaonema-Red-Valentine-A3_139220	T	Aglaonema-Hong-Yan-A3-1_139247	T	Aglaonema-Hong-Jian-A3-2_139220	T	Aglaonema-Lady-Valentine-A4_137839	T	Aglaonema-Red-Vein-A7_137610	T	Aglaonema-costatum-MN046881_138709	C	T<->C	697,0	233	AAT<->GAT	N<->D	nonsyn	ycf1	133952	139762	-	--
Aglaonema-modestum-A1_139133	C	Aglaonema-Red-Valentine-A3_139287	T	Aglaonema-Hong-Yan-A3-1_139314	T	Aglaonema-Hong-Jian-A3-2_139287	T	Aglaonema-Lady-Valentine-A4_137906	T	Aglaonema-Red-Vein-A7_137677	T	Aglaonema-costatum-MN046881_138776	T	C<->T	630,2	210	TTG<->TTA	L<->L	syn	ycf1	133952	139762	-	--
Aglaonema-modestum-A1_139151	A	Aglaonema-Red-Valentine-A3_139305	A	Aglaonema-Hong-Yan-A3-1_139332	A	Aglaonema-Hong-Jian-A3-2_139305	A	Aglaonema-Lady-Valentine-A4_137924	A	Aglaonema-Red-Vein-A7_137695	T	Aglaonema-costatum-MN046881_138794	A	A<->T	612,2	204	TTT<->TTA	F<->L	nonsyn	ycf1	133952	139762	-	--
Aglaonema-modestum-A1_139293	A	Aglaonema-Red-Valentine-A3_139447	C	Aglaonema-Hong-Yan-A3-1_139474	C	Aglaonema-Hong-Jian-A3-2_139447	C	Aglaonema-Lady-Valentine-A4_138066	C	Aglaonema-Red-Vein-A7_137837	C	Aglaonema-costatum-MN046881_138936	A	A<->C	470,1	157	TTC<->TGC	F<->C	nonsyn	ycf1	133952	139762	-	--
Aglaonema-modestum-A1_139349	A	Aglaonema-Red-Valentine-A3_139503	A	Aglaonema-Hong-Yan-A3-1_139530	A	Aglaonema-Hong-Jian-A3-2_139503	A	Aglaonema-Lady-Valentine-A4_138122	A	Aglaonema-Red-Vein-A7_137893	G	Aglaonema-costatum-MN046881_138992	A	A<->G	414,2	138	TCT<->TCC	S<->S	syn	ycf1	133952	139762	-	--
Aglaonema-modestum-A1_139369	G	Aglaonema-Red-Valentine-A3_139523	T	Aglaonema-Hong-Yan-A3-1_139550	T	Aglaonema-Hong-Jian-A3-2_139523	T	Aglaonema-Lady-Valentine-A4_138142	T	Aglaonema-Red-Vein-A7_137913	T	Aglaonema-costatum-MN046881_139012	G	G<->T	394,0	132	CAC<->AAC	H<->N	nonsyn	ycf1	133952	139762	-	--
Aglaonema-modestum-A1_139556	T	Aglaonema-Red-Valentine-A3_139710	T	Aglaonema-Hong-Yan-A3-1_139737	T	Aglaonema-Hong-Jian-A3-2_139710	T	Aglaonema-Lady-Valentine-A4_138329	T	Aglaonema-Red-Vein-A7_138100	C	Aglaonema-costatum-MN046881_139199	T	T<->C	207,2	69	CGA<->CGG	R<->R	syn	ycf1	133952	139762	-	--
Aglaonema-modestum-A1_139760	C	Aglaonema-Red-Valentine-A3_139914	C	Aglaonema-Hong-Yan-A3-1_139941	C	Aglaonema-Hong-Jian-A3-2_139914	C	Aglaonema-Lady-Valentine-A4_138533	C	Aglaonema-Red-Vein-A7_138304	T	Aglaonema-costatum-MN046881_139403	C	C<->T	3,2	1	ATG<->ATA	M<->I	start_syn	ycf1	133952	139762	-	--
Aglaonema-modestum-A1_139933	T	Aglaonema-Red-Valentine-A3_140079	T	Aglaonema-Hong-Yan-A3-1_140106	T	Aglaonema-Hong-Jian-A3-2_140079	T	Aglaonema-Lady-Valentine-A4_138699	T	Aglaonema-Red-Vein-A7_138474	C	Aglaonema-costatum-MN046881_139568	T	T<->C	--	--	--	--	--	intergenic	--	--	--	--
Aglaonema-modestum-A1_140198	A	Aglaonema-Red-Valentine-A3_140344	A	Aglaonema-Hong-Yan-A3-1_140371	A	Aglaonema-Hong-Jian-A3-2_140344	A	Aglaonema-Lady-Valentine-A4_138964	A	Aglaonema-Red-Vein-A7_138727	A	Aglaonema-costatum-MN046881_139833	C	A<->C	--	--	--	--	--	intergenic	--	--	--	--
Aglaonema-modestum-A1_140904	C	Aglaonema-Red-Valentine-A3_141073	C	Aglaonema-Hong-Yan-A3-1_141100	C	Aglaonema-Hong-Jian-A3-2_141073	C	Aglaonema-Lady-Valentine-A4_139693	C	Aglaonema-Red-Vein-A7_139421	C	Aglaonema-costatum-MN046881_140557	G	C<->G	--	--	--	--	--	intergenic	--	--	--	--
Aglaonema-modestum-A1_141634	C	Aglaonema-Red-Valentine-A3_141791	G	Aglaonema-Hong-Yan-A3-1_141818	G	Aglaonema-Hong-Jian-A3-2_141791	G	Aglaonema-Lady-Valentine-A4_140411	G	Aglaonema-Red-Vein-A7_140164	G	Aglaonema-costatum-MN046881_141289	G	C<->G	--	--	--	--	--	intergenic	--	--	--	--
Aglaonema-modestum-A1_141704	C	Aglaonema-Red-Valentine-A3_141861	C	Aglaonema-Hong-Yan-A3-1_141888	C	Aglaonema-Hong-Jian-A3-2_141861	C	Aglaonema-Lady-Valentine-A4_140481	C	Aglaonema-Red-Vein-A7_140234	C	Aglaonema-costatum-MN046881_141359	T	C<->T	--	--	--	--	--	intergenic	--	--	--	--
Aglaonema-modestum-A1_14172	T	Aglaonema-Red-Valentine-A3_14338	T	Aglaonema-Hong-Yan-A3-1_14338	T	Aglaonema-Hong-Jian-A3-2_14338	T	Aglaonema-Lady-Valentine-A4_14338	T	Aglaonema-Red-Vein-A7_13818	C	Aglaonema-costatum-MN046881_14057	T	T<->C	74,1	25	AAG<->AGG	K<->R	nonsyn	atpA	12722	14245	-	--
Aglaonema-modestum-A1_14174	T	Aglaonema-Red-Valentine-A3_14340	T	Aglaonema-Hong-Yan-A3-1_14340	T	Aglaonema-Hong-Jian-A3-2_14340	T	Aglaonema-Lady-Valentine-A4_14340	T	Aglaonema-Red-Vein-A7_13820	T	Aglaonema-costatum-MN046881_14059	G	T<->G	72,2	24	GTA<->GTC	V<->V	syn	atpA	12722	14245	-	--
Aglaonema-modestum-A1_14249	C	Aglaonema-Red-Valentine-A3_14415	C	Aglaonema-Hong-Yan-A3-1_14415	C	Aglaonema-Hong-Jian-A3-2_14415	C	Aglaonema-Lady-Valentine-A4_14415	C	Aglaonema-Red-Vein-A7_13895	T	Aglaonema-costatum-MN046881_14134	C	C<->T	--	--	--	--	--	intergenic	--	--	--	--
Aglaonema-modestum-A1_14310	A	Aglaonema-Red-Valentine-A3_14474	A	Aglaonema-Hong-Yan-A3-1_14474	A	Aglaonema-Hong-Jian-A3-2_14474	A	Aglaonema-Lady-Valentine-A4_14474	A	Aglaonema-Red-Vein-A7_13954	A	Aglaonema-costatum-MN046881_14193	C	A<->C	--	--	--	--	--	intergenic	--	--	--	--
Aglaonema-modestum-A1_144149	G	Aglaonema-Red-Valentine-A3_144306	A	Aglaonema-Hong-Yan-A3-1_144333	A	Aglaonema-Hong-Jian-A3-2_144306	A	Aglaonema-Lady-Valentine-A4_142926	A	Aglaonema-Red-Vein-A7_142679	A	Aglaonema-costatum-MN046881_143804	G	G<->A	--	--	--	--	--	intergenic	--	--	--	--
Aglaonema-modestum-A1_144672	T	Aglaonema-Red-Valentine-A3_144829	G	Aglaonema-Hong-Yan-A3-1_144856	G	Aglaonema-Hong-Jian-A3-2_144829	G	Aglaonema-Lady-Valentine-A4_143449	G	Aglaonema-Red-Vein-A7_143202	G	Aglaonema-costatum-MN046881_144327	G	T<->G	--	--	--	--	--	intergenic	--	--	--	--
Aglaonema-modestum-A1_144841	A	Aglaonema-Red-Valentine-A3_144998	G	Aglaonema-Hong-Yan-A3-1_145025	G	Aglaonema-Hong-Jian-A3-2_144998	G	Aglaonema-Lady-Valentine-A4_143618	G	Aglaonema-Red-Vein-A7_143371	G	Aglaonema-costatum-MN046881_144496	G	A<->G	--	--	--	--	--	intergenic	--	--	--	--
Aglaonema-modestum-A1_145088	C	Aglaonema-Red-Valentine-A3_145245	C	Aglaonema-Hong-Yan-A3-1_145272	C	Aglaonema-Hong-Jian-A3-2_145245	C	Aglaonema-Lady-Valentine-A4_143865	C	Aglaonema-Red-Vein-A7_143618	C	Aglaonema-costatum-MN046881_144743	T	C<->T	--	--	--	--	--	intergenic	--	--	--	--
Aglaonema-modestum-A1_14529	A	Aglaonema-Red-Valentine-A3_14693	G	Aglaonema-Hong-Yan-A3-1_14693	G	Aglaonema-Hong-Jian-A3-2_14693	G	Aglaonema-Lady-Valentine-A4_14693	G	Aglaonema-Red-Vein-A7_14173	G	Aglaonema-costatum-MN046881_14412	G	A<->G	--	--	--	--	--	intergenic	--	--	--	--
Aglaonema-modestum-A1_145677	T	Aglaonema-Red-Valentine-A3_145834	T	Aglaonema-Hong-Yan-A3-1_145861	T	Aglaonema-Hong-Jian-A3-2_145834	T	Aglaonema-Lady-Valentine-A4_144454	T	Aglaonema-Red-Vein-A7_144207	C	Aglaonema-costatum-MN046881_145332	T	T<->C	--	--	--	--	--	intergenic	--	--	--	--
Aglaonema-modestum-A1_145891	G	Aglaonema-Red-Valentine-A3_146048	G	Aglaonema-Hong-Yan-A3-1_146075	G	Aglaonema-Hong-Jian-A3-2_146048	G	Aglaonema-Lady-Valentine-A4_144668	G	Aglaonema-Red-Vein-A7_144421	G	Aglaonema-costatum-MN046881_145546	C	G<->C	--	--	--	--	--	intergenic	--	--	--	--
Aglaonema-modestum-A1_14597	C	Aglaonema-Red-Valentine-A3_14761	T	Aglaonema-Hong-Yan-A3-1_14761	T	Aglaonema-Hong-Jian-A3-2_14761	T	Aglaonema-Lady-Valentine-A4_14761	T	Aglaonema-Red-Vein-A7_14241	C	Aglaonema-costatum-MN046881_14480	C	C<->T	--	--	--	--	--	intergenic	--	--	--	--
Aglaonema-modestum-A1_14611	T	Aglaonema-Red-Valentine-A3_14775	C	Aglaonema-Hong-Yan-A3-1_14775	C	Aglaonema-Hong-Jian-A3-2_14775	C	Aglaonema-Lady-Valentine-A4_14775	C	Aglaonema-Red-Vein-A7_14255	C	Aglaonema-costatum-MN046881_14494	C	T<->C	--	--	--	--	--	intergenic	--	--	--	--
Aglaonema-modestum-A1_146110	A	Aglaonema-Red-Valentine-A3_146277	T	Aglaonema-Hong-Yan-A3-1_146304	T	Aglaonema-Hong-Jian-A3-2_146277	T	Aglaonema-Lady-Valentine-A4_144897	T	Aglaonema-Red-Vein-A7_144649	A	Aglaonema-costatum-MN046881_145774	A	A<->T	--	--	--	--	--	intergenic	--	--	--	--
Aglaonema-modestum-A1_146111	G	Aglaonema-Red-Valentine-A3_146278	T	Aglaonema-Hong-Yan-A3-1_146305	T	Aglaonema-Hong-Jian-A3-2_146278	T	Aglaonema-Lady-Valentine-A4_144898	T	Aglaonema-Red-Vein-A7_144650	G	Aglaonema-costatum-MN046881_145775	G	G<->T	--	--	--	--	--	intergenic	--	--	--	--
Aglaonema-modestum-A1_146112	A	Aglaonema-Red-Valentine-A3_146279	C	Aglaonema-Hong-Yan-A3-1_146306	C	Aglaonema-Hong-Jian-A3-2_146279	C	Aglaonema-Lady-Valentine-A4_144899	C	Aglaonema-Red-Vein-A7_144651	A	Aglaonema-costatum-MN046881_145776	A	A<->C	--	--	--	--	--	intergenic	--	--	--	--
Aglaonema-modestum-A1_146116	A	Aglaonema-Red-Valentine-A3_146282	T	Aglaonema-Hong-Yan-A3-1_146309	T	Aglaonema-Hong-Jian-A3-2_146282	T	Aglaonema-Lady-Valentine-A4_144902	T	Aglaonema-Red-Vein-A7_144655	A	Aglaonema-costatum-MN046881_145780	A	A<->T	--	--	--	--	--	intergenic	--	--	--	--
Aglaonema-modestum-A1_146117	A	Aglaonema-Red-Valentine-A3_146283	C	Aglaonema-Hong-Yan-A3-1_146310	C	Aglaonema-Hong-Jian-A3-2_146283	C	Aglaonema-Lady-Valentine-A4_144903	C	Aglaonema-Red-Vein-A7_144656	A	Aglaonema-costatum-MN046881_145781	A	A<->C	--	--	--	--	--	intergenic	--	--	--	--
Aglaonema-modestum-A1_146118	A	Aglaonema-Red-Valentine-A3_146284	T	Aglaonema-Hong-Yan-A3-1_146311	T	Aglaonema-Hong-Jian-A3-2_146284	T	Aglaonema-Lady-Valentine-A4_144904	T	Aglaonema-Red-Vein-A7_144657	A	Aglaonema-costatum-MN046881_145782	A	A<->T	--	--	--	--	--	intergenic	--	--	--	--
Aglaonema-modestum-A1_1462	A	Aglaonema-Red-Valentine-A3_1489	G	Aglaonema-Hong-Yan-A3-1_1489	G	Aglaonema-Hong-Jian-A3-2_1489	G	Aglaonema-Lady-Valentine-A4_1489	G	Aglaonema-Red-Vein-A7_1575	A	Aglaonema-costatum-MN046881_1464	A	A<->G	165,2	55	GCT<->GCC	A<->A	syn	psbA	565	1626	-	--
Aglaonema-modestum-A1_14651	C	Aglaonema-Red-Valentine-A3_14815	T	Aglaonema-Hong-Yan-A3-1_14815	T	Aglaonema-Hong-Jian-A3-2_14815	T	Aglaonema-Lady-Valentine-A4_14815	T	Aglaonema-Red-Vein-A7_14295	T	Aglaonema-costatum-MN046881_14534	C	C<->T	--	--	--	--	--	intergenic	--	--	--	--
Aglaonema-modestum-A1_146723	C	Aglaonema-Red-Valentine-A3_146889	G	Aglaonema-Hong-Yan-A3-1_146916	G	Aglaonema-Hong-Jian-A3-2_146889	G	Aglaonema-Lady-Valentine-A4_145509	G	Aglaonema-Red-Vein-A7_145233	G	Aglaonema-costatum-MN046881_146387	G	C<->G	--	--	--	--	--	intergenic	--	--	--	--
Aglaonema-modestum-A1_14795	G	Aglaonema-Red-Valentine-A3_14959	G	Aglaonema-Hong-Yan-A3-1_14959	G	Aglaonema-Hong-Jian-A3-2_14959	G	Aglaonema-Lady-Valentine-A4_14959	G	Aglaonema-Red-Vein-A7_14439	G	Aglaonema-costatum-MN046881_14678	A	G<->A	--	--	--	--	--	intergenic	--	--	--	--
Aglaonema-modestum-A1_148169	G	Aglaonema-Red-Valentine-A3_148335	A	Aglaonema-Hong-Yan-A3-1_148362	A	Aglaonema-Hong-Jian-A3-2_148335	A	Aglaonema-Lady-Valentine-A4_146955	A	Aglaonema-Red-Vein-A7_146679	A	Aglaonema-costatum-MN046881_147833	A	G<->A	--	--	--	--	--	intergenic	--	--	--	--
Aglaonema-modestum-A1_14824	T	Aglaonema-Red-Valentine-A3_14988	T	Aglaonema-Hong-Yan-A3-1_14988	T	Aglaonema-Hong-Jian-A3-2_14988	T	Aglaonema-Lady-Valentine-A4_14988	T	Aglaonema-Red-Vein-A7_14468	A	Aglaonema-costatum-MN046881_14707	T	T<->A	--	--	--	--	--	intergenic	--	--	--	--
Aglaonema-modestum-A1_14898	T	Aglaonema-Red-Valentine-A3_15062	T	Aglaonema-Hong-Yan-A3-1_15062	T	Aglaonema-Hong-Jian-A3-2_15062	T	Aglaonema-Lady-Valentine-A4_15062	T	Aglaonema-Red-Vein-A7_14542	T	Aglaonema-costatum-MN046881_14781	A	T<->A	--	--	--	--	--	intergenic	--	--	--	--
Aglaonema-modestum-A1_149127	G	Aglaonema-Red-Valentine-A3_149288	G	Aglaonema-Hong-Yan-A3-1_149315	G	Aglaonema-Hong-Jian-A3-2_149288	G	Aglaonema-Lady-Valentine-A4_147908	G	Aglaonema-Red-Vein-A7_147632	T	Aglaonema-costatum-MN046881_148791	G	G<->T	--	--	--	--	--	intergenic	--	--	--	--
Aglaonema-modestum-A1_150117	G	Aglaonema-Red-Valentine-A3_150277	G	Aglaonema-Hong-Yan-A3-1_150304	G	Aglaonema-Hong-Jian-A3-2_150277	G	Aglaonema-Lady-Valentine-A4_148897	G	Aglaonema-Red-Vein-A7_148627	T	Aglaonema-costatum-MN046881_149780	G	G<->T	--	--	--	--	--	intergenic	--	--	--	--
Aglaonema-modestum-A1_150219	G	Aglaonema-Red-Valentine-A3_150379	C	Aglaonema-Hong-Yan-A3-1_150406	C	Aglaonema-Hong-Jian-A3-2_150379	C	Aglaonema-Lady-Valentine-A4_148999	C	Aglaonema-Red-Vein-A7_148734	C	Aglaonema-costatum-MN046881_149882	G	G<->C	--	--	--	--	--	intergenic	--	--	--	--
Aglaonema-modestum-A1_15030	A	Aglaonema-Red-Valentine-A3_15212	A	Aglaonema-Hong-Yan-A3-1_15212	A	Aglaonema-Hong-Jian-A3-2_15212	A	Aglaonema-Lady-Valentine-A4_15212	A	Aglaonema-Red-Vein-A7_14692	C	Aglaonema-costatum-MN046881_14931	A	A<->C	--	--	--	--	--	intergenic	--	--	--	--
Aglaonema-modestum-A1_150319	A	Aglaonema-Red-Valentine-A3_150479	C	Aglaonema-Hong-Yan-A3-1_150506	C	Aglaonema-Hong-Jian-A3-2_150479	C	Aglaonema-Lady-Valentine-A4_149099	C	Aglaonema-Red-Vein-A7_148834	C	Aglaonema-costatum-MN046881_149982	A	A<->C	--	--	--	--	--	intergenic	--	--	--	--
Aglaonema-modestum-A1_150541	A	Aglaonema-Red-Valentine-A3_150701	A	Aglaonema-Hong-Yan-A3-1_150728	A	Aglaonema-Hong-Jian-A3-2_150701	A	Aglaonema-Lady-Valentine-A4_149321	A	Aglaonema-Red-Vein-A7_149056	A	Aglaonema-costatum-MN046881_150204	C	A<->C	12,2	4	CCA<->CCC	P<->P	syn	rps12	150530	150761	+	--
Aglaonema-modestum-A1_15161	G	Aglaonema-Red-Valentine-A3_15334	A	Aglaonema-Hong-Yan-A3-1_15334	A	Aglaonema-Hong-Jian-A3-2_15334	A	Aglaonema-Lady-Valentine-A4_15334	A	Aglaonema-Red-Vein-A7_14814	G	Aglaonema-costatum-MN046881_15053	G	G<->A	--	--	--	--	--	intergenic	--	--	--	--
Aglaonema-modestum-A1_151741	C	Aglaonema-Red-Valentine-A3_151901	T	Aglaonema-Hong-Yan-A3-1_151928	T	Aglaonema-Hong-Jian-A3-2_151901	T	Aglaonema-Lady-Valentine-A4_150521	T	Aglaonema-Red-Vein-A7_150256	C	Aglaonema-costatum-MN046881_151404	C	C<->T	354,2	118	TTC<->TTT	F<->F	syn	rps7	151388	151855	+	--
Aglaonema-modestum-A1_152	G	Aglaonema-Red-Valentine-A3_162	A	Aglaonema-Hong-Yan-A3-1_162	A	Aglaonema-Hong-Jian-A3-2_162	A	Aglaonema-Lady-Valentine-A4_162	A	Aglaonema-Red-Vein-A7_176	A	Aglaonema-costatum-MN046881_161	A	G<->A	--	--	--	--	--	intergenic	--	--	--	--
Aglaonema-modestum-A1_152302	C	Aglaonema-Red-Valentine-A3_152462	A	Aglaonema-Hong-Yan-A3-1_152489	A	Aglaonema-Hong-Jian-A3-2_152462	A	Aglaonema-Lady-Valentine-A4_151082	A	Aglaonema-Red-Vein-A7_150816	A	Aglaonema-costatum-MN046881_151965	A	C<->A	114,2	38	CTC<->CTA	L<->L	syn	ndhB	152189	152965	+	--
Aglaonema-modestum-A1_152549	C	Aglaonema-Red-Valentine-A3_152709	T	Aglaonema-Hong-Yan-A3-1_152736	T	Aglaonema-Hong-Jian-A3-2_152709	T	Aglaonema-Lady-Valentine-A4_151329	T	Aglaonema-Red-Vein-A7_151063	T	Aglaonema-costatum-MN046881_152212	T	C<->T	361,0	121	CGT<->TGT	R<->C	nonsyn	ndhB	152189	152965	+	--
Aglaonema-modestum-A1_15285	C	Aglaonema-Red-Valentine-A3_15458	T	Aglaonema-Hong-Yan-A3-1_15458	T	Aglaonema-Hong-Jian-A3-2_15458	T	Aglaonema-Lady-Valentine-A4_15458	T	Aglaonema-Red-Vein-A7_14938	T	Aglaonema-costatum-MN046881_15177	T	C<->T	--	--	--	--	--	intergenic	--	--	--	--
Aglaonema-modestum-A1_152925	C	Aglaonema-Red-Valentine-A3_153085	T	Aglaonema-Hong-Yan-A3-1_153112	T	Aglaonema-Hong-Jian-A3-2_153085	T	Aglaonema-Lady-Valentine-A4_151705	T	Aglaonema-Red-Vein-A7_151439	T	Aglaonema-costatum-MN046881_152588	T	C<->T	737,1	246	CCA<->CTA	P<->L	nonsyn	ndhB	152189	152965	+	--
Aglaonema-modestum-A1_152997	C	Aglaonema-Red-Valentine-A3_153157	T	Aglaonema-Hong-Yan-A3-1_153184	T	Aglaonema-Hong-Jian-A3-2_153157	T	Aglaonema-Lady-Valentine-A4_151777	T	Aglaonema-Red-Vein-A7_151511	T	Aglaonema-costatum-MN046881_152660	T	C<->T	--	--	--	--	--	intergenic	--	--	--	--
Aglaonema-modestum-A1_15364	A	Aglaonema-Red-Valentine-A3_15537	T	Aglaonema-Hong-Yan-A3-1_15537	T	Aglaonema-Hong-Jian-A3-2_15537	T	Aglaonema-Lady-Valentine-A4_15537	T	Aglaonema-Red-Vein-A7_15017	A	Aglaonema-costatum-MN046881_15256	A	A<->T	--	--	--	--	--	intergenic	--	--	--	--
Aglaonema-modestum-A1_154	T	Aglaonema-Red-Valentine-A3_164	T	Aglaonema-Hong-Yan-A3-1_164	T	Aglaonema-Hong-Jian-A3-2_164	T	Aglaonema-Lady-Valentine-A4_164	T	Aglaonema-Red-Vein-A7_178	T	Aglaonema-costatum-MN046881_163	A	T<->A	--	--	--	--	--	intergenic	--	--	--	--
Aglaonema-modestum-A1_15432	A	Aglaonema-Red-Valentine-A3_15605	A	Aglaonema-Hong-Yan-A3-1_15605	A	Aglaonema-Hong-Jian-A3-2_15605	A	Aglaonema-Lady-Valentine-A4_15605	A	Aglaonema-Red-Vein-A7_15085	G	Aglaonema-costatum-MN046881_15324	A	A<->G	--	--	--	--	--	intergenic	--	--	--	--
Aglaonema-modestum-A1_154846	A	Aglaonema-Red-Valentine-A3_155007	T	Aglaonema-Hong-Yan-A3-1_155034	T	Aglaonema-Hong-Jian-A3-2_155007	T	Aglaonema-Lady-Valentine-A4_153627	T	Aglaonema-Red-Vein-A7_153361	A	Aglaonema-costatum-MN046881_154510	A	A<->T	--	--	--	--	--	intergenic	--	--	--	--
Aglaonema-modestum-A1_154854	G	Aglaonema-Red-Valentine-A3_155018	T	Aglaonema-Hong-Yan-A3-1_155045	T	Aglaonema-Hong-Jian-A3-2_155018	T	Aglaonema-Lady-Valentine-A4_153638	T	Aglaonema-Red-Vein-A7_153369	G	Aglaonema-costatum-MN046881_154518	G	G<->T	--	--	--	--	--	intergenic	--	--	--	--
Aglaonema-modestum-A1_154861	A	Aglaonema-Red-Valentine-A3_155027	T	Aglaonema-Hong-Yan-A3-1_155054	T	Aglaonema-Hong-Jian-A3-2_155027	T	Aglaonema-Lady-Valentine-A4_153647	T	Aglaonema-Red-Vein-A7_153383	A	Aglaonema-costatum-MN046881_154525	A	A<->T	--	--	--	--	--	intergenic	--	--	--	--
Aglaonema-modestum-A1_154864	G	Aglaonema-Red-Valentine-A3_155030	T	Aglaonema-Hong-Yan-A3-1_155057	T	Aglaonema-Hong-Jian-A3-2_155030	T	Aglaonema-Lady-Valentine-A4_153650	T	Aglaonema-Red-Vein-A7_153386	T	Aglaonema-costatum-MN046881_154531	T	G<->T	--	--	--	--	--	intergenic	--	--	--	--
Aglaonema-modestum-A1_154869	A	Aglaonema-Red-Valentine-A3_155036	T	Aglaonema-Hong-Yan-A3-1_155063	T	Aglaonema-Hong-Jian-A3-2_155036	T	Aglaonema-Lady-Valentine-A4_153656	T	Aglaonema-Red-Vein-A7_153427	A	Aglaonema-costatum-MN046881_154536	A	A<->T	--	--	--	--	--	intergenic	--	--	--	--
Aglaonema-modestum-A1_154870	G	Aglaonema-Red-Valentine-A3_155037	T	Aglaonema-Hong-Yan-A3-1_155064	T	Aglaonema-Hong-Jian-A3-2_155037	T	Aglaonema-Lady-Valentine-A4_153657	T	Aglaonema-Red-Vein-A7_153428	T	Aglaonema-costatum-MN046881_154537	G	G<->T	--	--	--	--	--	intergenic	--	--	--	--
Aglaonema-modestum-A1_154877	A	Aglaonema-Red-Valentine-A3_155045	T	Aglaonema-Hong-Yan-A3-1_155072	T	Aglaonema-Hong-Jian-A3-2_155045	T	Aglaonema-Lady-Valentine-A4_153665	T	Aglaonema-Red-Vein-A7_153438	A	Aglaonema-costatum-MN046881_154552	A	A<->T	--	--	--	--	--	intergenic	--	--	--	--
Aglaonema-modestum-A1_154889	G	Aglaonema-Red-Valentine-A3_155057	T	Aglaonema-Hong-Yan-A3-1_155084	T	Aglaonema-Hong-Jian-A3-2_155057	T	Aglaonema-Lady-Valentine-A4_153677	T	Aglaonema-Red-Vein-A7_153471	T	Aglaonema-costatum-MN046881_154574	T	G<->T	--	--	--	--	--	intergenic	--	--	--	--
Aglaonema-modestum-A1_154896	A	Aglaonema-Red-Valentine-A3_155066	T	Aglaonema-Hong-Yan-A3-1_155093	T	Aglaonema-Hong-Jian-A3-2_155066	T	Aglaonema-Lady-Valentine-A4_153686	T	Aglaonema-Red-Vein-A7_153487	A	Aglaonema-costatum-MN046881_154585	A	A<->T	--	--	--	--	--	intergenic	--	--	--	--
Aglaonema-modestum-A1_154906	T	Aglaonema-Red-Valentine-A3_155075	A	Aglaonema-Hong-Yan-A3-1_155102	A	Aglaonema-Hong-Jian-A3-2_155075	A	Aglaonema-Lady-Valentine-A4_153695	A	Aglaonema-Red-Vein-A7_153503	T	Aglaonema-costatum-MN046881_154596	T	T<->A	--	--	--	--	--	intergenic	--	--	--	--
Aglaonema-modestum-A1_154925	T	Aglaonema-Red-Valentine-A3_155093	T	Aglaonema-Hong-Yan-A3-1_155120	T	Aglaonema-Hong-Jian-A3-2_155093	T	Aglaonema-Lady-Valentine-A4_153713	T	Aglaonema-Red-Vein-A7_153535	T	Aglaonema-costatum-MN046881_154621	A	T<->A	--	--	--	--	--	intergenic	--	--	--	--
Aglaonema-modestum-A1_154969	G	Aglaonema-Red-Valentine-A3_155145	A	Aglaonema-Hong-Yan-A3-1_155172	A	Aglaonema-Hong-Jian-A3-2_155145	A	Aglaonema-Lady-Valentine-A4_153765	A	Aglaonema-Red-Vein-A7_153580	G	Aglaonema-costatum-MN046881_154665	G	G<->A	--	--	--	--	--	intergenic	--	--	--	--
Aglaonema-modestum-A1_154971	A	Aglaonema-Red-Valentine-A3_155147	T	Aglaonema-Hong-Yan-A3-1_155174	T	Aglaonema-Hong-Jian-A3-2_155147	T	Aglaonema-Lady-Valentine-A4_153767	T	Aglaonema-Red-Vein-A7_153582	A	Aglaonema-costatum-MN046881_154667	A	A<->T	--	--	--	--	--	intergenic	--	--	--	--
Aglaonema-modestum-A1_154982	A	Aglaonema-Red-Valentine-A3_155156	T	Aglaonema-Hong-Yan-A3-1_155183	T	Aglaonema-Hong-Jian-A3-2_155156	T	Aglaonema-Lady-Valentine-A4_153776	T	Aglaonema-Red-Vein-A7_153593	A	Aglaonema-costatum-MN046881_154678	A	A<->T	--	--	--	--	--	intergenic	--	--	--	--
Aglaonema-modestum-A1_154985	A	Aglaonema-Red-Valentine-A3_155159	T	Aglaonema-Hong-Yan-A3-1_155186	T	Aglaonema-Hong-Jian-A3-2_155159	T	Aglaonema-Lady-Valentine-A4_153779	T	Aglaonema-Red-Vein-A7_153596	A	Aglaonema-costatum-MN046881_154681	A	A<->T	--	--	--	--	--	intergenic	--	--	--	--
Aglaonema-modestum-A1_154987	A	Aglaonema-Red-Valentine-A3_155161	A	Aglaonema-Hong-Yan-A3-1_155188	A	Aglaonema-Hong-Jian-A3-2_155161	A	Aglaonema-Lady-Valentine-A4_153781	A	Aglaonema-Red-Vein-A7_153598	A	Aglaonema-costatum-MN046881_154683	C	A<->C	--	--	--	--	--	intergenic	--	--	--	--
Aglaonema-modestum-A1_154990	T	Aglaonema-Red-Valentine-A3_155165	A	Aglaonema-Hong-Yan-A3-1_155192	A	Aglaonema-Hong-Jian-A3-2_155165	A	Aglaonema-Lady-Valentine-A4_153785	A	Aglaonema-Red-Vein-A7_153601	T	Aglaonema-costatum-MN046881_154686	T	T<->A	--	--	--	--	--	intergenic	--	--	--	--
Aglaonema-modestum-A1_154992	T	Aglaonema-Red-Valentine-A3_155167	A	Aglaonema-Hong-Yan-A3-1_155194	A	Aglaonema-Hong-Jian-A3-2_155167	A	Aglaonema-Lady-Valentine-A4_153787	A	Aglaonema-Red-Vein-A7_153603	T	Aglaonema-costatum-MN046881_154688	T	T<->A	--	--	--	--	--	intergenic	--	--	--	--
Aglaonema-modestum-A1_154994	A	Aglaonema-Red-Valentine-A3_155169	T	Aglaonema-Hong-Yan-A3-1_155196	T	Aglaonema-Hong-Jian-A3-2_155169	T	Aglaonema-Lady-Valentine-A4_153789	T	Aglaonema-Red-Vein-A7_153605	A	Aglaonema-costatum-MN046881_154690	A	A<->T	--	--	--	--	--	intergenic	--	--	--	--
Aglaonema-modestum-A1_154998	G	Aglaonema-Red-Valentine-A3_155173	A	Aglaonema-Hong-Yan-A3-1_155200	A	Aglaonema-Hong-Jian-A3-2_155173	A	Aglaonema-Lady-Valentine-A4_153793	A	Aglaonema-Red-Vein-A7_153609	G	Aglaonema-costatum-MN046881_154694	G	G<->A	--	--	--	--	--	intergenic	--	--	--	--
Aglaonema-modestum-A1_155006	T	Aglaonema-Red-Valentine-A3_155185	A	Aglaonema-Hong-Yan-A3-1_155212	A	Aglaonema-Hong-Jian-A3-2_155185	A	Aglaonema-Lady-Valentine-A4_153805	A	Aglaonema-Red-Vein-A7_153617	T	Aglaonema-costatum-MN046881_154702	T	T<->A	--	--	--	--	--	intergenic	--	--	--	--
Aglaonema-modestum-A1_155008	A	Aglaonema-Red-Valentine-A3_155187	T	Aglaonema-Hong-Yan-A3-1_155214	T	Aglaonema-Hong-Jian-A3-2_155187	T	Aglaonema-Lady-Valentine-A4_153807	T	Aglaonema-Red-Vein-A7_153621	A	Aglaonema-costatum-MN046881_154704	A	A<->T	--	--	--	--	--	intergenic	--	--	--	--
Aglaonema-modestum-A1_155014	T	Aglaonema-Red-Valentine-A3_155193	A	Aglaonema-Hong-Yan-A3-1_155220	A	Aglaonema-Hong-Jian-A3-2_155193	A	Aglaonema-Lady-Valentine-A4_153813	A	Aglaonema-Red-Vein-A7_153627	T	Aglaonema-costatum-MN046881_154710	T	T<->A	--	--	--	--	--	intergenic	--	--	--	--
Aglaonema-modestum-A1_155019	T	Aglaonema-Red-Valentine-A3_155198	A	Aglaonema-Hong-Yan-A3-1_155225	A	Aglaonema-Hong-Jian-A3-2_155198	A	Aglaonema-Lady-Valentine-A4_153818	A	Aglaonema-Red-Vein-A7_153632	T	Aglaonema-costatum-MN046881_154715	T	T<->A	--	--	--	--	--	intergenic	--	--	--	--
Aglaonema-modestum-A1_155021	T	Aglaonema-Red-Valentine-A3_155200	A	Aglaonema-Hong-Yan-A3-1_155227	A	Aglaonema-Hong-Jian-A3-2_155200	A	Aglaonema-Lady-Valentine-A4_153820	A	Aglaonema-Red-Vein-A7_153634	T	Aglaonema-costatum-MN046881_154717	T	T<->A	--	--	--	--	--	intergenic	--	--	--	--
Aglaonema-modestum-A1_155022	T	Aglaonema-Red-Valentine-A3_155201	T	Aglaonema-Hong-Yan-A3-1_155228	T	Aglaonema-Hong-Jian-A3-2_155201	T	Aglaonema-Lady-Valentine-A4_153821	T	Aglaonema-Red-Vein-A7_153636	A	Aglaonema-costatum-MN046881_154718	T	T<->A	--	--	--	--	--	intergenic	--	--	--	--
Aglaonema-modestum-A1_155024	T	Aglaonema-Red-Valentine-A3_155203	T	Aglaonema-Hong-Yan-A3-1_155230	T	Aglaonema-Hong-Jian-A3-2_155203	T	Aglaonema-Lady-Valentine-A4_153823	T	Aglaonema-Red-Vein-A7_153638	A	Aglaonema-costatum-MN046881_154720	T	T<->A	--	--	--	--	--	intergenic	--	--	--	--
Aglaonema-modestum-A1_155026	T	Aglaonema-Red-Valentine-A3_155205	A	Aglaonema-Hong-Yan-A3-1_155232	A	Aglaonema-Hong-Jian-A3-2_155205	A	Aglaonema-Lady-Valentine-A4_153825	A	Aglaonema-Red-Vein-A7_153640	T	Aglaonema-costatum-MN046881_154722	T	T<->A	--	--	--	--	--	intergenic	--	--	--	--
Aglaonema-modestum-A1_155029	T	Aglaonema-Red-Valentine-A3_155209	G	Aglaonema-Hong-Yan-A3-1_155236	G	Aglaonema-Hong-Jian-A3-2_155209	G	Aglaonema-Lady-Valentine-A4_153829	G	Aglaonema-Red-Vein-A7_153643	T	Aglaonema-costatum-MN046881_154725	T	T<->G	--	--	--	--	--	intergenic	--	--	--	--
Aglaonema-modestum-A1_155033	A	Aglaonema-Red-Valentine-A3_155213	T	Aglaonema-Hong-Yan-A3-1_155240	T	Aglaonema-Hong-Jian-A3-2_155213	T	Aglaonema-Lady-Valentine-A4_153833	T	Aglaonema-Red-Vein-A7_153647	A	Aglaonema-costatum-MN046881_154729	A	A<->T	--	--	--	--	--	intergenic	--	--	--	--
Aglaonema-modestum-A1_155034	C	Aglaonema-Red-Valentine-A3_155214	T	Aglaonema-Hong-Yan-A3-1_155241	T	Aglaonema-Hong-Jian-A3-2_155214	T	Aglaonema-Lady-Valentine-A4_153834	T	Aglaonema-Red-Vein-A7_153648	C	Aglaonema-costatum-MN046881_154730	C	C<->T	--	--	--	--	--	intergenic	--	--	--	--
Aglaonema-modestum-A1_155036	A	Aglaonema-Red-Valentine-A3_155216	T	Aglaonema-Hong-Yan-A3-1_155243	T	Aglaonema-Hong-Jian-A3-2_155216	T	Aglaonema-Lady-Valentine-A4_153836	T	Aglaonema-Red-Vein-A7_153650	A	Aglaonema-costatum-MN046881_154732	A	A<->T	--	--	--	--	--	intergenic	--	--	--	--
Aglaonema-modestum-A1_155045	T	Aglaonema-Red-Valentine-A3_155228	A	Aglaonema-Hong-Yan-A3-1_155255	A	Aglaonema-Hong-Jian-A3-2_155228	A	Aglaonema-Lady-Valentine-A4_153848	A	Aglaonema-Red-Vein-A7_153659	T	Aglaonema-costatum-MN046881_154741	T	T<->A	--	--	--	--	--	intergenic	--	--	--	--
Aglaonema-modestum-A1_155046	A	Aglaonema-Red-Valentine-A3_155229	T	Aglaonema-Hong-Yan-A3-1_155256	T	Aglaonema-Hong-Jian-A3-2_155229	T	Aglaonema-Lady-Valentine-A4_153849	T	Aglaonema-Red-Vein-A7_153660	A	Aglaonema-costatum-MN046881_154742	A	A<->T	--	--	--	--	--	intergenic	--	--	--	--
Aglaonema-modestum-A1_155050	A	Aglaonema-Red-Valentine-A3_155233	A	Aglaonema-Hong-Yan-A3-1_155260	A	Aglaonema-Hong-Jian-A3-2_155233	A	Aglaonema-Lady-Valentine-A4_153853	A	Aglaonema-Red-Vein-A7_153664	A	Aglaonema-costatum-MN046881_154746	T	A<->T	--	--	--	--	--	intergenic	--	--	--	--
Aglaonema-modestum-A1_155069	T	Aglaonema-Red-Valentine-A3_155252	T	Aglaonema-Hong-Yan-A3-1_155279	T	Aglaonema-Hong-Jian-A3-2_155252	T	Aglaonema-Lady-Valentine-A4_153872	T	Aglaonema-Red-Vein-A7_153683	A	Aglaonema-costatum-MN046881_154765	T	T<->A	--	--	--	--	--	intergenic	--	--	--	--
Aglaonema-modestum-A1_155074	T	Aglaonema-Red-Valentine-A3_155257	T	Aglaonema-Hong-Yan-A3-1_155284	T	Aglaonema-Hong-Jian-A3-2_155257	T	Aglaonema-Lady-Valentine-A4_153877	T	Aglaonema-Red-Vein-A7_153688	A	Aglaonema-costatum-MN046881_154770	T	T<->A	--	--	--	--	--	intergenic	--	--	--	--
Aglaonema-modestum-A1_155093	A	Aglaonema-Red-Valentine-A3_155276	A	Aglaonema-Hong-Yan-A3-1_155303	A	Aglaonema-Hong-Jian-A3-2_155276	A	Aglaonema-Lady-Valentine-A4_153896	A	Aglaonema-Red-Vein-A7_153709	C	Aglaonema-costatum-MN046881_154789	A	A<->C	--	--	--	--	--	intergenic	--	--	--	--
Aglaonema-modestum-A1_155110	A	Aglaonema-Red-Valentine-A3_155293	A	Aglaonema-Hong-Yan-A3-1_155320	A	Aglaonema-Hong-Jian-A3-2_155293	A	Aglaonema-Lady-Valentine-A4_153913	A	Aglaonema-Red-Vein-A7_153730	T	Aglaonema-costatum-MN046881_154806	A	A<->T	--	--	--	--	--	intergenic	--	--	--	--
Aglaonema-modestum-A1_155111	A	Aglaonema-Red-Valentine-A3_155294	A	Aglaonema-Hong-Yan-A3-1_155321	A	Aglaonema-Hong-Jian-A3-2_155294	A	Aglaonema-Lady-Valentine-A4_153914	A	Aglaonema-Red-Vein-A7_153731	T	Aglaonema-costatum-MN046881_154807	A	A<->T	--	--	--	--	--	intergenic	--	--	--	--
Aglaonema-modestum-A1_155112	C	Aglaonema-Red-Valentine-A3_155295	C	Aglaonema-Hong-Yan-A3-1_155322	C	Aglaonema-Hong-Jian-A3-2_155295	C	Aglaonema-Lady-Valentine-A4_153915	C	Aglaonema-Red-Vein-A7_153732	T	Aglaonema-costatum-MN046881_154808	C	C<->T	--	--	--	--	--	intergenic	--	--	--	--
Aglaonema-modestum-A1_155114	A	Aglaonema-Red-Valentine-A3_155297	A	Aglaonema-Hong-Yan-A3-1_155324	A	Aglaonema-Hong-Jian-A3-2_155297	A	Aglaonema-Lady-Valentine-A4_153917	A	Aglaonema-Red-Vein-A7_153734	T	Aglaonema-costatum-MN046881_154810	A	A<->T	--	--	--	--	--	intergenic	--	--	--	--
Aglaonema-modestum-A1_155128	A	Aglaonema-Red-Valentine-A3_155311	A	Aglaonema-Hong-Yan-A3-1_155338	A	Aglaonema-Hong-Jian-A3-2_155311	A	Aglaonema-Lady-Valentine-A4_153931	A	Aglaonema-Red-Vein-A7_153747	T	Aglaonema-costatum-MN046881_154824	A	A<->T	--	--	--	--	--	intergenic	--	--	--	--
Aglaonema-modestum-A1_155148	T	Aglaonema-Red-Valentine-A3_155331	T	Aglaonema-Hong-Yan-A3-1_155358	T	Aglaonema-Hong-Jian-A3-2_155331	T	Aglaonema-Lady-Valentine-A4_153951	T	Aglaonema-Red-Vein-A7_153773	A	Aglaonema-costatum-MN046881_154844	T	T<->A	--	--	--	--	--	intergenic	--	--	--	--
Aglaonema-modestum-A1_155149	T	Aglaonema-Red-Valentine-A3_155332	T	Aglaonema-Hong-Yan-A3-1_155359	T	Aglaonema-Hong-Jian-A3-2_155332	T	Aglaonema-Lady-Valentine-A4_153952	T	Aglaonema-Red-Vein-A7_153774	A	Aglaonema-costatum-MN046881_154845	T	T<->A	--	--	--	--	--	intergenic	--	--	--	--
Aglaonema-modestum-A1_155166	A	Aglaonema-Red-Valentine-A3_155349	A	Aglaonema-Hong-Yan-A3-1_155376	A	Aglaonema-Hong-Jian-A3-2_155349	A	Aglaonema-Lady-Valentine-A4_153969	A	Aglaonema-Red-Vein-A7_153795	T	Aglaonema-costatum-MN046881_154862	A	A<->T	--	--	--	--	--	intergenic	--	--	--	--
Aglaonema-modestum-A1_155172	C	Aglaonema-Red-Valentine-A3_155355	C	Aglaonema-Hong-Yan-A3-1_155382	C	Aglaonema-Hong-Jian-A3-2_155355	C	Aglaonema-Lady-Valentine-A4_153975	C	Aglaonema-Red-Vein-A7_153802	T	Aglaonema-costatum-MN046881_154868	C	C<->T	--	--	--	--	--	intergenic	--	--	--	--
Aglaonema-modestum-A1_155289	T	Aglaonema-Red-Valentine-A3_155449	T	Aglaonema-Hong-Yan-A3-1_155476	T	Aglaonema-Hong-Jian-A3-2_155449	T	Aglaonema-Lady-Valentine-A4_154069	T	Aglaonema-Red-Vein-A7_153924	A	Aglaonema-costatum-MN046881_154980	T	T<->A	--	--	--	--	--	intergenic	--	--	--	--
Aglaonema-modestum-A1_156	T	Aglaonema-Red-Valentine-A3_166	T	Aglaonema-Hong-Yan-A3-1_166	T	Aglaonema-Hong-Jian-A3-2_166	T	Aglaonema-Lady-Valentine-A4_166	T	Aglaonema-Red-Vein-A7_180	T	Aglaonema-costatum-MN046881_165	A	T<->A	--	--	--	--	--	intergenic	--	--	--	--
Aglaonema-modestum-A1_156528	T	Aglaonema-Red-Valentine-A3_156689	T	Aglaonema-Hong-Yan-A3-1_156716	T	Aglaonema-Hong-Jian-A3-2_156689	T	Aglaonema-Lady-Valentine-A4_155309	T	Aglaonema-Red-Vein-A7_155175	G	Aglaonema-costatum-MN046881_156230	T	T<->G	--	--	--	--	--	intergenic	--	--	--	--
Aglaonema-modestum-A1_157	G	Aglaonema-Red-Valentine-A3_167	A	Aglaonema-Hong-Yan-A3-1_167	A	Aglaonema-Hong-Jian-A3-2_167	A	Aglaonema-Lady-Valentine-A4_167	A	Aglaonema-Red-Vein-A7_182	A	Aglaonema-costatum-MN046881_166	A	G<->A	--	--	--	--	--	intergenic	--	--	--	--
Aglaonema-modestum-A1_15788	C	Aglaonema-Red-Valentine-A3_15963	T	Aglaonema-Hong-Yan-A3-1_15963	T	Aglaonema-Hong-Jian-A3-2_15963	T	Aglaonema-Lady-Valentine-A4_15963	T	Aglaonema-Red-Vein-A7_15425	C	Aglaonema-costatum-MN046881_15680	C	C<->T	--	--	--	--	--	intergenic	--	--	--	--
Aglaonema-modestum-A1_15807	A	Aglaonema-Red-Valentine-A3_15982	T	Aglaonema-Hong-Yan-A3-1_15982	T	Aglaonema-Hong-Jian-A3-2_15982	T	Aglaonema-Lady-Valentine-A4_15982	T	Aglaonema-Red-Vein-A7_15444	T	Aglaonema-costatum-MN046881_15699	T	A<->T	--	--	--	--	--	intergenic	--	--	--	--
Aglaonema-modestum-A1_158075	T	Aglaonema-Red-Valentine-A3_158242	T	Aglaonema-Hong-Yan-A3-1_158269	T	Aglaonema-Hong-Jian-A3-2_158242	T	Aglaonema-Lady-Valentine-A4_156862	T	Aglaonema-Red-Vein-A7_156728	T	Aglaonema-costatum-MN046881_157783	G	T<->G	5401,0	1801	AAA<->CAA	K<->Q	nonsyn	ycf2	156561	163475	-	--
Aglaonema-modestum-A1_158076	T	Aglaonema-Red-Valentine-A3_158243	G	Aglaonema-Hong-Yan-A3-1_158270	G	Aglaonema-Hong-Jian-A3-2_158243	G	Aglaonema-Lady-Valentine-A4_156863	G	Aglaonema-Red-Vein-A7_156729	G	Aglaonema-costatum-MN046881_157784	G	T<->G	5400,2	1800	CCA<->CCC	P<->P	syn	ycf2	156561	163475	-	--
Aglaonema-modestum-A1_15822	A	Aglaonema-Red-Valentine-A3_15997	A	Aglaonema-Hong-Yan-A3-1_15997	A	Aglaonema-Hong-Jian-A3-2_15997	A	Aglaonema-Lady-Valentine-A4_15997	A	Aglaonema-Red-Vein-A7_15459	A	Aglaonema-costatum-MN046881_15714	C	A<->C	--	--	--	--	--	intergenic	--	--	--	--
Aglaonema-modestum-A1_158344	C	Aglaonema-Red-Valentine-A3_158505	T	Aglaonema-Hong-Yan-A3-1_158532	T	Aglaonema-Hong-Jian-A3-2_158505	T	Aglaonema-Lady-Valentine-A4_157125	T	Aglaonema-Red-Vein-A7_156991	T	Aglaonema-costatum-MN046881_158052	C	C<->T	5132,1	1711	AGT<->AAT	S<->N	nonsyn	ycf2	156561	163475	-	--
Aglaonema-modestum-A1_158367	A	Aglaonema-Red-Valentine-A3_158528	G	Aglaonema-Hong-Yan-A3-1_158555	G	Aglaonema-Hong-Jian-A3-2_158528	G	Aglaonema-Lady-Valentine-A4_157148	G	Aglaonema-Red-Vein-A7_157014	G	Aglaonema-costatum-MN046881_158075	G	A<->G	5109,2	1703	AGT<->AGC	S<->S	syn	ycf2	156561	163475	-	--
Aglaonema-modestum-A1_158368	C	Aglaonema-Red-Valentine-A3_158529	A	Aglaonema-Hong-Yan-A3-1_158556	A	Aglaonema-Hong-Jian-A3-2_158529	A	Aglaonema-Lady-Valentine-A4_157149	A	Aglaonema-Red-Vein-A7_157015	A	Aglaonema-costatum-MN046881_158076	A	C<->A	5108,1	1703	AGT<->ATT	S<->I	nonsyn	ycf2	156561	163475	-	--
Aglaonema-modestum-A1_15866	T	Aglaonema-Red-Valentine-A3_16041	T	Aglaonema-Hong-Yan-A3-1_16041	T	Aglaonema-Hong-Jian-A3-2_16041	T	Aglaonema-Lady-Valentine-A4_16041	T	Aglaonema-Red-Vein-A7_15503	A	Aglaonema-costatum-MN046881_15758	T	T<->A	--	--	--	--	--	intergenic	--	--	--	--
Aglaonema-modestum-A1_15907	T	Aglaonema-Red-Valentine-A3_16082	T	Aglaonema-Hong-Yan-A3-1_16082	T	Aglaonema-Hong-Jian-A3-2_16082	T	Aglaonema-Lady-Valentine-A4_16082	T	Aglaonema-Red-Vein-A7_15538	T	Aglaonema-costatum-MN046881_15777	G	T<->G	--	--	--	--	--	intergenic	--	--	--	--
Aglaonema-modestum-A1_15910	T	Aglaonema-Red-Valentine-A3_16085	T	Aglaonema-Hong-Yan-A3-1_16085	T	Aglaonema-Hong-Jian-A3-2_16085	T	Aglaonema-Lady-Valentine-A4_16085	T	Aglaonema-Red-Vein-A7_15541	A	Aglaonema-costatum-MN046881_15779	T	T<->A	--	--	--	--	--	intergenic	--	--	--	--
Aglaonema-modestum-A1_15918	G	Aglaonema-Red-Valentine-A3_16093	G	Aglaonema-Hong-Yan-A3-1_16093	G	Aglaonema-Hong-Jian-A3-2_16093	G	Aglaonema-Lady-Valentine-A4_16093	G	Aglaonema-Red-Vein-A7_15549	G	Aglaonema-costatum-MN046881_15784	T	G<->T	--	--	--	--	--	intergenic	--	--	--	--
Aglaonema-modestum-A1_15921	A	Aglaonema-Red-Valentine-A3_16096	A	Aglaonema-Hong-Yan-A3-1_16096	A	Aglaonema-Hong-Jian-A3-2_16096	A	Aglaonema-Lady-Valentine-A4_16096	A	Aglaonema-Red-Vein-A7_15553	C	Aglaonema-costatum-MN046881_15787	C	A<->C	--	--	--	--	--	intergenic	--	--	--	--
Aglaonema-modestum-A1_15922	A	Aglaonema-Red-Valentine-A3_16097	A	Aglaonema-Hong-Yan-A3-1_16097	A	Aglaonema-Hong-Jian-A3-2_16097	A	Aglaonema-Lady-Valentine-A4_16097	A	Aglaonema-Red-Vein-A7_15554	C	Aglaonema-costatum-MN046881_15788	C	A<->C	--	--	--	--	--	intergenic	--	--	--	--
Aglaonema-modestum-A1_159431	G	Aglaonema-Red-Valentine-A3_159592	G	Aglaonema-Hong-Yan-A3-1_159619	G	Aglaonema-Hong-Jian-A3-2_159592	G	Aglaonema-Lady-Valentine-A4_158212	G	Aglaonema-Red-Vein-A7_158078	G	Aglaonema-costatum-MN046881_159139	A	G<->A	4045,0	1349	CTC<->TTC	L<->F	nonsyn	ycf2	156561	163475	-	--
Aglaonema-modestum-A1_159859	C	Aglaonema-Red-Valentine-A3_160020	C	Aglaonema-Hong-Yan-A3-1_160047	C	Aglaonema-Hong-Jian-A3-2_160020	C	Aglaonema-Lady-Valentine-A4_158640	C	Aglaonema-Red-Vein-A7_158506	C	Aglaonema-costatum-MN046881_159567	T	C<->T	3617,1	1206	CGG<->CAG	R<->Q	nonsyn	ycf2	156561	163475	-	--
Aglaonema-modestum-A1_160086	T	Aglaonema-Red-Valentine-A3_160247	C	Aglaonema-Hong-Yan-A3-1_160274	C	Aglaonema-Hong-Jian-A3-2_160247	C	Aglaonema-Lady-Valentine-A4_158867	C	Aglaonema-Red-Vein-A7_158733	C	Aglaonema-costatum-MN046881_159794	C	T<->C	3390,2	1130	CCA<->CCG	P<->P	syn	ycf2	156561	163475	-	--
Aglaonema-modestum-A1_160213	T	Aglaonema-Red-Valentine-A3_160374	T	Aglaonema-Hong-Yan-A3-1_160401	T	Aglaonema-Hong-Jian-A3-2_160374	T	Aglaonema-Lady-Valentine-A4_158994	T	Aglaonema-Red-Vein-A7_158860	A	Aglaonema-costatum-MN046881_159921	T	T<->A	3263,1	1088	GAG<->GTG	E<->V	nonsyn	ycf2	156561	163475	-	--
Aglaonema-modestum-A1_16023	G	Aglaonema-Red-Valentine-A3_16205	G	Aglaonema-Hong-Yan-A3-1_16205	G	Aglaonema-Hong-Jian-A3-2_16205	G	Aglaonema-Lady-Valentine-A4_16205	G	Aglaonema-Red-Vein-A7_15655	G	Aglaonema-costatum-MN046881_15889	A	G<->A	--	--	--	--	--	intergenic	--	--	--	--
Aglaonema-modestum-A1_161	T	Aglaonema-Red-Valentine-A3_174	T	Aglaonema-Hong-Yan-A3-1_174	T	Aglaonema-Hong-Jian-A3-2_174	T	Aglaonema-Lady-Valentine-A4_174	T	Aglaonema-Red-Vein-A7_186	T	Aglaonema-costatum-MN046881_170	A	T<->A	--	--	--	--	--	intergenic	--	--	--	--
Aglaonema-modestum-A1_16186	C	Aglaonema-Red-Valentine-A3_16370	A	Aglaonema-Hong-Yan-A3-1_16370	A	Aglaonema-Hong-Jian-A3-2_16370	A	Aglaonema-Lady-Valentine-A4_16370	A	Aglaonema-Red-Vein-A7_15818	C	Aglaonema-costatum-MN046881_16052	C	C<->A	--	--	--	--	--	intergenic	--	--	--	--
Aglaonema-modestum-A1_162	G	Aglaonema-Red-Valentine-A3_177	A	Aglaonema-Hong-Yan-A3-1_177	A	Aglaonema-Hong-Jian-A3-2_177	A	Aglaonema-Lady-Valentine-A4_177	A	Aglaonema-Red-Vein-A7_187	A	Aglaonema-costatum-MN046881_171	A	G<->A	--	--	--	--	--	intergenic	--	--	--	--
Aglaonema-modestum-A1_162542	T	Aglaonema-Red-Valentine-A3_162703	C	Aglaonema-Hong-Yan-A3-1_162730	C	Aglaonema-Hong-Jian-A3-2_162703	C	Aglaonema-Lady-Valentine-A4_161323	C	Aglaonema-Red-Vein-A7_161174	C	Aglaonema-costatum-MN046881_162250	C	T<->C	934,0	312	AGT<->GGT	S<->G	nonsyn	ycf2	156561	163475	-	--
Aglaonema-modestum-A1_162903	G	Aglaonema-Red-Valentine-A3_163064	A	Aglaonema-Hong-Yan-A3-1_163091	A	Aglaonema-Hong-Jian-A3-2_163064	A	Aglaonema-Lady-Valentine-A4_161684	A	Aglaonema-Red-Vein-A7_161535	A	Aglaonema-costatum-MN046881_162611	A	G<->A	573,2	191	TCC<->TCT	S<->S	syn	ycf2	156561	163475	-	--
Aglaonema-modestum-A1_163154	G	Aglaonema-Red-Valentine-A3_163315	A	Aglaonema-Hong-Yan-A3-1_163342	A	Aglaonema-Hong-Jian-A3-2_163315	A	Aglaonema-Lady-Valentine-A4_161935	A	Aglaonema-Red-Vein-A7_161786	A	Aglaonema-costatum-MN046881_162862	A	G<->A	322,0	108	CTT<->TTT	L<->F	nonsyn	ycf2	156561	163475	-	--
Aglaonema-modestum-A1_163810	G	Aglaonema-Red-Valentine-A3_163971	G	Aglaonema-Hong-Yan-A3-1_163998	G	Aglaonema-Hong-Jian-A3-2_163971	G	Aglaonema-Lady-Valentine-A4_162591	G	Aglaonema-Red-Vein-A7_162435	G	Aglaonema-costatum-MN046881_163518	A	G<->A	22,0	8	GTA<->ATA	V<->I	nonsyn	rpl23	163789	164070	+	--
Aglaonema-modestum-A1_163917	T	Aglaonema-Red-Valentine-A3_164078	T	Aglaonema-Hong-Yan-A3-1_164105	T	Aglaonema-Hong-Jian-A3-2_164078	T	Aglaonema-Lady-Valentine-A4_162698	T	Aglaonema-Red-Vein-A7_162542	C	Aglaonema-costatum-MN046881_163625	T	T<->C	129,2	43	TTT<->TTC	F<->F	syn	rpl23	163789	164070	+	--
Aglaonema-modestum-A1_164185	G	Aglaonema-Red-Valentine-A3_164346	G	Aglaonema-Hong-Yan-A3-1_164373	G	Aglaonema-Hong-Jian-A3-2_164346	G	Aglaonema-Lady-Valentine-A4_162966	G	Aglaonema-Red-Vein-A7_162810	G	Aglaonema-costatum-MN046881_163893	A	G<->A	109,0	37	GGA<->AGA	G<->R	nonsyn	rpl2	164077	164479	+	--
Aglaonema-modestum-A1_164548	T	Aglaonema-Red-Valentine-A3_164709	C	Aglaonema-Hong-Yan-A3-1_164736	C	Aglaonema-Hong-Jian-A3-2_164709	C	Aglaonema-Lady-Valentine-A4_163329	C	Aglaonema-Red-Vein-A7_163173	C	Aglaonema-costatum-MN046881_164256	C	T<->C	--	--	--	--	--	intergenic	--	--	--	--
Aglaonema-modestum-A1_16484	G	Aglaonema-Red-Valentine-A3_16668	A	Aglaonema-Hong-Yan-A3-1_16668	A	Aglaonema-Hong-Jian-A3-2_16668	A	Aglaonema-Lady-Valentine-A4_16668	A	Aglaonema-Red-Vein-A7_16116	A	Aglaonema-costatum-MN046881_16350	G	G<->A	--	--	--	--	--	intergenic	--	--	--	--
Aglaonema-modestum-A1_16509	A	Aglaonema-Red-Valentine-A3_16694	G	Aglaonema-Hong-Yan-A3-1_16694	G	Aglaonema-Hong-Jian-A3-2_16694	G	Aglaonema-Lady-Valentine-A4_16694	G	Aglaonema-Red-Vein-A7_16141	G	Aglaonema-costatum-MN046881_16376	G	A<->G	--	--	--	--	--	intergenic	--	--	--	--
Aglaonema-modestum-A1_165108	G	Aglaonema-Red-Valentine-A3_165269	G	Aglaonema-Hong-Yan-A3-1_165296	G	Aglaonema-Hong-Jian-A3-2_165269	G	Aglaonema-Lady-Valentine-A4_163889	G	Aglaonema-Red-Vein-A7_163733	G	Aglaonema-costatum-MN046881_164816	A	G<->A	--	--	--	--	--	intergenic	--	--	--	--
Aglaonema-modestum-A1_16549	C	Aglaonema-Red-Valentine-A3_16734	C	Aglaonema-Hong-Yan-A3-1_16734	C	Aglaonema-Hong-Jian-A3-2_16734	C	Aglaonema-Lady-Valentine-A4_16734	C	Aglaonema-Red-Vein-A7_16181	C	Aglaonema-costatum-MN046881_16416	T	C<->T	--	--	--	--	--	intergenic	--	--	--	--
Aglaonema-modestum-A1_16553	T	Aglaonema-Red-Valentine-A3_16738	C	Aglaonema-Hong-Yan-A3-1_16738	C	Aglaonema-Hong-Jian-A3-2_16738	C	Aglaonema-Lady-Valentine-A4_16738	C	Aglaonema-Red-Vein-A7_16185	T	Aglaonema-costatum-MN046881_16420	T	T<->C	--	--	--	--	--	intergenic	--	--	--	--
Aglaonema-modestum-A1_16610	C	Aglaonema-Red-Valentine-A3_16795	T	Aglaonema-Hong-Yan-A3-1_16795	T	Aglaonema-Hong-Jian-A3-2_16795	T	Aglaonema-Lady-Valentine-A4_16795	T	Aglaonema-Red-Vein-A7_16242	T	Aglaonema-costatum-MN046881_16477	T	C<->T	--	--	--	--	--	intergenic	--	--	--	--
Aglaonema-modestum-A1_16881	C	Aglaonema-Red-Valentine-A3_17066	T	Aglaonema-Hong-Yan-A3-1_17066	T	Aglaonema-Hong-Jian-A3-2_17066	T	Aglaonema-Lady-Valentine-A4_17066	T	Aglaonema-Red-Vein-A7_16513	T	Aglaonema-costatum-MN046881_16748	T	C<->T	--	--	--	--	--	intergenic	--	--	--	--
Aglaonema-modestum-A1_16898	G	Aglaonema-Red-Valentine-A3_17083	G	Aglaonema-Hong-Yan-A3-1_17083	G	Aglaonema-Hong-Jian-A3-2_17083	G	Aglaonema-Lady-Valentine-A4_17083	G	Aglaonema-Red-Vein-A7_16530	T	Aglaonema-costatum-MN046881_16765	G	G<->T	--	--	--	--	--	intergenic	--	--	--	--
Aglaonema-modestum-A1_16925	G	Aglaonema-Red-Valentine-A3_17109	A	Aglaonema-Hong-Yan-A3-1_17109	A	Aglaonema-Hong-Jian-A3-2_17109	A	Aglaonema-Lady-Valentine-A4_17109	A	Aglaonema-Red-Vein-A7_16556	A	Aglaonema-costatum-MN046881_16791	A	G<->A	--	--	--	--	--	intergenic	--	--	--	--
Aglaonema-modestum-A1_17036	T	Aglaonema-Red-Valentine-A3_17220	C	Aglaonema-Hong-Yan-A3-1_17220	C	Aglaonema-Hong-Jian-A3-2_17220	C	Aglaonema-Lady-Valentine-A4_17220	C	Aglaonema-Red-Vein-A7_16667	C	Aglaonema-costatum-MN046881_16902	C	T<->C	--	--	--	--	--	intergenic	--	--	--	--
Aglaonema-modestum-A1_17042	T	Aglaonema-Red-Valentine-A3_17226	T	Aglaonema-Hong-Yan-A3-1_17226	T	Aglaonema-Hong-Jian-A3-2_17226	T	Aglaonema-Lady-Valentine-A4_17226	T	Aglaonema-Red-Vein-A7_16673	A	Aglaonema-costatum-MN046881_16908	T	T<->A	--	--	--	--	--	intergenic	--	--	--	--
Aglaonema-modestum-A1_17094	C	Aglaonema-Red-Valentine-A3_17277	C	Aglaonema-Hong-Yan-A3-1_17277	C	Aglaonema-Hong-Jian-A3-2_17277	C	Aglaonema-Lady-Valentine-A4_17277	C	Aglaonema-Red-Vein-A7_16736	T	Aglaonema-costatum-MN046881_16959	C	C<->T	--	--	--	--	--	intergenic	--	--	--	--
Aglaonema-modestum-A1_17124	T	Aglaonema-Red-Valentine-A3_17304	T	Aglaonema-Hong-Yan-A3-1_17304	T	Aglaonema-Hong-Jian-A3-2_17304	T	Aglaonema-Lady-Valentine-A4_17304	T	Aglaonema-Red-Vein-A7_16767	A	Aglaonema-costatum-MN046881_16986	T	T<->A	--	--	--	--	--	intergenic	--	--	--	--
Aglaonema-modestum-A1_17214	C	Aglaonema-Red-Valentine-A3_17399	G	Aglaonema-Hong-Yan-A3-1_17399	G	Aglaonema-Hong-Jian-A3-2_17399	G	Aglaonema-Lady-Valentine-A4_17399	G	Aglaonema-Red-Vein-A7_16862	C	Aglaonema-costatum-MN046881_17081	C	C<->G	--	--	--	--	--	intergenic	--	--	--	--
Aglaonema-modestum-A1_17298	G	Aglaonema-Red-Valentine-A3_17483	T	Aglaonema-Hong-Yan-A3-1_17483	T	Aglaonema-Hong-Jian-A3-2_17483	T	Aglaonema-Lady-Valentine-A4_17483	T	Aglaonema-Red-Vein-A7_16946	G	Aglaonema-costatum-MN046881_17165	G	G<->T	--	--	--	--	--	intergenic	--	--	--	--
Aglaonema-modestum-A1_173	A	Aglaonema-Red-Valentine-A3_193	A	Aglaonema-Hong-Yan-A3-1_193	A	Aglaonema-Hong-Jian-A3-2_193	A	Aglaonema-Lady-Valentine-A4_193	A	Aglaonema-Red-Vein-A7_217	T	Aglaonema-costatum-MN046881_187	A	A<->T	--	--	--	--	--	intergenic	--	--	--	--
Aglaonema-modestum-A1_17303	G	Aglaonema-Red-Valentine-A3_17488	C	Aglaonema-Hong-Yan-A3-1_17488	C	Aglaonema-Hong-Jian-A3-2_17488	C	Aglaonema-Lady-Valentine-A4_17488	C	Aglaonema-Red-Vein-A7_16951	C	Aglaonema-costatum-MN046881_17170	C	G<->C	--	--	--	--	--	intergenic	--	--	--	--
Aglaonema-modestum-A1_17310	C	Aglaonema-Red-Valentine-A3_17495	A	Aglaonema-Hong-Yan-A3-1_17495	A	Aglaonema-Hong-Jian-A3-2_17495	A	Aglaonema-Lady-Valentine-A4_17495	A	Aglaonema-Red-Vein-A7_16958	A	Aglaonema-costatum-MN046881_17177	A	C<->A	--	--	--	--	--	intergenic	--	--	--	--
Aglaonema-modestum-A1_17667	A	Aglaonema-Red-Valentine-A3_17854	G	Aglaonema-Hong-Yan-A3-1_17854	G	Aglaonema-Hong-Jian-A3-2_17854	G	Aglaonema-Lady-Valentine-A4_17854	G	Aglaonema-Red-Vein-A7_17315	G	Aglaonema-costatum-MN046881_17535	G	A<->G	428,1	143	CTC<->CCC	L<->P	nonsyn	atpI	17351	18094	-	--
Aglaonema-modestum-A1_180	A	Aglaonema-Red-Valentine-A3_199	T	Aglaonema-Hong-Yan-A3-1_199	T	Aglaonema-Hong-Jian-A3-2_199	T	Aglaonema-Lady-Valentine-A4_199	T	Aglaonema-Red-Vein-A7_226	T	Aglaonema-costatum-MN046881_193	T	A<->T	--	--	--	--	--	intergenic	--	--	--	--
Aglaonema-modestum-A1_18130	T	Aglaonema-Red-Valentine-A3_18316	G	Aglaonema-Hong-Yan-A3-1_18316	G	Aglaonema-Hong-Jian-A3-2_18316	G	Aglaonema-Lady-Valentine-A4_18316	G	Aglaonema-Red-Vein-A7_17777	G	Aglaonema-costatum-MN046881_17997	G	T<->G	--	--	--	--	--	intergenic	--	--	--	--
Aglaonema-modestum-A1_18262	T	Aglaonema-Red-Valentine-A3_18432	T	Aglaonema-Hong-Yan-A3-1_18432	T	Aglaonema-Hong-Jian-A3-2_18432	T	Aglaonema-Lady-Valentine-A4_18432	T	Aglaonema-Red-Vein-A7_17891	C	Aglaonema-costatum-MN046881_18114	T	T<->C	--	--	--	--	--	intergenic	--	--	--	--
Aglaonema-modestum-A1_18295	C	Aglaonema-Red-Valentine-A3_18465	T	Aglaonema-Hong-Yan-A3-1_18465	T	Aglaonema-Hong-Jian-A3-2_18465	T	Aglaonema-Lady-Valentine-A4_18465	T	Aglaonema-Red-Vein-A7_17924	C	Aglaonema-costatum-MN046881_18147	C	C<->T	--	--	--	--	--	intergenic	--	--	--	--
Aglaonema-modestum-A1_1837	G	Aglaonema-Red-Valentine-A3_1868	G	Aglaonema-Hong-Yan-A3-1_1868	G	Aglaonema-Hong-Jian-A3-2_1868	G	Aglaonema-Lady-Valentine-A4_1868	G	Aglaonema-Red-Vein-A7_1956	G	Aglaonema-costatum-MN046881_1841	A	G<->A	--	--	--	--	--	intergenic	--	--	--	--
Aglaonema-modestum-A1_18393	C	Aglaonema-Red-Valentine-A3_18563	T	Aglaonema-Hong-Yan-A3-1_18563	T	Aglaonema-Hong-Jian-A3-2_18563	T	Aglaonema-Lady-Valentine-A4_18563	T	Aglaonema-Red-Vein-A7_18022	T	Aglaonema-costatum-MN046881_18245	C	C<->T	682,0	228	GGT<->AGT	G<->S	nonsyn	rps2	18364	19074	-	--
Aglaonema-modestum-A1_18541	T	Aglaonema-Red-Valentine-A3_18711	C	Aglaonema-Hong-Yan-A3-1_18711	C	Aglaonema-Hong-Jian-A3-2_18711	C	Aglaonema-Lady-Valentine-A4_18711	C	Aglaonema-Red-Vein-A7_18170	C	Aglaonema-costatum-MN046881_18393	C	T<->C	534,2	178	CGA<->CGG	R<->R	syn	rps2	18364	19074	-	--
Aglaonema-modestum-A1_18673	T	Aglaonema-Red-Valentine-A3_18843	G	Aglaonema-Hong-Yan-A3-1_18843	G	Aglaonema-Hong-Jian-A3-2_18843	G	Aglaonema-Lady-Valentine-A4_18843	G	Aglaonema-Red-Vein-A7_18302	G	Aglaonema-costatum-MN046881_18525	G	T<->G	402,2	134	CCA<->CCC	P<->P	syn	rps2	18364	19074	-	--
Aglaonema-modestum-A1_18748	G	Aglaonema-Red-Valentine-A3_18918	A	Aglaonema-Hong-Yan-A3-1_18918	A	Aglaonema-Hong-Jian-A3-2_18918	A	Aglaonema-Lady-Valentine-A4_18918	A	Aglaonema-Red-Vein-A7_18377	G	Aglaonema-costatum-MN046881_18600	G	G<->A	327,2	109	TCC<->TCT	S<->S	syn	rps2	18364	19074	-	--
Aglaonema-modestum-A1_18785	C	Aglaonema-Red-Valentine-A3_18955	T	Aglaonema-Hong-Yan-A3-1_18955	T	Aglaonema-Hong-Jian-A3-2_18955	T	Aglaonema-Lady-Valentine-A4_18955	T	Aglaonema-Red-Vein-A7_18414	T	Aglaonema-costatum-MN046881_18637	T	C<->T	290,1	97	AGT<->AAT	S<->N	nonsyn	rps2	18364	19074	-	--
Aglaonema-modestum-A1_18832	G	Aglaonema-Red-Valentine-A3_19002	A	Aglaonema-Hong-Yan-A3-1_19002	A	Aglaonema-Hong-Jian-A3-2_19002	A	Aglaonema-Lady-Valentine-A4_19002	A	Aglaonema-Red-Vein-A7_18461	A	Aglaonema-costatum-MN046881_18684	A	G<->A	243,2	81	GCC<->GCT	A<->A	syn	rps2	18364	19074	-	--
Aglaonema-modestum-A1_18852	T	Aglaonema-Red-Valentine-A3_19022	C	Aglaonema-Hong-Yan-A3-1_19022	C	Aglaonema-Hong-Jian-A3-2_19022	C	Aglaonema-Lady-Valentine-A4_19022	C	Aglaonema-Red-Vein-A7_18481	C	Aglaonema-costatum-MN046881_18704	C	T<->C	223,0	75	AGT<->GGT	S<->G	nonsyn	rps2	18364	19074	-	--
Aglaonema-modestum-A1_18877	A	Aglaonema-Red-Valentine-A3_19047	A	Aglaonema-Hong-Yan-A3-1_19047	A	Aglaonema-Hong-Jian-A3-2_19047	A	Aglaonema-Lady-Valentine-A4_19047	A	Aglaonema-Red-Vein-A7_18506	G	Aglaonema-costatum-MN046881_18729	A	A<->G	198,2	66	AGT<->AGC	S<->S	syn	rps2	18364	19074	-	--
Aglaonema-modestum-A1_18959	T	Aglaonema-Red-Valentine-A3_19129	C	Aglaonema-Hong-Yan-A3-1_19129	C	Aglaonema-Hong-Jian-A3-2_19129	C	Aglaonema-Lady-Valentine-A4_19129	C	Aglaonema-Red-Vein-A7_18588	C	Aglaonema-costatum-MN046881_18811	C	T<->C	116,1	39	CAT<->CGT	H<->R	nonsyn	rps2	18364	19074	-	--
Aglaonema-modestum-A1_19109	T	Aglaonema-Red-Valentine-A3_19277	A	Aglaonema-Hong-Yan-A3-1_19277	A	Aglaonema-Hong-Jian-A3-2_19277	A	Aglaonema-Lady-Valentine-A4_19277	A	Aglaonema-Red-Vein-A7_18736	A	Aglaonema-costatum-MN046881_18959	T	T<->A	--	--	--	--	--	intergenic	--	--	--	--
Aglaonema-modestum-A1_19417	T	Aglaonema-Red-Valentine-A3_19590	G	Aglaonema-Hong-Yan-A3-1_19590	G	Aglaonema-Hong-Jian-A3-2_19590	G	Aglaonema-Lady-Valentine-A4_19590	G	Aglaonema-Red-Vein-A7_19049	G	Aglaonema-costatum-MN046881_19272	T	T<->G	4007,1	1336	GAA<->GCA	E<->A	nonsyn	rpoC2	19302	23423	-	--
Aglaonema-modestum-A1_19498	A	Aglaonema-Red-Valentine-A3_19671	A	Aglaonema-Hong-Yan-A3-1_19671	A	Aglaonema-Hong-Jian-A3-2_19671	A	Aglaonema-Lady-Valentine-A4_19671	A	Aglaonema-Red-Vein-A7_19130	A	Aglaonema-costatum-MN046881_19353	G	A<->G	3926,1	1309	GTC<->GCC	V<->A	nonsyn	rpoC2	19302	23423	-	--
Aglaonema-modestum-A1_19500	G	Aglaonema-Red-Valentine-A3_19673	A	Aglaonema-Hong-Yan-A3-1_19673	A	Aglaonema-Hong-Jian-A3-2_19673	A	Aglaonema-Lady-Valentine-A4_19673	A	Aglaonema-Red-Vein-A7_19132	A	Aglaonema-costatum-MN046881_19355	A	G<->A	3924,2	1308	GTC<->GTT	V<->V	syn	rpoC2	19302	23423	-	--
Aglaonema-modestum-A1_19548	C	Aglaonema-Red-Valentine-A3_19721	A	Aglaonema-Hong-Yan-A3-1_19721	A	Aglaonema-Hong-Jian-A3-2_19721	A	Aglaonema-Lady-Valentine-A4_19721	A	Aglaonema-Red-Vein-A7_19180	A	Aglaonema-costatum-MN046881_19403	A	C<->A	3876,2	1292	GCG<->GCT	A<->A	syn	rpoC2	19302	23423	-	--
Aglaonema-modestum-A1_19645	C	Aglaonema-Red-Valentine-A3_19818	T	Aglaonema-Hong-Yan-A3-1_19818	T	Aglaonema-Hong-Jian-A3-2_19818	T	Aglaonema-Lady-Valentine-A4_19818	T	Aglaonema-Red-Vein-A7_19277	T	Aglaonema-costatum-MN046881_19500	T	C<->T	3779,1	1260	CGA<->CAA	R<->Q	nonsyn	rpoC2	19302	23423	-	--
Aglaonema-modestum-A1_19706	G	Aglaonema-Red-Valentine-A3_19879	G	Aglaonema-Hong-Yan-A3-1_19879	G	Aglaonema-Hong-Jian-A3-2_19879	G	Aglaonema-Lady-Valentine-A4_19879	G	Aglaonema-Red-Vein-A7_19338	A	Aglaonema-costatum-MN046881_19561	G	G<->A	3718,0	1240	CTA<->TTA	L<->L	syn	rpoC2	19302	23423	-	--
Aglaonema-modestum-A1_199	T	Aglaonema-Red-Valentine-A3_218	T	Aglaonema-Hong-Yan-A3-1_218	T	Aglaonema-Hong-Jian-A3-2_218	T	Aglaonema-Lady-Valentine-A4_218	T	Aglaonema-Red-Vein-A7_245	T	Aglaonema-costatum-MN046881_212	A	T<->A	--	--	--	--	--	intergenic	--	--	--	--
Aglaonema-modestum-A1_19952	C	Aglaonema-Red-Valentine-A3_20125	C	Aglaonema-Hong-Yan-A3-1_20125	C	Aglaonema-Hong-Jian-A3-2_20125	C	Aglaonema-Lady-Valentine-A4_20125	C	Aglaonema-Red-Vein-A7_19584	C	Aglaonema-costatum-MN046881_19807	T	C<->T	3472,0	1158	GAA<->AAA	E<->K	nonsyn	rpoC2	19302	23423	-	--
Aglaonema-modestum-A1_20035	C	Aglaonema-Red-Valentine-A3_20208	T	Aglaonema-Hong-Yan-A3-1_20208	T	Aglaonema-Hong-Jian-A3-2_20208	T	Aglaonema-Lady-Valentine-A4_20208	T	Aglaonema-Red-Vein-A7_19667	C	Aglaonema-costatum-MN046881_19890	C	C<->T	3389,1	1130	AGA<->AAA	R<->K	nonsyn	rpoC2	19302	23423	-	--
Aglaonema-modestum-A1_20049	T	Aglaonema-Red-Valentine-A3_20222	T	Aglaonema-Hong-Yan-A3-1_20222	T	Aglaonema-Hong-Jian-A3-2_20222	T	Aglaonema-Lady-Valentine-A4_20222	T	Aglaonema-Red-Vein-A7_19681	T	Aglaonema-costatum-MN046881_19904	G	T<->G	3375,2	1125	ATA<->ATC	I<->I	syn	rpoC2	19302	23423	-	--
Aglaonema-modestum-A1_20050	A	Aglaonema-Red-Valentine-A3_20223	A	Aglaonema-Hong-Yan-A3-1_20223	A	Aglaonema-Hong-Jian-A3-2_20223	A	Aglaonema-Lady-Valentine-A4_20223	A	Aglaonema-Red-Vein-A7_19682	A	Aglaonema-costatum-MN046881_19905	T	A<->T	3374,1	1125	ATA<->AAA	I<->K	nonsyn	rpoC2	19302	23423	-	--
Aglaonema-modestum-A1_20167	T	Aglaonema-Red-Valentine-A3_20340	A	Aglaonema-Hong-Yan-A3-1_20340	A	Aglaonema-Hong-Jian-A3-2_20340	A	Aglaonema-Lady-Valentine-A4_20340	A	Aglaonema-Red-Vein-A7_19799	A	Aglaonema-costatum-MN046881_20022	A	T<->A	3257,1	1086	GAT<->GTT	D<->V	nonsyn	rpoC2	19302	23423	-	--
Aglaonema-modestum-A1_20282	G	Aglaonema-Red-Valentine-A3_20455	G	Aglaonema-Hong-Yan-A3-1_20455	G	Aglaonema-Hong-Jian-A3-2_20455	G	Aglaonema-Lady-Valentine-A4_20455	G	Aglaonema-Red-Vein-A7_19914	A	Aglaonema-costatum-MN046881_20137	G	G<->A	3142,0	1048	CAC<->TAC	H<->Y	nonsyn	rpoC2	19302	23423	-	--
Aglaonema-modestum-A1_20313	A	Aglaonema-Red-Valentine-A3_20486	A	Aglaonema-Hong-Yan-A3-1_20486	A	Aglaonema-Hong-Jian-A3-2_20486	A	Aglaonema-Lady-Valentine-A4_20486	A	Aglaonema-Red-Vein-A7_19945	C	Aglaonema-costatum-MN046881_20168	A	A<->C	3111,2	1037	TTT<->TTG	F<->L	nonsyn	rpoC2	19302	23423	-	--
Aglaonema-modestum-A1_20628	G	Aglaonema-Red-Valentine-A3_20801	A	Aglaonema-Hong-Yan-A3-1_20801	A	Aglaonema-Hong-Jian-A3-2_20801	A	Aglaonema-Lady-Valentine-A4_20801	A	Aglaonema-Red-Vein-A7_20260	A	Aglaonema-costatum-MN046881_20483	A	G<->A	2796,2	932	TCC<->TCT	S<->S	syn	rpoC2	19302	23423	-	--
Aglaonema-modestum-A1_20682	G	Aglaonema-Red-Valentine-A3_20855	G	Aglaonema-Hong-Yan-A3-1_20855	G	Aglaonema-Hong-Jian-A3-2_20855	G	Aglaonema-Lady-Valentine-A4_20855	G	Aglaonema-Red-Vein-A7_20314	C	Aglaonema-costatum-MN046881_20537	G	G<->C	2742,2	914	ACC<->ACG	T<->T	syn	rpoC2	19302	23423	-	--
Aglaonema-modestum-A1_20701	G	Aglaonema-Red-Valentine-A3_20874	A	Aglaonema-Hong-Yan-A3-1_20874	A	Aglaonema-Hong-Jian-A3-2_20874	A	Aglaonema-Lady-Valentine-A4_20874	A	Aglaonema-Red-Vein-A7_20333	A	Aglaonema-costatum-MN046881_20556	G	G<->A	2723,1	908	GCA<->GTA	A<->V	nonsyn	rpoC2	19302	23423	-	--
Aglaonema-modestum-A1_20759	C	Aglaonema-Red-Valentine-A3_20932	C	Aglaonema-Hong-Yan-A3-1_20932	C	Aglaonema-Hong-Jian-A3-2_20932	C	Aglaonema-Lady-Valentine-A4_20932	C	Aglaonema-Red-Vein-A7_20391	C	Aglaonema-costatum-MN046881_20614	T	C<->T	2665,0	889	GGA<->AGA	G<->R	nonsyn	rpoC2	19302	23423	-	--
Aglaonema-modestum-A1_2076	G	Aglaonema-Red-Valentine-A3_2107	A	Aglaonema-Hong-Yan-A3-1_2107	A	Aglaonema-Hong-Jian-A3-2_2107	A	Aglaonema-Lady-Valentine-A4_2107	A	Aglaonema-Red-Vein-A7_2195	A	Aglaonema-costatum-MN046881_2081	A	G<->A	--	--	--	--	--	intergenic	--	--	--	--
Aglaonema-modestum-A1_21002	T	Aglaonema-Red-Valentine-A3_21175	C	Aglaonema-Hong-Yan-A3-1_21175	C	Aglaonema-Hong-Jian-A3-2_21175	C	Aglaonema-Lady-Valentine-A4_21175	C	Aglaonema-Red-Vein-A7_20634	C	Aglaonema-costatum-MN046881_20857	C	T<->C	2422,0	808	ATT<->GTT	I<->V	nonsyn	rpoC2	19302	23423	-	--
Aglaonema-modestum-A1_21025	T	Aglaonema-Red-Valentine-A3_21198	T	Aglaonema-Hong-Yan-A3-1_21198	T	Aglaonema-Hong-Jian-A3-2_21198	T	Aglaonema-Lady-Valentine-A4_21198	T	Aglaonema-Red-Vein-A7_20657	T	Aglaonema-costatum-MN046881_20880	C	T<->C	2399,1	800	GAA<->GGA	E<->G	nonsyn	rpoC2	19302	23423	-	--
Aglaonema-modestum-A1_21256	G	Aglaonema-Red-Valentine-A3_21429	A	Aglaonema-Hong-Yan-A3-1_21429	A	Aglaonema-Hong-Jian-A3-2_21429	A	Aglaonema-Lady-Valentine-A4_21429	A	Aglaonema-Red-Vein-A7_20888	A	Aglaonema-costatum-MN046881_21111	A	G<->A	2168,1	723	ACC<->ATC	T<->I	nonsyn	rpoC2	19302	23423	-	--
Aglaonema-modestum-A1_21768	C	Aglaonema-Red-Valentine-A3_21941	A	Aglaonema-Hong-Yan-A3-1_21941	A	Aglaonema-Hong-Jian-A3-2_21941	A	Aglaonema-Lady-Valentine-A4_21941	A	Aglaonema-Red-Vein-A7_21400	C	Aglaonema-costatum-MN046881_21623	C	C<->A	1656,2	552	TGG<->TGT	W<->C	nonsyn	rpoC2	19302	23423	-	--
Aglaonema-modestum-A1_2177	G	Aglaonema-Red-Valentine-A3_2208	C	Aglaonema-Hong-Yan-A3-1_2208	C	Aglaonema-Hong-Jian-A3-2_2208	C	Aglaonema-Lady-Valentine-A4_2208	C	Aglaonema-Red-Vein-A7_2296	C	Aglaonema-costatum-MN046881_2182	C	G<->C	--	--	--	--	--	intergenic	--	--	--	--
Aglaonema-modestum-A1_21786	G	Aglaonema-Red-Valentine-A3_21959	G	Aglaonema-Hong-Yan-A3-1_21959	G	Aglaonema-Hong-Jian-A3-2_21959	G	Aglaonema-Lady-Valentine-A4_21959	G	Aglaonema-Red-Vein-A7_21418	G	Aglaonema-costatum-MN046881_21641	A	G<->A	1638,2	546	AGC<->AGT	S<->S	syn	rpoC2	19302	23423	-	--
Aglaonema-modestum-A1_21787	C	Aglaonema-Red-Valentine-A3_21960	T	Aglaonema-Hong-Yan-A3-1_21960	T	Aglaonema-Hong-Jian-A3-2_21960	T	Aglaonema-Lady-Valentine-A4_21960	T	Aglaonema-Red-Vein-A7_21419	T	Aglaonema-costatum-MN046881_21642	C	C<->T	1637,1	546	AGC<->AAC	S<->N	nonsyn	rpoC2	19302	23423	-	--
Aglaonema-modestum-A1_21802	G	Aglaonema-Red-Valentine-A3_21975	G	Aglaonema-Hong-Yan-A3-1_21975	G	Aglaonema-Hong-Jian-A3-2_21975	G	Aglaonema-Lady-Valentine-A4_21975	G	Aglaonema-Red-Vein-A7_21434	G	Aglaonema-costatum-MN046881_21657	A	G<->A	1622,1	541	ACA<->ATA	T<->I	nonsyn	rpoC2	19302	23423	-	--
Aglaonema-modestum-A1_21826	C	Aglaonema-Red-Valentine-A3_21999	T	Aglaonema-Hong-Yan-A3-1_21999	T	Aglaonema-Hong-Jian-A3-2_21999	T	Aglaonema-Lady-Valentine-A4_21999	T	Aglaonema-Red-Vein-A7_21458	T	Aglaonema-costatum-MN046881_21681	C	C<->T	1598,1	533	AGG<->AAG	R<->K	nonsyn	rpoC2	19302	23423	-	--
Aglaonema-modestum-A1_21870	C	Aglaonema-Red-Valentine-A3_22043	T	Aglaonema-Hong-Yan-A3-1_22043	T	Aglaonema-Hong-Jian-A3-2_22043	T	Aglaonema-Lady-Valentine-A4_22043	T	Aglaonema-Red-Vein-A7_21502	T	Aglaonema-costatum-MN046881_21725	T	C<->T	1554,2	518	CCG<->CCA	P<->P	syn	rpoC2	19302	23423	-	--
Aglaonema-modestum-A1_21912	C	Aglaonema-Red-Valentine-A3_22085	G	Aglaonema-Hong-Yan-A3-1_22085	G	Aglaonema-Hong-Jian-A3-2_22085	G	Aglaonema-Lady-Valentine-A4_22085	G	Aglaonema-Red-Vein-A7_21544	G	Aglaonema-costatum-MN046881_21767	G	C<->G	1512,2	504	CTG<->CTC	L<->L	syn	rpoC2	19302	23423	-	--
Aglaonema-modestum-A1_22083	T	Aglaonema-Red-Valentine-A3_22256	C	Aglaonema-Hong-Yan-A3-1_22256	C	Aglaonema-Hong-Jian-A3-2_22256	C	Aglaonema-Lady-Valentine-A4_22256	C	Aglaonema-Red-Vein-A7_21715	C	Aglaonema-costatum-MN046881_21938	C	T<->C	1341,2	447	ATA<->ATG	I<->M	nonsyn	rpoC2	19302	23423	-	--
Aglaonema-modestum-A1_22149	T	Aglaonema-Red-Valentine-A3_22322	T	Aglaonema-Hong-Yan-A3-1_22322	T	Aglaonema-Hong-Jian-A3-2_22322	T	Aglaonema-Lady-Valentine-A4_22322	T	Aglaonema-Red-Vein-A7_21781	T	Aglaonema-costatum-MN046881_22004	G	T<->G	1275,2	425	GGA<->GGC	G<->G	syn	rpoC2	19302	23423	-	--
Aglaonema-modestum-A1_22184	C	Aglaonema-Red-Valentine-A3_22357	T	Aglaonema-Hong-Yan-A3-1_22357	T	Aglaonema-Hong-Jian-A3-2_22357	T	Aglaonema-Lady-Valentine-A4_22357	T	Aglaonema-Red-Vein-A7_21816	T	Aglaonema-costatum-MN046881_22039	T	C<->T	1240,0	414	GAA<->AAA	E<->K	nonsyn	rpoC2	19302	23423	-	--
Aglaonema-modestum-A1_22212	A	Aglaonema-Red-Valentine-A3_22385	A	Aglaonema-Hong-Yan-A3-1_22385	A	Aglaonema-Hong-Jian-A3-2_22385	A	Aglaonema-Lady-Valentine-A4_22385	A	Aglaonema-Red-Vein-A7_21844	T	Aglaonema-costatum-MN046881_22067	A	A<->T	1212,2	404	TTT<->TTA	F<->L	nonsyn	rpoC2	19302	23423	-	--
Aglaonema-modestum-A1_22221	G	Aglaonema-Red-Valentine-A3_22394	G	Aglaonema-Hong-Yan-A3-1_22394	G	Aglaonema-Hong-Jian-A3-2_22394	G	Aglaonema-Lady-Valentine-A4_22394	G	Aglaonema-Red-Vein-A7_21853	T	Aglaonema-costatum-MN046881_22076	G	G<->T	1203,2	401	CCC<->CCA	P<->P	syn	rpoC2	19302	23423	-	--
Aglaonema-modestum-A1_22364	G	Aglaonema-Red-Valentine-A3_22537	G	Aglaonema-Hong-Yan-A3-1_22537	G	Aglaonema-Hong-Jian-A3-2_22537	G	Aglaonema-Lady-Valentine-A4_22537	G	Aglaonema-Red-Vein-A7_21996	G	Aglaonema-costatum-MN046881_22219	A	G<->A	1060,0	354	CCC<->TCC	P<->S	nonsyn	rpoC2	19302	23423	-	--
Aglaonema-modestum-A1_22611	G	Aglaonema-Red-Valentine-A3_22784	A	Aglaonema-Hong-Yan-A3-1_22784	A	Aglaonema-Hong-Jian-A3-2_22784	A	Aglaonema-Lady-Valentine-A4_22784	A	Aglaonema-Red-Vein-A7_22243	G	Aglaonema-costatum-MN046881_22466	G	G<->A	813,2	271	GTC<->GTT	V<->V	syn	rpoC2	19302	23423	-	--
Aglaonema-modestum-A1_22720	A	Aglaonema-Red-Valentine-A3_22893	G	Aglaonema-Hong-Yan-A3-1_22893	G	Aglaonema-Hong-Jian-A3-2_22893	G	Aglaonema-Lady-Valentine-A4_22893	G	Aglaonema-Red-Vein-A7_22352	G	Aglaonema-costatum-MN046881_22575	G	A<->G	704,1	235	ATG<->ACG	M<->T	nonsyn	rpoC2	19302	23423	-	--
Aglaonema-modestum-A1_228	A	Aglaonema-Red-Valentine-A3_256	A	Aglaonema-Hong-Yan-A3-1_256	A	Aglaonema-Hong-Jian-A3-2_256	A	Aglaonema-Lady-Valentine-A4_256	A	Aglaonema-Red-Vein-A7_273	T	Aglaonema-costatum-MN046881_235	A	A<->T	--	--	--	--	--	intergenic	--	--	--	--
Aglaonema-modestum-A1_231	T	Aglaonema-Red-Valentine-A3_260	T	Aglaonema-Hong-Yan-A3-1_260	T	Aglaonema-Hong-Jian-A3-2_260	T	Aglaonema-Lady-Valentine-A4_260	T	Aglaonema-Red-Vein-A7_276	A	Aglaonema-costatum-MN046881_237	T	T<->A	--	--	--	--	--	intergenic	--	--	--	--
Aglaonema-modestum-A1_23147	C	Aglaonema-Red-Valentine-A3_23320	C	Aglaonema-Hong-Yan-A3-1_23320	C	Aglaonema-Hong-Jian-A3-2_23320	C	Aglaonema-Lady-Valentine-A4_23320	C	Aglaonema-Red-Vein-A7_22779	C	Aglaonema-costatum-MN046881_23002	T	C<->T	277,0	93	GCG<->ACG	A<->T	nonsyn	rpoC2	19302	23423	-	--
Aglaonema-modestum-A1_2326	G	Aglaonema-Red-Valentine-A3_2339	G	Aglaonema-Hong-Yan-A3-1_2339	G	Aglaonema-Hong-Jian-A3-2_2339	G	Aglaonema-Lady-Valentine-A4_2339	G	Aglaonema-Red-Vein-A7_2427	G	Aglaonema-costatum-MN046881_2313	A	G<->A	1412,1	471	ACG<->ATG	T<->M	nonsyn	matK	2184	3737	-	--
Aglaonema-modestum-A1_234	T	Aglaonema-Red-Valentine-A3_264	T	Aglaonema-Hong-Yan-A3-1_264	T	Aglaonema-Hong-Jian-A3-2_264	T	Aglaonema-Lady-Valentine-A4_264	T	Aglaonema-Red-Vein-A7_280	A	Aglaonema-costatum-MN046881_240	T	T<->A	--	--	--	--	--	intergenic	--	--	--	--
Aglaonema-modestum-A1_23521	G	Aglaonema-Red-Valentine-A3_23694	A	Aglaonema-Hong-Yan-A3-1_23694	A	Aglaonema-Hong-Jian-A3-2_23694	A	Aglaonema-Lady-Valentine-A4_23694	A	Aglaonema-Red-Vein-A7_23153	G	Aglaonema-costatum-MN046881_23376	G	G<->A	--	--	--	--	--	intergenic	--	--	--	--
Aglaonema-modestum-A1_23585	A	Aglaonema-Red-Valentine-A3_23758	G	Aglaonema-Hong-Yan-A3-1_23758	G	Aglaonema-Hong-Jian-A3-2_23758	G	Aglaonema-Lady-Valentine-A4_23758	G	Aglaonema-Red-Vein-A7_23217	G	Aglaonema-costatum-MN046881_23440	G	A<->G	--	--	--	--	--	intergenic	--	--	--	--
Aglaonema-modestum-A1_236	A	Aglaonema-Red-Valentine-A3_266	T	Aglaonema-Hong-Yan-A3-1_266	T	Aglaonema-Hong-Jian-A3-2_266	T	Aglaonema-Lady-Valentine-A4_266	T	Aglaonema-Red-Vein-A7_282	A	Aglaonema-costatum-MN046881_242	A	A<->T	--	--	--	--	--	intergenic	--	--	--	--
Aglaonema-modestum-A1_23671	T	Aglaonema-Red-Valentine-A3_23844	G	Aglaonema-Hong-Yan-A3-1_23844	G	Aglaonema-Hong-Jian-A3-2_23844	G	Aglaonema-Lady-Valentine-A4_23844	G	Aglaonema-Red-Vein-A7_23303	T	Aglaonema-costatum-MN046881_23526	T	T<->G	--	--	--	--	--	intergenic	--	--	--	--
Aglaonema-modestum-A1_23859	G	Aglaonema-Red-Valentine-A3_24032	A	Aglaonema-Hong-Yan-A3-1_24032	A	Aglaonema-Hong-Jian-A3-2_24032	A	Aglaonema-Lady-Valentine-A4_24032	A	Aglaonema-Red-Vein-A7_23491	A	Aglaonema-costatum-MN046881_23714	G	G<->A	--	--	--	--	--	intergenic	--	--	--	--
Aglaonema-modestum-A1_23938	T	Aglaonema-Red-Valentine-A3_24111	T	Aglaonema-Hong-Yan-A3-1_24111	T	Aglaonema-Hong-Jian-A3-2_24111	T	Aglaonema-Lady-Valentine-A4_24111	T	Aglaonema-Red-Vein-A7_23570	G	Aglaonema-costatum-MN046881_23793	T	T<->G	--	--	--	--	--	intergenic	--	--	--	--
Aglaonema-modestum-A1_240	C	Aglaonema-Red-Valentine-A3_270	T	Aglaonema-Hong-Yan-A3-1_270	T	Aglaonema-Hong-Jian-A3-2_270	T	Aglaonema-Lady-Valentine-A4_270	T	Aglaonema-Red-Vein-A7_286	C	Aglaonema-costatum-MN046881_246	C	C<->T	--	--	--	--	--	intergenic	--	--	--	--
Aglaonema-modestum-A1_241	A	Aglaonema-Red-Valentine-A3_271	T	Aglaonema-Hong-Yan-A3-1_271	T	Aglaonema-Hong-Jian-A3-2_271	T	Aglaonema-Lady-Valentine-A4_271	T	Aglaonema-Red-Vein-A7_287	A	Aglaonema-costatum-MN046881_247	A	A<->T	--	--	--	--	--	intergenic	--	--	--	--
Aglaonema-modestum-A1_24113	C	Aglaonema-Red-Valentine-A3_24286	T	Aglaonema-Hong-Yan-A3-1_24286	T	Aglaonema-Hong-Jian-A3-2_24286	T	Aglaonema-Lady-Valentine-A4_24286	T	Aglaonema-Red-Vein-A7_23745	T	Aglaonema-costatum-MN046881_23968	T	C<->T	--	--	--	--	--	intergenic	--	--	--	--
Aglaonema-modestum-A1_242	A	Aglaonema-Red-Valentine-A3_272	G	Aglaonema-Hong-Yan-A3-1_272	G	Aglaonema-Hong-Jian-A3-2_272	G	Aglaonema-Lady-Valentine-A4_272	G	Aglaonema-Red-Vein-A7_288	A	Aglaonema-costatum-MN046881_248	A	A<->G	--	--	--	--	--	intergenic	--	--	--	--
Aglaonema-modestum-A1_24219	T	Aglaonema-Red-Valentine-A3_24392	C	Aglaonema-Hong-Yan-A3-1_24392	C	Aglaonema-Hong-Jian-A3-2_24392	C	Aglaonema-Lady-Valentine-A4_24392	C	Aglaonema-Red-Vein-A7_23851	C	Aglaonema-costatum-MN046881_24074	C	T<->C	--	--	--	--	--	intergenic	--	--	--	--
Aglaonema-modestum-A1_24293	C	Aglaonema-Red-Valentine-A3_24466	T	Aglaonema-Hong-Yan-A3-1_24466	T	Aglaonema-Hong-Jian-A3-2_24466	T	Aglaonema-Lady-Valentine-A4_24466	T	Aglaonema-Red-Vein-A7_23925	T	Aglaonema-costatum-MN046881_24148	T	C<->T	--	--	--	--	--	intergenic	--	--	--	--
Aglaonema-modestum-A1_24349	T	Aglaonema-Red-Valentine-A3_24522	G	Aglaonema-Hong-Yan-A3-1_24522	G	Aglaonema-Hong-Jian-A3-2_24522	G	Aglaonema-Lady-Valentine-A4_24522	G	Aglaonema-Red-Vein-A7_23981	G	Aglaonema-costatum-MN046881_24204	T	T<->G	--	--	--	--	--	intergenic	--	--	--	--
Aglaonema-modestum-A1_24494	C	Aglaonema-Red-Valentine-A3_24667	T	Aglaonema-Hong-Yan-A3-1_24667	T	Aglaonema-Hong-Jian-A3-2_24667	T	Aglaonema-Lady-Valentine-A4_24667	T	Aglaonema-Red-Vein-A7_24126	C	Aglaonema-costatum-MN046881_24349	C	C<->T	--	--	--	--	--	intergenic	--	--	--	--
Aglaonema-modestum-A1_24683	T	Aglaonema-Red-Valentine-A3_24856	C	Aglaonema-Hong-Yan-A3-1_24856	C	Aglaonema-Hong-Jian-A3-2_24856	C	Aglaonema-Lady-Valentine-A4_24856	C	Aglaonema-Red-Vein-A7_24315	C	Aglaonema-costatum-MN046881_24538	C	T<->C	--	--	--	--	--	intergenic	--	--	--	--
Aglaonema-modestum-A1_24808	A	Aglaonema-Red-Valentine-A3_24981	G	Aglaonema-Hong-Yan-A3-1_24981	G	Aglaonema-Hong-Jian-A3-2_24981	G	Aglaonema-Lady-Valentine-A4_24981	G	Aglaonema-Red-Vein-A7_24440	A	Aglaonema-costatum-MN046881_24663	A	A<->G	--	--	--	--	--	intergenic	--	--	--	--
Aglaonema-modestum-A1_2492	T	Aglaonema-Red-Valentine-A3_2505	C	Aglaonema-Hong-Yan-A3-1_2505	C	Aglaonema-Hong-Jian-A3-2_2505	C	Aglaonema-Lady-Valentine-A4_2505	C	Aglaonema-Red-Vein-A7_2593	C	Aglaonema-costatum-MN046881_2479	C	T<->C	1246,0	416	AGA<->GGA	R<->G	nonsyn	matK	2184	3737	-	--
Aglaonema-modestum-A1_24947	C	Aglaonema-Red-Valentine-A3_25120	C	Aglaonema-Hong-Yan-A3-1_25120	C	Aglaonema-Hong-Jian-A3-2_25120	C	Aglaonema-Lady-Valentine-A4_25120	C	Aglaonema-Red-Vein-A7_24579	T	Aglaonema-costatum-MN046881_24802	C	C<->T	--	--	--	--	--	intergenic	--	--	--	--
Aglaonema-modestum-A1_25112	G	Aglaonema-Red-Valentine-A3_25285	G	Aglaonema-Hong-Yan-A3-1_25285	G	Aglaonema-Hong-Jian-A3-2_25285	G	Aglaonema-Lady-Valentine-A4_25285	G	Aglaonema-Red-Vein-A7_24744	A	Aglaonema-costatum-MN046881_24967	G	G<->A	--	--	--	--	--	intergenic	--	--	--	--
Aglaonema-modestum-A1_25257	T	Aglaonema-Red-Valentine-A3_25430	C	Aglaonema-Hong-Yan-A3-1_25430	C	Aglaonema-Hong-Jian-A3-2_25430	C	Aglaonema-Lady-Valentine-A4_25430	C	Aglaonema-Red-Vein-A7_24889	C	Aglaonema-costatum-MN046881_25112	C	T<->C	--	--	--	--	--	intergenic	--	--	--	--
Aglaonema-modestum-A1_25336	C	Aglaonema-Red-Valentine-A3_25511	C	Aglaonema-Hong-Yan-A3-1_25511	C	Aglaonema-Hong-Jian-A3-2_25511	C	Aglaonema-Lady-Valentine-A4_25511	C	Aglaonema-Red-Vein-A7_24970	A	Aglaonema-costatum-MN046881_25194	A	C<->A	--	--	--	--	--	intergenic	--	--	--	--
Aglaonema-modestum-A1_25369	C	Aglaonema-Red-Valentine-A3_25544	C	Aglaonema-Hong-Yan-A3-1_25544	C	Aglaonema-Hong-Jian-A3-2_25544	C	Aglaonema-Lady-Valentine-A4_25544	C	Aglaonema-Red-Vein-A7_25003	C	Aglaonema-costatum-MN046881_25227	T	C<->T	--	--	--	--	--	intergenic	--	--	--	--
Aglaonema-modestum-A1_2538	A	Aglaonema-Red-Valentine-A3_2551	G	Aglaonema-Hong-Yan-A3-1_2551	G	Aglaonema-Hong-Jian-A3-2_2551	G	Aglaonema-Lady-Valentine-A4_2551	G	Aglaonema-Red-Vein-A7_2639	G	Aglaonema-costatum-MN046881_2525	G	A<->G	1200,2	400	GCT<->GCC	A<->A	syn	matK	2184	3737	-	--
Aglaonema-modestum-A1_25482	C	Aglaonema-Red-Valentine-A3_25657	C	Aglaonema-Hong-Yan-A3-1_25657	C	Aglaonema-Hong-Jian-A3-2_25657	C	Aglaonema-Lady-Valentine-A4_25657	C	Aglaonema-Red-Vein-A7_25116	A	Aglaonema-costatum-MN046881_25340	C	C<->A	--	--	--	--	--	intergenic	--	--	--	--
Aglaonema-modestum-A1_2550	C	Aglaonema-Red-Valentine-A3_2563	C	Aglaonema-Hong-Yan-A3-1_2563	C	Aglaonema-Hong-Jian-A3-2_2563	C	Aglaonema-Lady-Valentine-A4_2563	C	Aglaonema-Red-Vein-A7_2651	T	Aglaonema-costatum-MN046881_2537	C	C<->T	1188,2	396	AAG<->AAA	K<->K	syn	matK	2184	3737	-	--
Aglaonema-modestum-A1_25817	T	Aglaonema-Red-Valentine-A3_25992	G	Aglaonema-Hong-Yan-A3-1_25992	G	Aglaonema-Hong-Jian-A3-2_25992	G	Aglaonema-Lady-Valentine-A4_25992	G	Aglaonema-Red-Vein-A7_25451	G	Aglaonema-costatum-MN046881_25676	T	T<->G	--	--	--	--	--	intergenic	--	--	--	--
Aglaonema-modestum-A1_25899	T	Aglaonema-Red-Valentine-A3_26074	C	Aglaonema-Hong-Yan-A3-1_26074	C	Aglaonema-Hong-Jian-A3-2_26074	C	Aglaonema-Lady-Valentine-A4_26074	C	Aglaonema-Red-Vein-A7_25533	C	Aglaonema-costatum-MN046881_25758	C	T<->C	--	--	--	--	--	intergenic	--	--	--	--
Aglaonema-modestum-A1_25912	C	Aglaonema-Red-Valentine-A3_26087	T	Aglaonema-Hong-Yan-A3-1_26087	T	Aglaonema-Hong-Jian-A3-2_26087	T	Aglaonema-Lady-Valentine-A4_26087	T	Aglaonema-Red-Vein-A7_25546	T	Aglaonema-costatum-MN046881_25771	T	C<->T	--	--	--	--	--	intergenic	--	--	--	--
Aglaonema-modestum-A1_25957	A	Aglaonema-Red-Valentine-A3_26132	G	Aglaonema-Hong-Yan-A3-1_26132	G	Aglaonema-Hong-Jian-A3-2_26132	G	Aglaonema-Lady-Valentine-A4_26132	G	Aglaonema-Red-Vein-A7_25591	G	Aglaonema-costatum-MN046881_25816	G	A<->G	417,2	139	GGT<->GGC	G<->G	syn	rpoC1	25951	26373	-	--
Aglaonema-modestum-A1_25977	A	Aglaonema-Red-Valentine-A3_26152	G	Aglaonema-Hong-Yan-A3-1_26152	G	Aglaonema-Hong-Jian-A3-2_26152	G	Aglaonema-Lady-Valentine-A4_26152	G	Aglaonema-Red-Vein-A7_25611	G	Aglaonema-costatum-MN046881_25836	G	A<->G	397,0	133	TCA<->CCA	S<->P	nonsyn	rpoC1	25951	26373	-	--
Aglaonema-modestum-A1_260	A	Aglaonema-Red-Valentine-A3_296	A	Aglaonema-Hong-Yan-A3-1_296	A	Aglaonema-Hong-Jian-A3-2_296	A	Aglaonema-Lady-Valentine-A4_296	A	Aglaonema-Red-Vein-A7_339	A	Aglaonema-costatum-MN046881_267	T	A<->T	--	--	--	--	--	intergenic	--	--	--	--
Aglaonema-modestum-A1_261	T	Aglaonema-Red-Valentine-A3_297	T	Aglaonema-Hong-Yan-A3-1_297	T	Aglaonema-Hong-Jian-A3-2_297	T	Aglaonema-Lady-Valentine-A4_297	T	Aglaonema-Red-Vein-A7_340	T	Aglaonema-costatum-MN046881_268	G	T<->G	--	--	--	--	--	intergenic	--	--	--	--
Aglaonema-modestum-A1_263	A	Aglaonema-Red-Valentine-A3_299	T	Aglaonema-Hong-Yan-A3-1_299	T	Aglaonema-Hong-Jian-A3-2_299	T	Aglaonema-Lady-Valentine-A4_299	T	Aglaonema-Red-Vein-A7_346	A	Aglaonema-costatum-MN046881_270	A	A<->T	--	--	--	--	--	intergenic	--	--	--	--
Aglaonema-modestum-A1_26304	C	Aglaonema-Red-Valentine-A3_26479	C	Aglaonema-Hong-Yan-A3-1_26479	C	Aglaonema-Hong-Jian-A3-2_26479	C	Aglaonema-Lady-Valentine-A4_26479	C	Aglaonema-Red-Vein-A7_25938	T	Aglaonema-costatum-MN046881_26163	C	C<->T	70,0	24	GCT<->ACT	A<->T	nonsyn	rpoC1	25951	26373	-	--
Aglaonema-modestum-A1_264	A	Aglaonema-Red-Valentine-A3_300	A	Aglaonema-Hong-Yan-A3-1_300	A	Aglaonema-Hong-Jian-A3-2_300	A	Aglaonema-Lady-Valentine-A4_300	A	Aglaonema-Red-Vein-A7_348	A	Aglaonema-costatum-MN046881_271	T	A<->T	--	--	--	--	--	intergenic	--	--	--	--
Aglaonema-modestum-A1_266	A	Aglaonema-Red-Valentine-A3_302	A	Aglaonema-Hong-Yan-A3-1_302	A	Aglaonema-Hong-Jian-A3-2_302	A	Aglaonema-Lady-Valentine-A4_302	A	Aglaonema-Red-Vein-A7_350	A	Aglaonema-costatum-MN046881_273	T	A<->T	--	--	--	--	--	intergenic	--	--	--	--
Aglaonema-modestum-A1_26721	T	Aglaonema-Red-Valentine-A3_26896	T	Aglaonema-Hong-Yan-A3-1_26896	T	Aglaonema-Hong-Jian-A3-2_26896	T	Aglaonema-Lady-Valentine-A4_26896	T	Aglaonema-Red-Vein-A7_26355	C	Aglaonema-costatum-MN046881_26580	T	T<->C	2898,2	966	GGA<->GGG	G<->G	syn	rpoB	26400	29618	-	--
Aglaonema-modestum-A1_26814	C	Aglaonema-Red-Valentine-A3_26989	T	Aglaonema-Hong-Yan-A3-1_26989	T	Aglaonema-Hong-Jian-A3-2_26989	T	Aglaonema-Lady-Valentine-A4_26989	T	Aglaonema-Red-Vein-A7_26448	T	Aglaonema-costatum-MN046881_26673	T	C<->T	2805,2	935	GGG<->GGA	G<->G	syn	rpoB	26400	29618	-	--
Aglaonema-modestum-A1_271	T	Aglaonema-Red-Valentine-A3_307	A	Aglaonema-Hong-Yan-A3-1_307	A	Aglaonema-Hong-Jian-A3-2_307	A	Aglaonema-Lady-Valentine-A4_307	A	Aglaonema-Red-Vein-A7_355	T	Aglaonema-costatum-MN046881_278	T	T<->A	--	--	--	--	--	intergenic	--	--	--	--
Aglaonema-modestum-A1_27169	G	Aglaonema-Red-Valentine-A3_27344	T	Aglaonema-Hong-Yan-A3-1_27344	T	Aglaonema-Hong-Jian-A3-2_27344	T	Aglaonema-Lady-Valentine-A4_27344	T	Aglaonema-Red-Vein-A7_26803	T	Aglaonema-costatum-MN046881_27028	T	G<->T	2450,1	817	ACA<->AAA	T<->K	nonsyn	rpoB	26400	29618	-	--
Aglaonema-modestum-A1_272	G	Aglaonema-Red-Valentine-A3_308	A	Aglaonema-Hong-Yan-A3-1_308	A	Aglaonema-Hong-Jian-A3-2_308	A	Aglaonema-Lady-Valentine-A4_308	A	Aglaonema-Red-Vein-A7_356	G	Aglaonema-costatum-MN046881_279	G	G<->A	--	--	--	--	--	intergenic	--	--	--	--
Aglaonema-modestum-A1_27321	G	Aglaonema-Red-Valentine-A3_27496	A	Aglaonema-Hong-Yan-A3-1_27496	A	Aglaonema-Hong-Jian-A3-2_27496	A	Aglaonema-Lady-Valentine-A4_27496	A	Aglaonema-Red-Vein-A7_26955	G	Aglaonema-costatum-MN046881_27180	G	G<->A	2298,2	766	GGC<->GGT	G<->G	syn	rpoB	26400	29618	-	--
Aglaonema-modestum-A1_27517	T	Aglaonema-Red-Valentine-A3_27692	C	Aglaonema-Hong-Yan-A3-1_27692	C	Aglaonema-Hong-Jian-A3-2_27692	C	Aglaonema-Lady-Valentine-A4_27692	C	Aglaonema-Red-Vein-A7_27151	C	Aglaonema-costatum-MN046881_27376	C	T<->C	2102,1	701	AAT<->AGT	N<->S	nonsyn	rpoB	26400	29618	-	--
Aglaonema-modestum-A1_27621	A	Aglaonema-Red-Valentine-A3_27796	G	Aglaonema-Hong-Yan-A3-1_27796	G	Aglaonema-Hong-Jian-A3-2_27796	G	Aglaonema-Lady-Valentine-A4_27796	G	Aglaonema-Red-Vein-A7_27255	G	Aglaonema-costatum-MN046881_27480	G	A<->G	1998,2	666	GGT<->GGC	G<->G	syn	rpoB	26400	29618	-	--
Aglaonema-modestum-A1_27640	G	Aglaonema-Red-Valentine-A3_27815	G	Aglaonema-Hong-Yan-A3-1_27815	G	Aglaonema-Hong-Jian-A3-2_27815	G	Aglaonema-Lady-Valentine-A4_27815	G	Aglaonema-Red-Vein-A7_27274	G	Aglaonema-costatum-MN046881_27499	A	G<->A	1979,1	660	GCT<->GTT	A<->V	nonsyn	rpoB	26400	29618	-	--
Aglaonema-modestum-A1_2765	A	Aglaonema-Red-Valentine-A3_2778	G	Aglaonema-Hong-Yan-A3-1_2778	G	Aglaonema-Hong-Jian-A3-2_2778	G	Aglaonema-Lady-Valentine-A4_2778	G	Aglaonema-Red-Vein-A7_2866	G	Aglaonema-costatum-MN046881_2752	G	A<->G	973,0	325	TAC<->CAC	Y<->H	nonsyn	matK	2184	3737	-	--
Aglaonema-modestum-A1_27799	T	Aglaonema-Red-Valentine-A3_27974	T	Aglaonema-Hong-Yan-A3-1_27974	T	Aglaonema-Hong-Jian-A3-2_27974	T	Aglaonema-Lady-Valentine-A4_27974	T	Aglaonema-Red-Vein-A7_27433	T	Aglaonema-costatum-MN046881_27658	G	T<->G	1820,1	607	AAT<->ACT	N<->T	nonsyn	rpoB	26400	29618	-	--
Aglaonema-modestum-A1_278	A	Aglaonema-Red-Valentine-A3_313	G	Aglaonema-Hong-Yan-A3-1_313	G	Aglaonema-Hong-Jian-A3-2_313	G	Aglaonema-Lady-Valentine-A4_313	G	Aglaonema-Red-Vein-A7_371	A	Aglaonema-costatum-MN046881_288	A	A<->G	--	--	--	--	--	intergenic	--	--	--	--
Aglaonema-modestum-A1_27833	G	Aglaonema-Red-Valentine-A3_28008	G	Aglaonema-Hong-Yan-A3-1_28008	G	Aglaonema-Hong-Jian-A3-2_28008	G	Aglaonema-Lady-Valentine-A4_28008	G	Aglaonema-Red-Vein-A7_27467	T	Aglaonema-costatum-MN046881_27692	G	G<->T	1786,0	596	CAA<->AAA	Q<->K	nonsyn	rpoB	26400	29618	-	--
Aglaonema-modestum-A1_27875	T	Aglaonema-Red-Valentine-A3_28050	T	Aglaonema-Hong-Yan-A3-1_28050	T	Aglaonema-Hong-Jian-A3-2_28050	T	Aglaonema-Lady-Valentine-A4_28050	T	Aglaonema-Red-Vein-A7_27509	A	Aglaonema-costatum-MN046881_27734	T	T<->A	1744,0	582	ATA<->TTA	I<->L	nonsyn	rpoB	26400	29618	-	--
Aglaonema-modestum-A1_279	G	Aglaonema-Red-Valentine-A3_314	T	Aglaonema-Hong-Yan-A3-1_314	T	Aglaonema-Hong-Jian-A3-2_314	T	Aglaonema-Lady-Valentine-A4_314	T	Aglaonema-Red-Vein-A7_372	G	Aglaonema-costatum-MN046881_293	G	G<->T	--	--	--	--	--	intergenic	--	--	--	--
Aglaonema-modestum-A1_28097	G	Aglaonema-Red-Valentine-A3_28272	G	Aglaonema-Hong-Yan-A3-1_28272	G	Aglaonema-Hong-Jian-A3-2_28272	G	Aglaonema-Lady-Valentine-A4_28272	G	Aglaonema-Red-Vein-A7_27731	G	Aglaonema-costatum-MN046881_27956	A	G<->A	1522,0	508	CTG<->TTG	L<->L	syn	rpoB	26400	29618	-	--
Aglaonema-modestum-A1_28155	G	Aglaonema-Red-Valentine-A3_28330	G	Aglaonema-Hong-Yan-A3-1_28330	G	Aglaonema-Hong-Jian-A3-2_28330	G	Aglaonema-Lady-Valentine-A4_28330	G	Aglaonema-Red-Vein-A7_27789	A	Aglaonema-costatum-MN046881_28014	G	G<->A	1464,2	488	GCC<->GCT	A<->A	syn	rpoB	26400	29618	-	--
Aglaonema-modestum-A1_28272	A	Aglaonema-Red-Valentine-A3_28447	G	Aglaonema-Hong-Yan-A3-1_28447	G	Aglaonema-Hong-Jian-A3-2_28447	G	Aglaonema-Lady-Valentine-A4_28447	G	Aglaonema-Red-Vein-A7_27906	G	Aglaonema-costatum-MN046881_28131	G	A<->G	1347,2	449	TTT<->TTC	F<->F	syn	rpoB	26400	29618	-	--
Aglaonema-modestum-A1_28273	A	Aglaonema-Red-Valentine-A3_28448	G	Aglaonema-Hong-Yan-A3-1_28448	G	Aglaonema-Hong-Jian-A3-2_28448	G	Aglaonema-Lady-Valentine-A4_28448	G	Aglaonema-Red-Vein-A7_27907	G	Aglaonema-costatum-MN046881_28132	G	A<->G	1346,1	449	TTT<->TCT	F<->S	nonsyn	rpoB	26400	29618	-	--
Aglaonema-modestum-A1_28275	T	Aglaonema-Red-Valentine-A3_28450	T	Aglaonema-Hong-Yan-A3-1_28450	T	Aglaonema-Hong-Jian-A3-2_28450	T	Aglaonema-Lady-Valentine-A4_28450	T	Aglaonema-Red-Vein-A7_27909	C	Aglaonema-costatum-MN046881_28134	T	T<->C	1344,2	448	GGA<->GGG	G<->G	syn	rpoB	26400	29618	-	--
Aglaonema-modestum-A1_28503	G	Aglaonema-Red-Valentine-A3_28678	G	Aglaonema-Hong-Yan-A3-1_28678	G	Aglaonema-Hong-Jian-A3-2_28678	G	Aglaonema-Lady-Valentine-A4_28678	G	Aglaonema-Red-Vein-A7_28137	G	Aglaonema-costatum-MN046881_28362	A	G<->A	1116,2	372	CAC<->CAT	H<->H	syn	rpoB	26400	29618	-	--
Aglaonema-modestum-A1_2860	A	Aglaonema-Red-Valentine-A3_2873	G	Aglaonema-Hong-Yan-A3-1_2873	G	Aglaonema-Hong-Jian-A3-2_2873	G	Aglaonema-Lady-Valentine-A4_2873	G	Aglaonema-Red-Vein-A7_2961	G	Aglaonema-costatum-MN046881_2847	G	A<->G	878,1	293	TTA<->TCA	L<->S	nonsyn	matK	2184	3737	-	--
Aglaonema-modestum-A1_28644	G	Aglaonema-Red-Valentine-A3_28819	G	Aglaonema-Hong-Yan-A3-1_28819	G	Aglaonema-Hong-Jian-A3-2_28819	G	Aglaonema-Lady-Valentine-A4_28819	G	Aglaonema-Red-Vein-A7_28278	G	Aglaonema-costatum-MN046881_28503	A	G<->A	975,2	325	TTC<->TTT	F<->F	syn	rpoB	26400	29618	-	--
Aglaonema-modestum-A1_2871	T	Aglaonema-Red-Valentine-A3_2884	T	Aglaonema-Hong-Yan-A3-1_2884	T	Aglaonema-Hong-Jian-A3-2_2884	T	Aglaonema-Lady-Valentine-A4_2884	T	Aglaonema-Red-Vein-A7_2972	T	Aglaonema-costatum-MN046881_2858	G	T<->G	867,2	289	TCA<->TCC	S<->S	syn	matK	2184	3737	-	--
Aglaonema-modestum-A1_28840	T	Aglaonema-Red-Valentine-A3_29015	C	Aglaonema-Hong-Yan-A3-1_29015	C	Aglaonema-Hong-Jian-A3-2_29015	C	Aglaonema-Lady-Valentine-A4_29015	C	Aglaonema-Red-Vein-A7_28474	C	Aglaonema-costatum-MN046881_28699	C	T<->C	779,1	260	AAA<->AGA	K<->R	nonsyn	rpoB	26400	29618	-	--
Aglaonema-modestum-A1_28928	C	Aglaonema-Red-Valentine-A3_29103	C	Aglaonema-Hong-Yan-A3-1_29103	C	Aglaonema-Hong-Jian-A3-2_29103	C	Aglaonema-Lady-Valentine-A4_29103	C	Aglaonema-Red-Vein-A7_28562	C	Aglaonema-costatum-MN046881_28787	T	C<->T	691,0	231	GCT<->ACT	A<->T	nonsyn	rpoB	26400	29618	-	--
Aglaonema-modestum-A1_29291	G	Aglaonema-Red-Valentine-A3_29466	G	Aglaonema-Hong-Yan-A3-1_29466	G	Aglaonema-Hong-Jian-A3-2_29466	G	Aglaonema-Lady-Valentine-A4_29466	G	Aglaonema-Red-Vein-A7_28925	G	Aglaonema-costatum-MN046881_29150	A	G<->A	328,0	110	CTG<->TTG	L<->L	syn	rpoB	26400	29618	-	--
Aglaonema-modestum-A1_29333	C	Aglaonema-Red-Valentine-A3_29508	C	Aglaonema-Hong-Yan-A3-1_29508	C	Aglaonema-Hong-Jian-A3-2_29508	C	Aglaonema-Lady-Valentine-A4_29508	C	Aglaonema-Red-Vein-A7_28967	C	Aglaonema-costatum-MN046881_29192	T	C<->T	286,0	96	GAA<->AAA	E<->K	nonsyn	rpoB	26400	29618	-	--
Aglaonema-modestum-A1_29389	G	Aglaonema-Red-Valentine-A3_29564	G	Aglaonema-Hong-Yan-A3-1_29564	G	Aglaonema-Hong-Jian-A3-2_29564	G	Aglaonema-Lady-Valentine-A4_29564	G	Aglaonema-Red-Vein-A7_29023	G	Aglaonema-costatum-MN046881_29248	C	G<->C	230,1	77	TCT<->TGT	S<->C	nonsyn	rpoB	26400	29618	-	--
Aglaonema-modestum-A1_29622	A	Aglaonema-Red-Valentine-A3_29797	T	Aglaonema-Hong-Yan-A3-1_29797	T	Aglaonema-Hong-Jian-A3-2_29797	T	Aglaonema-Lady-Valentine-A4_29797	T	Aglaonema-Red-Vein-A7_29256	A	Aglaonema-costatum-MN046881_29481	A	A<->T	--	--	--	--	--	intergenic	--	--	--	--
Aglaonema-modestum-A1_29821	T	Aglaonema-Red-Valentine-A3_29996	C	Aglaonema-Hong-Yan-A3-1_29996	C	Aglaonema-Hong-Jian-A3-2_29996	C	Aglaonema-Lady-Valentine-A4_29996	C	Aglaonema-Red-Vein-A7_29455	C	Aglaonema-costatum-MN046881_29679	C	T<->C	--	--	--	--	--	intergenic	--	--	--	--
Aglaonema-modestum-A1_29823	C	Aglaonema-Red-Valentine-A3_29998	C	Aglaonema-Hong-Yan-A3-1_29998	C	Aglaonema-Hong-Jian-A3-2_29998	C	Aglaonema-Lady-Valentine-A4_29998	C	Aglaonema-Red-Vein-A7_29457	C	Aglaonema-costatum-MN046881_29681	T	C<->T	--	--	--	--	--	intergenic	--	--	--	--
Aglaonema-modestum-A1_29846	C	Aglaonema-Red-Valentine-A3_30021	C	Aglaonema-Hong-Yan-A3-1_30021	C	Aglaonema-Hong-Jian-A3-2_30021	C	Aglaonema-Lady-Valentine-A4_30021	C	Aglaonema-Red-Vein-A7_29480	T	Aglaonema-costatum-MN046881_29704	C	C<->T	--	--	--	--	--	intergenic	--	--	--	--
Aglaonema-modestum-A1_29854	A	Aglaonema-Red-Valentine-A3_30029	C	Aglaonema-Hong-Yan-A3-1_30029	C	Aglaonema-Hong-Jian-A3-2_30029	C	Aglaonema-Lady-Valentine-A4_30029	C	Aglaonema-Red-Vein-A7_29488	C	Aglaonema-costatum-MN046881_29712	A	A<->C	--	--	--	--	--	intergenic	--	--	--	--
Aglaonema-modestum-A1_29930	G	Aglaonema-Red-Valentine-A3_30105	G	Aglaonema-Hong-Yan-A3-1_30105	G	Aglaonema-Hong-Jian-A3-2_30105	G	Aglaonema-Lady-Valentine-A4_30105	G	Aglaonema-Red-Vein-A7_29564	G	Aglaonema-costatum-MN046881_29788	A	G<->A	--	--	--	--	--	intergenic	--	--	--	--
Aglaonema-modestum-A1_29999	G	Aglaonema-Red-Valentine-A3_30174	C	Aglaonema-Hong-Yan-A3-1_30174	C	Aglaonema-Hong-Jian-A3-2_30174	C	Aglaonema-Lady-Valentine-A4_30174	C	Aglaonema-Red-Vein-A7_29633	C	Aglaonema-costatum-MN046881_29852	G	G<->C	--	--	--	--	--	intergenic	--	--	--	--
Aglaonema-modestum-A1_3004	G	Aglaonema-Red-Valentine-A3_3017	A	Aglaonema-Hong-Yan-A3-1_3017	A	Aglaonema-Hong-Jian-A3-2_3017	A	Aglaonema-Lady-Valentine-A4_3017	A	Aglaonema-Red-Vein-A7_3105	G	Aglaonema-costatum-MN046881_2991	G	G<->A	734,1	245	CCC<->CTC	P<->L	nonsyn	matK	2184	3737	-	--
Aglaonema-modestum-A1_30126	A	Aglaonema-Red-Valentine-A3_30303	A	Aglaonema-Hong-Yan-A3-1_30303	A	Aglaonema-Hong-Jian-A3-2_30303	A	Aglaonema-Lady-Valentine-A4_30303	A	Aglaonema-Red-Vein-A7_29761	G	Aglaonema-costatum-MN046881_29979	A	A<->G	--	--	--	--	--	intergenic	--	--	--	--
Aglaonema-modestum-A1_30174	G	Aglaonema-Red-Valentine-A3_30351	A	Aglaonema-Hong-Yan-A3-1_30351	A	Aglaonema-Hong-Jian-A3-2_30351	A	Aglaonema-Lady-Valentine-A4_30351	A	Aglaonema-Red-Vein-A7_29809	G	Aglaonema-costatum-MN046881_30027	G	G<->A	--	--	--	--	--	intergenic	--	--	--	--
Aglaonema-modestum-A1_30215	C	Aglaonema-Red-Valentine-A3_30392	T	Aglaonema-Hong-Yan-A3-1_30392	T	Aglaonema-Hong-Jian-A3-2_30392	T	Aglaonema-Lady-Valentine-A4_30392	T	Aglaonema-Red-Vein-A7_29850	T	Aglaonema-costatum-MN046881_30068	C	C<->T	--	--	--	--	--	intergenic	--	--	--	--
Aglaonema-modestum-A1_30312	A	Aglaonema-Red-Valentine-A3_30489	A	Aglaonema-Hong-Yan-A3-1_30489	A	Aglaonema-Hong-Jian-A3-2_30489	A	Aglaonema-Lady-Valentine-A4_30489	A	Aglaonema-Red-Vein-A7_29947	T	Aglaonema-costatum-MN046881_30165	A	A<->T	--	--	--	--	--	intergenic	--	--	--	--
Aglaonema-modestum-A1_30325	T	Aglaonema-Red-Valentine-A3_30502	T	Aglaonema-Hong-Yan-A3-1_30502	T	Aglaonema-Hong-Jian-A3-2_30502	T	Aglaonema-Lady-Valentine-A4_30502	T	Aglaonema-Red-Vein-A7_29960	T	Aglaonema-costatum-MN046881_30178	C	T<->C	--	--	--	--	--	intergenic	--	--	--	--
Aglaonema-modestum-A1_30489	T	Aglaonema-Red-Valentine-A3_30664	T	Aglaonema-Hong-Yan-A3-1_30664	T	Aglaonema-Hong-Jian-A3-2_30664	T	Aglaonema-Lady-Valentine-A4_30664	T	Aglaonema-Red-Vein-A7_30133	T	Aglaonema-costatum-MN046881_30337	G	T<->G	--	--	--	--	--	intergenic	--	--	--	--
Aglaonema-modestum-A1_30518	A	Aglaonema-Red-Valentine-A3_30672	A	Aglaonema-Hong-Yan-A3-1_30672	A	Aglaonema-Hong-Jian-A3-2_30672	A	Aglaonema-Lady-Valentine-A4_30672	A	Aglaonema-Red-Vein-A7_30164	T	Aglaonema-costatum-MN046881_30355	A	A<->T	--	--	--	--	--	intergenic	--	--	--	--
Aglaonema-modestum-A1_30534	A	Aglaonema-Red-Valentine-A3_30681	A	Aglaonema-Hong-Yan-A3-1_30681	A	Aglaonema-Hong-Jian-A3-2_30681	A	Aglaonema-Lady-Valentine-A4_30681	A	Aglaonema-Red-Vein-A7_30182	T	Aglaonema-costatum-MN046881_30365	A	A<->T	--	--	--	--	--	intergenic	--	--	--	--
Aglaonema-modestum-A1_30549	A	Aglaonema-Red-Valentine-A3_30684	A	Aglaonema-Hong-Yan-A3-1_30684	A	Aglaonema-Hong-Jian-A3-2_30684	A	Aglaonema-Lady-Valentine-A4_30684	A	Aglaonema-Red-Vein-A7_30196	A	Aglaonema-costatum-MN046881_30380	T	A<->T	--	--	--	--	--	intergenic	--	--	--	--
Aglaonema-modestum-A1_30577	T	Aglaonema-Red-Valentine-A3_30696	T	Aglaonema-Hong-Yan-A3-1_30696	T	Aglaonema-Hong-Jian-A3-2_30696	T	Aglaonema-Lady-Valentine-A4_30696	T	Aglaonema-Red-Vein-A7_30221	A	Aglaonema-costatum-MN046881_30403	T	T<->A	--	--	--	--	--	intergenic	--	--	--	--
Aglaonema-modestum-A1_30590	T	Aglaonema-Red-Valentine-A3_30704	T	Aglaonema-Hong-Yan-A3-1_30704	T	Aglaonema-Hong-Jian-A3-2_30704	T	Aglaonema-Lady-Valentine-A4_30704	T	Aglaonema-Red-Vein-A7_30233	T	Aglaonema-costatum-MN046881_30415	A	T<->A	--	--	--	--	--	intergenic	--	--	--	--
Aglaonema-modestum-A1_30605	T	Aglaonema-Red-Valentine-A3_30709	T	Aglaonema-Hong-Yan-A3-1_30709	T	Aglaonema-Hong-Jian-A3-2_30709	T	Aglaonema-Lady-Valentine-A4_30709	T	Aglaonema-Red-Vein-A7_30248	A	Aglaonema-costatum-MN046881_30424	T	T<->A	--	--	--	--	--	intergenic	--	--	--	--
Aglaonema-modestum-A1_3061	G	Aglaonema-Red-Valentine-A3_3074	A	Aglaonema-Hong-Yan-A3-1_3074	A	Aglaonema-Hong-Jian-A3-2_3074	A	Aglaonema-Lady-Valentine-A4_3074	A	Aglaonema-Red-Vein-A7_3162	A	Aglaonema-costatum-MN046881_3048	A	G<->A	677,1	226	TCT<->TTT	S<->F	nonsyn	matK	2184	3737	-	--
Aglaonema-modestum-A1_30610	T	Aglaonema-Red-Valentine-A3_30714	C	Aglaonema-Hong-Yan-A3-1_30714	C	Aglaonema-Hong-Jian-A3-2_30714	C	Aglaonema-Lady-Valentine-A4_30714	C	Aglaonema-Red-Vein-A7_30253	T	Aglaonema-costatum-MN046881_30429	C	T<->C	--	--	--	--	--	intergenic	--	--	--	--
Aglaonema-modestum-A1_30625	T	Aglaonema-Red-Valentine-A3_30729	C	Aglaonema-Hong-Yan-A3-1_30729	C	Aglaonema-Hong-Jian-A3-2_30729	C	Aglaonema-Lady-Valentine-A4_30729	C	Aglaonema-Red-Vein-A7_30390	C	Aglaonema-costatum-MN046881_30444	C	T<->C	--	--	--	--	--	intergenic	--	--	--	--
Aglaonema-modestum-A1_30687	C	Aglaonema-Red-Valentine-A3_30792	T	Aglaonema-Hong-Yan-A3-1_30792	T	Aglaonema-Hong-Jian-A3-2_30792	T	Aglaonema-Lady-Valentine-A4_30792	T	Aglaonema-Red-Vein-A7_30452	T	Aglaonema-costatum-MN046881_30504	T	C<->T	--	--	--	--	--	intergenic	--	--	--	--
Aglaonema-modestum-A1_30726	C	Aglaonema-Red-Valentine-A3_30831	T	Aglaonema-Hong-Yan-A3-1_30831	T	Aglaonema-Hong-Jian-A3-2_30831	T	Aglaonema-Lady-Valentine-A4_30831	T	Aglaonema-Red-Vein-A7_30491	C	Aglaonema-costatum-MN046881_30543	C	C<->T	--	--	--	--	--	intergenic	--	--	--	--
Aglaonema-modestum-A1_30857	C	Aglaonema-Red-Valentine-A3_30962	T	Aglaonema-Hong-Yan-A3-1_30962	T	Aglaonema-Hong-Jian-A3-2_30962	T	Aglaonema-Lady-Valentine-A4_30962	T	Aglaonema-Red-Vein-A7_30627	T	Aglaonema-costatum-MN046881_30674	T	C<->T	--	--	--	--	--	intergenic	--	--	--	--
Aglaonema-modestum-A1_30864	G	Aglaonema-Red-Valentine-A3_30969	A	Aglaonema-Hong-Yan-A3-1_30969	A	Aglaonema-Hong-Jian-A3-2_30969	A	Aglaonema-Lady-Valentine-A4_30969	A	Aglaonema-Red-Vein-A7_30634	A	Aglaonema-costatum-MN046881_30681	A	G<->A	--	--	--	--	--	intergenic	--	--	--	--
Aglaonema-modestum-A1_30907	A	Aglaonema-Red-Valentine-A3_31012	G	Aglaonema-Hong-Yan-A3-1_31012	G	Aglaonema-Hong-Jian-A3-2_31012	G	Aglaonema-Lady-Valentine-A4_31012	G	Aglaonema-Red-Vein-A7_30677	G	Aglaonema-costatum-MN046881_30724	G	A<->G	--	--	--	--	--	intergenic	--	--	--	--
Aglaonema-modestum-A1_30978	A	Aglaonema-Red-Valentine-A3_31083	A	Aglaonema-Hong-Yan-A3-1_31083	A	Aglaonema-Hong-Jian-A3-2_31083	A	Aglaonema-Lady-Valentine-A4_31083	A	Aglaonema-Red-Vein-A7_30748	C	Aglaonema-costatum-MN046881_30795	C	A<->C	--	--	--	--	--	intergenic	--	--	--	--
Aglaonema-modestum-A1_30979	A	Aglaonema-Red-Valentine-A3_31084	A	Aglaonema-Hong-Yan-A3-1_31084	A	Aglaonema-Hong-Jian-A3-2_31084	A	Aglaonema-Lady-Valentine-A4_31084	A	Aglaonema-Red-Vein-A7_30749	C	Aglaonema-costatum-MN046881_30796	A	A<->C	--	--	--	--	--	intergenic	--	--	--	--
Aglaonema-modestum-A1_31370	A	Aglaonema-Red-Valentine-A3_31480	G	Aglaonema-Hong-Yan-A3-1_31480	G	Aglaonema-Hong-Jian-A3-2_31480	G	Aglaonema-Lady-Valentine-A4_31480	G	Aglaonema-Red-Vein-A7_31150	A	Aglaonema-costatum-MN046881_31203	A	A<->G	--	--	--	--	--	intergenic	--	--	--	--
Aglaonema-modestum-A1_31414	C	Aglaonema-Red-Valentine-A3_31524	A	Aglaonema-Hong-Yan-A3-1_31524	A	Aglaonema-Hong-Jian-A3-2_31524	A	Aglaonema-Lady-Valentine-A4_31524	A	Aglaonema-Red-Vein-A7_31194	C	Aglaonema-costatum-MN046881_31247	C	C<->A	--	--	--	--	--	intergenic	--	--	--	--
Aglaonema-modestum-A1_31453	A	Aglaonema-Red-Valentine-A3_31563	G	Aglaonema-Hong-Yan-A3-1_31563	G	Aglaonema-Hong-Jian-A3-2_31563	G	Aglaonema-Lady-Valentine-A4_31563	G	Aglaonema-Red-Vein-A7_31233	G	Aglaonema-costatum-MN046881_31286	G	A<->G	--	--	--	--	--	intergenic	--	--	--	--
Aglaonema-modestum-A1_31478	T	Aglaonema-Red-Valentine-A3_31588	C	Aglaonema-Hong-Yan-A3-1_31588	C	Aglaonema-Hong-Jian-A3-2_31588	C	Aglaonema-Lady-Valentine-A4_31588	C	Aglaonema-Red-Vein-A7_31258	C	Aglaonema-costatum-MN046881_31311	C	T<->C	--	--	--	--	--	intergenic	--	--	--	--
Aglaonema-modestum-A1_31515	G	Aglaonema-Red-Valentine-A3_31625	G	Aglaonema-Hong-Yan-A3-1_31625	G	Aglaonema-Hong-Jian-A3-2_31625	G	Aglaonema-Lady-Valentine-A4_31625	G	Aglaonema-Red-Vein-A7_31295	G	Aglaonema-costatum-MN046881_31348	A	G<->A	--	--	--	--	--	intergenic	--	--	--	--
Aglaonema-modestum-A1_31773	C	Aglaonema-Red-Valentine-A3_31917	C	Aglaonema-Hong-Yan-A3-1_31917	C	Aglaonema-Hong-Jian-A3-2_31917	C	Aglaonema-Lady-Valentine-A4_31917	C	Aglaonema-Red-Vein-A7_31560	C	Aglaonema-costatum-MN046881_31606	T	C<->T	--	--	--	--	--	intergenic	--	--	--	--
Aglaonema-modestum-A1_31774	T	Aglaonema-Red-Valentine-A3_31918	C	Aglaonema-Hong-Yan-A3-1_31918	C	Aglaonema-Hong-Jian-A3-2_31918	C	Aglaonema-Lady-Valentine-A4_31918	C	Aglaonema-Red-Vein-A7_31561	T	Aglaonema-costatum-MN046881_31607	T	T<->C	--	--	--	--	--	intergenic	--	--	--	--
Aglaonema-modestum-A1_31996	T	Aglaonema-Red-Valentine-A3_32129	C	Aglaonema-Hong-Yan-A3-1_32129	C	Aglaonema-Hong-Jian-A3-2_32129	C	Aglaonema-Lady-Valentine-A4_32129	C	Aglaonema-Red-Vein-A7_31781	C	Aglaonema-costatum-MN046881_31827	C	T<->C	--	--	--	--	--	intergenic	--	--	--	--
Aglaonema-modestum-A1_32237	A	Aglaonema-Red-Valentine-A3_32370	A	Aglaonema-Hong-Yan-A3-1_32370	A	Aglaonema-Hong-Jian-A3-2_32370	A	Aglaonema-Lady-Valentine-A4_32370	A	Aglaonema-Red-Vein-A7_32022	A	Aglaonema-costatum-MN046881_32068	G	A<->G	79,0	27	AGT<->GGT	S<->G	nonsyn	petN	32159	32248	+	--
Aglaonema-modestum-A1_32362	A	Aglaonema-Red-Valentine-A3_32481	A	Aglaonema-Hong-Yan-A3-1_32481	A	Aglaonema-Hong-Jian-A3-2_32481	A	Aglaonema-Lady-Valentine-A4_32481	A	Aglaonema-Red-Vein-A7_32133	C	Aglaonema-costatum-MN046881_32193	A	A<->C	--	--	--	--	--	intergenic	--	--	--	--
Aglaonema-modestum-A1_32381	A	Aglaonema-Red-Valentine-A3_32500	A	Aglaonema-Hong-Yan-A3-1_32500	A	Aglaonema-Hong-Jian-A3-2_32500	A	Aglaonema-Lady-Valentine-A4_32500	A	Aglaonema-Red-Vein-A7_32152	G	Aglaonema-costatum-MN046881_32212	A	A<->G	--	--	--	--	--	intergenic	--	--	--	--
Aglaonema-modestum-A1_32548	G	Aglaonema-Red-Valentine-A3_32667	G	Aglaonema-Hong-Yan-A3-1_32667	G	Aglaonema-Hong-Jian-A3-2_32667	G	Aglaonema-Lady-Valentine-A4_32667	G	Aglaonema-Red-Vein-A7_32347	T	Aglaonema-costatum-MN046881_32379	G	G<->T	--	--	--	--	--	intergenic	--	--	--	--
Aglaonema-modestum-A1_32573	C	Aglaonema-Red-Valentine-A3_32692	C	Aglaonema-Hong-Yan-A3-1_32692	C	Aglaonema-Hong-Jian-A3-2_32692	C	Aglaonema-Lady-Valentine-A4_32692	C	Aglaonema-Red-Vein-A7_32372	T	Aglaonema-costatum-MN046881_32404	C	C<->T	--	--	--	--	--	intergenic	--	--	--	--
Aglaonema-modestum-A1_32597	C	Aglaonema-Red-Valentine-A3_32716	T	Aglaonema-Hong-Yan-A3-1_32716	T	Aglaonema-Hong-Jian-A3-2_32716	T	Aglaonema-Lady-Valentine-A4_32716	T	Aglaonema-Red-Vein-A7_32396	C	Aglaonema-costatum-MN046881_32428	C	C<->T	--	--	--	--	--	intergenic	--	--	--	--
Aglaonema-modestum-A1_32729	C	Aglaonema-Red-Valentine-A3_32848	A	Aglaonema-Hong-Yan-A3-1_32848	A	Aglaonema-Hong-Jian-A3-2_32848	A	Aglaonema-Lady-Valentine-A4_32848	A	Aglaonema-Red-Vein-A7_32528	C	Aglaonema-costatum-MN046881_32560	C	C<->A	--	--	--	--	--	intergenic	--	--	--	--
Aglaonema-modestum-A1_328	T	Aglaonema-Red-Valentine-A3_369	A	Aglaonema-Hong-Yan-A3-1_369	A	Aglaonema-Hong-Jian-A3-2_369	A	Aglaonema-Lady-Valentine-A4_369	A	Aglaonema-Red-Vein-A7_441	T	Aglaonema-costatum-MN046881_343	T	T<->A	--	--	--	--	--	intergenic	--	--	--	--
Aglaonema-modestum-A1_32802	C	Aglaonema-Red-Valentine-A3_32921	T	Aglaonema-Hong-Yan-A3-1_32921	T	Aglaonema-Hong-Jian-A3-2_32921	T	Aglaonema-Lady-Valentine-A4_32921	T	Aglaonema-Red-Vein-A7_32601	T	Aglaonema-costatum-MN046881_32633	C	C<->T	--	--	--	--	--	intergenic	--	--	--	--
Aglaonema-modestum-A1_32886	T	Aglaonema-Red-Valentine-A3_33005	C	Aglaonema-Hong-Yan-A3-1_33005	C	Aglaonema-Hong-Jian-A3-2_33005	C	Aglaonema-Lady-Valentine-A4_33005	C	Aglaonema-Red-Vein-A7_32685	C	Aglaonema-costatum-MN046881_32717	C	T<->C	--	--	--	--	--	intergenic	--	--	--	--
Aglaonema-modestum-A1_32891	C	Aglaonema-Red-Valentine-A3_33010	T	Aglaonema-Hong-Yan-A3-1_33010	T	Aglaonema-Hong-Jian-A3-2_33010	T	Aglaonema-Lady-Valentine-A4_33010	T	Aglaonema-Red-Vein-A7_32690	T	Aglaonema-costatum-MN046881_32722	T	C<->T	--	--	--	--	--	intergenic	--	--	--	--
Aglaonema-modestum-A1_32894	C	Aglaonema-Red-Valentine-A3_33013	C	Aglaonema-Hong-Yan-A3-1_33013	C	Aglaonema-Hong-Jian-A3-2_33013	C	Aglaonema-Lady-Valentine-A4_33013	C	Aglaonema-Red-Vein-A7_32693	C	Aglaonema-costatum-MN046881_32725	T	C<->T	--	--	--	--	--	intergenic	--	--	--	--
Aglaonema-modestum-A1_3302	G	Aglaonema-Red-Valentine-A3_3315	A	Aglaonema-Hong-Yan-A3-1_3315	A	Aglaonema-Hong-Jian-A3-2_3315	A	Aglaonema-Lady-Valentine-A4_3315	A	Aglaonema-Red-Vein-A7_3403	A	Aglaonema-costatum-MN046881_3289	A	G<->A	436,0	146	CCA<->TCA	P<->S	nonsyn	matK	2184	3737	-	--
Aglaonema-modestum-A1_33080	G	Aglaonema-Red-Valentine-A3_33192	A	Aglaonema-Hong-Yan-A3-1_33192	A	Aglaonema-Hong-Jian-A3-2_33192	A	Aglaonema-Lady-Valentine-A4_33192	A	Aglaonema-Red-Vein-A7_32878	A	Aglaonema-costatum-MN046881_32909	A	G<->A	--	--	--	--	--	intergenic	--	--	--	--
Aglaonema-modestum-A1_33308	G	Aglaonema-Red-Valentine-A3_33426	G	Aglaonema-Hong-Yan-A3-1_33426	G	Aglaonema-Hong-Jian-A3-2_33426	G	Aglaonema-Lady-Valentine-A4_33426	G	Aglaonema-Red-Vein-A7_33112	G	Aglaonema-costatum-MN046881_33143	A	G<->A	--	--	--	--	--	intergenic	--	--	--	--
Aglaonema-modestum-A1_33419	A	Aglaonema-Red-Valentine-A3_33532	A	Aglaonema-Hong-Yan-A3-1_33532	A	Aglaonema-Hong-Jian-A3-2_33532	A	Aglaonema-Lady-Valentine-A4_33532	A	Aglaonema-Red-Vein-A7_33218	A	Aglaonema-costatum-MN046881_33249	T	A<->T	--	--	--	--	--	intergenic	--	--	--	--
Aglaonema-modestum-A1_33567	T	Aglaonema-Red-Valentine-A3_33680	T	Aglaonema-Hong-Yan-A3-1_33680	T	Aglaonema-Hong-Jian-A3-2_33680	T	Aglaonema-Lady-Valentine-A4_33680	T	Aglaonema-Red-Vein-A7_33366	G	Aglaonema-costatum-MN046881_33397	T	T<->G	9,2	3	GTA<->GTC	V<->V	syn	psbM	33471	33575	-	--
Aglaonema-modestum-A1_33638	G	Aglaonema-Red-Valentine-A3_33751	G	Aglaonema-Hong-Yan-A3-1_33751	G	Aglaonema-Hong-Jian-A3-2_33751	G	Aglaonema-Lady-Valentine-A4_33751	G	Aglaonema-Red-Vein-A7_33437	T	Aglaonema-costatum-MN046881_33468	G	G<->T	--	--	--	--	--	intergenic	--	--	--	--
Aglaonema-modestum-A1_33675	T	Aglaonema-Red-Valentine-A3_33788	C	Aglaonema-Hong-Yan-A3-1_33788	C	Aglaonema-Hong-Jian-A3-2_33788	C	Aglaonema-Lady-Valentine-A4_33788	C	Aglaonema-Red-Vein-A7_33474	C	Aglaonema-costatum-MN046881_33505	C	T<->C	--	--	--	--	--	intergenic	--	--	--	--
Aglaonema-modestum-A1_3402	A	Aglaonema-Red-Valentine-A3_3415	C	Aglaonema-Hong-Yan-A3-1_3415	C	Aglaonema-Hong-Jian-A3-2_3415	C	Aglaonema-Lady-Valentine-A4_3415	C	Aglaonema-Red-Vein-A7_3503	C	Aglaonema-costatum-MN046881_3389	C	A<->C	336,2	112	TCT<->TCG	S<->S	syn	matK	2184	3737	-	--
Aglaonema-modestum-A1_34073	G	Aglaonema-Red-Valentine-A3_34182	A	Aglaonema-Hong-Yan-A3-1_34182	A	Aglaonema-Hong-Jian-A3-2_34182	A	Aglaonema-Lady-Valentine-A4_34182	A	Aglaonema-Red-Vein-A7_33867	G	Aglaonema-costatum-MN046881_33899	G	G<->A	--	--	--	--	--	intergenic	--	--	--	--
Aglaonema-modestum-A1_34106	A	Aglaonema-Red-Valentine-A3_34215	A	Aglaonema-Hong-Yan-A3-1_34215	A	Aglaonema-Hong-Jian-A3-2_34215	A	Aglaonema-Lady-Valentine-A4_34215	A	Aglaonema-Red-Vein-A7_33900	A	Aglaonema-costatum-MN046881_33932	T	A<->T	--	--	--	--	--	intergenic	--	--	--	--
Aglaonema-modestum-A1_34158	C	Aglaonema-Red-Valentine-A3_34258	C	Aglaonema-Hong-Yan-A3-1_34258	C	Aglaonema-Hong-Jian-A3-2_34258	C	Aglaonema-Lady-Valentine-A4_34258	C	Aglaonema-Red-Vein-A7_33952	C	Aglaonema-costatum-MN046881_33984	T	C<->T	--	--	--	--	--	intergenic	--	--	--	--
Aglaonema-modestum-A1_34169	C	Aglaonema-Red-Valentine-A3_34269	T	Aglaonema-Hong-Yan-A3-1_34269	T	Aglaonema-Hong-Jian-A3-2_34269	T	Aglaonema-Lady-Valentine-A4_34269	T	Aglaonema-Red-Vein-A7_33963	T	Aglaonema-costatum-MN046881_33995	C	C<->T	--	--	--	--	--	intergenic	--	--	--	--
Aglaonema-modestum-A1_34171	G	Aglaonema-Red-Valentine-A3_34271	G	Aglaonema-Hong-Yan-A3-1_34271	G	Aglaonema-Hong-Jian-A3-2_34271	G	Aglaonema-Lady-Valentine-A4_34271	G	Aglaonema-Red-Vein-A7_33965	G	Aglaonema-costatum-MN046881_33997	A	G<->A	--	--	--	--	--	intergenic	--	--	--	--
Aglaonema-modestum-A1_343	A	Aglaonema-Red-Valentine-A3_380	A	Aglaonema-Hong-Yan-A3-1_380	A	Aglaonema-Hong-Jian-A3-2_380	A	Aglaonema-Lady-Valentine-A4_380	A	Aglaonema-Red-Vein-A7_462	T	Aglaonema-costatum-MN046881_348	A	A<->T	--	--	--	--	--	intergenic	--	--	--	--
Aglaonema-modestum-A1_34549	C	Aglaonema-Red-Valentine-A3_34646	T	Aglaonema-Hong-Yan-A3-1_34646	T	Aglaonema-Hong-Jian-A3-2_34646	T	Aglaonema-Lady-Valentine-A4_34646	T	Aglaonema-Red-Vein-A7_34335	C	Aglaonema-costatum-MN046881_34367	C	C<->T	--	--	--	--	--	intergenic	--	--	--	--
Aglaonema-modestum-A1_3455	A	Aglaonema-Red-Valentine-A3_3468	C	Aglaonema-Hong-Yan-A3-1_3468	C	Aglaonema-Hong-Jian-A3-2_3468	C	Aglaonema-Lady-Valentine-A4_3468	C	Aglaonema-Red-Vein-A7_3556	A	Aglaonema-costatum-MN046881_3442	A	A<->C	283,0	95	TAT<->GAT	Y<->D	nonsyn	matK	2184	3737	-	--
Aglaonema-modestum-A1_34732	A	Aglaonema-Red-Valentine-A3_34829	T	Aglaonema-Hong-Yan-A3-1_34829	T	Aglaonema-Hong-Jian-A3-2_34829	T	Aglaonema-Lady-Valentine-A4_34829	T	Aglaonema-Red-Vein-A7_34516	A	Aglaonema-costatum-MN046881_34550	T	A<->T	--	--	--	--	--	intergenic	--	--	--	--
Aglaonema-modestum-A1_34733	T	Aglaonema-Red-Valentine-A3_34830	A	Aglaonema-Hong-Yan-A3-1_34830	A	Aglaonema-Hong-Jian-A3-2_34830	A	Aglaonema-Lady-Valentine-A4_34830	A	Aglaonema-Red-Vein-A7_34517	T	Aglaonema-costatum-MN046881_34551	A	T<->A	--	--	--	--	--	intergenic	--	--	--	--
Aglaonema-modestum-A1_34748	A	Aglaonema-Red-Valentine-A3_34845	A	Aglaonema-Hong-Yan-A3-1_34845	A	Aglaonema-Hong-Jian-A3-2_34845	A	Aglaonema-Lady-Valentine-A4_34845	A	Aglaonema-Red-Vein-A7_34530	T	Aglaonema-costatum-MN046881_34564	A	A<->T	--	--	--	--	--	intergenic	--	--	--	--
Aglaonema-modestum-A1_3477	G	Aglaonema-Red-Valentine-A3_3490	G	Aglaonema-Hong-Yan-A3-1_3490	G	Aglaonema-Hong-Jian-A3-2_3490	G	Aglaonema-Lady-Valentine-A4_3490	G	Aglaonema-Red-Vein-A7_3578	G	Aglaonema-costatum-MN046881_3464	A	G<->A	261,2	87	TTC<->TTT	F<->F	syn	matK	2184	3737	-	--
Aglaonema-modestum-A1_34770	T	Aglaonema-Red-Valentine-A3_34869	T	Aglaonema-Hong-Yan-A3-1_34869	T	Aglaonema-Hong-Jian-A3-2_34869	T	Aglaonema-Lady-Valentine-A4_34869	T	Aglaonema-Red-Vein-A7_34551	A	Aglaonema-costatum-MN046881_34584	T	T<->A	--	--	--	--	--	intergenic	--	--	--	--
Aglaonema-modestum-A1_34946	G	Aglaonema-Red-Valentine-A3_35045	G	Aglaonema-Hong-Yan-A3-1_35045	G	Aglaonema-Hong-Jian-A3-2_35045	G	Aglaonema-Lady-Valentine-A4_35045	G	Aglaonema-Red-Vein-A7_34727	G	Aglaonema-costatum-MN046881_34760	C	G<->C	--	--	--	--	--	intergenic	--	--	--	--
Aglaonema-modestum-A1_35072	T	Aglaonema-Red-Valentine-A3_35166	T	Aglaonema-Hong-Yan-A3-1_35166	T	Aglaonema-Hong-Jian-A3-2_35166	T	Aglaonema-Lady-Valentine-A4_35166	T	Aglaonema-Red-Vein-A7_34848	A	Aglaonema-costatum-MN046881_34881	T	T<->A	--	--	--	--	--	intergenic	--	--	--	--
Aglaonema-modestum-A1_35073	T	Aglaonema-Red-Valentine-A3_35167	A	Aglaonema-Hong-Yan-A3-1_35167	A	Aglaonema-Hong-Jian-A3-2_35167	A	Aglaonema-Lady-Valentine-A4_35167	A	Aglaonema-Red-Vein-A7_34849	A	Aglaonema-costatum-MN046881_34882	T	T<->A	--	--	--	--	--	intergenic	--	--	--	--
Aglaonema-modestum-A1_35079	A	Aglaonema-Red-Valentine-A3_35173	T	Aglaonema-Hong-Yan-A3-1_35173	T	Aglaonema-Hong-Jian-A3-2_35173	T	Aglaonema-Lady-Valentine-A4_35173	T	Aglaonema-Red-Vein-A7_34855	T	Aglaonema-costatum-MN046881_34888	T	A<->T	--	--	--	--	--	intergenic	--	--	--	--
Aglaonema-modestum-A1_35122	C	Aglaonema-Red-Valentine-A3_35216	C	Aglaonema-Hong-Yan-A3-1_35216	C	Aglaonema-Hong-Jian-A3-2_35216	C	Aglaonema-Lady-Valentine-A4_35216	C	Aglaonema-Red-Vein-A7_34898	C	Aglaonema-costatum-MN046881_34931	T	C<->T	--	--	--	--	--	intergenic	--	--	--	--
Aglaonema-modestum-A1_35175	T	Aglaonema-Red-Valentine-A3_35278	T	Aglaonema-Hong-Yan-A3-1_35278	T	Aglaonema-Hong-Jian-A3-2_35278	T	Aglaonema-Lady-Valentine-A4_35278	T	Aglaonema-Red-Vein-A7_34959	T	Aglaonema-costatum-MN046881_34969	G	T<->G	--	--	--	--	--	intergenic	--	--	--	--
Aglaonema-modestum-A1_35176	A	Aglaonema-Red-Valentine-A3_35279	T	Aglaonema-Hong-Yan-A3-1_35279	T	Aglaonema-Hong-Jian-A3-2_35279	T	Aglaonema-Lady-Valentine-A4_35279	T	Aglaonema-Red-Vein-A7_34960	A	Aglaonema-costatum-MN046881_34970	A	A<->T	--	--	--	--	--	intergenic	--	--	--	--
Aglaonema-modestum-A1_352	G	Aglaonema-Red-Valentine-A3_386	G	Aglaonema-Hong-Yan-A3-1_386	G	Aglaonema-Hong-Jian-A3-2_386	G	Aglaonema-Lady-Valentine-A4_386	G	Aglaonema-Red-Vein-A7_472	G	Aglaonema-costatum-MN046881_354	T	G<->T	--	--	--	--	--	intergenic	--	--	--	--
Aglaonema-modestum-A1_35202	A	Aglaonema-Red-Valentine-A3_35317	A	Aglaonema-Hong-Yan-A3-1_35317	A	Aglaonema-Hong-Jian-A3-2_35317	A	Aglaonema-Lady-Valentine-A4_35317	A	Aglaonema-Red-Vein-A7_34993	C	Aglaonema-costatum-MN046881_34977	A	A<->C	--	--	--	--	--	intergenic	--	--	--	--
Aglaonema-modestum-A1_35208	C	Aglaonema-Red-Valentine-A3_35324	T	Aglaonema-Hong-Yan-A3-1_35324	T	Aglaonema-Hong-Jian-A3-2_35324	T	Aglaonema-Lady-Valentine-A4_35324	T	Aglaonema-Red-Vein-A7_34999	T	Aglaonema-costatum-MN046881_34983	C	C<->T	--	--	--	--	--	intergenic	--	--	--	--
Aglaonema-modestum-A1_35210	T	Aglaonema-Red-Valentine-A3_35326	T	Aglaonema-Hong-Yan-A3-1_35326	T	Aglaonema-Hong-Jian-A3-2_35326	T	Aglaonema-Lady-Valentine-A4_35326	T	Aglaonema-Red-Vein-A7_35001	A	Aglaonema-costatum-MN046881_34985	T	T<->A	--	--	--	--	--	intergenic	--	--	--	--
Aglaonema-modestum-A1_35212	T	Aglaonema-Red-Valentine-A3_35328	A	Aglaonema-Hong-Yan-A3-1_35328	A	Aglaonema-Hong-Jian-A3-2_35328	A	Aglaonema-Lady-Valentine-A4_35328	A	Aglaonema-Red-Vein-A7_35003	T	Aglaonema-costatum-MN046881_34987	T	T<->A	--	--	--	--	--	intergenic	--	--	--	--
Aglaonema-modestum-A1_35213	T	Aglaonema-Red-Valentine-A3_35329	T	Aglaonema-Hong-Yan-A3-1_35329	T	Aglaonema-Hong-Jian-A3-2_35329	T	Aglaonema-Lady-Valentine-A4_35329	T	Aglaonema-Red-Vein-A7_35004	A	Aglaonema-costatum-MN046881_34988	T	T<->A	--	--	--	--	--	intergenic	--	--	--	--
Aglaonema-modestum-A1_35214	T	Aglaonema-Red-Valentine-A3_35330	A	Aglaonema-Hong-Yan-A3-1_35330	A	Aglaonema-Hong-Jian-A3-2_35330	A	Aglaonema-Lady-Valentine-A4_35330	A	Aglaonema-Red-Vein-A7_35005	T	Aglaonema-costatum-MN046881_34989	T	T<->A	--	--	--	--	--	intergenic	--	--	--	--
Aglaonema-modestum-A1_35221	T	Aglaonema-Red-Valentine-A3_35338	T	Aglaonema-Hong-Yan-A3-1_35338	T	Aglaonema-Hong-Jian-A3-2_35338	T	Aglaonema-Lady-Valentine-A4_35338	T	Aglaonema-Red-Vein-A7_35012	A	Aglaonema-costatum-MN046881_34996	T	T<->A	--	--	--	--	--	intergenic	--	--	--	--
Aglaonema-modestum-A1_35234	A	Aglaonema-Red-Valentine-A3_35353	A	Aglaonema-Hong-Yan-A3-1_35353	A	Aglaonema-Hong-Jian-A3-2_35353	A	Aglaonema-Lady-Valentine-A4_35353	A	Aglaonema-Red-Vein-A7_35027	T	Aglaonema-costatum-MN046881_35007	A	A<->T	--	--	--	--	--	intergenic	--	--	--	--
Aglaonema-modestum-A1_35243	A	Aglaonema-Red-Valentine-A3_35362	T	Aglaonema-Hong-Yan-A3-1_35362	T	Aglaonema-Hong-Jian-A3-2_35362	T	Aglaonema-Lady-Valentine-A4_35362	T	Aglaonema-Red-Vein-A7_35037	A	Aglaonema-costatum-MN046881_35013	T	A<->T	--	--	--	--	--	intergenic	--	--	--	--
Aglaonema-modestum-A1_35250	C	Aglaonema-Red-Valentine-A3_35369	C	Aglaonema-Hong-Yan-A3-1_35369	C	Aglaonema-Hong-Jian-A3-2_35369	C	Aglaonema-Lady-Valentine-A4_35369	C	Aglaonema-Red-Vein-A7_35044	A	Aglaonema-costatum-MN046881_35020	C	C<->A	--	--	--	--	--	intergenic	--	--	--	--
Aglaonema-modestum-A1_35258	T	Aglaonema-Red-Valentine-A3_35377	A	Aglaonema-Hong-Yan-A3-1_35377	A	Aglaonema-Hong-Jian-A3-2_35377	A	Aglaonema-Lady-Valentine-A4_35377	A	Aglaonema-Red-Vein-A7_35055	T	Aglaonema-costatum-MN046881_35028	T	T<->A	--	--	--	--	--	intergenic	--	--	--	--
Aglaonema-modestum-A1_35264	A	Aglaonema-Red-Valentine-A3_35383	T	Aglaonema-Hong-Yan-A3-1_35383	T	Aglaonema-Hong-Jian-A3-2_35383	T	Aglaonema-Lady-Valentine-A4_35383	T	Aglaonema-Red-Vein-A7_35062	A	Aglaonema-costatum-MN046881_35033	A	A<->T	--	--	--	--	--	intergenic	--	--	--	--
Aglaonema-modestum-A1_35265	A	Aglaonema-Red-Valentine-A3_35384	A	Aglaonema-Hong-Yan-A3-1_35384	A	Aglaonema-Hong-Jian-A3-2_35384	A	Aglaonema-Lady-Valentine-A4_35384	A	Aglaonema-Red-Vein-A7_35063	T	Aglaonema-costatum-MN046881_35034	T	A<->T	--	--	--	--	--	intergenic	--	--	--	--
Aglaonema-modestum-A1_35274	A	Aglaonema-Red-Valentine-A3_35393	A	Aglaonema-Hong-Yan-A3-1_35393	A	Aglaonema-Hong-Jian-A3-2_35393	A	Aglaonema-Lady-Valentine-A4_35393	A	Aglaonema-Red-Vein-A7_35074	A	Aglaonema-costatum-MN046881_35043	T	A<->T	--	--	--	--	--	intergenic	--	--	--	--
Aglaonema-modestum-A1_35277	T	Aglaonema-Red-Valentine-A3_35396	T	Aglaonema-Hong-Yan-A3-1_35396	T	Aglaonema-Hong-Jian-A3-2_35396	T	Aglaonema-Lady-Valentine-A4_35396	T	Aglaonema-Red-Vein-A7_35077	T	Aglaonema-costatum-MN046881_35046	A	T<->A	--	--	--	--	--	intergenic	--	--	--	--
Aglaonema-modestum-A1_35278	A	Aglaonema-Red-Valentine-A3_35397	A	Aglaonema-Hong-Yan-A3-1_35397	A	Aglaonema-Hong-Jian-A3-2_35397	A	Aglaonema-Lady-Valentine-A4_35397	A	Aglaonema-Red-Vein-A7_35078	A	Aglaonema-costatum-MN046881_35047	T	A<->T	--	--	--	--	--	intergenic	--	--	--	--
Aglaonema-modestum-A1_35279	A	Aglaonema-Red-Valentine-A3_35398	T	Aglaonema-Hong-Yan-A3-1_35398	T	Aglaonema-Hong-Jian-A3-2_35398	T	Aglaonema-Lady-Valentine-A4_35398	T	Aglaonema-Red-Vein-A7_35079	T	Aglaonema-costatum-MN046881_35048	A	A<->T	--	--	--	--	--	intergenic	--	--	--	--
Aglaonema-modestum-A1_35288	T	Aglaonema-Red-Valentine-A3_35410	A	Aglaonema-Hong-Yan-A3-1_35410	A	Aglaonema-Hong-Jian-A3-2_35410	A	Aglaonema-Lady-Valentine-A4_35410	A	Aglaonema-Red-Vein-A7_35090	A	Aglaonema-costatum-MN046881_35056	T	T<->A	--	--	--	--	--	intergenic	--	--	--	--
Aglaonema-modestum-A1_35300	A	Aglaonema-Red-Valentine-A3_35423	T	Aglaonema-Hong-Yan-A3-1_35423	T	Aglaonema-Hong-Jian-A3-2_35423	T	Aglaonema-Lady-Valentine-A4_35423	T	Aglaonema-Red-Vein-A7_35102	A	Aglaonema-costatum-MN046881_35068	A	A<->T	--	--	--	--	--	intergenic	--	--	--	--
Aglaonema-modestum-A1_35302	A	Aglaonema-Red-Valentine-A3_35425	T	Aglaonema-Hong-Yan-A3-1_35425	T	Aglaonema-Hong-Jian-A3-2_35425	T	Aglaonema-Lady-Valentine-A4_35425	T	Aglaonema-Red-Vein-A7_35104	A	Aglaonema-costatum-MN046881_35070	T	A<->T	--	--	--	--	--	intergenic	--	--	--	--
Aglaonema-modestum-A1_35306	T	Aglaonema-Red-Valentine-A3_35429	A	Aglaonema-Hong-Yan-A3-1_35429	A	Aglaonema-Hong-Jian-A3-2_35429	A	Aglaonema-Lady-Valentine-A4_35429	A	Aglaonema-Red-Vein-A7_35107	A	Aglaonema-costatum-MN046881_35074	A	T<->A	--	--	--	--	--	intergenic	--	--	--	--
Aglaonema-modestum-A1_35318	A	Aglaonema-Red-Valentine-A3_35442	T	Aglaonema-Hong-Yan-A3-1_35442	T	Aglaonema-Hong-Jian-A3-2_35442	T	Aglaonema-Lady-Valentine-A4_35442	T	Aglaonema-Red-Vein-A7_35119	T	Aglaonema-costatum-MN046881_35086	A	A<->T	--	--	--	--	--	intergenic	--	--	--	--
Aglaonema-modestum-A1_35319	A	Aglaonema-Red-Valentine-A3_35443	T	Aglaonema-Hong-Yan-A3-1_35443	T	Aglaonema-Hong-Jian-A3-2_35443	T	Aglaonema-Lady-Valentine-A4_35443	T	Aglaonema-Red-Vein-A7_35120	A	Aglaonema-costatum-MN046881_35091	A	A<->T	--	--	--	--	--	intergenic	--	--	--	--
Aglaonema-modestum-A1_35323	T	Aglaonema-Red-Valentine-A3_35447	T	Aglaonema-Hong-Yan-A3-1_35447	T	Aglaonema-Hong-Jian-A3-2_35447	T	Aglaonema-Lady-Valentine-A4_35447	T	Aglaonema-Red-Vein-A7_35124	A	Aglaonema-costatum-MN046881_35095	T	T<->A	--	--	--	--	--	intergenic	--	--	--	--
Aglaonema-modestum-A1_35326	T	Aglaonema-Red-Valentine-A3_35450	T	Aglaonema-Hong-Yan-A3-1_35450	T	Aglaonema-Hong-Jian-A3-2_35450	T	Aglaonema-Lady-Valentine-A4_35450	T	Aglaonema-Red-Vein-A7_35127	T	Aglaonema-costatum-MN046881_35098	A	T<->A	--	--	--	--	--	intergenic	--	--	--	--
Aglaonema-modestum-A1_35330	T	Aglaonema-Red-Valentine-A3_35454	T	Aglaonema-Hong-Yan-A3-1_35454	T	Aglaonema-Hong-Jian-A3-2_35454	T	Aglaonema-Lady-Valentine-A4_35454	T	Aglaonema-Red-Vein-A7_35131	T	Aglaonema-costatum-MN046881_35102	A	T<->A	--	--	--	--	--	intergenic	--	--	--	--
Aglaonema-modestum-A1_35332	A	Aglaonema-Red-Valentine-A3_35457	T	Aglaonema-Hong-Yan-A3-1_35457	T	Aglaonema-Hong-Jian-A3-2_35457	T	Aglaonema-Lady-Valentine-A4_35457	T	Aglaonema-Red-Vein-A7_35133	A	Aglaonema-costatum-MN046881_35105	A	A<->T	--	--	--	--	--	intergenic	--	--	--	--
Aglaonema-modestum-A1_35339	A	Aglaonema-Red-Valentine-A3_35464	T	Aglaonema-Hong-Yan-A3-1_35464	T	Aglaonema-Hong-Jian-A3-2_35464	T	Aglaonema-Lady-Valentine-A4_35464	T	Aglaonema-Red-Vein-A7_35138	T	Aglaonema-costatum-MN046881_35112	T	A<->T	--	--	--	--	--	intergenic	--	--	--	--
Aglaonema-modestum-A1_35344	T	Aglaonema-Red-Valentine-A3_35469	A	Aglaonema-Hong-Yan-A3-1_35469	A	Aglaonema-Hong-Jian-A3-2_35469	A	Aglaonema-Lady-Valentine-A4_35469	A	Aglaonema-Red-Vein-A7_35143	A	Aglaonema-costatum-MN046881_35117	T	T<->A	--	--	--	--	--	intergenic	--	--	--	--
Aglaonema-modestum-A1_35345	A	Aglaonema-Red-Valentine-A3_35470	A	Aglaonema-Hong-Yan-A3-1_35470	A	Aglaonema-Hong-Jian-A3-2_35470	A	Aglaonema-Lady-Valentine-A4_35470	A	Aglaonema-Red-Vein-A7_35144	A	Aglaonema-costatum-MN046881_35118	T	A<->T	--	--	--	--	--	intergenic	--	--	--	--
Aglaonema-modestum-A1_35428	A	Aglaonema-Red-Valentine-A3_35555	A	Aglaonema-Hong-Yan-A3-1_35555	A	Aglaonema-Hong-Jian-A3-2_35555	A	Aglaonema-Lady-Valentine-A4_35555	A	Aglaonema-Red-Vein-A7_35229	A	Aglaonema-costatum-MN046881_35201	G	A<->G	--	--	--	--	--	intergenic	--	--	--	--
Aglaonema-modestum-A1_35429	A	Aglaonema-Red-Valentine-A3_35556	A	Aglaonema-Hong-Yan-A3-1_35556	A	Aglaonema-Hong-Jian-A3-2_35556	A	Aglaonema-Lady-Valentine-A4_35556	A	Aglaonema-Red-Vein-A7_35230	A	Aglaonema-costatum-MN046881_35202	G	A<->G	--	--	--	--	--	intergenic	--	--	--	--
Aglaonema-modestum-A1_355	T	Aglaonema-Red-Valentine-A3_389	T	Aglaonema-Hong-Yan-A3-1_389	T	Aglaonema-Hong-Jian-A3-2_389	T	Aglaonema-Lady-Valentine-A4_389	T	Aglaonema-Red-Vein-A7_475	T	Aglaonema-costatum-MN046881_357	A	T<->A	--	--	--	--	--	intergenic	--	--	--	--
Aglaonema-modestum-A1_356	T	Aglaonema-Red-Valentine-A3_390	T	Aglaonema-Hong-Yan-A3-1_390	T	Aglaonema-Hong-Jian-A3-2_390	T	Aglaonema-Lady-Valentine-A4_390	T	Aglaonema-Red-Vein-A7_476	T	Aglaonema-costatum-MN046881_358	A	T<->A	--	--	--	--	--	intergenic	--	--	--	--
Aglaonema-modestum-A1_3563	G	Aglaonema-Red-Valentine-A3_3576	A	Aglaonema-Hong-Yan-A3-1_3576	A	Aglaonema-Hong-Jian-A3-2_3576	A	Aglaonema-Lady-Valentine-A4_3576	A	Aglaonema-Red-Vein-A7_3664	A	Aglaonema-costatum-MN046881_3550	A	G<->A	175,0	59	CCA<->TCA	P<->S	nonsyn	matK	2184	3737	-	--
Aglaonema-modestum-A1_35659	C	Aglaonema-Red-Valentine-A3_35815	T	Aglaonema-Hong-Yan-A3-1_35815	T	Aglaonema-Hong-Jian-A3-2_35815	T	Aglaonema-Lady-Valentine-A4_35815	T	Aglaonema-Red-Vein-A7_35489	C	Aglaonema-costatum-MN046881_35431	C	C<->T	--	--	--	--	--	intergenic	--	--	--	--
Aglaonema-modestum-A1_35660	C	Aglaonema-Red-Valentine-A3_35816	T	Aglaonema-Hong-Yan-A3-1_35816	T	Aglaonema-Hong-Jian-A3-2_35816	T	Aglaonema-Lady-Valentine-A4_35816	T	Aglaonema-Red-Vein-A7_35490	T	Aglaonema-costatum-MN046881_35432	T	C<->T	--	--	--	--	--	intergenic	--	--	--	--
Aglaonema-modestum-A1_357	T	Aglaonema-Red-Valentine-A3_391	T	Aglaonema-Hong-Yan-A3-1_391	T	Aglaonema-Hong-Jian-A3-2_391	T	Aglaonema-Lady-Valentine-A4_391	T	Aglaonema-Red-Vein-A7_477	T	Aglaonema-costatum-MN046881_359	A	T<->A	--	--	--	--	--	intergenic	--	--	--	--
Aglaonema-modestum-A1_35732	T	Aglaonema-Red-Valentine-A3_35888	C	Aglaonema-Hong-Yan-A3-1_35888	C	Aglaonema-Hong-Jian-A3-2_35888	C	Aglaonema-Lady-Valentine-A4_35888	C	Aglaonema-Red-Vein-A7_35562	C	Aglaonema-costatum-MN046881_35504	T	T<->C	--	--	--	--	--	intergenic	--	--	--	--
Aglaonema-modestum-A1_35783	G	Aglaonema-Red-Valentine-A3_35939	G	Aglaonema-Hong-Yan-A3-1_35939	G	Aglaonema-Hong-Jian-A3-2_35939	G	Aglaonema-Lady-Valentine-A4_35939	G	Aglaonema-Red-Vein-A7_35618	G	Aglaonema-costatum-MN046881_35555	A	G<->A	--	--	--	--	--	intergenic	--	--	--	--
Aglaonema-modestum-A1_35863	C	Aglaonema-Red-Valentine-A3_36019	C	Aglaonema-Hong-Yan-A3-1_36019	C	Aglaonema-Hong-Jian-A3-2_36019	C	Aglaonema-Lady-Valentine-A4_36019	C	Aglaonema-Red-Vein-A7_35699	C	Aglaonema-costatum-MN046881_35635	T	C<->T	--	--	--	--	--	intergenic	--	--	--	--
Aglaonema-modestum-A1_35949	G	Aglaonema-Red-Valentine-A3_36105	A	Aglaonema-Hong-Yan-A3-1_36105	A	Aglaonema-Hong-Jian-A3-2_36105	A	Aglaonema-Lady-Valentine-A4_36105	A	Aglaonema-Red-Vein-A7_35785	G	Aglaonema-costatum-MN046881_35721	G	G<->A	--	--	--	--	--	intergenic	--	--	--	--
Aglaonema-modestum-A1_3595	A	Aglaonema-Red-Valentine-A3_3608	G	Aglaonema-Hong-Yan-A3-1_3608	G	Aglaonema-Hong-Jian-A3-2_3608	G	Aglaonema-Lady-Valentine-A4_3608	G	Aglaonema-Red-Vein-A7_3696	G	Aglaonema-costatum-MN046881_3582	G	A<->G	143,1	48	GTG<->GCG	V<->A	nonsyn	matK	2184	3737	-	--
Aglaonema-modestum-A1_36140	A	Aglaonema-Red-Valentine-A3_36295	G	Aglaonema-Hong-Yan-A3-1_36295	G	Aglaonema-Hong-Jian-A3-2_36295	G	Aglaonema-Lady-Valentine-A4_36295	G	Aglaonema-Red-Vein-A7_35975	G	Aglaonema-costatum-MN046881_35912	G	A<->G	--	--	--	--	--	intergenic	--	--	--	--
Aglaonema-modestum-A1_36173	T	Aglaonema-Red-Valentine-A3_36319	T	Aglaonema-Hong-Yan-A3-1_36319	T	Aglaonema-Hong-Jian-A3-2_36319	T	Aglaonema-Lady-Valentine-A4_36319	T	Aglaonema-Red-Vein-A7_36008	G	Aglaonema-costatum-MN046881_35945	T	T<->G	--	--	--	--	--	intergenic	--	--	--	--
Aglaonema-modestum-A1_36174	T	Aglaonema-Red-Valentine-A3_36320	T	Aglaonema-Hong-Yan-A3-1_36320	T	Aglaonema-Hong-Jian-A3-2_36320	T	Aglaonema-Lady-Valentine-A4_36320	T	Aglaonema-Red-Vein-A7_36009	A	Aglaonema-costatum-MN046881_35946	T	T<->A	--	--	--	--	--	intergenic	--	--	--	--
Aglaonema-modestum-A1_36197	C	Aglaonema-Red-Valentine-A3_36343	T	Aglaonema-Hong-Yan-A3-1_36343	T	Aglaonema-Hong-Jian-A3-2_36343	T	Aglaonema-Lady-Valentine-A4_36343	T	Aglaonema-Red-Vein-A7_36032	T	Aglaonema-costatum-MN046881_35969	T	C<->T	--	--	--	--	--	intergenic	--	--	--	--
Aglaonema-modestum-A1_36350	T	Aglaonema-Red-Valentine-A3_36499	T	Aglaonema-Hong-Yan-A3-1_36499	T	Aglaonema-Hong-Jian-A3-2_36499	T	Aglaonema-Lady-Valentine-A4_36499	T	Aglaonema-Red-Vein-A7_36188	T	Aglaonema-costatum-MN046881_36126	A	T<->A	--	--	--	--	--	intergenic	--	--	--	--
Aglaonema-modestum-A1_36351	C	Aglaonema-Red-Valentine-A3_36500	C	Aglaonema-Hong-Yan-A3-1_36500	C	Aglaonema-Hong-Jian-A3-2_36500	C	Aglaonema-Lady-Valentine-A4_36500	C	Aglaonema-Red-Vein-A7_36189	C	Aglaonema-costatum-MN046881_36127	A	C<->A	--	--	--	--	--	intergenic	--	--	--	--
Aglaonema-modestum-A1_36409	G	Aglaonema-Red-Valentine-A3_36558	A	Aglaonema-Hong-Yan-A3-1_36558	A	Aglaonema-Hong-Jian-A3-2_36558	A	Aglaonema-Lady-Valentine-A4_36558	A	Aglaonema-Red-Vein-A7_36247	A	Aglaonema-costatum-MN046881_36185	G	G<->A	--	--	--	--	--	intergenic	--	--	--	--
Aglaonema-modestum-A1_36455	T	Aglaonema-Red-Valentine-A3_36604	T	Aglaonema-Hong-Yan-A3-1_36604	T	Aglaonema-Hong-Jian-A3-2_36604	T	Aglaonema-Lady-Valentine-A4_36604	T	Aglaonema-Red-Vein-A7_36288	T	Aglaonema-costatum-MN046881_36230	G	T<->G	--	--	--	--	--	intergenic	--	--	--	--
Aglaonema-modestum-A1_36556	C	Aglaonema-Red-Valentine-A3_36705	C	Aglaonema-Hong-Yan-A3-1_36705	C	Aglaonema-Hong-Jian-A3-2_36705	C	Aglaonema-Lady-Valentine-A4_36705	C	Aglaonema-Red-Vein-A7_36389	C	Aglaonema-costatum-MN046881_36331	T	C<->T	--	--	--	--	--	intergenic	--	--	--	--
Aglaonema-modestum-A1_36568	A	Aglaonema-Red-Valentine-A3_36717	A	Aglaonema-Hong-Yan-A3-1_36717	A	Aglaonema-Hong-Jian-A3-2_36717	A	Aglaonema-Lady-Valentine-A4_36717	A	Aglaonema-Red-Vein-A7_36401	C	Aglaonema-costatum-MN046881_36343	A	A<->C	--	--	--	--	--	intergenic	--	--	--	--
Aglaonema-modestum-A1_36584	G	Aglaonema-Red-Valentine-A3_36733	G	Aglaonema-Hong-Yan-A3-1_36733	G	Aglaonema-Hong-Jian-A3-2_36733	G	Aglaonema-Lady-Valentine-A4_36733	G	Aglaonema-Red-Vein-A7_36417	T	Aglaonema-costatum-MN046881_36359	G	G<->T	--	--	--	--	--	intergenic	--	--	--	--
Aglaonema-modestum-A1_36603	T	Aglaonema-Red-Valentine-A3_36752	T	Aglaonema-Hong-Yan-A3-1_36752	T	Aglaonema-Hong-Jian-A3-2_36752	T	Aglaonema-Lady-Valentine-A4_36752	T	Aglaonema-Red-Vein-A7_36436	G	Aglaonema-costatum-MN046881_36378	T	T<->G	--	--	--	--	--	intergenic	--	--	--	--
Aglaonema-modestum-A1_36604	C	Aglaonema-Red-Valentine-A3_36753	C	Aglaonema-Hong-Yan-A3-1_36753	C	Aglaonema-Hong-Jian-A3-2_36753	C	Aglaonema-Lady-Valentine-A4_36753	C	Aglaonema-Red-Vein-A7_36437	A	Aglaonema-costatum-MN046881_36379	C	C<->A	--	--	--	--	--	intergenic	--	--	--	--
Aglaonema-modestum-A1_36634	T	Aglaonema-Red-Valentine-A3_36783	A	Aglaonema-Hong-Yan-A3-1_36783	A	Aglaonema-Hong-Jian-A3-2_36783	A	Aglaonema-Lady-Valentine-A4_36783	A	Aglaonema-Red-Vein-A7_36467	A	Aglaonema-costatum-MN046881_36409	T	T<->A	--	--	--	--	--	intergenic	--	--	--	--
Aglaonema-modestum-A1_36635	T	Aglaonema-Red-Valentine-A3_36784	A	Aglaonema-Hong-Yan-A3-1_36784	A	Aglaonema-Hong-Jian-A3-2_36784	A	Aglaonema-Lady-Valentine-A4_36784	A	Aglaonema-Red-Vein-A7_36468	A	Aglaonema-costatum-MN046881_36410	T	T<->A	--	--	--	--	--	intergenic	--	--	--	--
Aglaonema-modestum-A1_36636	C	Aglaonema-Red-Valentine-A3_36785	G	Aglaonema-Hong-Yan-A3-1_36785	G	Aglaonema-Hong-Jian-A3-2_36785	G	Aglaonema-Lady-Valentine-A4_36785	G	Aglaonema-Red-Vein-A7_36469	G	Aglaonema-costatum-MN046881_36411	C	C<->G	--	--	--	--	--	intergenic	--	--	--	--
Aglaonema-modestum-A1_36637	T	Aglaonema-Red-Valentine-A3_36786	A	Aglaonema-Hong-Yan-A3-1_36786	A	Aglaonema-Hong-Jian-A3-2_36786	A	Aglaonema-Lady-Valentine-A4_36786	A	Aglaonema-Red-Vein-A7_36470	A	Aglaonema-costatum-MN046881_36412	T	T<->A	--	--	--	--	--	intergenic	--	--	--	--
Aglaonema-modestum-A1_36638	T	Aglaonema-Red-Valentine-A3_36787	A	Aglaonema-Hong-Yan-A3-1_36787	A	Aglaonema-Hong-Jian-A3-2_36787	A	Aglaonema-Lady-Valentine-A4_36787	A	Aglaonema-Red-Vein-A7_36471	A	Aglaonema-costatum-MN046881_36413	T	T<->A	--	--	--	--	--	intergenic	--	--	--	--
Aglaonema-modestum-A1_36878	G	Aglaonema-Red-Valentine-A3_37026	G	Aglaonema-Hong-Yan-A3-1_37026	G	Aglaonema-Hong-Jian-A3-2_37026	G	Aglaonema-Lady-Valentine-A4_37026	G	Aglaonema-Red-Vein-A7_36710	G	Aglaonema-costatum-MN046881_36652	A	G<->A	--	--	--	--	--	intergenic	--	--	--	--
Aglaonema-modestum-A1_36895	T	Aglaonema-Red-Valentine-A3_37043	G	Aglaonema-Hong-Yan-A3-1_37043	G	Aglaonema-Hong-Jian-A3-2_37043	G	Aglaonema-Lady-Valentine-A4_37043	G	Aglaonema-Red-Vein-A7_36727	G	Aglaonema-costatum-MN046881_36669	T	T<->G	--	--	--	--	--	intergenic	--	--	--	--
Aglaonema-modestum-A1_36896	T	Aglaonema-Red-Valentine-A3_37044	A	Aglaonema-Hong-Yan-A3-1_37044	A	Aglaonema-Hong-Jian-A3-2_37044	A	Aglaonema-Lady-Valentine-A4_37044	A	Aglaonema-Red-Vein-A7_36728	A	Aglaonema-costatum-MN046881_36670	T	T<->A	--	--	--	--	--	intergenic	--	--	--	--
Aglaonema-modestum-A1_36898	T	Aglaonema-Red-Valentine-A3_37046	G	Aglaonema-Hong-Yan-A3-1_37046	G	Aglaonema-Hong-Jian-A3-2_37046	G	Aglaonema-Lady-Valentine-A4_37046	G	Aglaonema-Red-Vein-A7_36730	G	Aglaonema-costatum-MN046881_36672	T	T<->G	--	--	--	--	--	intergenic	--	--	--	--
Aglaonema-modestum-A1_36899	T	Aglaonema-Red-Valentine-A3_37047	A	Aglaonema-Hong-Yan-A3-1_37047	A	Aglaonema-Hong-Jian-A3-2_37047	A	Aglaonema-Lady-Valentine-A4_37047	A	Aglaonema-Red-Vein-A7_36731	A	Aglaonema-costatum-MN046881_36673	T	T<->A	--	--	--	--	--	intergenic	--	--	--	--
Aglaonema-modestum-A1_36900	C	Aglaonema-Red-Valentine-A3_37048	A	Aglaonema-Hong-Yan-A3-1_37048	A	Aglaonema-Hong-Jian-A3-2_37048	A	Aglaonema-Lady-Valentine-A4_37048	A	Aglaonema-Red-Vein-A7_36732	A	Aglaonema-costatum-MN046881_36674	C	C<->A	--	--	--	--	--	intergenic	--	--	--	--
Aglaonema-modestum-A1_36902	T	Aglaonema-Red-Valentine-A3_37050	A	Aglaonema-Hong-Yan-A3-1_37050	A	Aglaonema-Hong-Jian-A3-2_37050	A	Aglaonema-Lady-Valentine-A4_37050	A	Aglaonema-Red-Vein-A7_36734	A	Aglaonema-costatum-MN046881_36676	T	T<->A	--	--	--	--	--	intergenic	--	--	--	--
Aglaonema-modestum-A1_36903	C	Aglaonema-Red-Valentine-A3_37051	A	Aglaonema-Hong-Yan-A3-1_37051	A	Aglaonema-Hong-Jian-A3-2_37051	A	Aglaonema-Lady-Valentine-A4_37051	A	Aglaonema-Red-Vein-A7_36735	A	Aglaonema-costatum-MN046881_36677	C	C<->A	--	--	--	--	--	intergenic	--	--	--	--
Aglaonema-modestum-A1_36943	A	Aglaonema-Red-Valentine-A3_37091	A	Aglaonema-Hong-Yan-A3-1_37091	A	Aglaonema-Hong-Jian-A3-2_37091	A	Aglaonema-Lady-Valentine-A4_37091	A	Aglaonema-Red-Vein-A7_36776	C	Aglaonema-costatum-MN046881_36717	A	A<->C	--	--	--	--	--	intergenic	--	--	--	--
Aglaonema-modestum-A1_36946	A	Aglaonema-Red-Valentine-A3_37094	A	Aglaonema-Hong-Yan-A3-1_37094	A	Aglaonema-Hong-Jian-A3-2_37094	A	Aglaonema-Lady-Valentine-A4_37094	A	Aglaonema-Red-Vein-A7_36779	T	Aglaonema-costatum-MN046881_36720	A	A<->T	--	--	--	--	--	intergenic	--	--	--	--
Aglaonema-modestum-A1_37320	G	Aglaonema-Red-Valentine-A3_37468	G	Aglaonema-Hong-Yan-A3-1_37468	G	Aglaonema-Hong-Jian-A3-2_37468	G	Aglaonema-Lady-Valentine-A4_37468	G	Aglaonema-Red-Vein-A7_37153	G	Aglaonema-costatum-MN046881_37094	A	G<->A	324,2	108	TTG<->TTA	L<->L	syn	psbD	36997	38058	+	--
Aglaonema-modestum-A1_3768	T	Aglaonema-Red-Valentine-A3_3781	T	Aglaonema-Hong-Yan-A3-1_3781	T	Aglaonema-Hong-Jian-A3-2_3781	T	Aglaonema-Lady-Valentine-A4_3781	T	Aglaonema-Red-Vein-A7_3869	G	Aglaonema-costatum-MN046881_3755	T	T<->G	--	--	--	--	--	intergenic	--	--	--	--
Aglaonema-modestum-A1_37863	T	Aglaonema-Red-Valentine-A3_38011	T	Aglaonema-Hong-Yan-A3-1_38011	T	Aglaonema-Hong-Jian-A3-2_38011	T	Aglaonema-Lady-Valentine-A4_38011	T	Aglaonema-Red-Vein-A7_37696	C	Aglaonema-costatum-MN046881_37637	T	T<->C	867,2	289	GGT<->GGC	G<->G	syn	psbD	36997	38058	+	--
Aglaonema-modestum-A1_37917	A	Aglaonema-Red-Valentine-A3_38065	A	Aglaonema-Hong-Yan-A3-1_38065	A	Aglaonema-Hong-Jian-A3-2_38065	A	Aglaonema-Lady-Valentine-A4_38065	A	Aglaonema-Red-Vein-A7_37750	G	Aglaonema-costatum-MN046881_37691	A	A<->G	921,2	307	GCA<->GCG	A<->A	syn	psbD	36997	38058	+	--
Aglaonema-modestum-A1_37995	G	Aglaonema-Red-Valentine-A3_38143	G	Aglaonema-Hong-Yan-A3-1_38143	G	Aglaonema-Hong-Jian-A3-2_38143	G	Aglaonema-Lady-Valentine-A4_38143	G	Aglaonema-Red-Vein-A7_37828	G	Aglaonema-costatum-MN046881_37769	A	G<->A	999,2	333	CAG<->CAA	Q<->Q	syn	psbD	36997	38058	+	--
Aglaonema-modestum-A1_380	T	Aglaonema-Red-Valentine-A3_407	C	Aglaonema-Hong-Yan-A3-1_407	C	Aglaonema-Hong-Jian-A3-2_407	C	Aglaonema-Lady-Valentine-A4_407	C	Aglaonema-Red-Vein-A7_493	C	Aglaonema-costatum-MN046881_382	C	T<->C	--	--	--	--	--	intergenic	--	--	--	--
Aglaonema-modestum-A1_38371	T	Aglaonema-Red-Valentine-A3_38519	T	Aglaonema-Hong-Yan-A3-1_38519	T	Aglaonema-Hong-Jian-A3-2_38519	T	Aglaonema-Lady-Valentine-A4_38519	T	Aglaonema-Red-Vein-A7_38204	T	Aglaonema-costatum-MN046881_38145	C	T<->C	366,2	122	TCT<->TCC	S<->S	syn	psbC	38006	39427	+	--
Aglaonema-modestum-A1_38377	C	Aglaonema-Red-Valentine-A3_38525	C	Aglaonema-Hong-Yan-A3-1_38525	C	Aglaonema-Hong-Jian-A3-2_38525	C	Aglaonema-Lady-Valentine-A4_38525	C	Aglaonema-Red-Vein-A7_38210	G	Aglaonema-costatum-MN046881_38151	C	C<->G	372,2	124	GTC<->GTG	V<->V	syn	psbC	38006	39427	+	--
Aglaonema-modestum-A1_3847	T	Aglaonema-Red-Valentine-A3_3860	G	Aglaonema-Hong-Yan-A3-1_3860	G	Aglaonema-Hong-Jian-A3-2_3860	G	Aglaonema-Lady-Valentine-A4_3860	G	Aglaonema-Red-Vein-A7_3948	G	Aglaonema-costatum-MN046881_3834	T	T<->G	--	--	--	--	--	intergenic	--	--	--	--
Aglaonema-modestum-A1_38584	A	Aglaonema-Red-Valentine-A3_38732	G	Aglaonema-Hong-Yan-A3-1_38732	G	Aglaonema-Hong-Jian-A3-2_38732	G	Aglaonema-Lady-Valentine-A4_38732	G	Aglaonema-Red-Vein-A7_38417	G	Aglaonema-costatum-MN046881_38358	G	A<->G	579,2	193	GGA<->GGG	G<->G	syn	psbC	38006	39427	+	--
Aglaonema-modestum-A1_3862	G	Aglaonema-Red-Valentine-A3_3875	A	Aglaonema-Hong-Yan-A3-1_3875	A	Aglaonema-Hong-Jian-A3-2_3875	A	Aglaonema-Lady-Valentine-A4_3875	A	Aglaonema-Red-Vein-A7_3963	G	Aglaonema-costatum-MN046881_3849	G	G<->A	--	--	--	--	--	intergenic	--	--	--	--
Aglaonema-modestum-A1_38992	G	Aglaonema-Red-Valentine-A3_39140	A	Aglaonema-Hong-Yan-A3-1_39140	A	Aglaonema-Hong-Jian-A3-2_39140	A	Aglaonema-Lady-Valentine-A4_39140	A	Aglaonema-Red-Vein-A7_38825	A	Aglaonema-costatum-MN046881_38766	A	G<->A	987,2	329	GGG<->GGA	G<->G	syn	psbC	38006	39427	+	--
Aglaonema-modestum-A1_38995	C	Aglaonema-Red-Valentine-A3_39143	C	Aglaonema-Hong-Yan-A3-1_39143	C	Aglaonema-Hong-Jian-A3-2_39143	C	Aglaonema-Lady-Valentine-A4_39143	C	Aglaonema-Red-Vein-A7_38828	C	Aglaonema-costatum-MN046881_38769	T	C<->T	990,2	330	TCC<->TCT	S<->S	syn	psbC	38006	39427	+	--
Aglaonema-modestum-A1_39103	G	Aglaonema-Red-Valentine-A3_39251	A	Aglaonema-Hong-Yan-A3-1_39251	A	Aglaonema-Hong-Jian-A3-2_39251	A	Aglaonema-Lady-Valentine-A4_39251	A	Aglaonema-Red-Vein-A7_38936	G	Aglaonema-costatum-MN046881_38877	G	G<->A	1098,2	366	TTG<->TTA	L<->L	syn	psbC	38006	39427	+	--
Aglaonema-modestum-A1_39112	T	Aglaonema-Red-Valentine-A3_39260	A	Aglaonema-Hong-Yan-A3-1_39260	A	Aglaonema-Hong-Jian-A3-2_39260	A	Aglaonema-Lady-Valentine-A4_39260	A	Aglaonema-Red-Vein-A7_38945	A	Aglaonema-costatum-MN046881_38886	A	T<->A	1107,2	369	CTT<->CTA	L<->L	syn	psbC	38006	39427	+	--
Aglaonema-modestum-A1_39143	C	Aglaonema-Red-Valentine-A3_39291	C	Aglaonema-Hong-Yan-A3-1_39291	C	Aglaonema-Hong-Jian-A3-2_39291	C	Aglaonema-Lady-Valentine-A4_39291	C	Aglaonema-Red-Vein-A7_38976	C	Aglaonema-costatum-MN046881_38917	T	C<->T	1138,0	380	CTG<->TTG	L<->L	syn	psbC	38006	39427	+	--
Aglaonema-modestum-A1_39289	C	Aglaonema-Red-Valentine-A3_39437	C	Aglaonema-Hong-Yan-A3-1_39437	C	Aglaonema-Hong-Jian-A3-2_39437	C	Aglaonema-Lady-Valentine-A4_39437	C	Aglaonema-Red-Vein-A7_39122	C	Aglaonema-costatum-MN046881_39063	T	C<->T	1284,2	428	ACC<->ACT	T<->T	syn	psbC	38006	39427	+	--
Aglaonema-modestum-A1_3941	A	Aglaonema-Red-Valentine-A3_3954	G	Aglaonema-Hong-Yan-A3-1_3954	G	Aglaonema-Hong-Jian-A3-2_3954	G	Aglaonema-Lady-Valentine-A4_3954	G	Aglaonema-Red-Vein-A7_4042	G	Aglaonema-costatum-MN046881_3928	G	A<->G	--	--	--	--	--	intergenic	--	--	--	--
Aglaonema-modestum-A1_39474	C	Aglaonema-Red-Valentine-A3_39622	C	Aglaonema-Hong-Yan-A3-1_39622	C	Aglaonema-Hong-Jian-A3-2_39622	C	Aglaonema-Lady-Valentine-A4_39622	C	Aglaonema-Red-Vein-A7_39307	C	Aglaonema-costatum-MN046881_39250	G	C<->G	--	--	--	--	--	intergenic	--	--	--	--
Aglaonema-modestum-A1_39475	C	Aglaonema-Red-Valentine-A3_39623	C	Aglaonema-Hong-Yan-A3-1_39623	C	Aglaonema-Hong-Jian-A3-2_39623	C	Aglaonema-Lady-Valentine-A4_39623	C	Aglaonema-Red-Vein-A7_39308	C	Aglaonema-costatum-MN046881_39251	G	C<->G	--	--	--	--	--	intergenic	--	--	--	--
Aglaonema-modestum-A1_39476	T	Aglaonema-Red-Valentine-A3_39624	T	Aglaonema-Hong-Yan-A3-1_39624	T	Aglaonema-Hong-Jian-A3-2_39624	T	Aglaonema-Lady-Valentine-A4_39624	T	Aglaonema-Red-Vein-A7_39309	T	Aglaonema-costatum-MN046881_39252	G	T<->G	--	--	--	--	--	intergenic	--	--	--	--
Aglaonema-modestum-A1_39479	C	Aglaonema-Red-Valentine-A3_39627	C	Aglaonema-Hong-Yan-A3-1_39627	C	Aglaonema-Hong-Jian-A3-2_39627	C	Aglaonema-Lady-Valentine-A4_39627	C	Aglaonema-Red-Vein-A7_39312	C	Aglaonema-costatum-MN046881_39255	A	C<->A	--	--	--	--	--	intergenic	--	--	--	--
Aglaonema-modestum-A1_39480	C	Aglaonema-Red-Valentine-A3_39628	C	Aglaonema-Hong-Yan-A3-1_39628	C	Aglaonema-Hong-Jian-A3-2_39628	C	Aglaonema-Lady-Valentine-A4_39628	C	Aglaonema-Red-Vein-A7_39313	C	Aglaonema-costatum-MN046881_39256	G	C<->G	--	--	--	--	--	intergenic	--	--	--	--
Aglaonema-modestum-A1_39481	C	Aglaonema-Red-Valentine-A3_39629	C	Aglaonema-Hong-Yan-A3-1_39629	C	Aglaonema-Hong-Jian-A3-2_39629	C	Aglaonema-Lady-Valentine-A4_39629	C	Aglaonema-Red-Vein-A7_39314	C	Aglaonema-costatum-MN046881_39257	G	C<->G	--	--	--	--	--	intergenic	--	--	--	--
Aglaonema-modestum-A1_39593	A	Aglaonema-Red-Valentine-A3_39739	G	Aglaonema-Hong-Yan-A3-1_39739	G	Aglaonema-Hong-Jian-A3-2_39739	G	Aglaonema-Lady-Valentine-A4_39739	G	Aglaonema-Red-Vein-A7_39424	A	Aglaonema-costatum-MN046881_39366	A	A<->G	--	--	--	--	--	intergenic	--	--	--	--
Aglaonema-modestum-A1_3993	A	Aglaonema-Red-Valentine-A3_4006	A	Aglaonema-Hong-Yan-A3-1_4006	A	Aglaonema-Hong-Jian-A3-2_4006	A	Aglaonema-Lady-Valentine-A4_4006	A	Aglaonema-Red-Vein-A7_4094	C	Aglaonema-costatum-MN046881_3980	A	A<->C	--	--	--	--	--	intergenic	--	--	--	--
Aglaonema-modestum-A1_39930	G	Aglaonema-Red-Valentine-A3_40076	A	Aglaonema-Hong-Yan-A3-1_40076	A	Aglaonema-Hong-Jian-A3-2_40076	A	Aglaonema-Lady-Valentine-A4_40076	A	Aglaonema-Red-Vein-A7_39761	G	Aglaonema-costatum-MN046881_39703	G	G<->A	--	--	--	--	--	intergenic	--	--	--	--
Aglaonema-modestum-A1_40188	T	Aglaonema-Red-Valentine-A3_40334	C	Aglaonema-Hong-Yan-A3-1_40334	C	Aglaonema-Hong-Jian-A3-2_40334	C	Aglaonema-Lady-Valentine-A4_40334	C	Aglaonema-Red-Vein-A7_40019	C	Aglaonema-costatum-MN046881_39961	C	T<->C	--	--	--	--	--	intergenic	--	--	--	--
Aglaonema-modestum-A1_40230	G	Aglaonema-Red-Valentine-A3_40376	G	Aglaonema-Hong-Yan-A3-1_40376	G	Aglaonema-Hong-Jian-A3-2_40376	G	Aglaonema-Lady-Valentine-A4_40376	G	Aglaonema-Red-Vein-A7_40061	T	Aglaonema-costatum-MN046881_40003	G	G<->T	--	--	--	--	--	intergenic	--	--	--	--
Aglaonema-modestum-A1_40248	A	Aglaonema-Red-Valentine-A3_40394	A	Aglaonema-Hong-Yan-A3-1_40394	A	Aglaonema-Hong-Jian-A3-2_40394	A	Aglaonema-Lady-Valentine-A4_40394	A	Aglaonema-Red-Vein-A7_40079	T	Aglaonema-costatum-MN046881_40021	A	A<->T	--	--	--	--	--	intergenic	--	--	--	--
Aglaonema-modestum-A1_40259	A	Aglaonema-Red-Valentine-A3_40405	C	Aglaonema-Hong-Yan-A3-1_40405	C	Aglaonema-Hong-Jian-A3-2_40405	C	Aglaonema-Lady-Valentine-A4_40405	C	Aglaonema-Red-Vein-A7_40090	C	Aglaonema-costatum-MN046881_40032	C	A<->C	--	--	--	--	--	intergenic	--	--	--	--
Aglaonema-modestum-A1_4029	C	Aglaonema-Red-Valentine-A3_4042	T	Aglaonema-Hong-Yan-A3-1_4042	T	Aglaonema-Hong-Jian-A3-2_4042	T	Aglaonema-Lady-Valentine-A4_4042	T	Aglaonema-Red-Vein-A7_4130	T	Aglaonema-costatum-MN046881_4016	T	C<->T	--	--	--	--	--	intergenic	--	--	--	--
Aglaonema-modestum-A1_4033	A	Aglaonema-Red-Valentine-A3_4046	C	Aglaonema-Hong-Yan-A3-1_4046	C	Aglaonema-Hong-Jian-A3-2_4046	C	Aglaonema-Lady-Valentine-A4_4046	C	Aglaonema-Red-Vein-A7_4134	C	Aglaonema-costatum-MN046881_4020	C	A<->C	--	--	--	--	--	intergenic	--	--	--	--
Aglaonema-modestum-A1_40360	A	Aglaonema-Red-Valentine-A3_40467	A	Aglaonema-Hong-Yan-A3-1_40467	A	Aglaonema-Hong-Jian-A3-2_40467	A	Aglaonema-Lady-Valentine-A4_40467	A	Aglaonema-Red-Vein-A7_40164	A	Aglaonema-costatum-MN046881_40105	T	A<->T	--	--	--	--	--	intergenic	--	--	--	--
Aglaonema-modestum-A1_40364	T	Aglaonema-Red-Valentine-A3_40471	T	Aglaonema-Hong-Yan-A3-1_40471	T	Aglaonema-Hong-Jian-A3-2_40471	T	Aglaonema-Lady-Valentine-A4_40471	T	Aglaonema-Red-Vein-A7_40168	T	Aglaonema-costatum-MN046881_40108	C	T<->C	--	--	--	--	--	intergenic	--	--	--	--
Aglaonema-modestum-A1_40366	A	Aglaonema-Red-Valentine-A3_40473	A	Aglaonema-Hong-Yan-A3-1_40473	A	Aglaonema-Hong-Jian-A3-2_40473	A	Aglaonema-Lady-Valentine-A4_40473	A	Aglaonema-Red-Vein-A7_40170	A	Aglaonema-costatum-MN046881_40110	T	A<->T	--	--	--	--	--	intergenic	--	--	--	--
Aglaonema-modestum-A1_40407	G	Aglaonema-Red-Valentine-A3_40514	G	Aglaonema-Hong-Yan-A3-1_40514	G	Aglaonema-Hong-Jian-A3-2_40514	G	Aglaonema-Lady-Valentine-A4_40514	G	Aglaonema-Red-Vein-A7_40212	G	Aglaonema-costatum-MN046881_40150	A	G<->A	--	--	--	--	--	intergenic	--	--	--	--
Aglaonema-modestum-A1_4044	C	Aglaonema-Red-Valentine-A3_4057	C	Aglaonema-Hong-Yan-A3-1_4057	C	Aglaonema-Hong-Jian-A3-2_4057	C	Aglaonema-Lady-Valentine-A4_4057	C	Aglaonema-Red-Vein-A7_4145	T	Aglaonema-costatum-MN046881_4031	C	C<->T	--	--	--	--	--	intergenic	--	--	--	--
Aglaonema-modestum-A1_4050	T	Aglaonema-Red-Valentine-A3_4063	C	Aglaonema-Hong-Yan-A3-1_4063	C	Aglaonema-Hong-Jian-A3-2_4063	C	Aglaonema-Lady-Valentine-A4_4063	C	Aglaonema-Red-Vein-A7_4151	C	Aglaonema-costatum-MN046881_4037	C	T<->C	--	--	--	--	--	intergenic	--	--	--	--
Aglaonema-modestum-A1_40519	G	Aglaonema-Red-Valentine-A3_40626	T	Aglaonema-Hong-Yan-A3-1_40626	T	Aglaonema-Hong-Jian-A3-2_40626	T	Aglaonema-Lady-Valentine-A4_40626	T	Aglaonema-Red-Vein-A7_40324	G	Aglaonema-costatum-MN046881_40262	G	G<->T	--	--	--	--	--	intergenic	--	--	--	--
Aglaonema-modestum-A1_4056	G	Aglaonema-Red-Valentine-A3_4069	G	Aglaonema-Hong-Yan-A3-1_4069	G	Aglaonema-Hong-Jian-A3-2_4069	G	Aglaonema-Lady-Valentine-A4_4069	G	Aglaonema-Red-Vein-A7_4157	G	Aglaonema-costatum-MN046881_4043	A	G<->A	--	--	--	--	--	intergenic	--	--	--	--
Aglaonema-modestum-A1_40625	G	Aglaonema-Red-Valentine-A3_40732	G	Aglaonema-Hong-Yan-A3-1_40732	G	Aglaonema-Hong-Jian-A3-2_40732	G	Aglaonema-Lady-Valentine-A4_40732	G	Aglaonema-Red-Vein-A7_40430	G	Aglaonema-costatum-MN046881_40368	A	G<->A	--	--	--	--	--	intergenic	--	--	--	--
Aglaonema-modestum-A1_40671	T	Aglaonema-Red-Valentine-A3_40778	C	Aglaonema-Hong-Yan-A3-1_40778	C	Aglaonema-Hong-Jian-A3-2_40778	C	Aglaonema-Lady-Valentine-A4_40778	C	Aglaonema-Red-Vein-A7_40476	C	Aglaonema-costatum-MN046881_40414	C	T<->C	--	--	--	--	--	intergenic	--	--	--	--
Aglaonema-modestum-A1_40799	C	Aglaonema-Red-Valentine-A3_40912	T	Aglaonema-Hong-Yan-A3-1_40912	T	Aglaonema-Hong-Jian-A3-2_40912	T	Aglaonema-Lady-Valentine-A4_40912	T	Aglaonema-Red-Vein-A7_40610	C	Aglaonema-costatum-MN046881_40543	C	C<->T	--	--	--	--	--	intergenic	--	--	--	--
Aglaonema-modestum-A1_40858	G	Aglaonema-Red-Valentine-A3_40971	G	Aglaonema-Hong-Yan-A3-1_40971	G	Aglaonema-Hong-Jian-A3-2_40971	G	Aglaonema-Lady-Valentine-A4_40971	G	Aglaonema-Red-Vein-A7_40669	T	Aglaonema-costatum-MN046881_40602	G	G<->T	--	--	--	--	--	intergenic	--	--	--	--
Aglaonema-modestum-A1_40951	C	Aglaonema-Red-Valentine-A3_41064	T	Aglaonema-Hong-Yan-A3-1_41064	T	Aglaonema-Hong-Jian-A3-2_41064	T	Aglaonema-Lady-Valentine-A4_41064	T	Aglaonema-Red-Vein-A7_40762	T	Aglaonema-costatum-MN046881_40695	T	C<->T	--	--	--	--	--	intergenic	--	--	--	--
Aglaonema-modestum-A1_4096	G	Aglaonema-Red-Valentine-A3_4109	G	Aglaonema-Hong-Yan-A3-1_4109	G	Aglaonema-Hong-Jian-A3-2_4109	G	Aglaonema-Lady-Valentine-A4_4109	G	Aglaonema-Red-Vein-A7_4197	G	Aglaonema-costatum-MN046881_4083	A	G<->A	--	--	--	--	--	intergenic	--	--	--	--
Aglaonema-modestum-A1_41040	A	Aglaonema-Red-Valentine-A3_41153	G	Aglaonema-Hong-Yan-A3-1_41153	G	Aglaonema-Hong-Jian-A3-2_41153	G	Aglaonema-Lady-Valentine-A4_41153	G	Aglaonema-Red-Vein-A7_40851	G	Aglaonema-costatum-MN046881_40784	G	A<->G	262,0	88	TAT<->CAT	Y<->H	nonsyn	rps14	40999	41301	-	--
Aglaonema-modestum-A1_41061	A	Aglaonema-Red-Valentine-A3_41174	G	Aglaonema-Hong-Yan-A3-1_41174	G	Aglaonema-Hong-Jian-A3-2_41174	G	Aglaonema-Lady-Valentine-A4_41174	G	Aglaonema-Red-Vein-A7_40872	G	Aglaonema-costatum-MN046881_40805	G	A<->G	241,0	81	TAC<->CAC	Y<->H	nonsyn	rps14	40999	41301	-	--
Aglaonema-modestum-A1_41254	C	Aglaonema-Red-Valentine-A3_41367	T	Aglaonema-Hong-Yan-A3-1_41367	T	Aglaonema-Hong-Jian-A3-2_41367	T	Aglaonema-Lady-Valentine-A4_41367	T	Aglaonema-Red-Vein-A7_41065	T	Aglaonema-costatum-MN046881_40998	C	C<->T	48,2	16	TTG<->TTA	L<->L	syn	rps14	40999	41301	-	--
Aglaonema-modestum-A1_41361	T	Aglaonema-Red-Valentine-A3_41474	T	Aglaonema-Hong-Yan-A3-1_41474	T	Aglaonema-Hong-Jian-A3-2_41474	T	Aglaonema-Lady-Valentine-A4_41474	T	Aglaonema-Red-Vein-A7_41172	T	Aglaonema-costatum-MN046881_41105	C	T<->C	--	--	--	--	--	intergenic	--	--	--	--
Aglaonema-modestum-A1_41441	T	Aglaonema-Red-Valentine-A3_41554	T	Aglaonema-Hong-Yan-A3-1_41554	T	Aglaonema-Hong-Jian-A3-2_41554	T	Aglaonema-Lady-Valentine-A4_41554	T	Aglaonema-Red-Vein-A7_41252	T	Aglaonema-costatum-MN046881_41178	G	T<->G	--	--	--	--	--	intergenic	--	--	--	--
Aglaonema-modestum-A1_41516	A	Aglaonema-Red-Valentine-A3_41629	G	Aglaonema-Hong-Yan-A3-1_41629	G	Aglaonema-Hong-Jian-A3-2_41629	G	Aglaonema-Lady-Valentine-A4_41629	G	Aglaonema-Red-Vein-A7_41327	G	Aglaonema-costatum-MN046881_41253	G	A<->G	2142,2	714	TCT<->TCC	S<->S	syn	psaB	41453	43657	-	--
Aglaonema-modestum-A1_42161	G	Aglaonema-Red-Valentine-A3_42274	A	Aglaonema-Hong-Yan-A3-1_42274	A	Aglaonema-Hong-Jian-A3-2_42274	A	Aglaonema-Lady-Valentine-A4_42274	A	Aglaonema-Red-Vein-A7_41972	A	Aglaonema-costatum-MN046881_41898	A	G<->A	1497,2	499	AAC<->AAT	N<->N	syn	psaB	41453	43657	-	--
Aglaonema-modestum-A1_42287	G	Aglaonema-Red-Valentine-A3_42400	G	Aglaonema-Hong-Yan-A3-1_42400	G	Aglaonema-Hong-Jian-A3-2_42400	G	Aglaonema-Lady-Valentine-A4_42400	G	Aglaonema-Red-Vein-A7_42098	G	Aglaonema-costatum-MN046881_42024	A	G<->A	1371,2	457	CCC<->CCT	P<->P	syn	psaB	41453	43657	-	--
Aglaonema-modestum-A1_42383	T	Aglaonema-Red-Valentine-A3_42496	G	Aglaonema-Hong-Yan-A3-1_42496	G	Aglaonema-Hong-Jian-A3-2_42496	G	Aglaonema-Lady-Valentine-A4_42496	G	Aglaonema-Red-Vein-A7_42194	G	Aglaonema-costatum-MN046881_42120	G	T<->G	1275,2	425	GCA<->GCC	A<->A	syn	psaB	41453	43657	-	--
Aglaonema-modestum-A1_42491	A	Aglaonema-Red-Valentine-A3_42604	G	Aglaonema-Hong-Yan-A3-1_42604	G	Aglaonema-Hong-Jian-A3-2_42604	G	Aglaonema-Lady-Valentine-A4_42604	G	Aglaonema-Red-Vein-A7_42302	G	Aglaonema-costatum-MN046881_42228	G	A<->G	1167,2	389	CAT<->CAC	H<->H	syn	psaB	41453	43657	-	--
Aglaonema-modestum-A1_42494	A	Aglaonema-Red-Valentine-A3_42607	G	Aglaonema-Hong-Yan-A3-1_42607	G	Aglaonema-Hong-Jian-A3-2_42607	G	Aglaonema-Lady-Valentine-A4_42607	G	Aglaonema-Red-Vein-A7_42305	G	Aglaonema-costatum-MN046881_42231	G	A<->G	1164,2	388	GCT<->GCC	A<->A	syn	psaB	41453	43657	-	--
Aglaonema-modestum-A1_4256	A	Aglaonema-Red-Valentine-A3_4269	G	Aglaonema-Hong-Yan-A3-1_4269	G	Aglaonema-Hong-Jian-A3-2_4269	G	Aglaonema-Lady-Valentine-A4_4269	G	Aglaonema-Red-Vein-A7_4361	A	Aglaonema-costatum-MN046881_4251	A	A<->G	--	--	--	--	--	intergenic	--	--	--	--
Aglaonema-modestum-A1_42728	G	Aglaonema-Red-Valentine-A3_42841	A	Aglaonema-Hong-Yan-A3-1_42841	A	Aglaonema-Hong-Jian-A3-2_42841	A	Aglaonema-Lady-Valentine-A4_42841	A	Aglaonema-Red-Vein-A7_42539	G	Aglaonema-costatum-MN046881_42465	G	G<->A	930,2	310	CCC<->CCT	P<->P	syn	psaB	41453	43657	-	--
Aglaonema-modestum-A1_42812	A	Aglaonema-Red-Valentine-A3_42925	A	Aglaonema-Hong-Yan-A3-1_42925	A	Aglaonema-Hong-Jian-A3-2_42925	A	Aglaonema-Lady-Valentine-A4_42925	A	Aglaonema-Red-Vein-A7_42623	G	Aglaonema-costatum-MN046881_42549	A	A<->G	846,2	282	TTT<->TTC	F<->F	syn	psaB	41453	43657	-	--
Aglaonema-modestum-A1_4293	C	Aglaonema-Red-Valentine-A3_4306	C	Aglaonema-Hong-Yan-A3-1_4306	C	Aglaonema-Hong-Jian-A3-2_4306	C	Aglaonema-Lady-Valentine-A4_4306	C	Aglaonema-Red-Vein-A7_4399	A	Aglaonema-costatum-MN046881_4289	C	C<->A	--	--	--	--	--	intergenic	--	--	--	--
Aglaonema-modestum-A1_43018	C	Aglaonema-Red-Valentine-A3_43131	C	Aglaonema-Hong-Yan-A3-1_43131	C	Aglaonema-Hong-Jian-A3-2_43131	C	Aglaonema-Lady-Valentine-A4_43131	C	Aglaonema-Red-Vein-A7_42829	C	Aglaonema-costatum-MN046881_42755	T	C<->T	640,0	214	GAT<->AAT	D<->N	nonsyn	psaB	41453	43657	-	--
Aglaonema-modestum-A1_4302	C	Aglaonema-Red-Valentine-A3_4315	C	Aglaonema-Hong-Yan-A3-1_4315	C	Aglaonema-Hong-Jian-A3-2_4315	C	Aglaonema-Lady-Valentine-A4_4315	C	Aglaonema-Red-Vein-A7_4408	A	Aglaonema-costatum-MN046881_4298	C	C<->A	--	--	--	--	--	intergenic	--	--	--	--
Aglaonema-modestum-A1_43051	T	Aglaonema-Red-Valentine-A3_43164	T	Aglaonema-Hong-Yan-A3-1_43164	T	Aglaonema-Hong-Jian-A3-2_43164	T	Aglaonema-Lady-Valentine-A4_43164	T	Aglaonema-Red-Vein-A7_42862	T	Aglaonema-costatum-MN046881_42788	G	T<->G	607,0	203	AGG<->CGG	R<->R	syn	psaB	41453	43657	-	--
Aglaonema-modestum-A1_43226	A	Aglaonema-Red-Valentine-A3_43339	A	Aglaonema-Hong-Yan-A3-1_43339	A	Aglaonema-Hong-Jian-A3-2_43339	A	Aglaonema-Lady-Valentine-A4_43339	A	Aglaonema-Red-Vein-A7_43037	A	Aglaonema-costatum-MN046881_42963	G	A<->G	432,2	144	TTT<->TTC	F<->F	syn	psaB	41453	43657	-	--
Aglaonema-modestum-A1_43248	G	Aglaonema-Red-Valentine-A3_43361	G	Aglaonema-Hong-Yan-A3-1_43361	G	Aglaonema-Hong-Jian-A3-2_43361	G	Aglaonema-Lady-Valentine-A4_43361	G	Aglaonema-Red-Vein-A7_43059	G	Aglaonema-costatum-MN046881_42985	A	G<->A	410,1	137	ACT<->ATT	T<->I	nonsyn	psaB	41453	43657	-	--
Aglaonema-modestum-A1_43277	A	Aglaonema-Red-Valentine-A3_43390	G	Aglaonema-Hong-Yan-A3-1_43390	G	Aglaonema-Hong-Jian-A3-2_43390	G	Aglaonema-Lady-Valentine-A4_43390	G	Aglaonema-Red-Vein-A7_43088	G	Aglaonema-costatum-MN046881_43014	G	A<->G	381,2	127	ATT<->ATC	I<->I	syn	psaB	41453	43657	-	--
Aglaonema-modestum-A1_43426	C	Aglaonema-Red-Valentine-A3_43539	T	Aglaonema-Hong-Yan-A3-1_43539	T	Aglaonema-Hong-Jian-A3-2_43539	T	Aglaonema-Lady-Valentine-A4_43539	T	Aglaonema-Red-Vein-A7_43237	T	Aglaonema-costatum-MN046881_43163	C	C<->T	232,0	78	GTA<->ATA	V<->I	nonsyn	psaB	41453	43657	-	--
Aglaonema-modestum-A1_43469	C	Aglaonema-Red-Valentine-A3_43582	T	Aglaonema-Hong-Yan-A3-1_43582	T	Aglaonema-Hong-Jian-A3-2_43582	T	Aglaonema-Lady-Valentine-A4_43582	T	Aglaonema-Red-Vein-A7_43280	T	Aglaonema-costatum-MN046881_43206	T	C<->T	189,2	63	GGG<->GGA	G<->G	syn	psaB	41453	43657	-	--
Aglaonema-modestum-A1_4373	T	Aglaonema-Red-Valentine-A3_4386	T	Aglaonema-Hong-Yan-A3-1_4386	T	Aglaonema-Hong-Jian-A3-2_4386	T	Aglaonema-Lady-Valentine-A4_4386	T	Aglaonema-Red-Vein-A7_4479	C	Aglaonema-costatum-MN046881_4369	T	T<->C	--	--	--	--	--	intergenic	--	--	--	--
Aglaonema-modestum-A1_44	C	Aglaonema-Red-Valentine-A3_44	T	Aglaonema-Hong-Yan-A3-1_44	T	Aglaonema-Hong-Jian-A3-2_44	T	Aglaonema-Lady-Valentine-A4_44	T	Aglaonema-Red-Vein-A7_44	T	Aglaonema-costatum-MN046881_44	T	C<->T	--	--	--	--	--	intergenic	--	--	--	--
Aglaonema-modestum-A1_44181	T	Aglaonema-Red-Valentine-A3_44294	T	Aglaonema-Hong-Yan-A3-1_44294	T	Aglaonema-Hong-Jian-A3-2_44294	T	Aglaonema-Lady-Valentine-A4_44294	T	Aglaonema-Red-Vein-A7_43992	G	Aglaonema-costatum-MN046881_43918	T	T<->G	1755,2	585	TCA<->TCC	S<->S	syn	psaA	43683	45935	-	--
Aglaonema-modestum-A1_44220	G	Aglaonema-Red-Valentine-A3_44333	A	Aglaonema-Hong-Yan-A3-1_44333	A	Aglaonema-Hong-Jian-A3-2_44333	A	Aglaonema-Lady-Valentine-A4_44333	A	Aglaonema-Red-Vein-A7_44031	A	Aglaonema-costatum-MN046881_43957	A	G<->A	1716,2	572	CCC<->CCT	P<->P	syn	psaA	43683	45935	-	--
Aglaonema-modestum-A1_44349	T	Aglaonema-Red-Valentine-A3_44462	C	Aglaonema-Hong-Yan-A3-1_44462	C	Aglaonema-Hong-Jian-A3-2_44462	C	Aglaonema-Lady-Valentine-A4_44477	T	Aglaonema-Red-Vein-A7_44160	T	Aglaonema-costatum-MN046881_44086	T	T<->C	1587,2	529	GCA<->GCG	A<->A	syn	psaA	43683	45935	-	--
Aglaonema-modestum-A1_44350	G	Aglaonema-Red-Valentine-A3_44463	G	Aglaonema-Hong-Yan-A3-1_44463	G	Aglaonema-Hong-Jian-A3-2_44463	G	Aglaonema-Lady-Valentine-A4_44478	C	Aglaonema-Red-Vein-A7_44161	G	Aglaonema-costatum-MN046881_44087	G	G<->C	1586,1	529	GCA<->GGA	A<->G	nonsyn	psaA	43683	45935	-	--
Aglaonema-modestum-A1_44353	G	Aglaonema-Red-Valentine-A3_44466	G	Aglaonema-Hong-Yan-A3-1_44466	G	Aglaonema-Hong-Jian-A3-2_44466	G	Aglaonema-Lady-Valentine-A4_44482	C	Aglaonema-Red-Vein-A7_44164	G	Aglaonema-costatum-MN046881_44090	G	G<->C	1583,1	528	ACC<->AGC	T<->S	nonsyn	psaA	43683	45935	-	--
Aglaonema-modestum-A1_44357	C	Aglaonema-Red-Valentine-A3_44470	C	Aglaonema-Hong-Yan-A3-1_44470	C	Aglaonema-Hong-Jian-A3-2_44470	C	Aglaonema-Lady-Valentine-A4_44487	A	Aglaonema-Red-Vein-A7_44168	C	Aglaonema-costatum-MN046881_44094	C	C<->A	1579,0	527	GGT<->TGT	G<->C	nonsyn	psaA	43683	45935	-	--
Aglaonema-modestum-A1_444	T	Aglaonema-Red-Valentine-A3_471	G	Aglaonema-Hong-Yan-A3-1_471	G	Aglaonema-Hong-Jian-A3-2_471	G	Aglaonema-Lady-Valentine-A4_471	G	Aglaonema-Red-Vein-A7_557	G	Aglaonema-costatum-MN046881_446	G	T<->G	--	--	--	--	--	intergenic	--	--	--	--
Aglaonema-modestum-A1_44557	C	Aglaonema-Red-Valentine-A3_44670	C	Aglaonema-Hong-Yan-A3-1_44670	C	Aglaonema-Hong-Jian-A3-2_44670	C	Aglaonema-Lady-Valentine-A4_44685	C	Aglaonema-Red-Vein-A7_44368	C	Aglaonema-costatum-MN046881_44294	T	C<->T	1379,1	460	AGC<->AAC	S<->N	nonsyn	psaA	43683	45935	-	--
Aglaonema-modestum-A1_4475	C	Aglaonema-Red-Valentine-A3_4488	C	Aglaonema-Hong-Yan-A3-1_4488	C	Aglaonema-Hong-Jian-A3-2_4488	C	Aglaonema-Lady-Valentine-A4_4488	C	Aglaonema-Red-Vein-A7_4581	C	Aglaonema-costatum-MN046881_4471	T	C<->T	--	--	--	--	--	intergenic	--	--	--	--
Aglaonema-modestum-A1_44874	G	Aglaonema-Red-Valentine-A3_44987	C	Aglaonema-Hong-Yan-A3-1_44987	C	Aglaonema-Hong-Jian-A3-2_44987	C	Aglaonema-Lady-Valentine-A4_45006	G	Aglaonema-Red-Vein-A7_44685	C	Aglaonema-costatum-MN046881_44611	C	G<->C	1062,2	354	CTC<->CTG	L<->L	syn	psaA	43683	45935	-	--
Aglaonema-modestum-A1_44876	G	Aglaonema-Red-Valentine-A3_44989	A	Aglaonema-Hong-Yan-A3-1_44989	A	Aglaonema-Hong-Jian-A3-2_44989	A	Aglaonema-Lady-Valentine-A4_45008	G	Aglaonema-Red-Vein-A7_44687	A	Aglaonema-costatum-MN046881_44613	G	G<->A	1060,0	354	CTC<->TTC	L<->F	nonsyn	psaA	43683	45935	-	--
Aglaonema-modestum-A1_44877	G	Aglaonema-Red-Valentine-A3_44990	G	Aglaonema-Hong-Yan-A3-1_44990	G	Aglaonema-Hong-Jian-A3-2_44990	G	Aglaonema-Lady-Valentine-A4_45013	T	Aglaonema-Red-Vein-A7_44688	G	Aglaonema-costatum-MN046881_44614	G	G<->T	1059,2	353	AAC<->AAA	N<->K	nonsyn	psaA	43683	45935	-	--
Aglaonema-modestum-A1_44930	T	Aglaonema-Red-Valentine-A3_45043	T	Aglaonema-Hong-Yan-A3-1_45043	T	Aglaonema-Hong-Jian-A3-2_45043	T	Aglaonema-Lady-Valentine-A4_45080	G	Aglaonema-Red-Vein-A7_44741	T	Aglaonema-costatum-MN046881_44667	T	T<->G	1006,0	336	AAG<->CAG	K<->Q	nonsyn	psaA	43683	45935	-	--
Aglaonema-modestum-A1_44931	A	Aglaonema-Red-Valentine-A3_45044	A	Aglaonema-Hong-Yan-A3-1_45044	A	Aglaonema-Hong-Jian-A3-2_45044	A	Aglaonema-Lady-Valentine-A4_45081	C	Aglaonema-Red-Vein-A7_44742	A	Aglaonema-costatum-MN046881_44668	A	A<->C	1005,2	335	CAT<->CAG	H<->Q	nonsyn	psaA	43683	45935	-	--
Aglaonema-modestum-A1_44932	T	Aglaonema-Red-Valentine-A3_45045	T	Aglaonema-Hong-Yan-A3-1_45045	T	Aglaonema-Hong-Jian-A3-2_45045	T	Aglaonema-Lady-Valentine-A4_45082	A	Aglaonema-Red-Vein-A7_44743	T	Aglaonema-costatum-MN046881_44669	T	T<->A	1004,1	335	CAT<->CTT	H<->L	nonsyn	psaA	43683	45935	-	--
Aglaonema-modestum-A1_45125	C	Aglaonema-Red-Valentine-A3_45238	C	Aglaonema-Hong-Yan-A3-1_45238	C	Aglaonema-Hong-Jian-A3-2_45238	C	Aglaonema-Lady-Valentine-A4_45279	A	Aglaonema-Red-Vein-A7_44936	C	Aglaonema-costatum-MN046881_44862	C	C<->A	811,0	271	GAA<->TAA	E<->X	nonsense	psaA	43683	45935	-	--
Aglaonema-modestum-A1_45127	G	Aglaonema-Red-Valentine-A3_45240	G	Aglaonema-Hong-Yan-A3-1_45240	G	Aglaonema-Hong-Jian-A3-2_45240	G	Aglaonema-Lady-Valentine-A4_45281	A	Aglaonema-Red-Vein-A7_44938	G	Aglaonema-costatum-MN046881_44864	G	G<->A	809,1	270	TCA<->TTA	S<->L	nonsyn	psaA	43683	45935	-	--
Aglaonema-modestum-A1_45129	A	Aglaonema-Red-Valentine-A3_45242	G	Aglaonema-Hong-Yan-A3-1_45242	G	Aglaonema-Hong-Jian-A3-2_45242	G	Aglaonema-Lady-Valentine-A4_45283	A	Aglaonema-Red-Vein-A7_44940	G	Aglaonema-costatum-MN046881_44866	G	A<->G	807,2	269	TAT<->TAC	Y<->Y	syn	psaA	43683	45935	-	--
Aglaonema-modestum-A1_45155	G	Aglaonema-Red-Valentine-A3_45268	G	Aglaonema-Hong-Yan-A3-1_45268	G	Aglaonema-Hong-Jian-A3-2_45268	G	Aglaonema-Lady-Valentine-A4_45319	A	Aglaonema-Red-Vein-A7_44966	G	Aglaonema-costatum-MN046881_44892	G	G<->A	781,0	261	CTT<->TTT	L<->F	nonsyn	psaA	43683	45935	-	--
Aglaonema-modestum-A1_45194	C	Aglaonema-Red-Valentine-A3_45307	C	Aglaonema-Hong-Yan-A3-1_45307	C	Aglaonema-Hong-Jian-A3-2_45307	C	Aglaonema-Lady-Valentine-A4_45360	G	Aglaonema-Red-Vein-A7_45005	C	Aglaonema-costatum-MN046881_44931	C	C<->G	742,0	248	GCT<->CCT	A<->P	nonsyn	psaA	43683	45935	-	--
Aglaonema-modestum-A1_45195	C	Aglaonema-Red-Valentine-A3_45308	C	Aglaonema-Hong-Yan-A3-1_45308	C	Aglaonema-Hong-Jian-A3-2_45308	C	Aglaonema-Lady-Valentine-A4_45361	T	Aglaonema-Red-Vein-A7_45006	C	Aglaonema-costatum-MN046881_44932	C	C<->T	741,2	247	TTG<->TTA	L<->L	syn	psaA	43683	45935	-	--
Aglaonema-modestum-A1_45197	A	Aglaonema-Red-Valentine-A3_45310	A	Aglaonema-Hong-Yan-A3-1_45310	A	Aglaonema-Hong-Jian-A3-2_45310	A	Aglaonema-Lady-Valentine-A4_45363	T	Aglaonema-Red-Vein-A7_45008	A	Aglaonema-costatum-MN046881_44934	A	A<->T	739,0	247	TTG<->ATG	L<->M	nonsyn	psaA	43683	45935	-	--
Aglaonema-modestum-A1_45199	A	Aglaonema-Red-Valentine-A3_45312	A	Aglaonema-Hong-Yan-A3-1_45312	A	Aglaonema-Hong-Jian-A3-2_45312	A	Aglaonema-Lady-Valentine-A4_45365	G	Aglaonema-Red-Vein-A7_45010	A	Aglaonema-costatum-MN046881_44936	A	A<->G	737,1	246	CTT<->CCT	L<->P	nonsyn	psaA	43683	45935	-	--
Aglaonema-modestum-A1_4521	T	Aglaonema-Red-Valentine-A3_4534	C	Aglaonema-Hong-Yan-A3-1_4534	C	Aglaonema-Hong-Jian-A3-2_4534	C	Aglaonema-Lady-Valentine-A4_4534	C	Aglaonema-Red-Vein-A7_4627	T	Aglaonema-costatum-MN046881_4517	T	T<->C	--	--	--	--	--	intergenic	--	--	--	--
Aglaonema-modestum-A1_453	A	Aglaonema-Red-Valentine-A3_480	G	Aglaonema-Hong-Yan-A3-1_480	G	Aglaonema-Hong-Jian-A3-2_480	G	Aglaonema-Lady-Valentine-A4_480	G	Aglaonema-Red-Vein-A7_566	G	Aglaonema-costatum-MN046881_455	G	A<->G	--	--	--	--	--	intergenic	--	--	--	--
Aglaonema-modestum-A1_45481	T	Aglaonema-Red-Valentine-A3_45594	C	Aglaonema-Hong-Yan-A3-1_45594	C	Aglaonema-Hong-Jian-A3-2_45594	C	Aglaonema-Lady-Valentine-A4_45652	C	Aglaonema-Red-Vein-A7_45292	C	Aglaonema-costatum-MN046881_45218	C	T<->C	455,1	152	AAT<->AGT	N<->S	nonsyn	psaA	43683	45935	-	--
Aglaonema-modestum-A1_45546	T	Aglaonema-Red-Valentine-A3_45659	C	Aglaonema-Hong-Yan-A3-1_45659	C	Aglaonema-Hong-Jian-A3-2_45659	C	Aglaonema-Lady-Valentine-A4_45717	C	Aglaonema-Red-Vein-A7_45357	C	Aglaonema-costatum-MN046881_45283	C	T<->C	390,2	130	GGA<->GGG	G<->G	syn	psaA	43683	45935	-	--
Aglaonema-modestum-A1_45744	C	Aglaonema-Red-Valentine-A3_45857	C	Aglaonema-Hong-Yan-A3-1_45857	C	Aglaonema-Hong-Jian-A3-2_45857	C	Aglaonema-Lady-Valentine-A4_45915	C	Aglaonema-Red-Vein-A7_45555	C	Aglaonema-costatum-MN046881_45481	T	C<->T	192,2	64	GAG<->GAA	E<->E	syn	psaA	43683	45935	-	--
Aglaonema-modestum-A1_45756	A	Aglaonema-Red-Valentine-A3_45869	G	Aglaonema-Hong-Yan-A3-1_45869	G	Aglaonema-Hong-Jian-A3-2_45869	G	Aglaonema-Lady-Valentine-A4_45927	G	Aglaonema-Red-Vein-A7_45567	G	Aglaonema-costatum-MN046881_45493	G	A<->G	180,2	60	ACT<->ACC	T<->T	syn	psaA	43683	45935	-	--
Aglaonema-modestum-A1_45887	T	Aglaonema-Red-Valentine-A3_46000	C	Aglaonema-Hong-Yan-A3-1_46000	C	Aglaonema-Hong-Jian-A3-2_46000	C	Aglaonema-Lady-Valentine-A4_46058	C	Aglaonema-Red-Vein-A7_45698	C	Aglaonema-costatum-MN046881_45624	C	T<->C	49,0	17	AAT<->GAT	N<->D	nonsyn	psaA	43683	45935	-	--
Aglaonema-modestum-A1_46051	C	Aglaonema-Red-Valentine-A3_46164	T	Aglaonema-Hong-Yan-A3-1_46164	T	Aglaonema-Hong-Jian-A3-2_46164	T	Aglaonema-Lady-Valentine-A4_46222	T	Aglaonema-Red-Vein-A7_45862	T	Aglaonema-costatum-MN046881_45788	C	C<->T	--	--	--	--	--	intergenic	--	--	--	--
Aglaonema-modestum-A1_46165	C	Aglaonema-Red-Valentine-A3_46278	A	Aglaonema-Hong-Yan-A3-1_46278	A	Aglaonema-Hong-Jian-A3-2_46278	A	Aglaonema-Lady-Valentine-A4_46336	A	Aglaonema-Red-Vein-A7_45976	C	Aglaonema-costatum-MN046881_45902	C	C<->A	--	--	--	--	--	intergenic	--	--	--	--
Aglaonema-modestum-A1_462	G	Aglaonema-Red-Valentine-A3_489	A	Aglaonema-Hong-Yan-A3-1_489	A	Aglaonema-Hong-Jian-A3-2_489	A	Aglaonema-Lady-Valentine-A4_489	A	Aglaonema-Red-Vein-A7_575	A	Aglaonema-costatum-MN046881_464	G	G<->A	--	--	--	--	--	intergenic	--	--	--	--
Aglaonema-modestum-A1_46207	T	Aglaonema-Red-Valentine-A3_46320	C	Aglaonema-Hong-Yan-A3-1_46320	C	Aglaonema-Hong-Jian-A3-2_46320	C	Aglaonema-Lady-Valentine-A4_46378	C	Aglaonema-Red-Vein-A7_46017	C	Aglaonema-costatum-MN046881_45944	T	T<->C	--	--	--	--	--	intergenic	--	--	--	--
Aglaonema-modestum-A1_463	A	Aglaonema-Red-Valentine-A3_490	A	Aglaonema-Hong-Yan-A3-1_490	A	Aglaonema-Hong-Jian-A3-2_490	A	Aglaonema-Lady-Valentine-A4_490	A	Aglaonema-Red-Vein-A7_576	A	Aglaonema-costatum-MN046881_465	G	A<->G	--	--	--	--	--	intergenic	--	--	--	--
Aglaonema-modestum-A1_46322	T	Aglaonema-Red-Valentine-A3_46420	T	Aglaonema-Hong-Yan-A3-1_46420	T	Aglaonema-Hong-Jian-A3-2_46420	T	Aglaonema-Lady-Valentine-A4_46478	T	Aglaonema-Red-Vein-A7_46117	T	Aglaonema-costatum-MN046881_46059	A	T<->A	--	--	--	--	--	intergenic	--	--	--	--
Aglaonema-modestum-A1_46455	T	Aglaonema-Red-Valentine-A3_46553	C	Aglaonema-Hong-Yan-A3-1_46553	C	Aglaonema-Hong-Jian-A3-2_46553	C	Aglaonema-Lady-Valentine-A4_46611	C	Aglaonema-Red-Vein-A7_46250	C	Aglaonema-costatum-MN046881_46192	C	T<->C	--	--	--	--	--	intergenic	--	--	--	--
Aglaonema-modestum-A1_46543	C	Aglaonema-Red-Valentine-A3_46635	C	Aglaonema-Hong-Yan-A3-1_46635	C	Aglaonema-Hong-Jian-A3-2_46635	C	Aglaonema-Lady-Valentine-A4_46693	C	Aglaonema-Red-Vein-A7_46332	A	Aglaonema-costatum-MN046881_46280	C	C<->A	--	--	--	--	--	intergenic	--	--	--	--
Aglaonema-modestum-A1_46546	G	Aglaonema-Red-Valentine-A3_46638	G	Aglaonema-Hong-Yan-A3-1_46638	G	Aglaonema-Hong-Jian-A3-2_46638	G	Aglaonema-Lady-Valentine-A4_46696	G	Aglaonema-Red-Vein-A7_46335	C	Aglaonema-costatum-MN046881_46283	G	G<->C	--	--	--	--	--	intergenic	--	--	--	--
Aglaonema-modestum-A1_46754	T	Aglaonema-Red-Valentine-A3_46846	C	Aglaonema-Hong-Yan-A3-1_46846	C	Aglaonema-Hong-Jian-A3-2_46846	C	Aglaonema-Lady-Valentine-A4_46904	C	Aglaonema-Red-Vein-A7_46543	T	Aglaonema-costatum-MN046881_46491	T	T<->C	--	--	--	--	--	intergenic	--	--	--	--
Aglaonema-modestum-A1_4682	T	Aglaonema-Red-Valentine-A3_4650	A	Aglaonema-Hong-Yan-A3-1_4650	A	Aglaonema-Hong-Jian-A3-2_4650	A	Aglaonema-Lady-Valentine-A4_4650	A	Aglaonema-Red-Vein-A7_4757	A	Aglaonema-costatum-MN046881_4610	T	T<->A	--	--	--	--	--	intergenic	--	--	--	--
Aglaonema-modestum-A1_4689	T	Aglaonema-Red-Valentine-A3_4657	A	Aglaonema-Hong-Yan-A3-1_4657	A	Aglaonema-Hong-Jian-A3-2_4657	A	Aglaonema-Lady-Valentine-A4_4657	A	Aglaonema-Red-Vein-A7_4764	A	Aglaonema-costatum-MN046881_4617	T	T<->A	--	--	--	--	--	intergenic	--	--	--	--
Aglaonema-modestum-A1_46970	A	Aglaonema-Red-Valentine-A3_47062	A	Aglaonema-Hong-Yan-A3-1_47062	A	Aglaonema-Hong-Jian-A3-2_47062	A	Aglaonema-Lady-Valentine-A4_47120	A	Aglaonema-Red-Vein-A7_46759	G	Aglaonema-costatum-MN046881_46707	A	A<->G	--	--	--	--	--	intergenic	--	--	--	--
Aglaonema-modestum-A1_46981	A	Aglaonema-Red-Valentine-A3_47073	C	Aglaonema-Hong-Yan-A3-1_47073	C	Aglaonema-Hong-Jian-A3-2_47073	C	Aglaonema-Lady-Valentine-A4_47131	C	Aglaonema-Red-Vein-A7_46770	C	Aglaonema-costatum-MN046881_46718	C	A<->C	--	--	--	--	--	intergenic	--	--	--	--
Aglaonema-modestum-A1_46982	A	Aglaonema-Red-Valentine-A3_47074	A	Aglaonema-Hong-Yan-A3-1_47074	A	Aglaonema-Hong-Jian-A3-2_47074	A	Aglaonema-Lady-Valentine-A4_47132	A	Aglaonema-Red-Vein-A7_46771	C	Aglaonema-costatum-MN046881_46719	C	A<->C	--	--	--	--	--	intergenic	--	--	--	--
Aglaonema-modestum-A1_4707	C	Aglaonema-Red-Valentine-A3_4675	C	Aglaonema-Hong-Yan-A3-1_4675	C	Aglaonema-Hong-Jian-A3-2_4675	C	Aglaonema-Lady-Valentine-A4_4675	C	Aglaonema-Red-Vein-A7_4782	C	Aglaonema-costatum-MN046881_4635	T	C<->T	--	--	--	--	--	intergenic	--	--	--	--
Aglaonema-modestum-A1_4708	C	Aglaonema-Red-Valentine-A3_4676	T	Aglaonema-Hong-Yan-A3-1_4676	T	Aglaonema-Hong-Jian-A3-2_4676	T	Aglaonema-Lady-Valentine-A4_4676	T	Aglaonema-Red-Vein-A7_4783	T	Aglaonema-costatum-MN046881_4636	C	C<->T	--	--	--	--	--	intergenic	--	--	--	--
Aglaonema-modestum-A1_47368	A	Aglaonema-Red-Valentine-A3_47476	A	Aglaonema-Hong-Yan-A3-1_47476	A	Aglaonema-Hong-Jian-A3-2_47476	A	Aglaonema-Lady-Valentine-A4_47534	A	Aglaonema-Red-Vein-A7_47162	A	Aglaonema-costatum-MN046881_47112	C	A<->C	--	--	--	--	--	intergenic	--	--	--	--
Aglaonema-modestum-A1_47402	T	Aglaonema-Red-Valentine-A3_47510	T	Aglaonema-Hong-Yan-A3-1_47510	T	Aglaonema-Hong-Jian-A3-2_47510	T	Aglaonema-Lady-Valentine-A4_47568	T	Aglaonema-Red-Vein-A7_47196	A	Aglaonema-costatum-MN046881_47146	T	T<->A	--	--	--	--	--	intergenic	--	--	--	--
Aglaonema-modestum-A1_47493	A	Aglaonema-Red-Valentine-A3_47601	A	Aglaonema-Hong-Yan-A3-1_47601	A	Aglaonema-Hong-Jian-A3-2_47601	A	Aglaonema-Lady-Valentine-A4_47659	A	Aglaonema-Red-Vein-A7_47287	A	Aglaonema-costatum-MN046881_47238	T	A<->T	--	--	--	--	--	intergenic	--	--	--	--
Aglaonema-modestum-A1_47521	T	Aglaonema-Red-Valentine-A3_47629	T	Aglaonema-Hong-Yan-A3-1_47629	T	Aglaonema-Hong-Jian-A3-2_47629	T	Aglaonema-Lady-Valentine-A4_47687	T	Aglaonema-Red-Vein-A7_47315	C	Aglaonema-costatum-MN046881_47266	T	T<->C	--	--	--	--	--	intergenic	--	--	--	--
Aglaonema-modestum-A1_47640	T	Aglaonema-Red-Valentine-A3_47748	C	Aglaonema-Hong-Yan-A3-1_47748	C	Aglaonema-Hong-Jian-A3-2_47748	C	Aglaonema-Lady-Valentine-A4_47806	C	Aglaonema-Red-Vein-A7_47434	C	Aglaonema-costatum-MN046881_47385	C	T<->C	144,2	48	AAA<->AAG	K<->K	syn	ycf3	47556	47783	-	--
Aglaonema-modestum-A1_47666	G	Aglaonema-Red-Valentine-A3_47774	A	Aglaonema-Hong-Yan-A3-1_47774	A	Aglaonema-Hong-Jian-A3-2_47774	A	Aglaonema-Lady-Valentine-A4_47832	A	Aglaonema-Red-Vein-A7_47460	A	Aglaonema-costatum-MN046881_47411	G	G<->A	118,0	40	CAC<->TAC	H<->Y	nonsyn	ycf3	47556	47783	-	--
Aglaonema-modestum-A1_47869	C	Aglaonema-Red-Valentine-A3_47977	C	Aglaonema-Hong-Yan-A3-1_47977	C	Aglaonema-Hong-Jian-A3-2_47977	C	Aglaonema-Lady-Valentine-A4_48035	C	Aglaonema-Red-Vein-A7_47663	C	Aglaonema-costatum-MN046881_47614	T	C<->T	--	--	--	--	--	intergenic	--	--	--	--
Aglaonema-modestum-A1_4804	G	Aglaonema-Red-Valentine-A3_4778	G	Aglaonema-Hong-Yan-A3-1_4778	G	Aglaonema-Hong-Jian-A3-2_4778	G	Aglaonema-Lady-Valentine-A4_4778	G	Aglaonema-Red-Vein-A7_4880	G	Aglaonema-costatum-MN046881_4733	A	G<->A	--	--	--	--	--	intergenic	--	--	--	--
Aglaonema-modestum-A1_48056	C	Aglaonema-Red-Valentine-A3_48164	A	Aglaonema-Hong-Yan-A3-1_48164	A	Aglaonema-Hong-Jian-A3-2_48164	A	Aglaonema-Lady-Valentine-A4_48222	A	Aglaonema-Red-Vein-A7_47850	C	Aglaonema-costatum-MN046881_47801	C	C<->A	--	--	--	--	--	intergenic	--	--	--	--
Aglaonema-modestum-A1_48343	C	Aglaonema-Red-Valentine-A3_48455	T	Aglaonema-Hong-Yan-A3-1_48455	T	Aglaonema-Hong-Jian-A3-2_48455	T	Aglaonema-Lady-Valentine-A4_48513	T	Aglaonema-Red-Vein-A7_48137	T	Aglaonema-costatum-MN046881_48088	C	C<->T	--	--	--	--	--	intergenic	--	--	--	--
Aglaonema-modestum-A1_48415	A	Aglaonema-Red-Valentine-A3_48527	G	Aglaonema-Hong-Yan-A3-1_48527	G	Aglaonema-Hong-Jian-A3-2_48527	G	Aglaonema-Lady-Valentine-A4_48585	G	Aglaonema-Red-Vein-A7_48209	G	Aglaonema-costatum-MN046881_48160	G	A<->G	--	--	--	--	--	intergenic	--	--	--	--
Aglaonema-modestum-A1_48465	C	Aglaonema-Red-Valentine-A3_48577	C	Aglaonema-Hong-Yan-A3-1_48577	C	Aglaonema-Hong-Jian-A3-2_48577	C	Aglaonema-Lady-Valentine-A4_48635	C	Aglaonema-Red-Vein-A7_48259	G	Aglaonema-costatum-MN046881_48210	C	C<->G	--	--	--	--	--	intergenic	--	--	--	--
Aglaonema-modestum-A1_48917	A	Aglaonema-Red-Valentine-A3_49034	A	Aglaonema-Hong-Yan-A3-1_49034	A	Aglaonema-Hong-Jian-A3-2_49034	A	Aglaonema-Lady-Valentine-A4_49092	A	Aglaonema-Red-Vein-A7_48715	A	Aglaonema-costatum-MN046881_48664	G	A<->G	--	--	--	--	--	intergenic	--	--	--	--
Aglaonema-modestum-A1_48980	T	Aglaonema-Red-Valentine-A3_49096	T	Aglaonema-Hong-Yan-A3-1_49096	T	Aglaonema-Hong-Jian-A3-2_49096	T	Aglaonema-Lady-Valentine-A4_49154	T	Aglaonema-Red-Vein-A7_48777	T	Aglaonema-costatum-MN046881_48726	G	T<->G	--	--	--	--	--	intergenic	--	--	--	--
Aglaonema-modestum-A1_4899	C	Aglaonema-Red-Valentine-A3_4873	A	Aglaonema-Hong-Yan-A3-1_4873	A	Aglaonema-Hong-Jian-A3-2_4873	A	Aglaonema-Lady-Valentine-A4_4873	A	Aglaonema-Red-Vein-A7_4975	A	Aglaonema-costatum-MN046881_4828	A	C<->A	--	--	--	--	--	intergenic	--	--	--	--
Aglaonema-modestum-A1_48993	A	Aglaonema-Red-Valentine-A3_49110	C	Aglaonema-Hong-Yan-A3-1_49110	C	Aglaonema-Hong-Jian-A3-2_49110	C	Aglaonema-Lady-Valentine-A4_49168	C	Aglaonema-Red-Vein-A7_48795	A	Aglaonema-costatum-MN046881_48744	A	A<->C	--	--	--	--	--	intergenic	--	--	--	--
Aglaonema-modestum-A1_49022	C	Aglaonema-Red-Valentine-A3_49147	C	Aglaonema-Hong-Yan-A3-1_49147	C	Aglaonema-Hong-Jian-A3-2_49147	C	Aglaonema-Lady-Valentine-A4_49205	C	Aglaonema-Red-Vein-A7_48833	A	Aglaonema-costatum-MN046881_48773	C	C<->A	--	--	--	--	--	intergenic	--	--	--	--
Aglaonema-modestum-A1_49105	C	Aglaonema-Red-Valentine-A3_49230	T	Aglaonema-Hong-Yan-A3-1_49230	T	Aglaonema-Hong-Jian-A3-2_49230	T	Aglaonema-Lady-Valentine-A4_49288	T	Aglaonema-Red-Vein-A7_48916	T	Aglaonema-costatum-MN046881_48856	T	C<->T	--	--	--	--	--	intergenic	--	--	--	--
Aglaonema-modestum-A1_49154	C	Aglaonema-Red-Valentine-A3_49279	A	Aglaonema-Hong-Yan-A3-1_49279	A	Aglaonema-Hong-Jian-A3-2_49279	A	Aglaonema-Lady-Valentine-A4_49337	A	Aglaonema-Red-Vein-A7_48965	C	Aglaonema-costatum-MN046881_48905	C	C<->A	--	--	--	--	--	intergenic	--	--	--	--
Aglaonema-modestum-A1_49215	C	Aglaonema-Red-Valentine-A3_49340	T	Aglaonema-Hong-Yan-A3-1_49340	T	Aglaonema-Hong-Jian-A3-2_49340	T	Aglaonema-Lady-Valentine-A4_49398	T	Aglaonema-Red-Vein-A7_49026	T	Aglaonema-costatum-MN046881_48966	C	C<->T	--	--	--	--	--	intergenic	--	--	--	--
Aglaonema-modestum-A1_49273	A	Aglaonema-Red-Valentine-A3_49398	C	Aglaonema-Hong-Yan-A3-1_49398	C	Aglaonema-Hong-Jian-A3-2_49398	C	Aglaonema-Lady-Valentine-A4_49456	C	Aglaonema-Red-Vein-A7_49084	A	Aglaonema-costatum-MN046881_49024	A	A<->C	--	--	--	--	--	intergenic	--	--	--	--
Aglaonema-modestum-A1_4936	A	Aglaonema-Red-Valentine-A3_4910	A	Aglaonema-Hong-Yan-A3-1_4910	A	Aglaonema-Hong-Jian-A3-2_4910	A	Aglaonema-Lady-Valentine-A4_4910	A	Aglaonema-Red-Vein-A7_5012	T	Aglaonema-costatum-MN046881_4865	A	A<->T	--	--	--	--	--	intergenic	--	--	--	--
Aglaonema-modestum-A1_49404	A	Aglaonema-Red-Valentine-A3_49534	A	Aglaonema-Hong-Yan-A3-1_49534	A	Aglaonema-Hong-Jian-A3-2_49534	A	Aglaonema-Lady-Valentine-A4_49592	A	Aglaonema-Red-Vein-A7_49220	A	Aglaonema-costatum-MN046881_49150	C	A<->C	--	--	--	--	--	intergenic	--	--	--	--
Aglaonema-modestum-A1_49464	T	Aglaonema-Red-Valentine-A3_49594	T	Aglaonema-Hong-Yan-A3-1_49594	T	Aglaonema-Hong-Jian-A3-2_49594	T	Aglaonema-Lady-Valentine-A4_49652	T	Aglaonema-Red-Vein-A7_49280	T	Aglaonema-costatum-MN046881_49199	C	T<->C	--	--	--	--	--	intergenic	--	--	--	--
Aglaonema-modestum-A1_50111	T	Aglaonema-Red-Valentine-A3_50240	C	Aglaonema-Hong-Yan-A3-1_50240	C	Aglaonema-Hong-Jian-A3-2_50240	C	Aglaonema-Lady-Valentine-A4_50298	C	Aglaonema-Red-Vein-A7_49927	C	Aglaonema-costatum-MN046881_49845	C	T<->C	417,2	139	AAA<->AAG	K<->K	syn	rps4	49922	50527	-	--
Aglaonema-modestum-A1_50158	C	Aglaonema-Red-Valentine-A3_50287	C	Aglaonema-Hong-Yan-A3-1_50287	C	Aglaonema-Hong-Jian-A3-2_50287	C	Aglaonema-Lady-Valentine-A4_50345	C	Aglaonema-Red-Vein-A7_49974	T	Aglaonema-costatum-MN046881_49892	C	C<->T	370,0	124	GAT<->AAT	D<->N	nonsyn	rps4	49922	50527	-	--
Aglaonema-modestum-A1_5021	G	Aglaonema-Red-Valentine-A3_4995	G	Aglaonema-Hong-Yan-A3-1_4995	G	Aglaonema-Hong-Jian-A3-2_4995	G	Aglaonema-Lady-Valentine-A4_4995	G	Aglaonema-Red-Vein-A7_5097	G	Aglaonema-costatum-MN046881_4950	A	G<->A	--	--	--	--	--	intergenic	--	--	--	--
Aglaonema-modestum-A1_50487	C	Aglaonema-Red-Valentine-A3_50616	C	Aglaonema-Hong-Yan-A3-1_50616	C	Aglaonema-Hong-Jian-A3-2_50616	C	Aglaonema-Lady-Valentine-A4_50674	C	Aglaonema-Red-Vein-A7_50303	T	Aglaonema-costatum-MN046881_50221	C	C<->T	41,1	14	CGT<->CAT	R<->H	nonsyn	rps4	49922	50527	-	--
Aglaonema-modestum-A1_50857	A	Aglaonema-Red-Valentine-A3_50998	G	Aglaonema-Hong-Yan-A3-1_50998	G	Aglaonema-Hong-Jian-A3-2_50998	G	Aglaonema-Lady-Valentine-A4_51056	G	Aglaonema-Red-Vein-A7_50798	A	Aglaonema-costatum-MN046881_50428	A	A<->G	--	--	--	--	--	intergenic	--	--	--	--
Aglaonema-modestum-A1_50859	A	Aglaonema-Red-Valentine-A3_51000	A	Aglaonema-Hong-Yan-A3-1_51000	A	Aglaonema-Hong-Jian-A3-2_51000	A	Aglaonema-Lady-Valentine-A4_51058	A	Aglaonema-Red-Vein-A7_50800	A	Aglaonema-costatum-MN046881_50430	T	A<->T	--	--	--	--	--	intergenic	--	--	--	--
Aglaonema-modestum-A1_50863	A	Aglaonema-Red-Valentine-A3_51003	A	Aglaonema-Hong-Yan-A3-1_51003	A	Aglaonema-Hong-Jian-A3-2_51003	A	Aglaonema-Lady-Valentine-A4_51061	A	Aglaonema-Red-Vein-A7_50804	A	Aglaonema-costatum-MN046881_50434	T	A<->T	--	--	--	--	--	intergenic	--	--	--	--
Aglaonema-modestum-A1_50866	A	Aglaonema-Red-Valentine-A3_51005	G	Aglaonema-Hong-Yan-A3-1_51005	G	Aglaonema-Hong-Jian-A3-2_51005	G	Aglaonema-Lady-Valentine-A4_51063	G	Aglaonema-Red-Vein-A7_50807	A	Aglaonema-costatum-MN046881_50437	A	A<->G	--	--	--	--	--	intergenic	--	--	--	--
Aglaonema-modestum-A1_50876	A	Aglaonema-Red-Valentine-A3_51014	G	Aglaonema-Hong-Yan-A3-1_51014	G	Aglaonema-Hong-Jian-A3-2_51014	G	Aglaonema-Lady-Valentine-A4_51072	G	Aglaonema-Red-Vein-A7_50817	A	Aglaonema-costatum-MN046881_50447	A	A<->G	--	--	--	--	--	intergenic	--	--	--	--
Aglaonema-modestum-A1_50882	G	Aglaonema-Red-Valentine-A3_51020	A	Aglaonema-Hong-Yan-A3-1_51020	A	Aglaonema-Hong-Jian-A3-2_51020	A	Aglaonema-Lady-Valentine-A4_51078	A	Aglaonema-Red-Vein-A7_50826	A	Aglaonema-costatum-MN046881_50452	A	G<->A	--	--	--	--	--	intergenic	--	--	--	--
Aglaonema-modestum-A1_50883	T	Aglaonema-Red-Valentine-A3_51021	A	Aglaonema-Hong-Yan-A3-1_51021	A	Aglaonema-Hong-Jian-A3-2_51021	A	Aglaonema-Lady-Valentine-A4_51079	A	Aglaonema-Red-Vein-A7_50827	T	Aglaonema-costatum-MN046881_50453	T	T<->A	--	--	--	--	--	intergenic	--	--	--	--
Aglaonema-modestum-A1_50885	A	Aglaonema-Red-Valentine-A3_51023	A	Aglaonema-Hong-Yan-A3-1_51023	A	Aglaonema-Hong-Jian-A3-2_51023	A	Aglaonema-Lady-Valentine-A4_51081	A	Aglaonema-Red-Vein-A7_50829	A	Aglaonema-costatum-MN046881_50455	T	A<->T	--	--	--	--	--	intergenic	--	--	--	--
Aglaonema-modestum-A1_50887	T	Aglaonema-Red-Valentine-A3_51025	A	Aglaonema-Hong-Yan-A3-1_51025	A	Aglaonema-Hong-Jian-A3-2_51025	A	Aglaonema-Lady-Valentine-A4_51083	A	Aglaonema-Red-Vein-A7_50832	T	Aglaonema-costatum-MN046881_50457	T	T<->A	--	--	--	--	--	intergenic	--	--	--	--
Aglaonema-modestum-A1_50888	A	Aglaonema-Red-Valentine-A3_51026	T	Aglaonema-Hong-Yan-A3-1_51026	T	Aglaonema-Hong-Jian-A3-2_51026	T	Aglaonema-Lady-Valentine-A4_51084	T	Aglaonema-Red-Vein-A7_50833	A	Aglaonema-costatum-MN046881_50458	A	A<->T	--	--	--	--	--	intergenic	--	--	--	--
Aglaonema-modestum-A1_50896	A	Aglaonema-Red-Valentine-A3_51032	T	Aglaonema-Hong-Yan-A3-1_51032	T	Aglaonema-Hong-Jian-A3-2_51032	T	Aglaonema-Lady-Valentine-A4_51090	T	Aglaonema-Red-Vein-A7_50841	A	Aglaonema-costatum-MN046881_50466	A	A<->T	--	--	--	--	--	intergenic	--	--	--	--
Aglaonema-modestum-A1_50897	A	Aglaonema-Red-Valentine-A3_51033	A	Aglaonema-Hong-Yan-A3-1_51033	A	Aglaonema-Hong-Jian-A3-2_51033	A	Aglaonema-Lady-Valentine-A4_51091	A	Aglaonema-Red-Vein-A7_50842	T	Aglaonema-costatum-MN046881_50467	A	A<->T	--	--	--	--	--	intergenic	--	--	--	--
Aglaonema-modestum-A1_50898	A	Aglaonema-Red-Valentine-A3_51034	T	Aglaonema-Hong-Yan-A3-1_51034	T	Aglaonema-Hong-Jian-A3-2_51034	T	Aglaonema-Lady-Valentine-A4_51092	T	Aglaonema-Red-Vein-A7_50843	A	Aglaonema-costatum-MN046881_50468	A	A<->T	--	--	--	--	--	intergenic	--	--	--	--
Aglaonema-modestum-A1_50899	A	Aglaonema-Red-Valentine-A3_51035	A	Aglaonema-Hong-Yan-A3-1_51035	A	Aglaonema-Hong-Jian-A3-2_51035	A	Aglaonema-Lady-Valentine-A4_51093	A	Aglaonema-Red-Vein-A7_50844	T	Aglaonema-costatum-MN046881_50469	A	A<->T	--	--	--	--	--	intergenic	--	--	--	--
Aglaonema-modestum-A1_509	C	Aglaonema-Red-Valentine-A3_535	A	Aglaonema-Hong-Yan-A3-1_535	A	Aglaonema-Hong-Jian-A3-2_535	A	Aglaonema-Lady-Valentine-A4_535	A	Aglaonema-Red-Vein-A7_621	A	Aglaonema-costatum-MN046881_511	C	C<->A	--	--	--	--	--	intergenic	--	--	--	--
Aglaonema-modestum-A1_50905	T	Aglaonema-Red-Valentine-A3_51040	A	Aglaonema-Hong-Yan-A3-1_51040	A	Aglaonema-Hong-Jian-A3-2_51040	A	Aglaonema-Lady-Valentine-A4_51098	A	Aglaonema-Red-Vein-A7_50851	T	Aglaonema-costatum-MN046881_50475	T	T<->A	--	--	--	--	--	intergenic	--	--	--	--
Aglaonema-modestum-A1_50916	A	Aglaonema-Red-Valentine-A3_51051	A	Aglaonema-Hong-Yan-A3-1_51051	A	Aglaonema-Hong-Jian-A3-2_51051	A	Aglaonema-Lady-Valentine-A4_51109	A	Aglaonema-Red-Vein-A7_50863	T	Aglaonema-costatum-MN046881_50486	A	A<->T	--	--	--	--	--	intergenic	--	--	--	--
Aglaonema-modestum-A1_510	C	Aglaonema-Red-Valentine-A3_536	A	Aglaonema-Hong-Yan-A3-1_536	A	Aglaonema-Hong-Jian-A3-2_536	A	Aglaonema-Lady-Valentine-A4_536	A	Aglaonema-Red-Vein-A7_622	A	Aglaonema-costatum-MN046881_512	C	C<->A	--	--	--	--	--	intergenic	--	--	--	--
Aglaonema-modestum-A1_51053	G	Aglaonema-Red-Valentine-A3_51188	T	Aglaonema-Hong-Yan-A3-1_51188	T	Aglaonema-Hong-Jian-A3-2_51188	T	Aglaonema-Lady-Valentine-A4_51246	T	Aglaonema-Red-Vein-A7_51000	G	Aglaonema-costatum-MN046881_50622	G	G<->T	--	--	--	--	--	intergenic	--	--	--	--
Aglaonema-modestum-A1_511	T	Aglaonema-Red-Valentine-A3_537	G	Aglaonema-Hong-Yan-A3-1_537	G	Aglaonema-Hong-Jian-A3-2_537	G	Aglaonema-Lady-Valentine-A4_537	G	Aglaonema-Red-Vein-A7_623	G	Aglaonema-costatum-MN046881_513	T	T<->G	--	--	--	--	--	intergenic	--	--	--	--
Aglaonema-modestum-A1_51114	T	Aglaonema-Red-Valentine-A3_51249	T	Aglaonema-Hong-Yan-A3-1_51249	T	Aglaonema-Hong-Jian-A3-2_51249	T	Aglaonema-Lady-Valentine-A4_51307	T	Aglaonema-Red-Vein-A7_51061	A	Aglaonema-costatum-MN046881_50683	T	T<->A	--	--	--	--	--	intergenic	--	--	--	--
Aglaonema-modestum-A1_512	T	Aglaonema-Red-Valentine-A3_538	G	Aglaonema-Hong-Yan-A3-1_538	G	Aglaonema-Hong-Jian-A3-2_538	G	Aglaonema-Lady-Valentine-A4_538	G	Aglaonema-Red-Vein-A7_624	G	Aglaonema-costatum-MN046881_514	T	T<->G	--	--	--	--	--	intergenic	--	--	--	--
Aglaonema-modestum-A1_51226	A	Aglaonema-Red-Valentine-A3_51355	A	Aglaonema-Hong-Yan-A3-1_51355	A	Aglaonema-Hong-Jian-A3-2_51355	A	Aglaonema-Lady-Valentine-A4_51413	A	Aglaonema-Red-Vein-A7_51167	G	Aglaonema-costatum-MN046881_50789	A	A<->G	--	--	--	--	--	intergenic	--	--	--	--
Aglaonema-modestum-A1_51821	C	Aglaonema-Red-Valentine-A3_51394	T	Aglaonema-Hong-Yan-A3-1_51394	T	Aglaonema-Hong-Jian-A3-2_51394	T	Aglaonema-Lady-Valentine-A4_51452	T	Aglaonema-Red-Vein-A7_51762	T	Aglaonema-costatum-MN046881_51326	T	C<->T	--	--	--	--	--	intergenic	--	--	--	--
Aglaonema-modestum-A1_51848	C	Aglaonema-Red-Valentine-A3_51421	C	Aglaonema-Hong-Yan-A3-1_51421	C	Aglaonema-Hong-Jian-A3-2_51421	C	Aglaonema-Lady-Valentine-A4_51479	C	Aglaonema-Red-Vein-A7_51789	C	Aglaonema-costatum-MN046881_51353	T	C<->T	--	--	--	--	--	intergenic	--	--	--	--
Aglaonema-modestum-A1_51862	G	Aglaonema-Red-Valentine-A3_51435	G	Aglaonema-Hong-Yan-A3-1_51435	G	Aglaonema-Hong-Jian-A3-2_51435	G	Aglaonema-Lady-Valentine-A4_51493	G	Aglaonema-Red-Vein-A7_51803	G	Aglaonema-costatum-MN046881_51367	A	G<->A	--	--	--	--	--	intergenic	--	--	--	--
Aglaonema-modestum-A1_51982	T	Aglaonema-Red-Valentine-A3_51556	C	Aglaonema-Hong-Yan-A3-1_51556	C	Aglaonema-Hong-Jian-A3-2_51556	C	Aglaonema-Lady-Valentine-A4_51614	C	Aglaonema-Red-Vein-A7_51924	C	Aglaonema-costatum-MN046881_51487	C	T<->C	--	--	--	--	--	intergenic	--	--	--	--
Aglaonema-modestum-A1_51989	A	Aglaonema-Red-Valentine-A3_51563	A	Aglaonema-Hong-Yan-A3-1_51563	A	Aglaonema-Hong-Jian-A3-2_51563	A	Aglaonema-Lady-Valentine-A4_51621	A	Aglaonema-Red-Vein-A7_51931	T	Aglaonema-costatum-MN046881_51494	A	A<->T	--	--	--	--	--	intergenic	--	--	--	--
Aglaonema-modestum-A1_52089	A	Aglaonema-Red-Valentine-A3_51663	A	Aglaonema-Hong-Yan-A3-1_51663	A	Aglaonema-Hong-Jian-A3-2_51663	A	Aglaonema-Lady-Valentine-A4_51721	A	Aglaonema-Red-Vein-A7_52031	C	Aglaonema-costatum-MN046881_51594	A	A<->C	--	--	--	--	--	intergenic	--	--	--	--
Aglaonema-modestum-A1_52147	A	Aglaonema-Red-Valentine-A3_51721	A	Aglaonema-Hong-Yan-A3-1_51721	A	Aglaonema-Hong-Jian-A3-2_51721	A	Aglaonema-Lady-Valentine-A4_51779	A	Aglaonema-Red-Vein-A7_52089	A	Aglaonema-costatum-MN046881_51652	T	A<->T	--	--	--	--	--	intergenic	--	--	--	--
Aglaonema-modestum-A1_52178	A	Aglaonema-Red-Valentine-A3_51752	G	Aglaonema-Hong-Yan-A3-1_51752	G	Aglaonema-Hong-Jian-A3-2_51752	G	Aglaonema-Lady-Valentine-A4_51810	G	Aglaonema-Red-Vein-A7_52120	G	Aglaonema-costatum-MN046881_51683	G	A<->G	--	--	--	--	--	intergenic	--	--	--	--
Aglaonema-modestum-A1_52318	T	Aglaonema-Red-Valentine-A3_51912	T	Aglaonema-Hong-Yan-A3-1_51912	T	Aglaonema-Hong-Jian-A3-2_51912	T	Aglaonema-Lady-Valentine-A4_51970	T	Aglaonema-Red-Vein-A7_52265	G	Aglaonema-costatum-MN046881_51833	T	T<->G	--	--	--	--	--	intergenic	--	--	--	--
Aglaonema-modestum-A1_5235	G	Aglaonema-Red-Valentine-A3_5234	A	Aglaonema-Hong-Yan-A3-1_5234	A	Aglaonema-Hong-Jian-A3-2_5234	A	Aglaonema-Lady-Valentine-A4_5234	A	Aglaonema-Red-Vein-A7_5335	G	Aglaonema-costatum-MN046881_5189	G	G<->A	--	--	--	--	--	intergenic	--	--	--	--
Aglaonema-modestum-A1_52379	A	Aglaonema-Red-Valentine-A3_51973	C	Aglaonema-Hong-Yan-A3-1_51973	C	Aglaonema-Hong-Jian-A3-2_51973	C	Aglaonema-Lady-Valentine-A4_52031	C	Aglaonema-Red-Vein-A7_52326	A	Aglaonema-costatum-MN046881_51894	A	A<->C	--	--	--	--	--	intergenic	--	--	--	--
Aglaonema-modestum-A1_52414	G	Aglaonema-Red-Valentine-A3_52008	A	Aglaonema-Hong-Yan-A3-1_52008	A	Aglaonema-Hong-Jian-A3-2_52008	A	Aglaonema-Lady-Valentine-A4_52066	A	Aglaonema-Red-Vein-A7_52361	A	Aglaonema-costatum-MN046881_51929	G	G<->A	--	--	--	--	--	intergenic	--	--	--	--
Aglaonema-modestum-A1_52453	G	Aglaonema-Red-Valentine-A3_52047	G	Aglaonema-Hong-Yan-A3-1_52047	G	Aglaonema-Hong-Jian-A3-2_52047	G	Aglaonema-Lady-Valentine-A4_52105	G	Aglaonema-Red-Vein-A7_52400	A	Aglaonema-costatum-MN046881_51968	G	G<->A	--	--	--	--	--	intergenic	--	--	--	--
Aglaonema-modestum-A1_52485	A	Aglaonema-Red-Valentine-A3_52079	G	Aglaonema-Hong-Yan-A3-1_52079	G	Aglaonema-Hong-Jian-A3-2_52079	G	Aglaonema-Lady-Valentine-A4_52137	G	Aglaonema-Red-Vein-A7_52432	G	Aglaonema-costatum-MN046881_52000	G	A<->G	--	--	--	--	--	intergenic	--	--	--	--
Aglaonema-modestum-A1_52499	T	Aglaonema-Red-Valentine-A3_52093	T	Aglaonema-Hong-Yan-A3-1_52093	T	Aglaonema-Hong-Jian-A3-2_52093	T	Aglaonema-Lady-Valentine-A4_52151	T	Aglaonema-Red-Vein-A7_52446	C	Aglaonema-costatum-MN046881_52014	T	T<->C	--	--	--	--	--	intergenic	--	--	--	--
Aglaonema-modestum-A1_52527	G	Aglaonema-Red-Valentine-A3_52123	G	Aglaonema-Hong-Yan-A3-1_52123	G	Aglaonema-Hong-Jian-A3-2_52123	G	Aglaonema-Lady-Valentine-A4_52181	G	Aglaonema-Red-Vein-A7_52474	G	Aglaonema-costatum-MN046881_52042	C	G<->C	--	--	--	--	--	intergenic	--	--	--	--
Aglaonema-modestum-A1_52588	C	Aglaonema-Red-Valentine-A3_52184	C	Aglaonema-Hong-Yan-A3-1_52184	C	Aglaonema-Hong-Jian-A3-2_52184	C	Aglaonema-Lady-Valentine-A4_52242	C	Aglaonema-Red-Vein-A7_52535	T	Aglaonema-costatum-MN046881_52103	C	C<->T	--	--	--	--	--	intergenic	--	--	--	--
Aglaonema-modestum-A1_52622	A	Aglaonema-Red-Valentine-A3_52222	A	Aglaonema-Hong-Yan-A3-1_52222	A	Aglaonema-Hong-Jian-A3-2_52222	A	Aglaonema-Lady-Valentine-A4_52280	A	Aglaonema-Red-Vein-A7_52573	A	Aglaonema-costatum-MN046881_52137	C	A<->C	--	--	--	--	--	intergenic	--	--	--	--
Aglaonema-modestum-A1_52623	A	Aglaonema-Red-Valentine-A3_52226	A	Aglaonema-Hong-Yan-A3-1_52226	A	Aglaonema-Hong-Jian-A3-2_52226	A	Aglaonema-Lady-Valentine-A4_52284	A	Aglaonema-Red-Vein-A7_52577	A	Aglaonema-costatum-MN046881_52138	C	A<->C	--	--	--	--	--	intergenic	--	--	--	--
Aglaonema-modestum-A1_52707	C	Aglaonema-Red-Valentine-A3_52310	C	Aglaonema-Hong-Yan-A3-1_52310	C	Aglaonema-Hong-Jian-A3-2_52310	C	Aglaonema-Lady-Valentine-A4_52368	C	Aglaonema-Red-Vein-A7_52661	C	Aglaonema-costatum-MN046881_52222	T	C<->T	--	--	--	--	--	intergenic	--	--	--	--
Aglaonema-modestum-A1_5279	C	Aglaonema-Red-Valentine-A3_5278	C	Aglaonema-Hong-Yan-A3-1_5278	C	Aglaonema-Hong-Jian-A3-2_5278	C	Aglaonema-Lady-Valentine-A4_5278	C	Aglaonema-Red-Vein-A7_5379	T	Aglaonema-costatum-MN046881_5233	C	C<->T	--	--	--	--	--	intergenic	--	--	--	--
Aglaonema-modestum-A1_528	T	Aglaonema-Red-Valentine-A3_555	T	Aglaonema-Hong-Yan-A3-1_555	T	Aglaonema-Hong-Jian-A3-2_555	T	Aglaonema-Lady-Valentine-A4_555	T	Aglaonema-Red-Vein-A7_641	C	Aglaonema-costatum-MN046881_530	T	T<->C	--	--	--	--	--	intergenic	--	--	--	--
Aglaonema-modestum-A1_5304	C	Aglaonema-Red-Valentine-A3_5303	A	Aglaonema-Hong-Yan-A3-1_5303	A	Aglaonema-Hong-Jian-A3-2_5303	A	Aglaonema-Lady-Valentine-A4_5303	A	Aglaonema-Red-Vein-A7_5404	C	Aglaonema-costatum-MN046881_5258	C	C<->A	--	--	--	--	--	intergenic	--	--	--	--
Aglaonema-modestum-A1_5309	A	Aglaonema-Red-Valentine-A3_5308	G	Aglaonema-Hong-Yan-A3-1_5308	G	Aglaonema-Hong-Jian-A3-2_5308	G	Aglaonema-Lady-Valentine-A4_5308	G	Aglaonema-Red-Vein-A7_5409	G	Aglaonema-costatum-MN046881_5263	G	A<->G	--	--	--	--	--	intergenic	--	--	--	--
Aglaonema-modestum-A1_531	T	Aglaonema-Red-Valentine-A3_558	C	Aglaonema-Hong-Yan-A3-1_558	C	Aglaonema-Hong-Jian-A3-2_558	C	Aglaonema-Lady-Valentine-A4_558	C	Aglaonema-Red-Vein-A7_644	C	Aglaonema-costatum-MN046881_533	C	T<->C	--	--	--	--	--	intergenic	--	--	--	--
Aglaonema-modestum-A1_53554	A	Aglaonema-Red-Valentine-A3_53159	T	Aglaonema-Hong-Yan-A3-1_53159	T	Aglaonema-Hong-Jian-A3-2_53159	T	Aglaonema-Lady-Valentine-A4_53217	T	Aglaonema-Red-Vein-A7_53515	T	Aglaonema-costatum-MN046881_53064	A	A<->T	--	--	--	--	--	intergenic	--	--	--	--
Aglaonema-modestum-A1_53767	A	Aglaonema-Red-Valentine-A3_53556	T	Aglaonema-Hong-Yan-A3-1_53556	T	Aglaonema-Hong-Jian-A3-2_53556	T	Aglaonema-Lady-Valentine-A4_53614	T	Aglaonema-Red-Vein-A7_53874	A	Aglaonema-costatum-MN046881_53325	A	A<->T	--	--	--	--	--	intergenic	--	--	--	--
Aglaonema-modestum-A1_53774	T	Aglaonema-Red-Valentine-A3_53563	A	Aglaonema-Hong-Yan-A3-1_53563	A	Aglaonema-Hong-Jian-A3-2_53563	A	Aglaonema-Lady-Valentine-A4_53621	A	Aglaonema-Red-Vein-A7_53881	T	Aglaonema-costatum-MN046881_53331	T	T<->A	--	--	--	--	--	intergenic	--	--	--	--
Aglaonema-modestum-A1_53777	A	Aglaonema-Red-Valentine-A3_53566	T	Aglaonema-Hong-Yan-A3-1_53566	T	Aglaonema-Hong-Jian-A3-2_53566	T	Aglaonema-Lady-Valentine-A4_53624	T	Aglaonema-Red-Vein-A7_53886	A	Aglaonema-costatum-MN046881_53333	A	A<->T	--	--	--	--	--	intergenic	--	--	--	--
Aglaonema-modestum-A1_53783	T	Aglaonema-Red-Valentine-A3_53572	A	Aglaonema-Hong-Yan-A3-1_53572	A	Aglaonema-Hong-Jian-A3-2_53572	A	Aglaonema-Lady-Valentine-A4_53630	A	Aglaonema-Red-Vein-A7_53893	T	Aglaonema-costatum-MN046881_53339	T	T<->A	--	--	--	--	--	intergenic	--	--	--	--
Aglaonema-modestum-A1_53785	A	Aglaonema-Red-Valentine-A3_53574	T	Aglaonema-Hong-Yan-A3-1_53574	T	Aglaonema-Hong-Jian-A3-2_53574	T	Aglaonema-Lady-Valentine-A4_53632	T	Aglaonema-Red-Vein-A7_53896	A	Aglaonema-costatum-MN046881_53341	A	A<->T	--	--	--	--	--	intergenic	--	--	--	--
Aglaonema-modestum-A1_53812	A	Aglaonema-Red-Valentine-A3_53603	A	Aglaonema-Hong-Yan-A3-1_53603	A	Aglaonema-Hong-Jian-A3-2_53603	A	Aglaonema-Lady-Valentine-A4_53661	A	Aglaonema-Red-Vein-A7_53922	A	Aglaonema-costatum-MN046881_53362	T	A<->T	--	--	--	--	--	intergenic	--	--	--	--
Aglaonema-modestum-A1_53815	A	Aglaonema-Red-Valentine-A3_53606	A	Aglaonema-Hong-Yan-A3-1_53606	A	Aglaonema-Hong-Jian-A3-2_53606	A	Aglaonema-Lady-Valentine-A4_53664	A	Aglaonema-Red-Vein-A7_53925	A	Aglaonema-costatum-MN046881_53365	G	A<->G	--	--	--	--	--	intergenic	--	--	--	--
Aglaonema-modestum-A1_53847	T	Aglaonema-Red-Valentine-A3_53638	T	Aglaonema-Hong-Yan-A3-1_53638	T	Aglaonema-Hong-Jian-A3-2_53638	T	Aglaonema-Lady-Valentine-A4_53696	T	Aglaonema-Red-Vein-A7_53957	T	Aglaonema-costatum-MN046881_53383	C	T<->C	--	--	--	--	--	intergenic	--	--	--	--
Aglaonema-modestum-A1_53852	A	Aglaonema-Red-Valentine-A3_53643	G	Aglaonema-Hong-Yan-A3-1_53643	G	Aglaonema-Hong-Jian-A3-2_53643	G	Aglaonema-Lady-Valentine-A4_53701	G	Aglaonema-Red-Vein-A7_53962	A	Aglaonema-costatum-MN046881_53388	A	A<->G	--	--	--	--	--	intergenic	--	--	--	--
Aglaonema-modestum-A1_53860	A	Aglaonema-Red-Valentine-A3_53652	A	Aglaonema-Hong-Yan-A3-1_53652	A	Aglaonema-Hong-Jian-A3-2_53652	A	Aglaonema-Lady-Valentine-A4_53710	A	Aglaonema-Red-Vein-A7_53969	G	Aglaonema-costatum-MN046881_53390	A	A<->G	--	--	--	--	--	intergenic	--	--	--	--
Aglaonema-modestum-A1_53870	T	Aglaonema-Red-Valentine-A3_53660	A	Aglaonema-Hong-Yan-A3-1_53660	A	Aglaonema-Hong-Jian-A3-2_53660	A	Aglaonema-Lady-Valentine-A4_53718	A	Aglaonema-Red-Vein-A7_53977	T	Aglaonema-costatum-MN046881_53400	T	T<->A	--	--	--	--	--	intergenic	--	--	--	--
Aglaonema-modestum-A1_53874	T	Aglaonema-Red-Valentine-A3_53664	A	Aglaonema-Hong-Yan-A3-1_53664	A	Aglaonema-Hong-Jian-A3-2_53664	A	Aglaonema-Lady-Valentine-A4_53722	A	Aglaonema-Red-Vein-A7_53981	T	Aglaonema-costatum-MN046881_53404	T	T<->A	--	--	--	--	--	intergenic	--	--	--	--
Aglaonema-modestum-A1_53875	A	Aglaonema-Red-Valentine-A3_53665	G	Aglaonema-Hong-Yan-A3-1_53665	G	Aglaonema-Hong-Jian-A3-2_53665	G	Aglaonema-Lady-Valentine-A4_53723	G	Aglaonema-Red-Vein-A7_53982	A	Aglaonema-costatum-MN046881_53405	A	A<->G	--	--	--	--	--	intergenic	--	--	--	--
Aglaonema-modestum-A1_53877	T	Aglaonema-Red-Valentine-A3_53667	A	Aglaonema-Hong-Yan-A3-1_53667	A	Aglaonema-Hong-Jian-A3-2_53667	A	Aglaonema-Lady-Valentine-A4_53725	A	Aglaonema-Red-Vein-A7_53984	T	Aglaonema-costatum-MN046881_53407	T	T<->A	--	--	--	--	--	intergenic	--	--	--	--
Aglaonema-modestum-A1_53879	A	Aglaonema-Red-Valentine-A3_53669	T	Aglaonema-Hong-Yan-A3-1_53669	T	Aglaonema-Hong-Jian-A3-2_53669	T	Aglaonema-Lady-Valentine-A4_53727	T	Aglaonema-Red-Vein-A7_53986	A	Aglaonema-costatum-MN046881_53409	A	A<->T	--	--	--	--	--	intergenic	--	--	--	--
Aglaonema-modestum-A1_53887	T	Aglaonema-Red-Valentine-A3_53678	A	Aglaonema-Hong-Yan-A3-1_53678	A	Aglaonema-Hong-Jian-A3-2_53678	A	Aglaonema-Lady-Valentine-A4_53736	A	Aglaonema-Red-Vein-A7_53995	T	Aglaonema-costatum-MN046881_53418	T	T<->A	--	--	--	--	--	intergenic	--	--	--	--
Aglaonema-modestum-A1_53937	G	Aglaonema-Red-Valentine-A3_53728	G	Aglaonema-Hong-Yan-A3-1_53728	G	Aglaonema-Hong-Jian-A3-2_53728	G	Aglaonema-Lady-Valentine-A4_53786	G	Aglaonema-Red-Vein-A7_54050	T	Aglaonema-costatum-MN046881_53468	G	G<->T	--	--	--	--	--	intergenic	--	--	--	--
Aglaonema-modestum-A1_53964	C	Aglaonema-Red-Valentine-A3_53762	C	Aglaonema-Hong-Yan-A3-1_53762	C	Aglaonema-Hong-Jian-A3-2_53762	C	Aglaonema-Lady-Valentine-A4_53820	C	Aglaonema-Red-Vein-A7_54077	C	Aglaonema-costatum-MN046881_53506	T	C<->T	--	--	--	--	--	intergenic	--	--	--	--
Aglaonema-modestum-A1_53985	A	Aglaonema-Red-Valentine-A3_53787	G	Aglaonema-Hong-Yan-A3-1_53787	G	Aglaonema-Hong-Jian-A3-2_53787	G	Aglaonema-Lady-Valentine-A4_53845	G	Aglaonema-Red-Vein-A7_54109	G	Aglaonema-costatum-MN046881_53527	A	A<->G	--	--	--	--	--	intergenic	--	--	--	--
Aglaonema-modestum-A1_54037	G	Aglaonema-Red-Valentine-A3_53839	A	Aglaonema-Hong-Yan-A3-1_53839	A	Aglaonema-Hong-Jian-A3-2_53839	A	Aglaonema-Lady-Valentine-A4_53897	A	Aglaonema-Red-Vein-A7_54161	A	Aglaonema-costatum-MN046881_53579	G	G<->A	--	--	--	--	--	intergenic	--	--	--	--
Aglaonema-modestum-A1_54117	C	Aglaonema-Red-Valentine-A3_53919	C	Aglaonema-Hong-Yan-A3-1_53919	C	Aglaonema-Hong-Jian-A3-2_53919	C	Aglaonema-Lady-Valentine-A4_53977	C	Aglaonema-Red-Vein-A7_54241	T	Aglaonema-costatum-MN046881_53659	C	C<->T	--	--	--	--	--	intergenic	--	--	--	--
Aglaonema-modestum-A1_54132	G	Aglaonema-Red-Valentine-A3_53934	A	Aglaonema-Hong-Yan-A3-1_53934	A	Aglaonema-Hong-Jian-A3-2_53934	A	Aglaonema-Lady-Valentine-A4_53992	A	Aglaonema-Red-Vein-A7_54256	A	Aglaonema-costatum-MN046881_53674	A	G<->A	--	--	--	--	--	intergenic	--	--	--	--
Aglaonema-modestum-A1_5415	C	Aglaonema-Red-Valentine-A3_5414	C	Aglaonema-Hong-Yan-A3-1_5414	C	Aglaonema-Hong-Jian-A3-2_5414	C	Aglaonema-Lady-Valentine-A4_5414	C	Aglaonema-Red-Vein-A7_5515	C	Aglaonema-costatum-MN046881_5369	T	C<->T	--	--	--	--	--	intergenic	--	--	--	--
Aglaonema-modestum-A1_54165	C	Aglaonema-Red-Valentine-A3_53967	C	Aglaonema-Hong-Yan-A3-1_53967	C	Aglaonema-Hong-Jian-A3-2_53967	C	Aglaonema-Lady-Valentine-A4_54025	C	Aglaonema-Red-Vein-A7_54289	T	Aglaonema-costatum-MN046881_53707	C	C<->T	--	--	--	--	--	intergenic	--	--	--	--
Aglaonema-modestum-A1_54169	G	Aglaonema-Red-Valentine-A3_53971	A	Aglaonema-Hong-Yan-A3-1_53971	A	Aglaonema-Hong-Jian-A3-2_53971	A	Aglaonema-Lady-Valentine-A4_54029	A	Aglaonema-Red-Vein-A7_54293	A	Aglaonema-costatum-MN046881_53711	G	G<->A	--	--	--	--	--	intergenic	--	--	--	--
Aglaonema-modestum-A1_54191	A	Aglaonema-Red-Valentine-A3_53993	A	Aglaonema-Hong-Yan-A3-1_53993	A	Aglaonema-Hong-Jian-A3-2_53993	A	Aglaonema-Lady-Valentine-A4_54051	A	Aglaonema-Red-Vein-A7_54315	C	Aglaonema-costatum-MN046881_53733	A	A<->C	--	--	--	--	--	intergenic	--	--	--	--
Aglaonema-modestum-A1_54523	C	Aglaonema-Red-Valentine-A3_54325	C	Aglaonema-Hong-Yan-A3-1_54325	C	Aglaonema-Hong-Jian-A3-2_54325	C	Aglaonema-Lady-Valentine-A4_54383	C	Aglaonema-Red-Vein-A7_54647	C	Aglaonema-costatum-MN046881_54065	T	C<->T	307,0	103	GTT<->ATT	V<->I	nonsyn	ndhJ	54353	54829	-	--
Aglaonema-modestum-A1_54533	A	Aglaonema-Red-Valentine-A3_54335	A	Aglaonema-Hong-Yan-A3-1_54335	A	Aglaonema-Hong-Jian-A3-2_54335	A	Aglaonema-Lady-Valentine-A4_54393	A	Aglaonema-Red-Vein-A7_54657	G	Aglaonema-costatum-MN046881_54075	A	A<->G	297,2	99	TCT<->TCC	S<->S	syn	ndhJ	54353	54829	-	--
Aglaonema-modestum-A1_5455	C	Aglaonema-Red-Valentine-A3_5454	T	Aglaonema-Hong-Yan-A3-1_5454	T	Aglaonema-Hong-Jian-A3-2_5454	T	Aglaonema-Lady-Valentine-A4_5454	T	Aglaonema-Red-Vein-A7_5555	C	Aglaonema-costatum-MN046881_5409	C	C<->T	--	--	--	--	--	intergenic	--	--	--	--
Aglaonema-modestum-A1_54674	G	Aglaonema-Red-Valentine-A3_54476	A	Aglaonema-Hong-Yan-A3-1_54476	A	Aglaonema-Hong-Jian-A3-2_54476	A	Aglaonema-Lady-Valentine-A4_54534	A	Aglaonema-Red-Vein-A7_54798	A	Aglaonema-costatum-MN046881_54216	G	G<->A	156,2	52	CGC<->CGT	R<->R	syn	ndhJ	54353	54829	-	--
Aglaonema-modestum-A1_55261	A	Aglaonema-Red-Valentine-A3_55063	G	Aglaonema-Hong-Yan-A3-1_55063	G	Aglaonema-Hong-Jian-A3-2_55063	G	Aglaonema-Lady-Valentine-A4_55121	G	Aglaonema-Red-Vein-A7_55385	G	Aglaonema-costatum-MN046881_54803	G	A<->G	420,2	140	ACT<->ACC	T<->T	syn	ndhK	54934	55680	-	--
Aglaonema-modestum-A1_55266	T	Aglaonema-Red-Valentine-A3_55068	T	Aglaonema-Hong-Yan-A3-1_55068	T	Aglaonema-Hong-Jian-A3-2_55068	T	Aglaonema-Lady-Valentine-A4_55126	T	Aglaonema-Red-Vein-A7_55390	C	Aglaonema-costatum-MN046881_54808	T	T<->C	415,0	139	AGT<->GGT	S<->G	nonsyn	ndhK	54934	55680	-	--
Aglaonema-modestum-A1_55288	A	Aglaonema-Red-Valentine-A3_55090	A	Aglaonema-Hong-Yan-A3-1_55090	A	Aglaonema-Hong-Jian-A3-2_55090	A	Aglaonema-Lady-Valentine-A4_55148	A	Aglaonema-Red-Vein-A7_55412	G	Aglaonema-costatum-MN046881_54830	A	A<->G	393,2	131	TGT<->TGC	C<->C	syn	ndhK	54934	55680	-	--
Aglaonema-modestum-A1_55603	C	Aglaonema-Red-Valentine-A3_55405	T	Aglaonema-Hong-Yan-A3-1_55405	T	Aglaonema-Hong-Jian-A3-2_55405	T	Aglaonema-Lady-Valentine-A4_55463	T	Aglaonema-Red-Vein-A7_55727	C	Aglaonema-costatum-MN046881_55145	C	C<->T	78,2	26	TTG<->TTA	L<->L	syn	ndhK	54934	55680	-	--
Aglaonema-modestum-A1_55618	T	Aglaonema-Red-Valentine-A3_55420	C	Aglaonema-Hong-Yan-A3-1_55420	C	Aglaonema-Hong-Jian-A3-2_55420	C	Aglaonema-Lady-Valentine-A4_55478	C	Aglaonema-Red-Vein-A7_55742	C	Aglaonema-costatum-MN046881_55160	C	T<->C	63,2	21	GAA<->GAG	E<->E	syn	ndhK	54934	55680	-	--
Aglaonema-modestum-A1_55650	T	Aglaonema-Red-Valentine-A3_55452	T	Aglaonema-Hong-Yan-A3-1_55452	T	Aglaonema-Hong-Jian-A3-2_55452	T	Aglaonema-Lady-Valentine-A4_55510	T	Aglaonema-Red-Vein-A7_55774	T	Aglaonema-costatum-MN046881_55192	G	T<->G	31,0	11	AAA<->CAA	K<->Q	nonsyn	ndhK	54934	55680	-	--
Aglaonema-modestum-A1_55667	G	Aglaonema-Red-Valentine-A3_55469	A	Aglaonema-Hong-Yan-A3-1_55469	A	Aglaonema-Hong-Jian-A3-2_55469	A	Aglaonema-Lady-Valentine-A4_55527	A	Aglaonema-Red-Vein-A7_55791	G	Aglaonema-costatum-MN046881_55209	G	G<->A	14,1	5	CCT<->CTT	P<->L	nonsyn	ndhK	54934	55680	-	--
Aglaonema-modestum-A1_55758	A	Aglaonema-Red-Valentine-A3_55560	G	Aglaonema-Hong-Yan-A3-1_55560	G	Aglaonema-Hong-Jian-A3-2_55560	G	Aglaonema-Lady-Valentine-A4_55618	G	Aglaonema-Red-Vein-A7_55882	G	Aglaonema-costatum-MN046881_55300	G	A<->G	276,2	92	TCT<->TCC	S<->S	syn	ndhC	55671	56033	-	--
Aglaonema-modestum-A1_55979	C	Aglaonema-Red-Valentine-A3_55781	C	Aglaonema-Hong-Yan-A3-1_55781	C	Aglaonema-Hong-Jian-A3-2_55781	C	Aglaonema-Lady-Valentine-A4_55839	C	Aglaonema-Red-Vein-A7_56103	C	Aglaonema-costatum-MN046881_55521	T	C<->T	55,0	19	GTT<->ATT	V<->I	nonsyn	ndhC	55671	56033	-	--
Aglaonema-modestum-A1_56000	C	Aglaonema-Red-Valentine-A3_55802	A	Aglaonema-Hong-Yan-A3-1_55802	A	Aglaonema-Hong-Jian-A3-2_55802	A	Aglaonema-Lady-Valentine-A4_55860	A	Aglaonema-Red-Vein-A7_56124	C	Aglaonema-costatum-MN046881_55542	C	C<->A	34,0	12	GCA<->TCA	A<->S	nonsyn	ndhC	55671	56033	-	--
Aglaonema-modestum-A1_56123	C	Aglaonema-Red-Valentine-A3_55925	C	Aglaonema-Hong-Yan-A3-1_55925	C	Aglaonema-Hong-Jian-A3-2_55925	C	Aglaonema-Lady-Valentine-A4_55983	C	Aglaonema-Red-Vein-A7_56247	C	Aglaonema-costatum-MN046881_55665	T	C<->T	--	--	--	--	--	intergenic	--	--	--	--
Aglaonema-modestum-A1_56209	A	Aglaonema-Red-Valentine-A3_56012	A	Aglaonema-Hong-Yan-A3-1_56012	A	Aglaonema-Hong-Jian-A3-2_56012	A	Aglaonema-Lady-Valentine-A4_56070	A	Aglaonema-Red-Vein-A7_56335	T	Aglaonema-costatum-MN046881_55753	A	A<->T	--	--	--	--	--	intergenic	--	--	--	--
Aglaonema-modestum-A1_56210	A	Aglaonema-Red-Valentine-A3_56013	A	Aglaonema-Hong-Yan-A3-1_56013	A	Aglaonema-Hong-Jian-A3-2_56013	A	Aglaonema-Lady-Valentine-A4_56071	A	Aglaonema-Red-Vein-A7_56336	T	Aglaonema-costatum-MN046881_55754	A	A<->T	--	--	--	--	--	intergenic	--	--	--	--
Aglaonema-modestum-A1_56211	A	Aglaonema-Red-Valentine-A3_56014	A	Aglaonema-Hong-Yan-A3-1_56014	A	Aglaonema-Hong-Jian-A3-2_56014	A	Aglaonema-Lady-Valentine-A4_56072	A	Aglaonema-Red-Vein-A7_56337	T	Aglaonema-costatum-MN046881_55755	A	A<->T	--	--	--	--	--	intergenic	--	--	--	--
Aglaonema-modestum-A1_56221	T	Aglaonema-Red-Valentine-A3_56026	T	Aglaonema-Hong-Yan-A3-1_56026	T	Aglaonema-Hong-Jian-A3-2_56026	T	Aglaonema-Lady-Valentine-A4_56084	T	Aglaonema-Red-Vein-A7_56347	T	Aglaonema-costatum-MN046881_55764	G	T<->G	--	--	--	--	--	intergenic	--	--	--	--
Aglaonema-modestum-A1_56233	A	Aglaonema-Red-Valentine-A3_56038	T	Aglaonema-Hong-Yan-A3-1_56038	T	Aglaonema-Hong-Jian-A3-2_56038	T	Aglaonema-Lady-Valentine-A4_56096	T	Aglaonema-Red-Vein-A7_56359	T	Aglaonema-costatum-MN046881_55776	T	A<->T	--	--	--	--	--	intergenic	--	--	--	--
Aglaonema-modestum-A1_56334	T	Aglaonema-Red-Valentine-A3_56139	T	Aglaonema-Hong-Yan-A3-1_56139	T	Aglaonema-Hong-Jian-A3-2_56139	T	Aglaonema-Lady-Valentine-A4_56197	T	Aglaonema-Red-Vein-A7_56460	G	Aglaonema-costatum-MN046881_55883	T	T<->G	--	--	--	--	--	intergenic	--	--	--	--
Aglaonema-modestum-A1_56341	T	Aglaonema-Red-Valentine-A3_56146	T	Aglaonema-Hong-Yan-A3-1_56146	T	Aglaonema-Hong-Jian-A3-2_56146	T	Aglaonema-Lady-Valentine-A4_56204	T	Aglaonema-Red-Vein-A7_56467	A	Aglaonema-costatum-MN046881_55890	T	T<->A	--	--	--	--	--	intergenic	--	--	--	--
Aglaonema-modestum-A1_56374	C	Aglaonema-Red-Valentine-A3_56179	T	Aglaonema-Hong-Yan-A3-1_56179	T	Aglaonema-Hong-Jian-A3-2_56179	T	Aglaonema-Lady-Valentine-A4_56237	T	Aglaonema-Red-Vein-A7_56500	C	Aglaonema-costatum-MN046881_55923	C	C<->T	--	--	--	--	--	intergenic	--	--	--	--
Aglaonema-modestum-A1_56522	A	Aglaonema-Red-Valentine-A3_56327	C	Aglaonema-Hong-Yan-A3-1_56327	C	Aglaonema-Hong-Jian-A3-2_56327	C	Aglaonema-Lady-Valentine-A4_56385	C	Aglaonema-Red-Vein-A7_56648	C	Aglaonema-costatum-MN046881_56071	C	A<->C	--	--	--	--	--	intergenic	--	--	--	--
Aglaonema-modestum-A1_56577	G	Aglaonema-Red-Valentine-A3_56382	C	Aglaonema-Hong-Yan-A3-1_56382	C	Aglaonema-Hong-Jian-A3-2_56382	C	Aglaonema-Lady-Valentine-A4_56440	C	Aglaonema-Red-Vein-A7_56703	C	Aglaonema-costatum-MN046881_56126	C	G<->C	--	--	--	--	--	intergenic	--	--	--	--
Aglaonema-modestum-A1_56676	T	Aglaonema-Red-Valentine-A3_56481	G	Aglaonema-Hong-Yan-A3-1_56481	G	Aglaonema-Hong-Jian-A3-2_56481	G	Aglaonema-Lady-Valentine-A4_56539	G	Aglaonema-Red-Vein-A7_56802	G	Aglaonema-costatum-MN046881_56225	T	T<->G	--	--	--	--	--	intergenic	--	--	--	--
Aglaonema-modestum-A1_56754	G	Aglaonema-Red-Valentine-A3_56564	T	Aglaonema-Hong-Yan-A3-1_56564	T	Aglaonema-Hong-Jian-A3-2_56564	T	Aglaonema-Lady-Valentine-A4_56622	T	Aglaonema-Red-Vein-A7_56875	G	Aglaonema-costatum-MN046881_56298	G	G<->T	--	--	--	--	--	intergenic	--	--	--	--
Aglaonema-modestum-A1_56755	A	Aglaonema-Red-Valentine-A3_56565	C	Aglaonema-Hong-Yan-A3-1_56565	C	Aglaonema-Hong-Jian-A3-2_56565	C	Aglaonema-Lady-Valentine-A4_56623	C	Aglaonema-Red-Vein-A7_56876	A	Aglaonema-costatum-MN046881_56299	A	A<->C	--	--	--	--	--	intergenic	--	--	--	--
Aglaonema-modestum-A1_56859	G	Aglaonema-Red-Valentine-A3_56671	G	Aglaonema-Hong-Yan-A3-1_56671	G	Aglaonema-Hong-Jian-A3-2_56671	G	Aglaonema-Lady-Valentine-A4_56729	G	Aglaonema-Red-Vein-A7_56997	A	Aglaonema-costatum-MN046881_56415	G	G<->A	--	--	--	--	--	intergenic	--	--	--	--
Aglaonema-modestum-A1_57135	A	Aglaonema-Red-Valentine-A3_56772	G	Aglaonema-Hong-Yan-A3-1_56772	G	Aglaonema-Hong-Jian-A3-2_56772	G	Aglaonema-Lady-Valentine-A4_56830	G	Aglaonema-Red-Vein-A7_57268	G	Aglaonema-costatum-MN046881_56686	G	A<->G	--	--	--	--	--	intergenic	--	--	--	--
Aglaonema-modestum-A1_57301	T	Aglaonema-Red-Valentine-A3_56932	C	Aglaonema-Hong-Yan-A3-1_56932	C	Aglaonema-Hong-Jian-A3-2_56932	C	Aglaonema-Lady-Valentine-A4_56990	C	Aglaonema-Red-Vein-A7_57428	T	Aglaonema-costatum-MN046881_56852	T	T<->C	--	--	--	--	--	intergenic	--	--	--	--
Aglaonema-modestum-A1_57491	T	Aglaonema-Red-Valentine-A3_57122	A	Aglaonema-Hong-Yan-A3-1_57122	A	Aglaonema-Hong-Jian-A3-2_57122	A	Aglaonema-Lady-Valentine-A4_57180	A	Aglaonema-Red-Vein-A7_57618	A	Aglaonema-costatum-MN046881_57042	T	T<->A	--	--	--	--	--	intergenic	--	--	--	--
Aglaonema-modestum-A1_57723	C	Aglaonema-Red-Valentine-A3_57354	T	Aglaonema-Hong-Yan-A3-1_57354	T	Aglaonema-Hong-Jian-A3-2_57354	T	Aglaonema-Lady-Valentine-A4_57412	T	Aglaonema-Red-Vein-A7_57853	C	Aglaonema-costatum-MN046881_57274	C	C<->T	--	--	--	--	--	intergenic	--	--	--	--
Aglaonema-modestum-A1_57949	C	Aglaonema-Red-Valentine-A3_57571	C	Aglaonema-Hong-Yan-A3-1_57571	C	Aglaonema-Hong-Jian-A3-2_57571	C	Aglaonema-Lady-Valentine-A4_57629	C	Aglaonema-Red-Vein-A7_58070	C	Aglaonema-costatum-MN046881_57500	T	C<->T	--	--	--	--	--	intergenic	--	--	--	--
Aglaonema-modestum-A1_58020	C	Aglaonema-Red-Valentine-A3_57642	G	Aglaonema-Hong-Yan-A3-1_57642	G	Aglaonema-Hong-Jian-A3-2_57642	G	Aglaonema-Lady-Valentine-A4_57700	G	Aglaonema-Red-Vein-A7_58141	C	Aglaonema-costatum-MN046881_57571	C	C<->G	--	--	--	--	--	intergenic	--	--	--	--
Aglaonema-modestum-A1_58474	G	Aglaonema-Red-Valentine-A3_58096	G	Aglaonema-Hong-Yan-A3-1_58096	G	Aglaonema-Hong-Jian-A3-2_58096	G	Aglaonema-Lady-Valentine-A4_58154	G	Aglaonema-Red-Vein-A7_58595	G	Aglaonema-costatum-MN046881_58025	A	G<->A	286,0	96	CTT<->TTT	L<->F	nonsyn	atpE	58355	58759	-	--
Aglaonema-modestum-A1_58596	T	Aglaonema-Red-Valentine-A3_58218	T	Aglaonema-Hong-Yan-A3-1_58218	T	Aglaonema-Hong-Jian-A3-2_58218	T	Aglaonema-Lady-Valentine-A4_58276	T	Aglaonema-Red-Vein-A7_58717	C	Aglaonema-costatum-MN046881_58147	T	T<->C	164,1	55	GAC<->GGC	D<->G	nonsyn	atpE	58355	58759	-	--
Aglaonema-modestum-A1_59077	C	Aglaonema-Red-Valentine-A3_58699	T	Aglaonema-Hong-Yan-A3-1_58699	T	Aglaonema-Hong-Jian-A3-2_58699	T	Aglaonema-Lady-Valentine-A4_58757	T	Aglaonema-Red-Vein-A7_59198	T	Aglaonema-costatum-MN046881_58628	C	C<->T	1176,2	392	AAG<->AAA	K<->K	syn	atpB	58756	60252	-	--
Aglaonema-modestum-A1_59236	A	Aglaonema-Red-Valentine-A3_58858	G	Aglaonema-Hong-Yan-A3-1_58858	G	Aglaonema-Hong-Jian-A3-2_58858	G	Aglaonema-Lady-Valentine-A4_58916	G	Aglaonema-Red-Vein-A7_59357	A	Aglaonema-costatum-MN046881_58787	A	A<->G	1017,2	339	CCT<->CCC	P<->P	syn	atpB	58756	60252	-	--
Aglaonema-modestum-A1_59257	A	Aglaonema-Red-Valentine-A3_58879	G	Aglaonema-Hong-Yan-A3-1_58879	G	Aglaonema-Hong-Jian-A3-2_58879	G	Aglaonema-Lady-Valentine-A4_58937	G	Aglaonema-Red-Vein-A7_59378	G	Aglaonema-costatum-MN046881_58808	G	A<->G	996,2	332	GAT<->GAC	D<->D	syn	atpB	58756	60252	-	--
Aglaonema-modestum-A1_59416	G	Aglaonema-Red-Valentine-A3_59038	G	Aglaonema-Hong-Yan-A3-1_59038	G	Aglaonema-Hong-Jian-A3-2_59038	G	Aglaonema-Lady-Valentine-A4_59096	G	Aglaonema-Red-Vein-A7_59537	G	Aglaonema-costatum-MN046881_58967	A	G<->A	837,2	279	GTC<->GTT	V<->V	syn	atpB	58756	60252	-	--
Aglaonema-modestum-A1_59596	G	Aglaonema-Red-Valentine-A3_59218	A	Aglaonema-Hong-Yan-A3-1_59218	A	Aglaonema-Hong-Jian-A3-2_59218	A	Aglaonema-Lady-Valentine-A4_59276	A	Aglaonema-Red-Vein-A7_59717	A	Aglaonema-costatum-MN046881_59147	G	G<->A	657,2	219	TCC<->TCT	S<->S	syn	atpB	58756	60252	-	--
Aglaonema-modestum-A1_59671	C	Aglaonema-Red-Valentine-A3_59293	T	Aglaonema-Hong-Yan-A3-1_59293	T	Aglaonema-Hong-Jian-A3-2_59293	T	Aglaonema-Lady-Valentine-A4_59351	T	Aglaonema-Red-Vein-A7_59792	C	Aglaonema-costatum-MN046881_59222	C	C<->T	582,2	194	GGG<->GGA	G<->G	syn	atpB	58756	60252	-	--
Aglaonema-modestum-A1_59737	C	Aglaonema-Red-Valentine-A3_59359	C	Aglaonema-Hong-Yan-A3-1_59359	C	Aglaonema-Hong-Jian-A3-2_59359	C	Aglaonema-Lady-Valentine-A4_59417	C	Aglaonema-Red-Vein-A7_59858	C	Aglaonema-costatum-MN046881_59288	T	C<->T	516,2	172	GGG<->GGA	G<->G	syn	atpB	58756	60252	-	--
Aglaonema-modestum-A1_59749	A	Aglaonema-Red-Valentine-A3_59371	G	Aglaonema-Hong-Yan-A3-1_59371	G	Aglaonema-Hong-Jian-A3-2_59371	G	Aglaonema-Lady-Valentine-A4_59429	G	Aglaonema-Red-Vein-A7_59870	G	Aglaonema-costatum-MN046881_59300	G	A<->G	504,2	168	ATT<->ATC	I<->I	syn	atpB	58756	60252	-	--
Aglaonema-modestum-A1_59764	A	Aglaonema-Red-Valentine-A3_59386	G	Aglaonema-Hong-Yan-A3-1_59386	G	Aglaonema-Hong-Jian-A3-2_59386	G	Aglaonema-Lady-Valentine-A4_59444	G	Aglaonema-Red-Vein-A7_59885	A	Aglaonema-costatum-MN046881_59315	A	A<->G	489,2	163	CGT<->CGC	R<->R	syn	atpB	58756	60252	-	--
Aglaonema-modestum-A1_59932	G	Aglaonema-Red-Valentine-A3_59554	A	Aglaonema-Hong-Yan-A3-1_59554	A	Aglaonema-Hong-Jian-A3-2_59554	A	Aglaonema-Lady-Valentine-A4_59612	A	Aglaonema-Red-Vein-A7_60053	A	Aglaonema-costatum-MN046881_59483	G	G<->A	321,2	107	CTC<->CTT	L<->L	syn	atpB	58756	60252	-	--
Aglaonema-modestum-A1_60	T	Aglaonema-Red-Valentine-A3_60	C	Aglaonema-Hong-Yan-A3-1_60	C	Aglaonema-Hong-Jian-A3-2_60	C	Aglaonema-Lady-Valentine-A4_60	C	Aglaonema-Red-Vein-A7_60	C	Aglaonema-costatum-MN046881_60	C	T<->C	--	--	--	--	--	intergenic	--	--	--	--
Aglaonema-modestum-A1_600	G	Aglaonema-Red-Valentine-A3_627	A	Aglaonema-Hong-Yan-A3-1_627	A	Aglaonema-Hong-Jian-A3-2_627	A	Aglaonema-Lady-Valentine-A4_627	A	Aglaonema-Red-Vein-A7_713	A	Aglaonema-costatum-MN046881_602	G	G<->A	1027,0	343	CTA<->TTA	L<->L	syn	psbA	565	1626	-	--
Aglaonema-modestum-A1_60070	A	Aglaonema-Red-Valentine-A3_59692	G	Aglaonema-Hong-Yan-A3-1_59692	G	Aglaonema-Hong-Jian-A3-2_59692	G	Aglaonema-Lady-Valentine-A4_59750	G	Aglaonema-Red-Vein-A7_60191	G	Aglaonema-costatum-MN046881_59621	A	A<->G	183,2	61	GTT<->GTC	V<->V	syn	atpB	58756	60252	-	--
Aglaonema-modestum-A1_60143	G	Aglaonema-Red-Valentine-A3_59765	G	Aglaonema-Hong-Yan-A3-1_59765	G	Aglaonema-Hong-Jian-A3-2_59765	G	Aglaonema-Lady-Valentine-A4_59823	G	Aglaonema-Red-Vein-A7_60264	A	Aglaonema-costatum-MN046881_59694	G	G<->A	110,1	37	CCG<->CTG	P<->L	nonsyn	atpB	58756	60252	-	--
Aglaonema-modestum-A1_60256	T	Aglaonema-Red-Valentine-A3_59878	C	Aglaonema-Hong-Yan-A3-1_59878	C	Aglaonema-Hong-Jian-A3-2_59878	C	Aglaonema-Lady-Valentine-A4_59936	C	Aglaonema-Red-Vein-A7_60377	C	Aglaonema-costatum-MN046881_59807	C	T<->C	--	--	--	--	--	intergenic	--	--	--	--
Aglaonema-modestum-A1_60396	A	Aglaonema-Red-Valentine-A3_60018	A	Aglaonema-Hong-Yan-A3-1_60018	A	Aglaonema-Hong-Jian-A3-2_60018	A	Aglaonema-Lady-Valentine-A4_60076	A	Aglaonema-Red-Vein-A7_60517	A	Aglaonema-costatum-MN046881_59946	T	A<->T	--	--	--	--	--	intergenic	--	--	--	--
Aglaonema-modestum-A1_60556	T	Aglaonema-Red-Valentine-A3_60262	C	Aglaonema-Hong-Yan-A3-1_60262	C	Aglaonema-Hong-Jian-A3-2_60262	C	Aglaonema-Lady-Valentine-A4_60320	C	Aglaonema-Red-Vein-A7_60761	C	Aglaonema-costatum-MN046881_60191	C	T<->C	--	--	--	--	--	intergenic	--	--	--	--
Aglaonema-modestum-A1_60593	A	Aglaonema-Red-Valentine-A3_60299	G	Aglaonema-Hong-Yan-A3-1_60299	G	Aglaonema-Hong-Jian-A3-2_60299	G	Aglaonema-Lady-Valentine-A4_60357	G	Aglaonema-Red-Vein-A7_60798	G	Aglaonema-costatum-MN046881_60228	G	A<->G	--	--	--	--	--	intergenic	--	--	--	--
Aglaonema-modestum-A1_6128	T	Aglaonema-Red-Valentine-A3_6153	G	Aglaonema-Hong-Yan-A3-1_6153	G	Aglaonema-Hong-Jian-A3-2_6153	G	Aglaonema-Lady-Valentine-A4_6153	G	Aglaonema-Red-Vein-A7_5860	G	Aglaonema-costatum-MN046881_6023	G	T<->G	--	--	--	--	--	intergenic	--	--	--	--
Aglaonema-modestum-A1_6130	T	Aglaonema-Red-Valentine-A3_6155	C	Aglaonema-Hong-Yan-A3-1_6155	C	Aglaonema-Hong-Jian-A3-2_6155	C	Aglaonema-Lady-Valentine-A4_6155	C	Aglaonema-Red-Vein-A7_5862	C	Aglaonema-costatum-MN046881_6025	C	T<->C	--	--	--	--	--	intergenic	--	--	--	--
Aglaonema-modestum-A1_6135	T	Aglaonema-Red-Valentine-A3_6160	T	Aglaonema-Hong-Yan-A3-1_6160	T	Aglaonema-Hong-Jian-A3-2_6160	T	Aglaonema-Lady-Valentine-A4_6160	T	Aglaonema-Red-Vein-A7_5867	T	Aglaonema-costatum-MN046881_6030	C	T<->C	--	--	--	--	--	intergenic	--	--	--	--
Aglaonema-modestum-A1_61361	C	Aglaonema-Red-Valentine-A3_61069	A	Aglaonema-Hong-Yan-A3-1_61069	A	Aglaonema-Hong-Jian-A3-2_61069	A	Aglaonema-Lady-Valentine-A4_61127	A	Aglaonema-Red-Vein-A7_61577	C	Aglaonema-costatum-MN046881_60993	A	C<->A	424,0	142	CCC<->ACC	P<->T	nonsyn	rbcL	60938	62380	+	--
Aglaonema-modestum-A1_61387	C	Aglaonema-Red-Valentine-A3_61095	C	Aglaonema-Hong-Yan-A3-1_61095	C	Aglaonema-Hong-Jian-A3-2_61095	C	Aglaonema-Lady-Valentine-A4_61153	C	Aglaonema-Red-Vein-A7_61603	T	Aglaonema-costatum-MN046881_61019	C	C<->T	450,2	150	GGC<->GGT	G<->G	syn	rbcL	60938	62380	+	--
Aglaonema-modestum-A1_61610	A	Aglaonema-Red-Valentine-A3_61318	C	Aglaonema-Hong-Yan-A3-1_61318	C	Aglaonema-Hong-Jian-A3-2_61318	C	Aglaonema-Lady-Valentine-A4_61376	C	Aglaonema-Red-Vein-A7_61826	A	Aglaonema-costatum-MN046881_61242	C	A<->C	673,0	225	ATT<->CTT	I<->L	nonsyn	rbcL	60938	62380	+	--
Aglaonema-modestum-A1_61987	C	Aglaonema-Red-Valentine-A3_61695	T	Aglaonema-Hong-Yan-A3-1_61695	T	Aglaonema-Hong-Jian-A3-2_61695	T	Aglaonema-Lady-Valentine-A4_61753	T	Aglaonema-Red-Vein-A7_62203	T	Aglaonema-costatum-MN046881_61619	T	C<->T	1050,2	350	CGC<->CGT	R<->R	syn	rbcL	60938	62380	+	--
Aglaonema-modestum-A1_6205	A	Aglaonema-Red-Valentine-A3_6230	A	Aglaonema-Hong-Yan-A3-1_6230	A	Aglaonema-Hong-Jian-A3-2_6230	A	Aglaonema-Lady-Valentine-A4_6230	A	Aglaonema-Red-Vein-A7_5937	T	Aglaonema-costatum-MN046881_6099	A	A<->T	--	--	--	--	--	intergenic	--	--	--	--
Aglaonema-modestum-A1_62156	T	Aglaonema-Red-Valentine-A3_61864	T	Aglaonema-Hong-Yan-A3-1_61864	T	Aglaonema-Hong-Jian-A3-2_61864	T	Aglaonema-Lady-Valentine-A4_61922	T	Aglaonema-Red-Vein-A7_62372	A	Aglaonema-costatum-MN046881_61788	T	T<->A	1219,0	407	TTA<->ATA	L<->I	nonsyn	rbcL	60938	62380	+	--
Aglaonema-modestum-A1_62187	G	Aglaonema-Red-Valentine-A3_61895	C	Aglaonema-Hong-Yan-A3-1_61895	C	Aglaonema-Hong-Jian-A3-2_61895	C	Aglaonema-Lady-Valentine-A4_61953	C	Aglaonema-Red-Vein-A7_62403	C	Aglaonema-costatum-MN046881_61819	C	G<->C	1250,1	417	GGA<->GCA	G<->A	nonsyn	rbcL	60938	62380	+	--
Aglaonema-modestum-A1_62233	T	Aglaonema-Red-Valentine-A3_61941	T	Aglaonema-Hong-Yan-A3-1_61941	T	Aglaonema-Hong-Jian-A3-2_61941	T	Aglaonema-Lady-Valentine-A4_61999	T	Aglaonema-Red-Vein-A7_62449	T	Aglaonema-costatum-MN046881_61865	C	T<->C	1296,2	432	AAT<->AAC	N<->N	syn	rbcL	60938	62380	+	--
Aglaonema-modestum-A1_62248	T	Aglaonema-Red-Valentine-A3_61956	C	Aglaonema-Hong-Yan-A3-1_61956	C	Aglaonema-Hong-Jian-A3-2_61956	C	Aglaonema-Lady-Valentine-A4_62014	C	Aglaonema-Red-Vein-A7_62464	C	Aglaonema-costatum-MN046881_61880	C	T<->C	1311,2	437	CTT<->CTC	L<->L	syn	rbcL	60938	62380	+	--
Aglaonema-modestum-A1_62318	A	Aglaonema-Red-Valentine-A3_62026	G	Aglaonema-Hong-Yan-A3-1_62026	G	Aglaonema-Hong-Jian-A3-2_62026	G	Aglaonema-Lady-Valentine-A4_62084	G	Aglaonema-Red-Vein-A7_62534	G	Aglaonema-costatum-MN046881_61950	G	A<->G	1381,0	461	ATT<->GTT	I<->V	nonsyn	rbcL	60938	62380	+	--
Aglaonema-modestum-A1_62388	C	Aglaonema-Red-Valentine-A3_62096	T	Aglaonema-Hong-Yan-A3-1_62096	T	Aglaonema-Hong-Jian-A3-2_62096	T	Aglaonema-Lady-Valentine-A4_62154	T	Aglaonema-Red-Vein-A7_62604	T	Aglaonema-costatum-MN046881_62020	T	C<->T	--	--	--	--	--	intergenic	--	--	--	--
Aglaonema-modestum-A1_62547	T	Aglaonema-Red-Valentine-A3_62253	C	Aglaonema-Hong-Yan-A3-1_62253	C	Aglaonema-Hong-Jian-A3-2_62253	C	Aglaonema-Lady-Valentine-A4_62311	C	Aglaonema-Red-Vein-A7_62761	C	Aglaonema-costatum-MN046881_62177	C	T<->C	--	--	--	--	--	intergenic	--	--	--	--
Aglaonema-modestum-A1_62568	C	Aglaonema-Red-Valentine-A3_62274	T	Aglaonema-Hong-Yan-A3-1_62274	T	Aglaonema-Hong-Jian-A3-2_62274	T	Aglaonema-Lady-Valentine-A4_62332	T	Aglaonema-Red-Vein-A7_62782	C	Aglaonema-costatum-MN046881_62198	C	C<->T	--	--	--	--	--	intergenic	--	--	--	--
Aglaonema-modestum-A1_62706	C	Aglaonema-Red-Valentine-A3_62412	A	Aglaonema-Hong-Yan-A3-1_62412	A	Aglaonema-Hong-Jian-A3-2_62412	A	Aglaonema-Lady-Valentine-A4_62470	A	Aglaonema-Red-Vein-A7_62920	A	Aglaonema-costatum-MN046881_62336	A	C<->A	--	--	--	--	--	intergenic	--	--	--	--
Aglaonema-modestum-A1_62707	C	Aglaonema-Red-Valentine-A3_62413	A	Aglaonema-Hong-Yan-A3-1_62413	A	Aglaonema-Hong-Jian-A3-2_62413	A	Aglaonema-Lady-Valentine-A4_62471	A	Aglaonema-Red-Vein-A7_62921	A	Aglaonema-costatum-MN046881_62337	A	C<->A	--	--	--	--	--	intergenic	--	--	--	--
Aglaonema-modestum-A1_62708	T	Aglaonema-Red-Valentine-A3_62414	G	Aglaonema-Hong-Yan-A3-1_62414	G	Aglaonema-Hong-Jian-A3-2_62414	G	Aglaonema-Lady-Valentine-A4_62472	G	Aglaonema-Red-Vein-A7_62922	G	Aglaonema-costatum-MN046881_62338	G	T<->G	--	--	--	--	--	intergenic	--	--	--	--
Aglaonema-modestum-A1_62713	G	Aglaonema-Red-Valentine-A3_62419	G	Aglaonema-Hong-Yan-A3-1_62419	G	Aglaonema-Hong-Jian-A3-2_62419	G	Aglaonema-Lady-Valentine-A4_62477	G	Aglaonema-Red-Vein-A7_62927	G	Aglaonema-costatum-MN046881_62343	A	G<->A	--	--	--	--	--	intergenic	--	--	--	--
Aglaonema-modestum-A1_62721	G	Aglaonema-Red-Valentine-A3_62427	G	Aglaonema-Hong-Yan-A3-1_62427	G	Aglaonema-Hong-Jian-A3-2_62427	G	Aglaonema-Lady-Valentine-A4_62485	G	Aglaonema-Red-Vein-A7_62935	G	Aglaonema-costatum-MN046881_62351	T	G<->T	--	--	--	--	--	intergenic	--	--	--	--
Aglaonema-modestum-A1_6280	G	Aglaonema-Red-Valentine-A3_6305	G	Aglaonema-Hong-Yan-A3-1_6305	G	Aglaonema-Hong-Jian-A3-2_6305	G	Aglaonema-Lady-Valentine-A4_6305	G	Aglaonema-Red-Vein-A7_6012	G	Aglaonema-costatum-MN046881_6174	A	G<->A	--	--	--	--	--	intergenic	--	--	--	--
Aglaonema-modestum-A1_62823	A	Aglaonema-Red-Valentine-A3_62520	G	Aglaonema-Hong-Yan-A3-1_62520	G	Aglaonema-Hong-Jian-A3-2_62520	G	Aglaonema-Lady-Valentine-A4_62578	G	Aglaonema-Red-Vein-A7_63028	G	Aglaonema-costatum-MN046881_62444	G	A<->G	--	--	--	--	--	intergenic	--	--	--	--
Aglaonema-modestum-A1_62946	T	Aglaonema-Red-Valentine-A3_62643	C	Aglaonema-Hong-Yan-A3-1_62643	C	Aglaonema-Hong-Jian-A3-2_62643	C	Aglaonema-Lady-Valentine-A4_62701	C	Aglaonema-Red-Vein-A7_63147	C	Aglaonema-costatum-MN046881_62562	C	T<->C	--	--	--	--	--	intergenic	--	--	--	--
Aglaonema-modestum-A1_63077	A	Aglaonema-Red-Valentine-A3_62774	C	Aglaonema-Hong-Yan-A3-1_62774	C	Aglaonema-Hong-Jian-A3-2_62774	C	Aglaonema-Lady-Valentine-A4_62832	C	Aglaonema-Red-Vein-A7_63278	C	Aglaonema-costatum-MN046881_62693	C	A<->C	--	--	--	--	--	intergenic	--	--	--	--
Aglaonema-modestum-A1_63186	G	Aglaonema-Red-Valentine-A3_62883	G	Aglaonema-Hong-Yan-A3-1_62883	G	Aglaonema-Hong-Jian-A3-2_62883	G	Aglaonema-Lady-Valentine-A4_62941	G	Aglaonema-Red-Vein-A7_63387	G	Aglaonema-costatum-MN046881_62802	T	G<->T	37,0	13	GAG<->TAG	E<->X	nonsense	accD	63150	64622	+	--
Aglaonema-modestum-A1_63187	A	Aglaonema-Red-Valentine-A3_62884	A	Aglaonema-Hong-Yan-A3-1_62884	A	Aglaonema-Hong-Jian-A3-2_62884	A	Aglaonema-Lady-Valentine-A4_62942	A	Aglaonema-Red-Vein-A7_63388	A	Aglaonema-costatum-MN046881_62803	C	A<->C	38,1	13	GAG<->GCG	E<->A	nonsyn	accD	63150	64622	+	--
Aglaonema-modestum-A1_63188	G	Aglaonema-Red-Valentine-A3_62885	G	Aglaonema-Hong-Yan-A3-1_62885	G	Aglaonema-Hong-Jian-A3-2_62885	G	Aglaonema-Lady-Valentine-A4_62943	G	Aglaonema-Red-Vein-A7_63389	G	Aglaonema-costatum-MN046881_62804	C	G<->C	39,2	13	GAG<->GAC	E<->D	nonsyn	accD	63150	64622	+	--
Aglaonema-modestum-A1_63189	G	Aglaonema-Red-Valentine-A3_62886	G	Aglaonema-Hong-Yan-A3-1_62886	G	Aglaonema-Hong-Jian-A3-2_62886	G	Aglaonema-Lady-Valentine-A4_62944	G	Aglaonema-Red-Vein-A7_63390	G	Aglaonema-costatum-MN046881_62805	T	G<->T	40,0	14	GAG<->TAG	E<->X	nonsense	accD	63150	64622	+	--
Aglaonema-modestum-A1_63190	A	Aglaonema-Red-Valentine-A3_62887	A	Aglaonema-Hong-Yan-A3-1_62887	A	Aglaonema-Hong-Jian-A3-2_62887	A	Aglaonema-Lady-Valentine-A4_62945	A	Aglaonema-Red-Vein-A7_63391	A	Aglaonema-costatum-MN046881_62806	C	A<->C	41,1	14	GAG<->GCG	E<->A	nonsyn	accD	63150	64622	+	--
Aglaonema-modestum-A1_63226	A	Aglaonema-Red-Valentine-A3_62923	G	Aglaonema-Hong-Yan-A3-1_62923	G	Aglaonema-Hong-Jian-A3-2_62923	G	Aglaonema-Lady-Valentine-A4_62981	G	Aglaonema-Red-Vein-A7_63427	G	Aglaonema-costatum-MN046881_62842	A	A<->G	77,1	26	GAT<->GGT	D<->G	nonsyn	accD	63150	64622	+	--
Aglaonema-modestum-A1_63239	C	Aglaonema-Red-Valentine-A3_62950	C	Aglaonema-Hong-Yan-A3-1_62950	C	Aglaonema-Hong-Jian-A3-2_62950	C	Aglaonema-Lady-Valentine-A4_62994	T	Aglaonema-Red-Vein-A7_63440	T	Aglaonema-costatum-MN046881_62855	T	C<->T	90,2	30	CCC<->CCT	P<->P	syn	accD	63150	64622	+	--
Aglaonema-modestum-A1_63319	G	Aglaonema-Red-Valentine-A3_63031	A	Aglaonema-Hong-Yan-A3-1_63031	A	Aglaonema-Hong-Jian-A3-2_63031	A	Aglaonema-Lady-Valentine-A4_63074	A	Aglaonema-Red-Vein-A7_63520	G	Aglaonema-costatum-MN046881_62935	G	G<->A	170,1	57	AGT<->AAT	S<->N	nonsyn	accD	63150	64622	+	--
Aglaonema-modestum-A1_63498	T	Aglaonema-Red-Valentine-A3_63210	T	Aglaonema-Hong-Yan-A3-1_63210	T	Aglaonema-Hong-Jian-A3-2_63210	T	Aglaonema-Lady-Valentine-A4_63253	T	Aglaonema-Red-Vein-A7_63699	G	Aglaonema-costatum-MN046881_63114	T	T<->G	349,0	117	TCT<->GCT	S<->A	nonsyn	accD	63150	64622	+	--
Aglaonema-modestum-A1_63600	T	Aglaonema-Red-Valentine-A3_63312	C	Aglaonema-Hong-Yan-A3-1_63312	C	Aglaonema-Hong-Jian-A3-2_63312	C	Aglaonema-Lady-Valentine-A4_63355	C	Aglaonema-Red-Vein-A7_63801	T	Aglaonema-costatum-MN046881_63216	T	T<->C	451,0	151	TGC<->CGC	C<->R	nonsyn	accD	63150	64622	+	--
Aglaonema-modestum-A1_63670	G	Aglaonema-Red-Valentine-A3_63382	G	Aglaonema-Hong-Yan-A3-1_63382	G	Aglaonema-Hong-Jian-A3-2_63382	G	Aglaonema-Lady-Valentine-A4_63425	G	Aglaonema-Red-Vein-A7_63871	A	Aglaonema-costatum-MN046881_63286	G	G<->A	521,1	174	AGT<->AAT	S<->N	nonsyn	accD	63150	64622	+	--
Aglaonema-modestum-A1_63767	C	Aglaonema-Red-Valentine-A3_63479	A	Aglaonema-Hong-Yan-A3-1_63479	A	Aglaonema-Hong-Jian-A3-2_63479	A	Aglaonema-Lady-Valentine-A4_63522	A	Aglaonema-Red-Vein-A7_63968	A	Aglaonema-costatum-MN046881_63383	C	C<->A	618,2	206	TCC<->TCA	S<->S	syn	accD	63150	64622	+	--
Aglaonema-modestum-A1_63995	A	Aglaonema-Red-Valentine-A3_63707	G	Aglaonema-Hong-Yan-A3-1_63707	G	Aglaonema-Hong-Jian-A3-2_63707	G	Aglaonema-Lady-Valentine-A4_63750	G	Aglaonema-Red-Vein-A7_64196	G	Aglaonema-costatum-MN046881_63611	G	A<->G	846,2	282	ACA<->ACG	T<->T	syn	accD	63150	64622	+	--
Aglaonema-modestum-A1_64015	C	Aglaonema-Red-Valentine-A3_63727	T	Aglaonema-Hong-Yan-A3-1_63727	T	Aglaonema-Hong-Jian-A3-2_63727	T	Aglaonema-Lady-Valentine-A4_63770	T	Aglaonema-Red-Vein-A7_64216	C	Aglaonema-costatum-MN046881_63631	C	C<->T	866,1	289	TCA<->TTA	S<->L	nonsyn	accD	63150	64622	+	--
Aglaonema-modestum-A1_64019	G	Aglaonema-Red-Valentine-A3_63731	A	Aglaonema-Hong-Yan-A3-1_63731	A	Aglaonema-Hong-Jian-A3-2_63731	A	Aglaonema-Lady-Valentine-A4_63774	A	Aglaonema-Red-Vein-A7_64220	A	Aglaonema-costatum-MN046881_63635	G	G<->A	870,2	290	GAG<->GAA	E<->E	syn	accD	63150	64622	+	--
Aglaonema-modestum-A1_64063	C	Aglaonema-Red-Valentine-A3_63775	C	Aglaonema-Hong-Yan-A3-1_63775	C	Aglaonema-Hong-Jian-A3-2_63775	C	Aglaonema-Lady-Valentine-A4_63818	C	Aglaonema-Red-Vein-A7_64264	C	Aglaonema-costatum-MN046881_63679	T	C<->T	914,1	305	ACA<->ATA	T<->I	nonsyn	accD	63150	64622	+	--
Aglaonema-modestum-A1_6440	C	Aglaonema-Red-Valentine-A3_6465	C	Aglaonema-Hong-Yan-A3-1_6465	C	Aglaonema-Hong-Jian-A3-2_6465	C	Aglaonema-Lady-Valentine-A4_6465	C	Aglaonema-Red-Vein-A7_6172	A	Aglaonema-costatum-MN046881_6334	C	C<->A	--	--	--	--	--	intergenic	--	--	--	--
Aglaonema-modestum-A1_64620	T	Aglaonema-Red-Valentine-A3_64332	A	Aglaonema-Hong-Yan-A3-1_64332	A	Aglaonema-Hong-Jian-A3-2_64332	A	Aglaonema-Lady-Valentine-A4_64375	A	Aglaonema-Red-Vein-A7_64821	T	Aglaonema-costatum-MN046881_64236	T	T<->A	1471,0	491	TAA<->AAA	X<->K	stop_mutation	accD	63150	64622	+	--
Aglaonema-modestum-A1_64621	A	Aglaonema-Red-Valentine-A3_64333	A	Aglaonema-Hong-Yan-A3-1_64333	A	Aglaonema-Hong-Jian-A3-2_64333	A	Aglaonema-Lady-Valentine-A4_64376	A	Aglaonema-Red-Vein-A7_64822	T	Aglaonema-costatum-MN046881_64237	A	A<->T	1472,1	491	TAA<->TTA	X<->L	stop_mutation	accD	63150	64622	+	--
Aglaonema-modestum-A1_64630	G	Aglaonema-Red-Valentine-A3_64342	T	Aglaonema-Hong-Yan-A3-1_64342	T	Aglaonema-Hong-Jian-A3-2_64342	T	Aglaonema-Lady-Valentine-A4_64385	T	Aglaonema-Red-Vein-A7_64831	G	Aglaonema-costatum-MN046881_64246	G	G<->T	--	--	--	--	--	intergenic	--	--	--	--
Aglaonema-modestum-A1_64641	A	Aglaonema-Red-Valentine-A3_64353	G	Aglaonema-Hong-Yan-A3-1_64353	G	Aglaonema-Hong-Jian-A3-2_64353	G	Aglaonema-Lady-Valentine-A4_64396	G	Aglaonema-Red-Vein-A7_64842	G	Aglaonema-costatum-MN046881_64257	G	A<->G	--	--	--	--	--	intergenic	--	--	--	--
Aglaonema-modestum-A1_64703	C	Aglaonema-Red-Valentine-A3_64415	T	Aglaonema-Hong-Yan-A3-1_64415	T	Aglaonema-Hong-Jian-A3-2_64415	T	Aglaonema-Lady-Valentine-A4_64458	T	Aglaonema-Red-Vein-A7_64904	T	Aglaonema-costatum-MN046881_64319	C	C<->T	--	--	--	--	--	intergenic	--	--	--	--
Aglaonema-modestum-A1_64849	T	Aglaonema-Red-Valentine-A3_64561	T	Aglaonema-Hong-Yan-A3-1_64561	T	Aglaonema-Hong-Jian-A3-2_64561	T	Aglaonema-Lady-Valentine-A4_64604	T	Aglaonema-Red-Vein-A7_65050	G	Aglaonema-costatum-MN046881_64465	T	T<->G	--	--	--	--	--	intergenic	--	--	--	--
Aglaonema-modestum-A1_64850	A	Aglaonema-Red-Valentine-A3_64562	A	Aglaonema-Hong-Yan-A3-1_64562	A	Aglaonema-Hong-Jian-A3-2_64562	A	Aglaonema-Lady-Valentine-A4_64605	A	Aglaonema-Red-Vein-A7_65051	A	Aglaonema-costatum-MN046881_64466	C	A<->C	--	--	--	--	--	intergenic	--	--	--	--
Aglaonema-modestum-A1_64964	C	Aglaonema-Red-Valentine-A3_64676	C	Aglaonema-Hong-Yan-A3-1_64676	C	Aglaonema-Hong-Jian-A3-2_64676	C	Aglaonema-Lady-Valentine-A4_64719	C	Aglaonema-Red-Vein-A7_65166	A	Aglaonema-costatum-MN046881_64580	C	C<->A	--	--	--	--	--	intergenic	--	--	--	--
Aglaonema-modestum-A1_64965	T	Aglaonema-Red-Valentine-A3_64677	T	Aglaonema-Hong-Yan-A3-1_64677	T	Aglaonema-Hong-Jian-A3-2_64677	T	Aglaonema-Lady-Valentine-A4_64720	T	Aglaonema-Red-Vein-A7_65167	A	Aglaonema-costatum-MN046881_64581	T	T<->A	--	--	--	--	--	intergenic	--	--	--	--
Aglaonema-modestum-A1_64975	A	Aglaonema-Red-Valentine-A3_64683	G	Aglaonema-Hong-Yan-A3-1_64683	G	Aglaonema-Hong-Jian-A3-2_64683	G	Aglaonema-Lady-Valentine-A4_64726	G	Aglaonema-Red-Vein-A7_65176	A	Aglaonema-costatum-MN046881_64607	A	A<->G	--	--	--	--	--	intergenic	--	--	--	--
Aglaonema-modestum-A1_64985	T	Aglaonema-Red-Valentine-A3_64690	T	Aglaonema-Hong-Yan-A3-1_64690	T	Aglaonema-Hong-Jian-A3-2_64690	T	Aglaonema-Lady-Valentine-A4_64733	T	Aglaonema-Red-Vein-A7_65185	A	Aglaonema-costatum-MN046881_64617	T	T<->A	--	--	--	--	--	intergenic	--	--	--	--
Aglaonema-modestum-A1_64988	T	Aglaonema-Red-Valentine-A3_64692	C	Aglaonema-Hong-Yan-A3-1_64692	C	Aglaonema-Hong-Jian-A3-2_64692	C	Aglaonema-Lady-Valentine-A4_64735	C	Aglaonema-Red-Vein-A7_65188	T	Aglaonema-costatum-MN046881_64620	T	T<->C	--	--	--	--	--	intergenic	--	--	--	--
Aglaonema-modestum-A1_64990	T	Aglaonema-Red-Valentine-A3_64694	T	Aglaonema-Hong-Yan-A3-1_64694	T	Aglaonema-Hong-Jian-A3-2_64694	T	Aglaonema-Lady-Valentine-A4_64737	T	Aglaonema-Red-Vein-A7_65190	A	Aglaonema-costatum-MN046881_64622	T	T<->A	--	--	--	--	--	intergenic	--	--	--	--
Aglaonema-modestum-A1_64991	G	Aglaonema-Red-Valentine-A3_64695	A	Aglaonema-Hong-Yan-A3-1_64695	A	Aglaonema-Hong-Jian-A3-2_64695	A	Aglaonema-Lady-Valentine-A4_64738	A	Aglaonema-Red-Vein-A7_65191	A	Aglaonema-costatum-MN046881_64623	G	G<->A	--	--	--	--	--	intergenic	--	--	--	--
Aglaonema-modestum-A1_64992	T	Aglaonema-Red-Valentine-A3_64696	A	Aglaonema-Hong-Yan-A3-1_64696	A	Aglaonema-Hong-Jian-A3-2_64696	A	Aglaonema-Lady-Valentine-A4_64739	A	Aglaonema-Red-Vein-A7_65192	A	Aglaonema-costatum-MN046881_64624	T	T<->A	--	--	--	--	--	intergenic	--	--	--	--
Aglaonema-modestum-A1_64995	T	Aglaonema-Red-Valentine-A3_64699	T	Aglaonema-Hong-Yan-A3-1_64699	T	Aglaonema-Hong-Jian-A3-2_64699	T	Aglaonema-Lady-Valentine-A4_64742	T	Aglaonema-Red-Vein-A7_65197	A	Aglaonema-costatum-MN046881_64627	T	T<->A	--	--	--	--	--	intergenic	--	--	--	--
Aglaonema-modestum-A1_65002	A	Aglaonema-Red-Valentine-A3_64704	T	Aglaonema-Hong-Yan-A3-1_64704	T	Aglaonema-Hong-Jian-A3-2_64704	T	Aglaonema-Lady-Valentine-A4_64747	T	Aglaonema-Red-Vein-A7_65204	A	Aglaonema-costatum-MN046881_64634	A	A<->T	--	--	--	--	--	intergenic	--	--	--	--
Aglaonema-modestum-A1_6501	C	Aglaonema-Red-Valentine-A3_6526	T	Aglaonema-Hong-Yan-A3-1_6526	T	Aglaonema-Hong-Jian-A3-2_6526	T	Aglaonema-Lady-Valentine-A4_6526	T	Aglaonema-Red-Vein-A7_6233	T	Aglaonema-costatum-MN046881_6395	T	C<->T	--	--	--	--	--	intergenic	--	--	--	--
Aglaonema-modestum-A1_65010	T	Aglaonema-Red-Valentine-A3_64710	T	Aglaonema-Hong-Yan-A3-1_64710	T	Aglaonema-Hong-Jian-A3-2_64710	T	Aglaonema-Lady-Valentine-A4_64753	T	Aglaonema-Red-Vein-A7_65214	A	Aglaonema-costatum-MN046881_64642	T	T<->A	--	--	--	--	--	intergenic	--	--	--	--
Aglaonema-modestum-A1_65016	T	Aglaonema-Red-Valentine-A3_64716	T	Aglaonema-Hong-Yan-A3-1_64716	T	Aglaonema-Hong-Jian-A3-2_64716	T	Aglaonema-Lady-Valentine-A4_64759	T	Aglaonema-Red-Vein-A7_65218	T	Aglaonema-costatum-MN046881_64647	A	T<->A	--	--	--	--	--	intergenic	--	--	--	--
Aglaonema-modestum-A1_65022	A	Aglaonema-Red-Valentine-A3_64719	G	Aglaonema-Hong-Yan-A3-1_64719	G	Aglaonema-Hong-Jian-A3-2_64719	G	Aglaonema-Lady-Valentine-A4_64762	G	Aglaonema-Red-Vein-A7_65224	A	Aglaonema-costatum-MN046881_64653	A	A<->G	--	--	--	--	--	intergenic	--	--	--	--
Aglaonema-modestum-A1_65029	A	Aglaonema-Red-Valentine-A3_64723	T	Aglaonema-Hong-Yan-A3-1_64723	T	Aglaonema-Hong-Jian-A3-2_64723	T	Aglaonema-Lady-Valentine-A4_64766	T	Aglaonema-Red-Vein-A7_65233	A	Aglaonema-costatum-MN046881_64663	A	A<->T	--	--	--	--	--	intergenic	--	--	--	--
Aglaonema-modestum-A1_65030	A	Aglaonema-Red-Valentine-A3_64724	T	Aglaonema-Hong-Yan-A3-1_64724	T	Aglaonema-Hong-Jian-A3-2_64724	T	Aglaonema-Lady-Valentine-A4_64767	T	Aglaonema-Red-Vein-A7_65234	A	Aglaonema-costatum-MN046881_64664	A	A<->T	--	--	--	--	--	intergenic	--	--	--	--
Aglaonema-modestum-A1_65031	A	Aglaonema-Red-Valentine-A3_64725	G	Aglaonema-Hong-Yan-A3-1_64725	G	Aglaonema-Hong-Jian-A3-2_64725	G	Aglaonema-Lady-Valentine-A4_64768	G	Aglaonema-Red-Vein-A7_65235	A	Aglaonema-costatum-MN046881_64665	A	A<->G	--	--	--	--	--	intergenic	--	--	--	--
Aglaonema-modestum-A1_65053	T	Aglaonema-Red-Valentine-A3_64740	T	Aglaonema-Hong-Yan-A3-1_64740	T	Aglaonema-Hong-Jian-A3-2_64740	T	Aglaonema-Lady-Valentine-A4_64783	T	Aglaonema-Red-Vein-A7_65256	A	Aglaonema-costatum-MN046881_64685	T	T<->A	--	--	--	--	--	intergenic	--	--	--	--
Aglaonema-modestum-A1_65057	T	Aglaonema-Red-Valentine-A3_64744	A	Aglaonema-Hong-Yan-A3-1_64744	A	Aglaonema-Hong-Jian-A3-2_64744	A	Aglaonema-Lady-Valentine-A4_64787	A	Aglaonema-Red-Vein-A7_65260	T	Aglaonema-costatum-MN046881_64689	T	T<->A	--	--	--	--	--	intergenic	--	--	--	--
Aglaonema-modestum-A1_65059	T	Aglaonema-Red-Valentine-A3_64746	T	Aglaonema-Hong-Yan-A3-1_64746	T	Aglaonema-Hong-Jian-A3-2_64746	T	Aglaonema-Lady-Valentine-A4_64789	T	Aglaonema-Red-Vein-A7_65262	A	Aglaonema-costatum-MN046881_64691	T	T<->A	--	--	--	--	--	intergenic	--	--	--	--
Aglaonema-modestum-A1_65064	T	Aglaonema-Red-Valentine-A3_64751	T	Aglaonema-Hong-Yan-A3-1_64751	T	Aglaonema-Hong-Jian-A3-2_64751	T	Aglaonema-Lady-Valentine-A4_64794	T	Aglaonema-Red-Vein-A7_65267	C	Aglaonema-costatum-MN046881_64696	T	T<->C	--	--	--	--	--	intergenic	--	--	--	--
Aglaonema-modestum-A1_65077	T	Aglaonema-Red-Valentine-A3_64761	T	Aglaonema-Hong-Yan-A3-1_64761	T	Aglaonema-Hong-Jian-A3-2_64761	T	Aglaonema-Lady-Valentine-A4_64804	T	Aglaonema-Red-Vein-A7_65279	C	Aglaonema-costatum-MN046881_64704	T	T<->C	--	--	--	--	--	intergenic	--	--	--	--
Aglaonema-modestum-A1_65105	A	Aglaonema-Red-Valentine-A3_64789	A	Aglaonema-Hong-Yan-A3-1_64789	A	Aglaonema-Hong-Jian-A3-2_64789	A	Aglaonema-Lady-Valentine-A4_64832	A	Aglaonema-Red-Vein-A7_65298	T	Aglaonema-costatum-MN046881_64732	A	A<->T	--	--	--	--	--	intergenic	--	--	--	--
Aglaonema-modestum-A1_65128	T	Aglaonema-Red-Valentine-A3_64806	A	Aglaonema-Hong-Yan-A3-1_64806	A	Aglaonema-Hong-Jian-A3-2_64806	A	Aglaonema-Lady-Valentine-A4_64849	A	Aglaonema-Red-Vein-A7_65318	T	Aglaonema-costatum-MN046881_64749	T	T<->A	--	--	--	--	--	intergenic	--	--	--	--
Aglaonema-modestum-A1_65162	G	Aglaonema-Red-Valentine-A3_64845	G	Aglaonema-Hong-Yan-A3-1_64845	G	Aglaonema-Hong-Jian-A3-2_64845	G	Aglaonema-Lady-Valentine-A4_64888	G	Aglaonema-Red-Vein-A7_65352	A	Aglaonema-costatum-MN046881_64783	A	G<->A	--	--	--	--	--	intergenic	--	--	--	--
Aglaonema-modestum-A1_65280	T	Aglaonema-Red-Valentine-A3_65008	T	Aglaonema-Hong-Yan-A3-1_65008	T	Aglaonema-Hong-Jian-A3-2_65008	T	Aglaonema-Lady-Valentine-A4_65051	T	Aglaonema-Red-Vein-A7_65509	T	Aglaonema-costatum-MN046881_64923	C	T<->C	--	--	--	--	--	intergenic	--	--	--	--
Aglaonema-modestum-A1_65307	T	Aglaonema-Red-Valentine-A3_65035	G	Aglaonema-Hong-Yan-A3-1_65035	G	Aglaonema-Hong-Jian-A3-2_65035	G	Aglaonema-Lady-Valentine-A4_65078	G	Aglaonema-Red-Vein-A7_65536	G	Aglaonema-costatum-MN046881_64950	T	T<->G	--	--	--	--	--	intergenic	--	--	--	--
Aglaonema-modestum-A1_65315	T	Aglaonema-Red-Valentine-A3_65043	C	Aglaonema-Hong-Yan-A3-1_65043	C	Aglaonema-Hong-Jian-A3-2_65043	C	Aglaonema-Lady-Valentine-A4_65086	C	Aglaonema-Red-Vein-A7_65544	C	Aglaonema-costatum-MN046881_64958	C	T<->C	--	--	--	--	--	intergenic	--	--	--	--
Aglaonema-modestum-A1_65600	G	Aglaonema-Red-Valentine-A3_65355	A	Aglaonema-Hong-Yan-A3-1_65355	A	Aglaonema-Hong-Jian-A3-2_65355	A	Aglaonema-Lady-Valentine-A4_65398	A	Aglaonema-Red-Vein-A7_65821	A	Aglaonema-costatum-MN046881_65235	A	G<->A	--	--	--	--	--	intergenic	--	--	--	--
Aglaonema-modestum-A1_6563	C	Aglaonema-Red-Valentine-A3_6588	C	Aglaonema-Hong-Yan-A3-1_6588	C	Aglaonema-Hong-Jian-A3-2_6588	C	Aglaonema-Lady-Valentine-A4_6588	C	Aglaonema-Red-Vein-A7_6295	C	Aglaonema-costatum-MN046881_6457	T	C<->T	--	--	--	--	--	intergenic	--	--	--	--
Aglaonema-modestum-A1_65653	A	Aglaonema-Red-Valentine-A3_65404	G	Aglaonema-Hong-Yan-A3-1_65404	G	Aglaonema-Hong-Jian-A3-2_65404	G	Aglaonema-Lady-Valentine-A4_65447	G	Aglaonema-Red-Vein-A7_65870	G	Aglaonema-costatum-MN046881_65284	A	A<->G	--	--	--	--	--	intergenic	--	--	--	--
Aglaonema-modestum-A1_65793	C	Aglaonema-Red-Valentine-A3_65544	C	Aglaonema-Hong-Yan-A3-1_65544	C	Aglaonema-Hong-Jian-A3-2_65544	C	Aglaonema-Lady-Valentine-A4_65587	C	Aglaonema-Red-Vein-A7_66010	C	Aglaonema-costatum-MN046881_65424	A	C<->A	--	--	--	--	--	intergenic	--	--	--	--
Aglaonema-modestum-A1_65884	T	Aglaonema-Red-Valentine-A3_65632	C	Aglaonema-Hong-Yan-A3-1_65632	C	Aglaonema-Hong-Jian-A3-2_65632	C	Aglaonema-Lady-Valentine-A4_65675	C	Aglaonema-Red-Vein-A7_66098	C	Aglaonema-costatum-MN046881_65512	C	T<->C	--	--	--	--	--	intergenic	--	--	--	--
Aglaonema-modestum-A1_66010	C	Aglaonema-Red-Valentine-A3_65758	C	Aglaonema-Hong-Yan-A3-1_65758	C	Aglaonema-Hong-Jian-A3-2_65758	C	Aglaonema-Lady-Valentine-A4_65801	C	Aglaonema-Red-Vein-A7_66224	C	Aglaonema-costatum-MN046881_65638	T	C<->T	--	--	--	--	--	intergenic	--	--	--	--
Aglaonema-modestum-A1_66092	A	Aglaonema-Red-Valentine-A3_65841	G	Aglaonema-Hong-Yan-A3-1_65841	G	Aglaonema-Hong-Jian-A3-2_65841	G	Aglaonema-Lady-Valentine-A4_65884	G	Aglaonema-Red-Vein-A7_66307	A	Aglaonema-costatum-MN046881_65721	A	A<->G	--	--	--	--	--	intergenic	--	--	--	--
Aglaonema-modestum-A1_66120	A	Aglaonema-Red-Valentine-A3_65869	A	Aglaonema-Hong-Yan-A3-1_65869	A	Aglaonema-Hong-Jian-A3-2_65869	A	Aglaonema-Lady-Valentine-A4_65912	A	Aglaonema-Red-Vein-A7_66335	A	Aglaonema-costatum-MN046881_65749	C	A<->C	--	--	--	--	--	intergenic	--	--	--	--
Aglaonema-modestum-A1_66124	C	Aglaonema-Red-Valentine-A3_65873	C	Aglaonema-Hong-Yan-A3-1_65873	C	Aglaonema-Hong-Jian-A3-2_65873	C	Aglaonema-Lady-Valentine-A4_65916	C	Aglaonema-Red-Vein-A7_66339	T	Aglaonema-costatum-MN046881_65753	C	C<->T	--	--	--	--	--	intergenic	--	--	--	--
Aglaonema-modestum-A1_66222	C	Aglaonema-Red-Valentine-A3_65971	A	Aglaonema-Hong-Yan-A3-1_65971	A	Aglaonema-Hong-Jian-A3-2_65971	A	Aglaonema-Lady-Valentine-A4_66014	A	Aglaonema-Red-Vein-A7_66437	C	Aglaonema-costatum-MN046881_65851	C	C<->A	69,2	23	TTC<->TTA	F<->L	nonsyn	ycf4	66154	66708	+	--
Aglaonema-modestum-A1_66594	G	Aglaonema-Red-Valentine-A3_66343	A	Aglaonema-Hong-Yan-A3-1_66343	A	Aglaonema-Hong-Jian-A3-2_66343	A	Aglaonema-Lady-Valentine-A4_66386	A	Aglaonema-Red-Vein-A7_66809	A	Aglaonema-costatum-MN046881_66223	A	G<->A	441,2	147	AGG<->AGA	R<->R	syn	ycf4	66154	66708	+	--
Aglaonema-modestum-A1_66676	T	Aglaonema-Red-Valentine-A3_66425	T	Aglaonema-Hong-Yan-A3-1_66425	T	Aglaonema-Hong-Jian-A3-2_66425	T	Aglaonema-Lady-Valentine-A4_66468	T	Aglaonema-Red-Vein-A7_66891	T	Aglaonema-costatum-MN046881_66305	C	T<->C	523,0	175	TAT<->CAT	Y<->H	nonsyn	ycf4	66154	66708	+	--
Aglaonema-modestum-A1_66686	G	Aglaonema-Red-Valentine-A3_66435	G	Aglaonema-Hong-Yan-A3-1_66435	G	Aglaonema-Hong-Jian-A3-2_66435	G	Aglaonema-Lady-Valentine-A4_66478	G	Aglaonema-Red-Vein-A7_66901	A	Aglaonema-costatum-MN046881_66315	G	G<->A	533,1	178	CGT<->CAT	R<->H	nonsyn	ycf4	66154	66708	+	--
Aglaonema-modestum-A1_66687	T	Aglaonema-Red-Valentine-A3_66436	C	Aglaonema-Hong-Yan-A3-1_66436	C	Aglaonema-Hong-Jian-A3-2_66436	C	Aglaonema-Lady-Valentine-A4_66479	C	Aglaonema-Red-Vein-A7_66902	C	Aglaonema-costatum-MN046881_66316	C	T<->C	534,2	178	CGT<->CGC	R<->R	syn	ycf4	66154	66708	+	--
Aglaonema-modestum-A1_66701	T	Aglaonema-Red-Valentine-A3_66450	T	Aglaonema-Hong-Yan-A3-1_66450	T	Aglaonema-Hong-Jian-A3-2_66450	T	Aglaonema-Lady-Valentine-A4_66493	T	Aglaonema-Red-Vein-A7_66916	C	Aglaonema-costatum-MN046881_66330	T	T<->C	548,1	183	GTA<->GCA	V<->A	nonsyn	ycf4	66154	66708	+	--
Aglaonema-modestum-A1_6673	G	Aglaonema-Red-Valentine-A3_6693	G	Aglaonema-Hong-Yan-A3-1_6693	G	Aglaonema-Hong-Jian-A3-2_6693	G	Aglaonema-Lady-Valentine-A4_6693	G	Aglaonema-Red-Vein-A7_6372	T	Aglaonema-costatum-MN046881_6567	G	G<->T	--	--	--	--	--	intergenic	--	--	--	--
Aglaonema-modestum-A1_66862	C	Aglaonema-Red-Valentine-A3_66616	C	Aglaonema-Hong-Yan-A3-1_66616	C	Aglaonema-Hong-Jian-A3-2_66616	C	Aglaonema-Lady-Valentine-A4_66659	C	Aglaonema-Red-Vein-A7_67082	T	Aglaonema-costatum-MN046881_66491	C	C<->T	--	--	--	--	--	intergenic	--	--	--	--
Aglaonema-modestum-A1_66886	G	Aglaonema-Red-Valentine-A3_66640	A	Aglaonema-Hong-Yan-A3-1_66640	A	Aglaonema-Hong-Jian-A3-2_66640	A	Aglaonema-Lady-Valentine-A4_66683	A	Aglaonema-Red-Vein-A7_67106	G	Aglaonema-costatum-MN046881_66515	G	G<->A	--	--	--	--	--	intergenic	--	--	--	--
Aglaonema-modestum-A1_66920	G	Aglaonema-Red-Valentine-A3_66693	G	Aglaonema-Hong-Yan-A3-1_66693	G	Aglaonema-Hong-Jian-A3-2_66693	G	Aglaonema-Lady-Valentine-A4_66736	G	Aglaonema-Red-Vein-A7_67159	G	Aglaonema-costatum-MN046881_66568	A	G<->A	--	--	--	--	--	intergenic	--	--	--	--
Aglaonema-modestum-A1_67179	G	Aglaonema-Red-Valentine-A3_66953	G	Aglaonema-Hong-Yan-A3-1_66953	G	Aglaonema-Hong-Jian-A3-2_66953	G	Aglaonema-Lady-Valentine-A4_66996	G	Aglaonema-Red-Vein-A7_67419	A	Aglaonema-costatum-MN046881_66828	G	G<->A	--	--	--	--	--	intergenic	--	--	--	--
Aglaonema-modestum-A1_67211	C	Aglaonema-Red-Valentine-A3_66985	C	Aglaonema-Hong-Yan-A3-1_66985	C	Aglaonema-Hong-Jian-A3-2_66985	C	Aglaonema-Lady-Valentine-A4_67028	C	Aglaonema-Red-Vein-A7_67451	C	Aglaonema-costatum-MN046881_66860	T	C<->T	--	--	--	--	--	intergenic	--	--	--	--
Aglaonema-modestum-A1_6727	C	Aglaonema-Red-Valentine-A3_6747	C	Aglaonema-Hong-Yan-A3-1_6747	C	Aglaonema-Hong-Jian-A3-2_6747	C	Aglaonema-Lady-Valentine-A4_6747	C	Aglaonema-Red-Vein-A7_6426	T	Aglaonema-costatum-MN046881_6621	C	C<->T	--	--	--	--	--	intergenic	--	--	--	--
Aglaonema-modestum-A1_6736	G	Aglaonema-Red-Valentine-A3_6756	G	Aglaonema-Hong-Yan-A3-1_6756	G	Aglaonema-Hong-Jian-A3-2_6756	G	Aglaonema-Lady-Valentine-A4_6756	G	Aglaonema-Red-Vein-A7_6435	G	Aglaonema-costatum-MN046881_6629	A	G<->A	--	--	--	--	--	intergenic	--	--	--	--
Aglaonema-modestum-A1_67404	G	Aglaonema-Red-Valentine-A3_67183	G	Aglaonema-Hong-Yan-A3-1_67183	G	Aglaonema-Hong-Jian-A3-2_67183	G	Aglaonema-Lady-Valentine-A4_67226	G	Aglaonema-Red-Vein-A7_67649	G	Aglaonema-costatum-MN046881_67058	A	G<->A	--	--	--	--	--	intergenic	--	--	--	--
Aglaonema-modestum-A1_67446	T	Aglaonema-Red-Valentine-A3_67216	T	Aglaonema-Hong-Yan-A3-1_67216	T	Aglaonema-Hong-Jian-A3-2_67216	T	Aglaonema-Lady-Valentine-A4_67259	T	Aglaonema-Red-Vein-A7_67682	T	Aglaonema-costatum-MN046881_67093	A	T<->A	--	--	--	--	--	intergenic	--	--	--	--
Aglaonema-modestum-A1_67467	G	Aglaonema-Red-Valentine-A3_67237	A	Aglaonema-Hong-Yan-A3-1_67237	A	Aglaonema-Hong-Jian-A3-2_67237	A	Aglaonema-Lady-Valentine-A4_67280	A	Aglaonema-Red-Vein-A7_67703	A	Aglaonema-costatum-MN046881_67113	A	G<->A	--	--	--	--	--	intergenic	--	--	--	--
Aglaonema-modestum-A1_67532	T	Aglaonema-Red-Valentine-A3_67316	T	Aglaonema-Hong-Yan-A3-1_67316	T	Aglaonema-Hong-Jian-A3-2_67316	T	Aglaonema-Lady-Valentine-A4_67359	T	Aglaonema-Red-Vein-A7_67782	G	Aglaonema-costatum-MN046881_67184	T	T<->G	--	--	--	--	--	intergenic	--	--	--	--
Aglaonema-modestum-A1_67573	A	Aglaonema-Red-Valentine-A3_67357	A	Aglaonema-Hong-Yan-A3-1_67357	A	Aglaonema-Hong-Jian-A3-2_67357	A	Aglaonema-Lady-Valentine-A4_67400	A	Aglaonema-Red-Vein-A7_67823	A	Aglaonema-costatum-MN046881_67225	G	A<->G	--	--	--	--	--	intergenic	--	--	--	--
Aglaonema-modestum-A1_67641	C	Aglaonema-Red-Valentine-A3_67423	C	Aglaonema-Hong-Yan-A3-1_67423	C	Aglaonema-Hong-Jian-A3-2_67423	C	Aglaonema-Lady-Valentine-A4_67466	C	Aglaonema-Red-Vein-A7_67889	C	Aglaonema-costatum-MN046881_67293	A	C<->A	--	--	--	--	--	intergenic	--	--	--	--
Aglaonema-modestum-A1_67797	C	Aglaonema-Red-Valentine-A3_67576	C	Aglaonema-Hong-Yan-A3-1_67576	C	Aglaonema-Hong-Jian-A3-2_67576	C	Aglaonema-Lady-Valentine-A4_67619	C	Aglaonema-Red-Vein-A7_68039	C	Aglaonema-costatum-MN046881_67444	T	C<->T	--	--	--	--	--	intergenic	--	--	--	--
Aglaonema-modestum-A1_67826	G	Aglaonema-Red-Valentine-A3_67605	A	Aglaonema-Hong-Yan-A3-1_67605	A	Aglaonema-Hong-Jian-A3-2_67605	A	Aglaonema-Lady-Valentine-A4_67648	A	Aglaonema-Red-Vein-A7_68068	A	Aglaonema-costatum-MN046881_67473	A	G<->A	--	--	--	--	--	intergenic	--	--	--	--
Aglaonema-modestum-A1_68172	T	Aglaonema-Red-Valentine-A3_67951	T	Aglaonema-Hong-Yan-A3-1_67951	T	Aglaonema-Hong-Jian-A3-2_67951	T	Aglaonema-Lady-Valentine-A4_67994	T	Aglaonema-Red-Vein-A7_68414	T	Aglaonema-costatum-MN046881_67819	C	T<->C	294,2	98	GGT<->GGC	G<->G	syn	cemA	67879	68355	+	--
Aglaonema-modestum-A1_6821	T	Aglaonema-Red-Valentine-A3_6841	C	Aglaonema-Hong-Yan-A3-1_6841	C	Aglaonema-Hong-Jian-A3-2_6841	C	Aglaonema-Lady-Valentine-A4_6841	C	Aglaonema-Red-Vein-A7_6520	C	Aglaonema-costatum-MN046881_6714	C	T<->C	--	--	--	--	--	intergenic	--	--	--	--
Aglaonema-modestum-A1_6841	A	Aglaonema-Red-Valentine-A3_6861	G	Aglaonema-Hong-Yan-A3-1_6861	G	Aglaonema-Hong-Jian-A3-2_6861	G	Aglaonema-Lady-Valentine-A4_6861	G	Aglaonema-Red-Vein-A7_6540	G	Aglaonema-costatum-MN046881_6734	G	A<->G	--	--	--	--	--	intergenic	--	--	--	--
Aglaonema-modestum-A1_68654	C	Aglaonema-Red-Valentine-A3_68440	T	Aglaonema-Hong-Yan-A3-1_68440	T	Aglaonema-Hong-Jian-A3-2_68440	T	Aglaonema-Lady-Valentine-A4_68483	T	Aglaonema-Red-Vein-A7_68903	T	Aglaonema-costatum-MN046881_68308	C	C<->T	68,1	23	TCG<->TTG	S<->L	nonsyn	petA	68587	69555	+	--
Aglaonema-modestum-A1_68790	G	Aglaonema-Red-Valentine-A3_68576	A	Aglaonema-Hong-Yan-A3-1_68576	A	Aglaonema-Hong-Jian-A3-2_68576	A	Aglaonema-Lady-Valentine-A4_68619	A	Aglaonema-Red-Vein-A7_69039	G	Aglaonema-costatum-MN046881_68444	G	G<->A	204,2	68	GTG<->GTA	V<->V	syn	petA	68587	69555	+	--
Aglaonema-modestum-A1_68846	G	Aglaonema-Red-Valentine-A3_68632	A	Aglaonema-Hong-Yan-A3-1_68632	A	Aglaonema-Hong-Jian-A3-2_68632	A	Aglaonema-Lady-Valentine-A4_68675	A	Aglaonema-Red-Vein-A7_69095	A	Aglaonema-costatum-MN046881_68500	G	G<->A	260,1	87	AGA<->AAA	R<->K	nonsyn	petA	68587	69555	+	--
Aglaonema-modestum-A1_68850	T	Aglaonema-Red-Valentine-A3_68636	C	Aglaonema-Hong-Yan-A3-1_68636	C	Aglaonema-Hong-Jian-A3-2_68636	C	Aglaonema-Lady-Valentine-A4_68679	C	Aglaonema-Red-Vein-A7_69099	C	Aglaonema-costatum-MN046881_68504	C	T<->C	264,2	88	ATT<->ATC	I<->I	syn	petA	68587	69555	+	--
Aglaonema-modestum-A1_69076	A	Aglaonema-Red-Valentine-A3_68862	G	Aglaonema-Hong-Yan-A3-1_68862	G	Aglaonema-Hong-Jian-A3-2_68862	G	Aglaonema-Lady-Valentine-A4_68905	G	Aglaonema-Red-Vein-A7_69325	G	Aglaonema-costatum-MN046881_68730	G	A<->G	490,0	164	ATC<->GTC	I<->V	nonsyn	petA	68587	69555	+	--
Aglaonema-modestum-A1_69244	A	Aglaonema-Red-Valentine-A3_69030	G	Aglaonema-Hong-Yan-A3-1_69030	G	Aglaonema-Hong-Jian-A3-2_69030	G	Aglaonema-Lady-Valentine-A4_69073	G	Aglaonema-Red-Vein-A7_69493	G	Aglaonema-costatum-MN046881_68898	G	A<->G	658,0	220	ATA<->GTA	I<->V	nonsyn	petA	68587	69555	+	--
Aglaonema-modestum-A1_69348	G	Aglaonema-Red-Valentine-A3_69134	G	Aglaonema-Hong-Yan-A3-1_69134	G	Aglaonema-Hong-Jian-A3-2_69134	G	Aglaonema-Lady-Valentine-A4_69177	G	Aglaonema-Red-Vein-A7_69597	A	Aglaonema-costatum-MN046881_69002	G	G<->A	762,2	254	GAG<->GAA	E<->E	syn	petA	68587	69555	+	--
Aglaonema-modestum-A1_69350	G	Aglaonema-Red-Valentine-A3_69136	G	Aglaonema-Hong-Yan-A3-1_69136	G	Aglaonema-Hong-Jian-A3-2_69136	G	Aglaonema-Lady-Valentine-A4_69179	G	Aglaonema-Red-Vein-A7_69599	G	Aglaonema-costatum-MN046881_69004	A	G<->A	764,1	255	GGT<->GAT	G<->D	nonsyn	petA	68587	69555	+	--
Aglaonema-modestum-A1_69420	C	Aglaonema-Red-Valentine-A3_69206	C	Aglaonema-Hong-Yan-A3-1_69206	C	Aglaonema-Hong-Jian-A3-2_69206	C	Aglaonema-Lady-Valentine-A4_69249	C	Aglaonema-Red-Vein-A7_69669	C	Aglaonema-costatum-MN046881_69074	T	C<->T	834,2	278	GCC<->GCT	A<->A	syn	petA	68587	69555	+	--
Aglaonema-modestum-A1_69426	A	Aglaonema-Red-Valentine-A3_69212	A	Aglaonema-Hong-Yan-A3-1_69212	A	Aglaonema-Hong-Jian-A3-2_69212	A	Aglaonema-Lady-Valentine-A4_69255	A	Aglaonema-Red-Vein-A7_69675	G	Aglaonema-costatum-MN046881_69080	A	A<->G	840,2	280	ATA<->ATG	I<->M	nonsyn	petA	68587	69555	+	--
Aglaonema-modestum-A1_69596	C	Aglaonema-Red-Valentine-A3_69382	C	Aglaonema-Hong-Yan-A3-1_69382	C	Aglaonema-Hong-Jian-A3-2_69382	C	Aglaonema-Lady-Valentine-A4_69425	C	Aglaonema-Red-Vein-A7_69845	C	Aglaonema-costatum-MN046881_69250	T	C<->T	--	--	--	--	--	intergenic	--	--	--	--
Aglaonema-modestum-A1_69598	A	Aglaonema-Red-Valentine-A3_69384	G	Aglaonema-Hong-Yan-A3-1_69384	G	Aglaonema-Hong-Jian-A3-2_69384	G	Aglaonema-Lady-Valentine-A4_69427	G	Aglaonema-Red-Vein-A7_69847	G	Aglaonema-costatum-MN046881_69252	G	A<->G	--	--	--	--	--	intergenic	--	--	--	--
Aglaonema-modestum-A1_69721	T	Aglaonema-Red-Valentine-A3_69504	T	Aglaonema-Hong-Yan-A3-1_69504	T	Aglaonema-Hong-Jian-A3-2_69504	T	Aglaonema-Lady-Valentine-A4_69547	T	Aglaonema-Red-Vein-A7_69967	T	Aglaonema-costatum-MN046881_69372	C	T<->C	--	--	--	--	--	intergenic	--	--	--	--
Aglaonema-modestum-A1_69874	A	Aglaonema-Red-Valentine-A3_69662	A	Aglaonema-Hong-Yan-A3-1_69662	A	Aglaonema-Hong-Jian-A3-2_69662	A	Aglaonema-Lady-Valentine-A4_69705	A	Aglaonema-Red-Vein-A7_70136	A	Aglaonema-costatum-MN046881_69540	T	A<->T	--	--	--	--	--	intergenic	--	--	--	--
Aglaonema-modestum-A1_69875	A	Aglaonema-Red-Valentine-A3_69663	A	Aglaonema-Hong-Yan-A3-1_69663	A	Aglaonema-Hong-Jian-A3-2_69663	A	Aglaonema-Lady-Valentine-A4_69706	A	Aglaonema-Red-Vein-A7_70137	A	Aglaonema-costatum-MN046881_69541	T	A<->T	--	--	--	--	--	intergenic	--	--	--	--
Aglaonema-modestum-A1_69878	C	Aglaonema-Red-Valentine-A3_69666	T	Aglaonema-Hong-Yan-A3-1_69666	T	Aglaonema-Hong-Jian-A3-2_69666	T	Aglaonema-Lady-Valentine-A4_69709	T	Aglaonema-Red-Vein-A7_70140	T	Aglaonema-costatum-MN046881_69544	C	C<->T	--	--	--	--	--	intergenic	--	--	--	--
Aglaonema-modestum-A1_69948	A	Aglaonema-Red-Valentine-A3_69736	A	Aglaonema-Hong-Yan-A3-1_69736	A	Aglaonema-Hong-Jian-A3-2_69736	A	Aglaonema-Lady-Valentine-A4_69779	A	Aglaonema-Red-Vein-A7_70210	A	Aglaonema-costatum-MN046881_69614	C	A<->C	--	--	--	--	--	intergenic	--	--	--	--
Aglaonema-modestum-A1_70050	C	Aglaonema-Red-Valentine-A3_69838	T	Aglaonema-Hong-Yan-A3-1_69838	T	Aglaonema-Hong-Jian-A3-2_69838	T	Aglaonema-Lady-Valentine-A4_69881	T	Aglaonema-Red-Vein-A7_70312	C	Aglaonema-costatum-MN046881_69716	C	C<->T	--	--	--	--	--	intergenic	--	--	--	--
Aglaonema-modestum-A1_70261	T	Aglaonema-Red-Valentine-A3_70053	C	Aglaonema-Hong-Yan-A3-1_70053	C	Aglaonema-Hong-Jian-A3-2_70053	C	Aglaonema-Lady-Valentine-A4_70096	C	Aglaonema-Red-Vein-A7_70527	C	Aglaonema-costatum-MN046881_69936	C	T<->C	--	--	--	--	--	intergenic	--	--	--	--
Aglaonema-modestum-A1_70353	A	Aglaonema-Red-Valentine-A3_70146	G	Aglaonema-Hong-Yan-A3-1_70146	G	Aglaonema-Hong-Jian-A3-2_70146	G	Aglaonema-Lady-Valentine-A4_70189	G	Aglaonema-Red-Vein-A7_70620	G	Aglaonema-costatum-MN046881_70029	G	A<->G	--	--	--	--	--	intergenic	--	--	--	--
Aglaonema-modestum-A1_70506	G	Aglaonema-Red-Valentine-A3_70300	G	Aglaonema-Hong-Yan-A3-1_70300	G	Aglaonema-Hong-Jian-A3-2_70300	G	Aglaonema-Lady-Valentine-A4_70343	G	Aglaonema-Red-Vein-A7_70774	G	Aglaonema-costatum-MN046881_70198	A	G<->A	--	--	--	--	--	intergenic	--	--	--	--
Aglaonema-modestum-A1_70798	T	Aglaonema-Red-Valentine-A3_70592	A	Aglaonema-Hong-Yan-A3-1_70592	A	Aglaonema-Hong-Jian-A3-2_70592	A	Aglaonema-Lady-Valentine-A4_70635	A	Aglaonema-Red-Vein-A7_71073	T	Aglaonema-costatum-MN046881_70490	T	T<->A	--	--	--	--	--	intergenic	--	--	--	--
Aglaonema-modestum-A1_70799	C	Aglaonema-Red-Valentine-A3_70593	A	Aglaonema-Hong-Yan-A3-1_70593	A	Aglaonema-Hong-Jian-A3-2_70593	A	Aglaonema-Lady-Valentine-A4_70636	A	Aglaonema-Red-Vein-A7_71074	C	Aglaonema-costatum-MN046881_70491	C	C<->A	--	--	--	--	--	intergenic	--	--	--	--
Aglaonema-modestum-A1_70879	A	Aglaonema-Red-Valentine-A3_70673	G	Aglaonema-Hong-Yan-A3-1_70673	G	Aglaonema-Hong-Jian-A3-2_70673	G	Aglaonema-Lady-Valentine-A4_70716	G	Aglaonema-Red-Vein-A7_71154	G	Aglaonema-costatum-MN046881_70571	A	A<->G	--	--	--	--	--	intergenic	--	--	--	--
Aglaonema-modestum-A1_7091	G	Aglaonema-Red-Valentine-A3_7111	A	Aglaonema-Hong-Yan-A3-1_7111	A	Aglaonema-Hong-Jian-A3-2_7111	A	Aglaonema-Lady-Valentine-A4_7111	A	Aglaonema-Red-Vein-A7_6790	G	Aglaonema-costatum-MN046881_6984	G	G<->A	--	--	--	--	--	intergenic	--	--	--	--
Aglaonema-modestum-A1_71061	T	Aglaonema-Red-Valentine-A3_70855	T	Aglaonema-Hong-Yan-A3-1_70855	T	Aglaonema-Hong-Jian-A3-2_70855	T	Aglaonema-Lady-Valentine-A4_70898	T	Aglaonema-Red-Vein-A7_71336	G	Aglaonema-costatum-MN046881_70753	T	T<->G	96,2	32	TCA<->TCC	S<->S	syn	psbF	71037	71156	-	--
Aglaonema-modestum-A1_71160	G	Aglaonema-Red-Valentine-A3_70954	G	Aglaonema-Hong-Yan-A3-1_70954	G	Aglaonema-Hong-Jian-A3-2_70954	G	Aglaonema-Lady-Valentine-A4_70997	G	Aglaonema-Red-Vein-A7_71435	G	Aglaonema-costatum-MN046881_70852	A	G<->A	--	--	--	--	--	intergenic	--	--	--	--
Aglaonema-modestum-A1_71248	C	Aglaonema-Red-Valentine-A3_71042	T	Aglaonema-Hong-Yan-A3-1_71042	T	Aglaonema-Hong-Jian-A3-2_71042	T	Aglaonema-Lady-Valentine-A4_71085	T	Aglaonema-Red-Vein-A7_71523	T	Aglaonema-costatum-MN046881_70940	T	C<->T	171,2	57	ACG<->ACA	T<->T	syn	psbE	71167	71418	-	--
Aglaonema-modestum-A1_7151	A	Aglaonema-Red-Valentine-A3_7164	A	Aglaonema-Hong-Yan-A3-1_7164	A	Aglaonema-Hong-Jian-A3-2_7164	A	Aglaonema-Lady-Valentine-A4_7164	A	Aglaonema-Red-Vein-A7_6843	A	Aglaonema-costatum-MN046881_7037	C	A<->C	--	--	--	--	--	intergenic	--	--	--	--
Aglaonema-modestum-A1_71530	G	Aglaonema-Red-Valentine-A3_71324	G	Aglaonema-Hong-Yan-A3-1_71324	G	Aglaonema-Hong-Jian-A3-2_71324	G	Aglaonema-Lady-Valentine-A4_71367	G	Aglaonema-Red-Vein-A7_71805	A	Aglaonema-costatum-MN046881_71222	G	G<->A	--	--	--	--	--	intergenic	--	--	--	--
Aglaonema-modestum-A1_71541	G	Aglaonema-Red-Valentine-A3_71335	G	Aglaonema-Hong-Yan-A3-1_71335	G	Aglaonema-Hong-Jian-A3-2_71335	G	Aglaonema-Lady-Valentine-A4_71378	G	Aglaonema-Red-Vein-A7_71816	G	Aglaonema-costatum-MN046881_71233	T	G<->T	--	--	--	--	--	intergenic	--	--	--	--
Aglaonema-modestum-A1_71774	A	Aglaonema-Red-Valentine-A3_71568	A	Aglaonema-Hong-Yan-A3-1_71568	A	Aglaonema-Hong-Jian-A3-2_71568	A	Aglaonema-Lady-Valentine-A4_71611	A	Aglaonema-Red-Vein-A7_72049	C	Aglaonema-costatum-MN046881_71466	A	A<->C	--	--	--	--	--	intergenic	--	--	--	--
Aglaonema-modestum-A1_71891	T	Aglaonema-Red-Valentine-A3_71687	C	Aglaonema-Hong-Yan-A3-1_71687	C	Aglaonema-Hong-Jian-A3-2_71687	C	Aglaonema-Lady-Valentine-A4_71730	C	Aglaonema-Red-Vein-A7_72171	C	Aglaonema-costatum-MN046881_71587	C	T<->C	--	--	--	--	--	intergenic	--	--	--	--
Aglaonema-modestum-A1_7190	T	Aglaonema-Red-Valentine-A3_7204	T	Aglaonema-Hong-Yan-A3-1_7204	T	Aglaonema-Hong-Jian-A3-2_7204	T	Aglaonema-Lady-Valentine-A4_7204	T	Aglaonema-Red-Vein-A7_6883	C	Aglaonema-costatum-MN046881_7077	T	T<->C	--	--	--	--	--	intergenic	--	--	--	--
Aglaonema-modestum-A1_71962	G	Aglaonema-Red-Valentine-A3_71758	G	Aglaonema-Hong-Yan-A3-1_71758	G	Aglaonema-Hong-Jian-A3-2_71758	G	Aglaonema-Lady-Valentine-A4_71801	G	Aglaonema-Red-Vein-A7_72242	G	Aglaonema-costatum-MN046881_71658	A	G<->A	--	--	--	--	--	intergenic	--	--	--	--
Aglaonema-modestum-A1_72173	A	Aglaonema-Red-Valentine-A3_71969	C	Aglaonema-Hong-Yan-A3-1_71969	C	Aglaonema-Hong-Jian-A3-2_71969	C	Aglaonema-Lady-Valentine-A4_72012	C	Aglaonema-Red-Vein-A7_72453	A	Aglaonema-costatum-MN046881_71869	A	A<->C	--	--	--	--	--	intergenic	--	--	--	--
Aglaonema-modestum-A1_72181	T	Aglaonema-Red-Valentine-A3_71977	T	Aglaonema-Hong-Yan-A3-1_71977	T	Aglaonema-Hong-Jian-A3-2_71977	T	Aglaonema-Lady-Valentine-A4_72020	T	Aglaonema-Red-Vein-A7_72461	G	Aglaonema-costatum-MN046881_71877	T	T<->G	--	--	--	--	--	intergenic	--	--	--	--
Aglaonema-modestum-A1_72237	T	Aglaonema-Red-Valentine-A3_72033	C	Aglaonema-Hong-Yan-A3-1_72033	C	Aglaonema-Hong-Jian-A3-2_72033	C	Aglaonema-Lady-Valentine-A4_72076	C	Aglaonema-Red-Vein-A7_72517	C	Aglaonema-costatum-MN046881_71933	T	T<->C	--	--	--	--	--	intergenic	--	--	--	--
Aglaonema-modestum-A1_72359	G	Aglaonema-Red-Valentine-A3_72155	G	Aglaonema-Hong-Yan-A3-1_72155	G	Aglaonema-Hong-Jian-A3-2_72155	G	Aglaonema-Lady-Valentine-A4_72198	G	Aglaonema-Red-Vein-A7_72639	G	Aglaonema-costatum-MN046881_72055	A	G<->A	--	--	--	--	--	intergenic	--	--	--	--
Aglaonema-modestum-A1_72420	T	Aglaonema-Red-Valentine-A3_72217	G	Aglaonema-Hong-Yan-A3-1_72217	G	Aglaonema-Hong-Jian-A3-2_72217	G	Aglaonema-Lady-Valentine-A4_72260	G	Aglaonema-Red-Vein-A7_72696	T	Aglaonema-costatum-MN046881_72112	T	T<->G	--	--	--	--	--	intergenic	--	--	--	--
Aglaonema-modestum-A1_72538	G	Aglaonema-Red-Valentine-A3_72336	G	Aglaonema-Hong-Yan-A3-1_72336	G	Aglaonema-Hong-Jian-A3-2_72336	G	Aglaonema-Lady-Valentine-A4_72379	G	Aglaonema-Red-Vein-A7_72815	G	Aglaonema-costatum-MN046881_72231	A	G<->A	--	--	--	--	--	intergenic	--	--	--	--
Aglaonema-modestum-A1_72576	C	Aglaonema-Red-Valentine-A3_72374	C	Aglaonema-Hong-Yan-A3-1_72374	C	Aglaonema-Hong-Jian-A3-2_72374	C	Aglaonema-Lady-Valentine-A4_72417	C	Aglaonema-Red-Vein-A7_72853	T	Aglaonema-costatum-MN046881_72269	C	C<->T	--	--	--	--	--	intergenic	--	--	--	--
Aglaonema-modestum-A1_7258	G	Aglaonema-Red-Valentine-A3_7272	A	Aglaonema-Hong-Yan-A3-1_7272	A	Aglaonema-Hong-Jian-A3-2_7272	A	Aglaonema-Lady-Valentine-A4_7272	A	Aglaonema-Red-Vein-A7_6951	A	Aglaonema-costatum-MN046881_7145	A	G<->A	--	--	--	--	--	intergenic	--	--	--	--
Aglaonema-modestum-A1_72721	C	Aglaonema-Red-Valentine-A3_72519	C	Aglaonema-Hong-Yan-A3-1_72519	C	Aglaonema-Hong-Jian-A3-2_72519	C	Aglaonema-Lady-Valentine-A4_72562	C	Aglaonema-Red-Vein-A7_72998	A	Aglaonema-costatum-MN046881_72414	C	C<->A	--	--	--	--	--	intergenic	--	--	--	--
Aglaonema-modestum-A1_72815	C	Aglaonema-Red-Valentine-A3_72613	C	Aglaonema-Hong-Yan-A3-1_72613	C	Aglaonema-Hong-Jian-A3-2_72613	C	Aglaonema-Lady-Valentine-A4_72656	C	Aglaonema-Red-Vein-A7_73092	T	Aglaonema-costatum-MN046881_72508	C	C<->T	--	--	--	--	--	intergenic	--	--	--	--
Aglaonema-modestum-A1_7284	A	Aglaonema-Red-Valentine-A3_7298	T	Aglaonema-Hong-Yan-A3-1_7298	T	Aglaonema-Hong-Jian-A3-2_7298	T	Aglaonema-Lady-Valentine-A4_7298	T	Aglaonema-Red-Vein-A7_6977	A	Aglaonema-costatum-MN046881_7171	A	A<->T	--	--	--	--	--	intergenic	--	--	--	--
Aglaonema-modestum-A1_7317	T	Aglaonema-Red-Valentine-A3_7327	C	Aglaonema-Hong-Yan-A3-1_7327	C	Aglaonema-Hong-Jian-A3-2_7327	C	Aglaonema-Lady-Valentine-A4_7327	C	Aglaonema-Red-Vein-A7_7007	C	Aglaonema-costatum-MN046881_7201	T	T<->C	--	--	--	--	--	intergenic	--	--	--	--
Aglaonema-modestum-A1_73215	T	Aglaonema-Red-Valentine-A3_73016	C	Aglaonema-Hong-Yan-A3-1_73016	C	Aglaonema-Hong-Jian-A3-2_73016	C	Aglaonema-Lady-Valentine-A4_73059	C	Aglaonema-Red-Vein-A7_73495	C	Aglaonema-costatum-MN046881_72911	C	T<->C	--	--	--	--	--	intergenic	--	--	--	--
Aglaonema-modestum-A1_73247	A	Aglaonema-Red-Valentine-A3_73046	C	Aglaonema-Hong-Yan-A3-1_73046	C	Aglaonema-Hong-Jian-A3-2_73046	C	Aglaonema-Lady-Valentine-A4_73089	C	Aglaonema-Red-Vein-A7_73525	C	Aglaonema-costatum-MN046881_72941	A	A<->C	--	--	--	--	--	intergenic	--	--	--	--
Aglaonema-modestum-A1_73408	A	Aglaonema-Red-Valentine-A3_73202	G	Aglaonema-Hong-Yan-A3-1_73202	G	Aglaonema-Hong-Jian-A3-2_73202	G	Aglaonema-Lady-Valentine-A4_73245	G	Aglaonema-Red-Vein-A7_73680	G	Aglaonema-costatum-MN046881_73097	G	A<->G	--	--	--	--	--	intergenic	--	--	--	--
Aglaonema-modestum-A1_73453	C	Aglaonema-Red-Valentine-A3_73247	T	Aglaonema-Hong-Yan-A3-1_73247	T	Aglaonema-Hong-Jian-A3-2_73247	T	Aglaonema-Lady-Valentine-A4_73290	T	Aglaonema-Red-Vein-A7_73725	T	Aglaonema-costatum-MN046881_73142	T	C<->T	--	--	--	--	--	intergenic	--	--	--	--
Aglaonema-modestum-A1_73480	T	Aglaonema-Red-Valentine-A3_73274	A	Aglaonema-Hong-Yan-A3-1_73274	A	Aglaonema-Hong-Jian-A3-2_73274	A	Aglaonema-Lady-Valentine-A4_73317	A	Aglaonema-Red-Vein-A7_73752	A	Aglaonema-costatum-MN046881_73169	A	T<->A	--	--	--	--	--	intergenic	--	--	--	--
Aglaonema-modestum-A1_73544	G	Aglaonema-Red-Valentine-A3_73338	A	Aglaonema-Hong-Yan-A3-1_73338	A	Aglaonema-Hong-Jian-A3-2_73338	A	Aglaonema-Lady-Valentine-A4_73381	A	Aglaonema-Red-Vein-A7_73816	G	Aglaonema-costatum-MN046881_73233	G	G<->A	--	--	--	--	--	intergenic	--	--	--	--
Aglaonema-modestum-A1_73622	G	Aglaonema-Red-Valentine-A3_73418	G	Aglaonema-Hong-Yan-A3-1_73418	G	Aglaonema-Hong-Jian-A3-2_73418	G	Aglaonema-Lady-Valentine-A4_73461	G	Aglaonema-Red-Vein-A7_73894	A	Aglaonema-costatum-MN046881_73312	G	G<->A	--	--	--	--	--	intergenic	--	--	--	--
Aglaonema-modestum-A1_73712	T	Aglaonema-Red-Valentine-A3_73498	C	Aglaonema-Hong-Yan-A3-1_73498	C	Aglaonema-Hong-Jian-A3-2_73498	C	Aglaonema-Lady-Valentine-A4_73541	C	Aglaonema-Red-Vein-A7_73984	C	Aglaonema-costatum-MN046881_73402	C	T<->C	--	--	--	--	--	intergenic	--	--	--	--
Aglaonema-modestum-A1_73736	T	Aglaonema-Red-Valentine-A3_73522	T	Aglaonema-Hong-Yan-A3-1_73522	T	Aglaonema-Hong-Jian-A3-2_73522	T	Aglaonema-Lady-Valentine-A4_73565	T	Aglaonema-Red-Vein-A7_74008	T	Aglaonema-costatum-MN046881_73426	C	T<->C	--	--	--	--	--	intergenic	--	--	--	--
Aglaonema-modestum-A1_7375	C	Aglaonema-Red-Valentine-A3_7385	C	Aglaonema-Hong-Yan-A3-1_7385	C	Aglaonema-Hong-Jian-A3-2_7385	C	Aglaonema-Lady-Valentine-A4_7385	C	Aglaonema-Red-Vein-A7_7065	C	Aglaonema-costatum-MN046881_7252	T	C<->T	--	--	--	--	--	intergenic	--	--	--	--
Aglaonema-modestum-A1_73884	T	Aglaonema-Red-Valentine-A3_73670	T	Aglaonema-Hong-Yan-A3-1_73670	T	Aglaonema-Hong-Jian-A3-2_73670	T	Aglaonema-Lady-Valentine-A4_73713	T	Aglaonema-Red-Vein-A7_74156	T	Aglaonema-costatum-MN046881_73574	C	T<->C	130,0	44	TTC<->CTC	F<->L	nonsyn	psaJ	73755	73889	+	--
Aglaonema-modestum-A1_73899	T	Aglaonema-Red-Valentine-A3_73685	T	Aglaonema-Hong-Yan-A3-1_73685	T	Aglaonema-Hong-Jian-A3-2_73685	T	Aglaonema-Lady-Valentine-A4_73728	T	Aglaonema-Red-Vein-A7_74171	C	Aglaonema-costatum-MN046881_73589	T	T<->C	--	--	--	--	--	intergenic	--	--	--	--
Aglaonema-modestum-A1_74035	T	Aglaonema-Red-Valentine-A3_73820	G	Aglaonema-Hong-Yan-A3-1_73820	G	Aglaonema-Hong-Jian-A3-2_73820	G	Aglaonema-Lady-Valentine-A4_73863	G	Aglaonema-Red-Vein-A7_74306	G	Aglaonema-costatum-MN046881_73724	G	T<->G	--	--	--	--	--	intergenic	--	--	--	--
Aglaonema-modestum-A1_74192	C	Aglaonema-Red-Valentine-A3_73977	C	Aglaonema-Hong-Yan-A3-1_73977	C	Aglaonema-Hong-Jian-A3-2_73977	C	Aglaonema-Lady-Valentine-A4_74020	C	Aglaonema-Red-Vein-A7_74463	A	Aglaonema-costatum-MN046881_73843	C	C<->A	--	--	--	--	--	intergenic	--	--	--	--
Aglaonema-modestum-A1_74194	T	Aglaonema-Red-Valentine-A3_73979	A	Aglaonema-Hong-Yan-A3-1_73979	A	Aglaonema-Hong-Jian-A3-2_73979	A	Aglaonema-Lady-Valentine-A4_74022	A	Aglaonema-Red-Vein-A7_74465	A	Aglaonema-costatum-MN046881_73845	A	T<->A	--	--	--	--	--	intergenic	--	--	--	--
Aglaonema-modestum-A1_74198	T	Aglaonema-Red-Valentine-A3_73983	T	Aglaonema-Hong-Yan-A3-1_73983	T	Aglaonema-Hong-Jian-A3-2_73983	T	Aglaonema-Lady-Valentine-A4_74026	T	Aglaonema-Red-Vein-A7_74469	T	Aglaonema-costatum-MN046881_73849	G	T<->G	--	--	--	--	--	intergenic	--	--	--	--
Aglaonema-modestum-A1_74199	A	Aglaonema-Red-Valentine-A3_73984	A	Aglaonema-Hong-Yan-A3-1_73984	A	Aglaonema-Hong-Jian-A3-2_73984	A	Aglaonema-Lady-Valentine-A4_74027	A	Aglaonema-Red-Vein-A7_74470	T	Aglaonema-costatum-MN046881_73850	A	A<->T	--	--	--	--	--	intergenic	--	--	--	--
Aglaonema-modestum-A1_74205	T	Aglaonema-Red-Valentine-A3_73990	T	Aglaonema-Hong-Yan-A3-1_73990	T	Aglaonema-Hong-Jian-A3-2_73990	T	Aglaonema-Lady-Valentine-A4_74033	T	Aglaonema-Red-Vein-A7_74476	T	Aglaonema-costatum-MN046881_73856	G	T<->G	--	--	--	--	--	intergenic	--	--	--	--
Aglaonema-modestum-A1_74224	G	Aglaonema-Red-Valentine-A3_74009	G	Aglaonema-Hong-Yan-A3-1_74009	G	Aglaonema-Hong-Jian-A3-2_74009	G	Aglaonema-Lady-Valentine-A4_74052	G	Aglaonema-Red-Vein-A7_74495	T	Aglaonema-costatum-MN046881_73875	G	G<->T	--	--	--	--	--	intergenic	--	--	--	--
Aglaonema-modestum-A1_74282	T	Aglaonema-Red-Valentine-A3_74067	G	Aglaonema-Hong-Yan-A3-1_74067	G	Aglaonema-Hong-Jian-A3-2_74067	G	Aglaonema-Lady-Valentine-A4_74110	G	Aglaonema-Red-Vein-A7_74553	T	Aglaonema-costatum-MN046881_73933	T	T<->G	--	--	--	--	--	intergenic	--	--	--	--
Aglaonema-modestum-A1_74323	A	Aglaonema-Red-Valentine-A3_74108	A	Aglaonema-Hong-Yan-A3-1_74108	A	Aglaonema-Hong-Jian-A3-2_74108	A	Aglaonema-Lady-Valentine-A4_74151	A	Aglaonema-Red-Vein-A7_74594	T	Aglaonema-costatum-MN046881_73974	A	A<->T	8,1	3	AAA<->ATA	K<->I	nonsyn	rpl33	74316	74516	+	--
Aglaonema-modestum-A1_74459	A	Aglaonema-Red-Valentine-A3_74244	A	Aglaonema-Hong-Yan-A3-1_74244	A	Aglaonema-Hong-Jian-A3-2_74244	A	Aglaonema-Lady-Valentine-A4_74287	A	Aglaonema-Red-Vein-A7_74730	T	Aglaonema-costatum-MN046881_74110	A	A<->T	144,2	48	TTA<->TTT	L<->F	nonsyn	rpl33	74316	74516	+	--
Aglaonema-modestum-A1_7450	A	Aglaonema-Red-Valentine-A3_7460	C	Aglaonema-Hong-Yan-A3-1_7460	C	Aglaonema-Hong-Jian-A3-2_7460	C	Aglaonema-Lady-Valentine-A4_7460	C	Aglaonema-Red-Vein-A7_7140	A	Aglaonema-costatum-MN046881_7327	A	A<->C	--	--	--	--	--	intergenic	--	--	--	--
Aglaonema-modestum-A1_74568	T	Aglaonema-Red-Valentine-A3_74353	T	Aglaonema-Hong-Yan-A3-1_74353	T	Aglaonema-Hong-Jian-A3-2_74353	T	Aglaonema-Lady-Valentine-A4_74396	T	Aglaonema-Red-Vein-A7_74839	G	Aglaonema-costatum-MN046881_74219	T	T<->G	--	--	--	--	--	intergenic	--	--	--	--
Aglaonema-modestum-A1_74569	A	Aglaonema-Red-Valentine-A3_74354	A	Aglaonema-Hong-Yan-A3-1_74354	A	Aglaonema-Hong-Jian-A3-2_74354	A	Aglaonema-Lady-Valentine-A4_74397	A	Aglaonema-Red-Vein-A7_74840	G	Aglaonema-costatum-MN046881_74220	A	A<->G	--	--	--	--	--	intergenic	--	--	--	--
Aglaonema-modestum-A1_74570	A	Aglaonema-Red-Valentine-A3_74355	A	Aglaonema-Hong-Yan-A3-1_74355	A	Aglaonema-Hong-Jian-A3-2_74355	A	Aglaonema-Lady-Valentine-A4_74398	A	Aglaonema-Red-Vein-A7_74841	T	Aglaonema-costatum-MN046881_74221	A	A<->T	--	--	--	--	--	intergenic	--	--	--	--
Aglaonema-modestum-A1_74574	C	Aglaonema-Red-Valentine-A3_74359	C	Aglaonema-Hong-Yan-A3-1_74359	C	Aglaonema-Hong-Jian-A3-2_74359	C	Aglaonema-Lady-Valentine-A4_74402	C	Aglaonema-Red-Vein-A7_74845	T	Aglaonema-costatum-MN046881_74225	C	C<->T	--	--	--	--	--	intergenic	--	--	--	--
Aglaonema-modestum-A1_7466	T	Aglaonema-Red-Valentine-A3_7476	T	Aglaonema-Hong-Yan-A3-1_7476	T	Aglaonema-Hong-Jian-A3-2_7476	T	Aglaonema-Lady-Valentine-A4_7476	T	Aglaonema-Red-Vein-A7_7156	C	Aglaonema-costatum-MN046881_7343	T	T<->C	--	--	--	--	--	intergenic	--	--	--	--
Aglaonema-modestum-A1_74677	G	Aglaonema-Red-Valentine-A3_74457	A	Aglaonema-Hong-Yan-A3-1_74457	A	Aglaonema-Hong-Jian-A3-2_74457	A	Aglaonema-Lady-Valentine-A4_74500	A	Aglaonema-Red-Vein-A7_74953	A	Aglaonema-costatum-MN046881_74323	G	G<->A	--	--	--	--	--	intergenic	--	--	--	--
Aglaonema-modestum-A1_7475	G	Aglaonema-Red-Valentine-A3_7485	A	Aglaonema-Hong-Yan-A3-1_7485	A	Aglaonema-Hong-Jian-A3-2_7485	A	Aglaonema-Lady-Valentine-A4_7485	A	Aglaonema-Red-Vein-A7_7165	A	Aglaonema-costatum-MN046881_7352	G	G<->A	--	--	--	--	--	intergenic	--	--	--	--
Aglaonema-modestum-A1_74752	T	Aglaonema-Red-Valentine-A3_74532	C	Aglaonema-Hong-Yan-A3-1_74532	C	Aglaonema-Hong-Jian-A3-2_74532	C	Aglaonema-Lady-Valentine-A4_74575	C	Aglaonema-Red-Vein-A7_75028	C	Aglaonema-costatum-MN046881_74398	T	T<->C	66,2	22	ATT<->ATC	I<->I	syn	rps18	74687	74992	+	--
Aglaonema-modestum-A1_74969	G	Aglaonema-Red-Valentine-A3_74749	A	Aglaonema-Hong-Yan-A3-1_74749	A	Aglaonema-Hong-Jian-A3-2_74749	A	Aglaonema-Lady-Valentine-A4_74792	A	Aglaonema-Red-Vein-A7_75245	G	Aglaonema-costatum-MN046881_74615	G	G<->A	283,0	95	GGT<->AGT	G<->S	nonsyn	rps18	74687	74992	+	--
Aglaonema-modestum-A1_74986	T	Aglaonema-Red-Valentine-A3_74766	T	Aglaonema-Hong-Yan-A3-1_74766	T	Aglaonema-Hong-Jian-A3-2_74766	T	Aglaonema-Lady-Valentine-A4_74809	T	Aglaonema-Red-Vein-A7_75262	T	Aglaonema-costatum-MN046881_74632	A	T<->A	300,2	100	AAT<->AAA	N<->K	nonsyn	rps18	74687	74992	+	--
Aglaonema-modestum-A1_75052	G	Aglaonema-Red-Valentine-A3_74832	G	Aglaonema-Hong-Yan-A3-1_74832	G	Aglaonema-Hong-Jian-A3-2_74832	G	Aglaonema-Lady-Valentine-A4_74875	G	Aglaonema-Red-Vein-A7_75328	T	Aglaonema-costatum-MN046881_74698	G	G<->T	--	--	--	--	--	intergenic	--	--	--	--
Aglaonema-modestum-A1_75062	A	Aglaonema-Red-Valentine-A3_74842	G	Aglaonema-Hong-Yan-A3-1_74842	G	Aglaonema-Hong-Jian-A3-2_74842	G	Aglaonema-Lady-Valentine-A4_74885	G	Aglaonema-Red-Vein-A7_75338	G	Aglaonema-costatum-MN046881_74708	G	A<->G	--	--	--	--	--	intergenic	--	--	--	--
Aglaonema-modestum-A1_75125	G	Aglaonema-Red-Valentine-A3_74903	A	Aglaonema-Hong-Yan-A3-1_74903	A	Aglaonema-Hong-Jian-A3-2_74903	A	Aglaonema-Lady-Valentine-A4_74946	A	Aglaonema-Red-Vein-A7_75402	G	Aglaonema-costatum-MN046881_74772	G	G<->A	--	--	--	--	--	intergenic	--	--	--	--
Aglaonema-modestum-A1_75309	A	Aglaonema-Red-Valentine-A3_75083	A	Aglaonema-Hong-Yan-A3-1_75083	A	Aglaonema-Hong-Jian-A3-2_75083	A	Aglaonema-Lady-Valentine-A4_75126	A	Aglaonema-Red-Vein-A7_75586	G	Aglaonema-costatum-MN046881_74956	A	A<->G	291,2	97	CCT<->CCC	P<->P	syn	rpl20	75246	75599	-	--
Aglaonema-modestum-A1_75329	G	Aglaonema-Red-Valentine-A3_75103	A	Aglaonema-Hong-Yan-A3-1_75103	A	Aglaonema-Hong-Jian-A3-2_75103	A	Aglaonema-Lady-Valentine-A4_75146	A	Aglaonema-Red-Vein-A7_75606	G	Aglaonema-costatum-MN046881_74976	G	G<->A	271,0	91	CTT<->TTT	L<->F	nonsyn	rpl20	75246	75599	-	--
Aglaonema-modestum-A1_75381	C	Aglaonema-Red-Valentine-A3_75155	C	Aglaonema-Hong-Yan-A3-1_75155	C	Aglaonema-Hong-Jian-A3-2_75155	C	Aglaonema-Lady-Valentine-A4_75198	C	Aglaonema-Red-Vein-A7_75658	C	Aglaonema-costatum-MN046881_75028	T	C<->T	219,2	73	GAG<->GAA	E<->E	syn	rpl20	75246	75599	-	--
Aglaonema-modestum-A1_75394	G	Aglaonema-Red-Valentine-A3_75168	G	Aglaonema-Hong-Yan-A3-1_75168	G	Aglaonema-Hong-Jian-A3-2_75168	G	Aglaonema-Lady-Valentine-A4_75211	G	Aglaonema-Red-Vein-A7_75671	G	Aglaonema-costatum-MN046881_75041	A	G<->A	206,1	69	ACT<->ATT	T<->I	nonsyn	rpl20	75246	75599	-	--
Aglaonema-modestum-A1_75408	C	Aglaonema-Red-Valentine-A3_75182	C	Aglaonema-Hong-Yan-A3-1_75182	C	Aglaonema-Hong-Jian-A3-2_75182	C	Aglaonema-Lady-Valentine-A4_75225	C	Aglaonema-Red-Vein-A7_75685	T	Aglaonema-costatum-MN046881_75055	C	C<->T	192,2	64	CGG<->CGA	R<->R	syn	rpl20	75246	75599	-	--
Aglaonema-modestum-A1_75412	G	Aglaonema-Red-Valentine-A3_75186	G	Aglaonema-Hong-Yan-A3-1_75186	G	Aglaonema-Hong-Jian-A3-2_75186	G	Aglaonema-Lady-Valentine-A4_75229	G	Aglaonema-Red-Vein-A7_75689	G	Aglaonema-costatum-MN046881_75059	A	G<->A	188,1	63	ACT<->ATT	T<->I	nonsyn	rpl20	75246	75599	-	--
Aglaonema-modestum-A1_75647	C	Aglaonema-Red-Valentine-A3_75421	C	Aglaonema-Hong-Yan-A3-1_75421	C	Aglaonema-Hong-Jian-A3-2_75421	C	Aglaonema-Lady-Valentine-A4_75464	C	Aglaonema-Red-Vein-A7_75924	C	Aglaonema-costatum-MN046881_75294	T	C<->T	--	--	--	--	--	intergenic	--	--	--	--
Aglaonema-modestum-A1_757	A	Aglaonema-Red-Valentine-A3_784	G	Aglaonema-Hong-Yan-A3-1_784	G	Aglaonema-Hong-Jian-A3-2_784	G	Aglaonema-Lady-Valentine-A4_784	G	Aglaonema-Red-Vein-A7_870	G	Aglaonema-costatum-MN046881_759	G	A<->G	870,2	290	ATT<->ATC	I<->I	syn	psbA	565	1626	-	--
Aglaonema-modestum-A1_75718	T	Aglaonema-Red-Valentine-A3_75492	C	Aglaonema-Hong-Yan-A3-1_75492	C	Aglaonema-Hong-Jian-A3-2_75492	C	Aglaonema-Lady-Valentine-A4_75535	C	Aglaonema-Red-Vein-A7_75995	T	Aglaonema-costatum-MN046881_75365	T	T<->C	--	--	--	--	--	intergenic	--	--	--	--
Aglaonema-modestum-A1_7572	C	Aglaonema-Red-Valentine-A3_7583	A	Aglaonema-Hong-Yan-A3-1_7583	A	Aglaonema-Hong-Jian-A3-2_7583	A	Aglaonema-Lady-Valentine-A4_7583	A	Aglaonema-Red-Vein-A7_7262	C	Aglaonema-costatum-MN046881_7449	C	C<->A	--	--	--	--	--	intergenic	--	--	--	--
Aglaonema-modestum-A1_75755	T	Aglaonema-Red-Valentine-A3_75529	A	Aglaonema-Hong-Yan-A3-1_75529	A	Aglaonema-Hong-Jian-A3-2_75529	A	Aglaonema-Lady-Valentine-A4_75572	A	Aglaonema-Red-Vein-A7_76032	A	Aglaonema-costatum-MN046881_75402	A	T<->A	--	--	--	--	--	intergenic	--	--	--	--
Aglaonema-modestum-A1_75756	T	Aglaonema-Red-Valentine-A3_75530	A	Aglaonema-Hong-Yan-A3-1_75530	A	Aglaonema-Hong-Jian-A3-2_75530	A	Aglaonema-Lady-Valentine-A4_75573	A	Aglaonema-Red-Vein-A7_76033	T	Aglaonema-costatum-MN046881_75403	T	T<->A	--	--	--	--	--	intergenic	--	--	--	--
Aglaonema-modestum-A1_75777	A	Aglaonema-Red-Valentine-A3_75551	G	Aglaonema-Hong-Yan-A3-1_75551	G	Aglaonema-Hong-Jian-A3-2_75551	G	Aglaonema-Lady-Valentine-A4_75594	G	Aglaonema-Red-Vein-A7_76054	G	Aglaonema-costatum-MN046881_75424	G	A<->G	--	--	--	--	--	intergenic	--	--	--	--
Aglaonema-modestum-A1_75783	T	Aglaonema-Red-Valentine-A3_75557	C	Aglaonema-Hong-Yan-A3-1_75557	C	Aglaonema-Hong-Jian-A3-2_75557	C	Aglaonema-Lady-Valentine-A4_75600	C	Aglaonema-Red-Vein-A7_76060	C	Aglaonema-costatum-MN046881_75430	C	T<->C	--	--	--	--	--	intergenic	--	--	--	--
Aglaonema-modestum-A1_75785	T	Aglaonema-Red-Valentine-A3_75559	C	Aglaonema-Hong-Yan-A3-1_75559	C	Aglaonema-Hong-Jian-A3-2_75559	C	Aglaonema-Lady-Valentine-A4_75602	C	Aglaonema-Red-Vein-A7_76062	C	Aglaonema-costatum-MN046881_75432	C	T<->C	--	--	--	--	--	intergenic	--	--	--	--
Aglaonema-modestum-A1_75829	G	Aglaonema-Red-Valentine-A3_75603	G	Aglaonema-Hong-Yan-A3-1_75603	G	Aglaonema-Hong-Jian-A3-2_75603	G	Aglaonema-Lady-Valentine-A4_75646	G	Aglaonema-Red-Vein-A7_76106	T	Aglaonema-costatum-MN046881_75476	G	G<->T	--	--	--	--	--	intergenic	--	--	--	--
Aglaonema-modestum-A1_75879	T	Aglaonema-Red-Valentine-A3_75660	T	Aglaonema-Hong-Yan-A3-1_75660	T	Aglaonema-Hong-Jian-A3-2_75660	T	Aglaonema-Lady-Valentine-A4_75703	T	Aglaonema-Red-Vein-A7_76156	T	Aglaonema-costatum-MN046881_75526	A	T<->A	--	--	--	--	--	intergenic	--	--	--	--
Aglaonema-modestum-A1_76148	T	Aglaonema-Red-Valentine-A3_75931	C	Aglaonema-Hong-Yan-A3-1_75931	C	Aglaonema-Hong-Jian-A3-2_75931	C	Aglaonema-Lady-Valentine-A4_75974	C	Aglaonema-Red-Vein-A7_76427	C	Aglaonema-costatum-MN046881_75795	C	T<->C	--	--	--	--	--	intergenic	--	--	--	--
Aglaonema-modestum-A1_76195	A	Aglaonema-Red-Valentine-A3_75978	G	Aglaonema-Hong-Yan-A3-1_75978	G	Aglaonema-Hong-Jian-A3-2_75978	G	Aglaonema-Lady-Valentine-A4_76021	G	Aglaonema-Red-Vein-A7_76474	G	Aglaonema-costatum-MN046881_75842	A	A<->G	--	--	--	--	--	intergenic	--	--	--	--
Aglaonema-modestum-A1_76197	T	Aglaonema-Red-Valentine-A3_75980	C	Aglaonema-Hong-Yan-A3-1_75980	C	Aglaonema-Hong-Jian-A3-2_75980	C	Aglaonema-Lady-Valentine-A4_76023	C	Aglaonema-Red-Vein-A7_76476	C	Aglaonema-costatum-MN046881_75844	T	T<->C	--	--	--	--	--	intergenic	--	--	--	--
Aglaonema-modestum-A1_76222	T	Aglaonema-Red-Valentine-A3_76005	C	Aglaonema-Hong-Yan-A3-1_76005	C	Aglaonema-Hong-Jian-A3-2_76005	C	Aglaonema-Lady-Valentine-A4_76048	C	Aglaonema-Red-Vein-A7_76501	C	Aglaonema-costatum-MN046881_75869	T	T<->C	--	--	--	--	--	intergenic	--	--	--	--
Aglaonema-modestum-A1_76223	G	Aglaonema-Red-Valentine-A3_76006	A	Aglaonema-Hong-Yan-A3-1_76006	A	Aglaonema-Hong-Jian-A3-2_76006	A	Aglaonema-Lady-Valentine-A4_76049	A	Aglaonema-Red-Vein-A7_76502	G	Aglaonema-costatum-MN046881_75870	G	G<->A	--	--	--	--	--	intergenic	--	--	--	--
Aglaonema-modestum-A1_76318	A	Aglaonema-Red-Valentine-A3_76101	A	Aglaonema-Hong-Yan-A3-1_76101	A	Aglaonema-Hong-Jian-A3-2_76101	A	Aglaonema-Lady-Valentine-A4_76144	A	Aglaonema-Red-Vein-A7_76597	A	Aglaonema-costatum-MN046881_75965	G	A<->G	--	--	--	--	--	intergenic	--	--	--	--
Aglaonema-modestum-A1_76333	T	Aglaonema-Red-Valentine-A3_76120	C	Aglaonema-Hong-Yan-A3-1_76120	C	Aglaonema-Hong-Jian-A3-2_76120	C	Aglaonema-Lady-Valentine-A4_76163	C	Aglaonema-Red-Vein-A7_76616	C	Aglaonema-costatum-MN046881_75984	C	T<->C	--	--	--	--	--	intergenic	--	--	--	--
Aglaonema-modestum-A1_76468	A	Aglaonema-Red-Valentine-A3_76255	G	Aglaonema-Hong-Yan-A3-1_76255	G	Aglaonema-Hong-Jian-A3-2_76255	G	Aglaonema-Lady-Valentine-A4_76298	G	Aglaonema-Red-Vein-A7_76751	G	Aglaonema-costatum-MN046881_76119	G	A<->G	--	--	--	--	--	intergenic	--	--	--	--
Aglaonema-modestum-A1_7648	G	Aglaonema-Red-Valentine-A3_7659	G	Aglaonema-Hong-Yan-A3-1_7659	G	Aglaonema-Hong-Jian-A3-2_7659	G	Aglaonema-Lady-Valentine-A4_7659	G	Aglaonema-Red-Vein-A7_7339	G	Aglaonema-costatum-MN046881_7526	A	G<->A	--	--	--	--	--	intergenic	--	--	--	--
Aglaonema-modestum-A1_76561	G	Aglaonema-Red-Valentine-A3_76344	G	Aglaonema-Hong-Yan-A3-1_76344	G	Aglaonema-Hong-Jian-A3-2_76344	G	Aglaonema-Lady-Valentine-A4_76387	G	Aglaonema-Red-Vein-A7_76840	G	Aglaonema-costatum-MN046881_76208	A	G<->A	--	--	--	--	--	intergenic	--	--	--	--
Aglaonema-modestum-A1_76574	T	Aglaonema-Red-Valentine-A3_76357	T	Aglaonema-Hong-Yan-A3-1_76357	T	Aglaonema-Hong-Jian-A3-2_76357	T	Aglaonema-Lady-Valentine-A4_76400	T	Aglaonema-Red-Vein-A7_76853	T	Aglaonema-costatum-MN046881_76221	C	T<->C	--	--	--	--	--	intergenic	--	--	--	--
Aglaonema-modestum-A1_76681	C	Aglaonema-Red-Valentine-A3_76464	C	Aglaonema-Hong-Yan-A3-1_76464	C	Aglaonema-Hong-Jian-A3-2_76464	C	Aglaonema-Lady-Valentine-A4_76507	C	Aglaonema-Red-Vein-A7_76960	A	Aglaonema-costatum-MN046881_76328	C	C<->A	--	--	--	--	--	intergenic	--	--	--	--
Aglaonema-modestum-A1_76729	A	Aglaonema-Red-Valentine-A3_76512	G	Aglaonema-Hong-Yan-A3-1_76512	G	Aglaonema-Hong-Jian-A3-2_76512	G	Aglaonema-Lady-Valentine-A4_76555	G	Aglaonema-Red-Vein-A7_77008	G	Aglaonema-costatum-MN046881_76376	G	A<->G	--	--	--	--	--	intergenic	--	--	--	--
Aglaonema-modestum-A1_76764	C	Aglaonema-Red-Valentine-A3_76547	C	Aglaonema-Hong-Yan-A3-1_76547	C	Aglaonema-Hong-Jian-A3-2_76547	C	Aglaonema-Lady-Valentine-A4_76590	C	Aglaonema-Red-Vein-A7_77043	T	Aglaonema-costatum-MN046881_76411	C	C<->T	--	--	--	--	--	intergenic	--	--	--	--
Aglaonema-modestum-A1_77090	T	Aglaonema-Red-Valentine-A3_76873	C	Aglaonema-Hong-Yan-A3-1_76873	C	Aglaonema-Hong-Jian-A3-2_76873	C	Aglaonema-Lady-Valentine-A4_76916	C	Aglaonema-Red-Vein-A7_77369	T	Aglaonema-costatum-MN046881_76737	C	T<->C	--	--	--	--	--	intergenic	--	--	--	--
Aglaonema-modestum-A1_77106	T	Aglaonema-Red-Valentine-A3_76889	T	Aglaonema-Hong-Yan-A3-1_76889	T	Aglaonema-Hong-Jian-A3-2_76889	T	Aglaonema-Lady-Valentine-A4_76932	T	Aglaonema-Red-Vein-A7_77385	C	Aglaonema-costatum-MN046881_76753	T	T<->C	--	--	--	--	--	intergenic	--	--	--	--
Aglaonema-modestum-A1_77108	T	Aglaonema-Red-Valentine-A3_76891	C	Aglaonema-Hong-Yan-A3-1_76891	C	Aglaonema-Hong-Jian-A3-2_76891	C	Aglaonema-Lady-Valentine-A4_76934	C	Aglaonema-Red-Vein-A7_77387	C	Aglaonema-costatum-MN046881_76755	T	T<->C	--	--	--	--	--	intergenic	--	--	--	--
Aglaonema-modestum-A1_77194	G	Aglaonema-Red-Valentine-A3_76977	A	Aglaonema-Hong-Yan-A3-1_76977	A	Aglaonema-Hong-Jian-A3-2_76977	A	Aglaonema-Lady-Valentine-A4_77020	A	Aglaonema-Red-Vein-A7_77473	A	Aglaonema-costatum-MN046881_76841	A	G<->A	--	--	--	--	--	intergenic	--	--	--	--
Aglaonema-modestum-A1_77200	T	Aglaonema-Red-Valentine-A3_76983	C	Aglaonema-Hong-Yan-A3-1_76983	C	Aglaonema-Hong-Jian-A3-2_76983	C	Aglaonema-Lady-Valentine-A4_77026	C	Aglaonema-Red-Vein-A7_77479	C	Aglaonema-costatum-MN046881_76847	C	T<->C	--	--	--	--	--	intergenic	--	--	--	--
Aglaonema-modestum-A1_77205	C	Aglaonema-Red-Valentine-A3_76988	C	Aglaonema-Hong-Yan-A3-1_76988	C	Aglaonema-Hong-Jian-A3-2_76988	C	Aglaonema-Lady-Valentine-A4_77031	C	Aglaonema-Red-Vein-A7_77484	T	Aglaonema-costatum-MN046881_76852	C	C<->T	--	--	--	--	--	intergenic	--	--	--	--
Aglaonema-modestum-A1_77321	T	Aglaonema-Red-Valentine-A3_77104	T	Aglaonema-Hong-Yan-A3-1_77104	T	Aglaonema-Hong-Jian-A3-2_77104	T	Aglaonema-Lady-Valentine-A4_77147	T	Aglaonema-Red-Vein-A7_77610	T	Aglaonema-costatum-MN046881_76968	C	T<->C	--	--	--	--	--	intergenic	--	--	--	--
Aglaonema-modestum-A1_77374	G	Aglaonema-Red-Valentine-A3_77161	A	Aglaonema-Hong-Yan-A3-1_77161	A	Aglaonema-Hong-Jian-A3-2_77161	A	Aglaonema-Lady-Valentine-A4_77204	A	Aglaonema-Red-Vein-A7_77663	G	Aglaonema-costatum-MN046881_77021	G	G<->A	--	--	--	--	--	intergenic	--	--	--	--
Aglaonema-modestum-A1_77390	C	Aglaonema-Red-Valentine-A3_77177	T	Aglaonema-Hong-Yan-A3-1_77177	T	Aglaonema-Hong-Jian-A3-2_77177	T	Aglaonema-Lady-Valentine-A4_77220	T	Aglaonema-Red-Vein-A7_77679	C	Aglaonema-costatum-MN046881_77037	C	C<->T	--	--	--	--	--	intergenic	--	--	--	--
Aglaonema-modestum-A1_77463	A	Aglaonema-Red-Valentine-A3_77250	G	Aglaonema-Hong-Yan-A3-1_77250	G	Aglaonema-Hong-Jian-A3-2_77250	G	Aglaonema-Lady-Valentine-A4_77293	G	Aglaonema-Red-Vein-A7_77752	G	Aglaonema-costatum-MN046881_77110	G	A<->G	--	--	--	--	--	intergenic	--	--	--	--
Aglaonema-modestum-A1_77770	G	Aglaonema-Red-Valentine-A3_77561	A	Aglaonema-Hong-Yan-A3-1_77561	A	Aglaonema-Hong-Jian-A3-2_77561	A	Aglaonema-Lady-Valentine-A4_77604	A	Aglaonema-Red-Vein-A7_78062	A	Aglaonema-costatum-MN046881_77420	A	G<->A	109,0	37	CAA<->TAA	Q<->X	nonsense	clpP1	77587	77878	-	--
Aglaonema-modestum-A1_77927	G	Aglaonema-Red-Valentine-A3_77718	G	Aglaonema-Hong-Yan-A3-1_77718	G	Aglaonema-Hong-Jian-A3-2_77718	G	Aglaonema-Lady-Valentine-A4_77761	G	Aglaonema-Red-Vein-A7_78219	G	Aglaonema-costatum-MN046881_77577	A	G<->A	--	--	--	--	--	intergenic	--	--	--	--
Aglaonema-modestum-A1_77947	G	Aglaonema-Red-Valentine-A3_77738	T	Aglaonema-Hong-Yan-A3-1_77738	T	Aglaonema-Hong-Jian-A3-2_77738	T	Aglaonema-Lady-Valentine-A4_77781	T	Aglaonema-Red-Vein-A7_78239	G	Aglaonema-costatum-MN046881_77597	G	G<->T	--	--	--	--	--	intergenic	--	--	--	--
Aglaonema-modestum-A1_77998	C	Aglaonema-Red-Valentine-A3_77764	C	Aglaonema-Hong-Yan-A3-1_77764	C	Aglaonema-Hong-Jian-A3-2_77764	C	Aglaonema-Lady-Valentine-A4_77807	C	Aglaonema-Red-Vein-A7_78289	A	Aglaonema-costatum-MN046881_77648	C	C<->A	--	--	--	--	--	intergenic	--	--	--	--
Aglaonema-modestum-A1_78033	C	Aglaonema-Red-Valentine-A3_77799	G	Aglaonema-Hong-Yan-A3-1_77799	G	Aglaonema-Hong-Jian-A3-2_77799	G	Aglaonema-Lady-Valentine-A4_77842	G	Aglaonema-Red-Vein-A7_78324	G	Aglaonema-costatum-MN046881_77683	G	C<->G	--	--	--	--	--	intergenic	--	--	--	--
Aglaonema-modestum-A1_78168	C	Aglaonema-Red-Valentine-A3_77937	C	Aglaonema-Hong-Yan-A3-1_77937	C	Aglaonema-Hong-Jian-A3-2_77937	C	Aglaonema-Lady-Valentine-A4_77980	C	Aglaonema-Red-Vein-A7_78461	T	Aglaonema-costatum-MN046881_77820	C	C<->T	--	--	--	--	--	intergenic	--	--	--	--
Aglaonema-modestum-A1_78234	T	Aglaonema-Red-Valentine-A3_78003	C	Aglaonema-Hong-Yan-A3-1_78003	C	Aglaonema-Hong-Jian-A3-2_78003	C	Aglaonema-Lady-Valentine-A4_78046	C	Aglaonema-Red-Vein-A7_78527	C	Aglaonema-costatum-MN046881_77886	C	T<->C	--	--	--	--	--	intergenic	--	--	--	--
Aglaonema-modestum-A1_78324	T	Aglaonema-Red-Valentine-A3_78093	T	Aglaonema-Hong-Yan-A3-1_78093	T	Aglaonema-Hong-Jian-A3-2_78093	T	Aglaonema-Lady-Valentine-A4_78136	T	Aglaonema-Red-Vein-A7_78617	A	Aglaonema-costatum-MN046881_77976	T	T<->A	--	--	--	--	--	intergenic	--	--	--	--
Aglaonema-modestum-A1_78325	T	Aglaonema-Red-Valentine-A3_78094	A	Aglaonema-Hong-Yan-A3-1_78094	A	Aglaonema-Hong-Jian-A3-2_78094	A	Aglaonema-Lady-Valentine-A4_78137	A	Aglaonema-Red-Vein-A7_78618	A	Aglaonema-costatum-MN046881_77977	T	T<->A	--	--	--	--	--	intergenic	--	--	--	--
Aglaonema-modestum-A1_78326	T	Aglaonema-Red-Valentine-A3_78095	A	Aglaonema-Hong-Yan-A3-1_78095	A	Aglaonema-Hong-Jian-A3-2_78095	A	Aglaonema-Lady-Valentine-A4_78138	A	Aglaonema-Red-Vein-A7_78619	A	Aglaonema-costatum-MN046881_77979	T	T<->A	--	--	--	--	--	intergenic	--	--	--	--
Aglaonema-modestum-A1_78327	C	Aglaonema-Red-Valentine-A3_78096	A	Aglaonema-Hong-Yan-A3-1_78096	A	Aglaonema-Hong-Jian-A3-2_78096	A	Aglaonema-Lady-Valentine-A4_78139	A	Aglaonema-Red-Vein-A7_78620	A	Aglaonema-costatum-MN046881_77980	C	C<->A	--	--	--	--	--	intergenic	--	--	--	--
Aglaonema-modestum-A1_78569	A	Aglaonema-Red-Valentine-A3_78338	A	Aglaonema-Hong-Yan-A3-1_78338	A	Aglaonema-Hong-Jian-A3-2_78338	A	Aglaonema-Lady-Valentine-A4_78381	A	Aglaonema-Red-Vein-A7_78862	A	Aglaonema-costatum-MN046881_78222	T	A<->T	--	--	--	--	--	intergenic	--	--	--	--
Aglaonema-modestum-A1_78715	C	Aglaonema-Red-Valentine-A3_78484	T	Aglaonema-Hong-Yan-A3-1_78484	T	Aglaonema-Hong-Jian-A3-2_78484	T	Aglaonema-Lady-Valentine-A4_78527	T	Aglaonema-Red-Vein-A7_79008	T	Aglaonema-costatum-MN046881_78368	C	C<->T	--	--	--	--	--	intergenic	--	--	--	--
Aglaonema-modestum-A1_78780	T	Aglaonema-Red-Valentine-A3_78549	A	Aglaonema-Hong-Yan-A3-1_78549	A	Aglaonema-Hong-Jian-A3-2_78549	A	Aglaonema-Lady-Valentine-A4_78592	A	Aglaonema-Red-Vein-A7_79073	A	Aglaonema-costatum-MN046881_78433	T	T<->A	--	--	--	--	--	intergenic	--	--	--	--
Aglaonema-modestum-A1_78812	G	Aglaonema-Red-Valentine-A3_78581	G	Aglaonema-Hong-Yan-A3-1_78581	G	Aglaonema-Hong-Jian-A3-2_78581	G	Aglaonema-Lady-Valentine-A4_78624	G	Aglaonema-Red-Vein-A7_79105	A	Aglaonema-costatum-MN046881_78465	G	G<->A	--	--	--	--	--	intergenic	--	--	--	--
Aglaonema-modestum-A1_78910	A	Aglaonema-Red-Valentine-A3_78679	A	Aglaonema-Hong-Yan-A3-1_78679	A	Aglaonema-Hong-Jian-A3-2_78679	A	Aglaonema-Lady-Valentine-A4_78722	A	Aglaonema-Red-Vein-A7_79203	T	Aglaonema-costatum-MN046881_78563	A	A<->T	--	--	--	--	--	intergenic	--	--	--	--
Aglaonema-modestum-A1_78940	C	Aglaonema-Red-Valentine-A3_78709	C	Aglaonema-Hong-Yan-A3-1_78709	C	Aglaonema-Hong-Jian-A3-2_78709	C	Aglaonema-Lady-Valentine-A4_78752	C	Aglaonema-Red-Vein-A7_79233	T	Aglaonema-costatum-MN046881_78593	C	C<->T	--	--	--	--	--	intergenic	--	--	--	--
Aglaonema-modestum-A1_78955	C	Aglaonema-Red-Valentine-A3_78724	T	Aglaonema-Hong-Yan-A3-1_78724	T	Aglaonema-Hong-Jian-A3-2_78724	T	Aglaonema-Lady-Valentine-A4_78767	T	Aglaonema-Red-Vein-A7_79248	C	Aglaonema-costatum-MN046881_78608	C	C<->T	--	--	--	--	--	intergenic	--	--	--	--
Aglaonema-modestum-A1_79091	C	Aglaonema-Red-Valentine-A3_78856	T	Aglaonema-Hong-Yan-A3-1_78856	T	Aglaonema-Hong-Jian-A3-2_78856	T	Aglaonema-Lady-Valentine-A4_78899	T	Aglaonema-Red-Vein-A7_79380	T	Aglaonema-costatum-MN046881_78744	C	C<->T	--	--	--	--	--	intergenic	--	--	--	--
Aglaonema-modestum-A1_79107	T	Aglaonema-Red-Valentine-A3_78872	T	Aglaonema-Hong-Yan-A3-1_78872	T	Aglaonema-Hong-Jian-A3-2_78872	T	Aglaonema-Lady-Valentine-A4_78915	T	Aglaonema-Red-Vein-A7_79396	C	Aglaonema-costatum-MN046881_78760	T	T<->C	--	--	--	--	--	intergenic	--	--	--	--
Aglaonema-modestum-A1_7917	A	Aglaonema-Red-Valentine-A3_7948	G	Aglaonema-Hong-Yan-A3-1_7948	G	Aglaonema-Hong-Jian-A3-2_7948	G	Aglaonema-Lady-Valentine-A4_7948	G	Aglaonema-Red-Vein-A7_7628	G	Aglaonema-costatum-MN046881_7782	G	A<->G	--	--	--	--	--	intergenic	--	--	--	--
Aglaonema-modestum-A1_79325	T	Aglaonema-Red-Valentine-A3_79088	T	Aglaonema-Hong-Yan-A3-1_79088	T	Aglaonema-Hong-Jian-A3-2_79088	T	Aglaonema-Lady-Valentine-A4_79131	T	Aglaonema-Red-Vein-A7_79612	C	Aglaonema-costatum-MN046881_78976	T	T<->C	114,2	38	GCT<->GCC	A<->A	syn	psbB	79212	80738	+	--
[truncated: 207 more rows]

## Sheet: A. Red valentine reference
reference	ref	Aglaonema-Lady-Valentine-A4.site	Aglaonema-Lady-Valentine-A4.base	Aglaonema-Red-Vein-A7.site	Aglaonema-Red-Vein-A7.base	ref_base<->sample_base	cdsPos,phase	proPos	ref_codon<->sample_codon	ref_aa<->sample_aa	mutate_type	ref_gene_ID	ref_gene_start	ref_gene_end	ref_gene_strand	ref_gene_product
[truncated: 600 more rows]

[truncated: 1 more sheets: A. Lady valentine reference]
