# Supplementary material for: Comparative chloroplast genomes and phylogenetic relationships of Aglaonema modestum and five variegated cultivars of Aglaonema
Source: PLoS One. 2022 Sep 2;17(9):e0274067. doi: 10.1371/journal.pone.0274067 (PMC9439221; doi:10.1371/journal.pone.0274067)
Supplement: S11 Table — (XLS) [file pone.0274067.s012.xls]

## Sheet: Total indels information
Aglaonema-costatum	Length	Insertion	Deletion	InDel
	1	24	25	49
	2	6	8	14
	3	7	3	10
	4	8	10	18
	5	8	8	16
	6	7	5	12
	7	5	5	10
	8	1	3	4
	9	7	6	13
	10	5	1	6
	Total	78	74	152
Length		A. modestum vs. ‘Red Valentine’	A. modestum vs. ‘Hong Yan’	A. modestum vs. ‘Hong Jian’	A. modestum vs. ‘Lady Valentine’	A. modestum vs.‘Red Vein’	A. modestum vs. A. costatum	‘Red Valentine’ vs. ‘Lady Valentine’	‘Red Valentine’ vs. ‘Red Vein’	‘Lady Valentine’ vs. ‘Red Vein’		Length	Insertion	Deletion	Total
InDel	1	38	38	38	39	44	49	1	22	24		1	4	20	24
	2	18	18	18	18	10	14	0	10	10		2	3	7	10
	3	12	12	12	12	11	10	0	5	5		3	4	1	5
	4	18	18	18	18	12	18	0	3	3		4	0	3	3
	5	22	22	22	22	27	16	0	15	15		5	7	8	15
	6	12	12	12	12	13	12	0	6	6		6	5	1	6
	7	10	10	10	10	11	10	0	9	9		7	4	5	9
	8	6	6	6	6	3	4	0	2	2		8	2	0	2
	9	10	10	10	10	9	13	0	5	5		9	4	1	5
	10	7	7	7	7	2	6	0	3	3		10	3	0	3
		153	153	153	154	142	152	1	80	82		Total	36	46	82
	Length	Insertion
		A. modestum vs. ‘Red Valentine’	A. modestum vs. ‘Hong Yan’	A. modestum vs. ‘Hong Jian’	A. modestum vs. ‘Lady Valentine’	A. modestum vs. ‘Red Vein’	A. modestum vs. A. costatum	‘Red Valentine’ vs. ‘Lady Valentine’	‘Red Valentine’ vs. ‘Red Vein’	‘Lady Valentine’ vs. ‘Red Vein’
	1	19	19	19	20	18	24	1	4	4		Length	Insertion	Deletion	Total
	2	10	10	10	10	4	6	0	3	3		1	4	18	22
	3	5	5	5	5	4	7	0	4	4		2	3	7	10
	4	9	9	9	9	3	8	0	0	0		3	4	1	5
	5	12	12	12	12	18	8	0	7	7		4	0	3	3
	6	7	7	7	7	9	7	0	5	5		5	7	8	15
	7	7	7	7	7	7	5	0	4	4		6	5	1	6
	8	0	0	0	0	1	1	0	2	2		7	4	5	9
	9	5	5	5	5	5	7	0	4	4		8	2	0	2
	10	4	4	4	4	2	5	0	3	3		9	4	1	5
		78	78	78	79	71	78	1	36	36		10	3	0	3
	Length	Deletion										Total	36	44	80
		A. modestum vs.‘Red Valentine’	A. modestum vs. ‘Hong Yan’	A. modestum vs. ‘Hong Jian’	A. modestum vs. ‘Lady Valentine’	A. modestum vs. ‘Red Vein’	A. modestum vs. A. costatum	‘Red Valentine’ vs.‘Lady Valentine’	‘Red Valentine’ vs. ‘Red Vein’	‘Lady Valentine’ vs. ‘Red Vein’
	1	19	19	19	19	26	25	0	18	20
	2	8	8	8	8	6	8	0	7	7		Length	Insertion	Deletion	Total
	3	7	7	7	7	7	3	0	1	1		1	1	0	1
	4	9	9	9	9	9	10	0	3	3		Total	1	0	1
	5	10	10	10	10	9	8	0	8	8
	6	5	5	5	5	4	5	0	1	1
	7	3	3	3	3	4	5	0	5	5
	8	6	6	6	6	2	3	0	0	0
	9	5	5	5	5	4	6	0	1	1
	10	3	3	3	3	0	1	0	0	0
		75	75	75	75	71	74	0	44	46
	Hong Jian
	Length	Insertion	Deletion	Total
	1	19	19	38
	2	10	8	18
	3	5	7	12
	4	9	9	18
	5	12	10	22
	6	7	5	12
	7	7	3	10
	8	0	6	6
	9	5	5	10
	10	4	3	7
	Total	78	75	153
	Hong Yan
	Length	Insertion	Deletion	Total
	1	19	19	38
	2	10	8	18
	3	5	7	12
	4	9	9	18
	5	12	10	22
	6	7	5	12
	7	7	3	10
	8	0	6	6
	9	5	5	10
	10	4	3	7
	Total	78	75	153
	Lady Valentine
	Length	Insertion	Deletion	Total
	1	20	19	39
	2	10	8	18
	3	5	7	12
	4	9	9	18
	5	12	10	22
	6	7	5	12
	7	7	3	10
	8	0	6	6
	9	5	5	10
	10	4	3	7
	Total	79	75	154
	‘Red Valentine’
	Length	Insertion	Deletion	Total
	1	19	19	38
	2	10	8	18
	3	5	7	12
	4	9	9	18
	5	12	10	22
	6	7	5	12
	7	7	3	10
	8	0	6	6
	9	5	5	10
	10	4	3	7
	Total	78	75	153
	‘Red Vein’
	Length	Insertion	Deletion	Total
	1	18	26	44
	2	4	6	10
	3	4	7	11
	4	3	9	12
	5	18	9	27
	6	9	4	13
	7	7	4	11
	8	1	2	3
	9	5	4	9
	10	2	0	2
	Total	71	71	142

## Sheet: A7 VS A4
Sample Sequence ID	InDel type	Sample InDel start	Sample InDel end	Reference sequence ID	Ref start	Ref end	InDel sequence	Lastz alignment strand	Not Alignment length	N number	Gap number	Mismatch number	Alignment pattern	Ref sequence	Sample sequence
A7	Insertion	1897	1899	A4	1811	1811	AT	+	0	0	0	0	||||||||||||||||||||||||||||||||||||||||||||||||||-||||||||||||||||||||||||||||||||||||||||||||||||||	ACGGATGGATATATATATATATATCCATATATATACGATATATGGAATGG	ACGGATGGATATATATATATATATCCATATATATATACGATATATGGAAT
A7	Insertion	4354	4359	A4	4266	4266	AAAGG	+	0	0	0	2	||||||||||||||||||||||||||||||||||||||||||||||||||-||||||||||||||||||||||||||||||||||||||||X||||||||X	GACTCTATCCATTTATTCACTCGACCAAAGGGTAAATGTGAATTCATTTT	GACTCTATCCATTTATTCACTCGACCAAAGGAAAGGGTAAATGTGAATTC
A7	Insertion	6987	6988	A4	7308	7308	A	+	0	0	0	1	||||||||||||||||||||||||||||||||||||||||X|||||||||-||||||||||||||||||||||||||||||||||||||||||||||||||	TTTTCTCAAAAAAAAATTTTAGACCTAAAAAAAAAATAATAATAACAAAA	TTTTCTCAAAAAAAAAATTTAGACCTAAAAAAAAAAATAATAATAACAAA
A7	Insertion	8854	8861	A4	9150	9150	TTCTTAA	+	0	0	0	0	||||||||||||||||||||||||||||||||||||||||||||||||||-||||||||||||||||||||||||||||||||||||||||||||||||||	CAAGCTGCTGTAAGTTTTCGATGAAGTTCTTAATACTATACTGAAAATAT	CAAGCTGCTGTAAGTTTTCGATGAAGTTCTTAATTCTTAATACTATACTG
A7	Insertion	9212	9217	A4	9502	9502	TAAAA	+	0	0	0	0	||||||||||||||||||||||||||||||||||||||||||||||||||-||||||||||||||||||||||||||||||||||||||||||||||||||	TTAGATTTAGAAAAAAAACACTTAATTAAAAGAATTTGTTCTTTATTTTT	TTAGATTTAGAAAAAAAACACTTAATTAAAATAAAAGAATTTGTTCTTTA
A7	Deletion	4810	4810	A4	4704	4709	AACAA	+	0	0	0	0	||||||||||||||||||||||||||||||||||||||||||||||||||-||||||||||||||||||||||||||||||||||||||||||||||||||	CCAAAAAAATAGTGAATTTAACTAGCAACAAAACAAATTTGAAAAGAAAA	CCAAAAAAATAGTGAATTTAACTAGCAACAAATTTGAAAAGAAAAAATCG
A7	Deletion	5329	5329	A4	5228	5229	T	+	0	0	0	2	||||||||||||||||||||||||||||||||||||||||||||||||||-|||||X|||||||||||||||||||||||||||||||||||||||||||X	TGTGAACAGAGAAATAAAAGGGCAAATGTTGAATAAAAAATTATACAAAG	TGTGAACAGAGAAATAAAAGGGCAAAGTTGAGTAAAAAATTATACAAAGC
A7	Deletion	9107	9107	A4	9397	9398	A	+	0	0	0	0	||||||||||||||||||||||||||||||||||||||||||||||||||-||||||||||||||||||||||||||||||||||||||||||||||||||	ACACAATACCTAATTGTTAATATTACAAATAACAATTTTGGTAACGAAAA	ACACAATACCTAATTGTTAATATTACAATAACAATTTTGGTAACGAAAAA
A7	Deletion	15818	15818	A4	16369	16371	AA	+	0	0	0	1	|||||||||||||||||||||||||||||||||||||||||||||||||X-||||||||||||||||||||||||||||||||||||||||||||||||||	GAAGAAACAAATGGCAAGTCTAAGTAAAAAAAAAAAGTACATTACGTACT	GAAGAAACAAATGGCAAGTCTAAGTCAAAAAAAAGTACATTACGTACTTT
A7	Deletion	16119	16119	A4	16672	16673	A	+	0	0	0	0	||||||||||||||||||||||||||||||||||||||||||||||||||-||||||||||||||||||||||||||||||||||||||||||||||||||	TTCATGGTAAGCTAAGCTCCTCACACAAAAAAAAAAGAAATGGTTAATGA	TTCATGGTAAGCTAAGCTCCTCACACAAAAAAAAAGAAATGGTTAATGAT
A7	Deletion	16973	16973	A4	17511	17513	AA	+	0	0	0	1	||||||||||||||||||||||X|||||||||||||||||||||||||||-||||||||||||||||||||||||||||||||||||||||||||||||||	ACTCCACATGAATTGGGATAAGGTTGAAAAAAAAAAACAATTTAGAAAGC	ACTCCACATGAATTGGGATAAGGTTGAAAAAAAAACAATTTAGAAAGCTA
A7	Deletion	17891	17891	A4	18431	18433	TT	+	0	0	0	1	||||||||||||||||||||||||||||||||||||||||||||||||||-||||||||||||||||||||||||||||||||X|||||||||||||||||	CCCAGTCCGAGTACTTTTTTTTTATCTTTTTTTTTTGAAATCCAGGAATA	CCCAGTCCGAGTACTTTTTTTTTATCTTTTTTTTGAAATCCAGGAATAGT
A7	Insertion	30553	30558	A4	30893	30893	AAGTT	+	0	0	0	0	||||||||||||||||||||||||||||||||||||||||||||||||||-||||||||||||||||||||||||||||||||||||||||||||||||||	TTTGACTCTTTTTGAAAAGAAAGGAAAAGTTTCTAAATGGTATAAATAAA	TTTGACTCTTTTTGAAAAGAAAGGAAAAGTTAAGTTTCTAAATGGTATAA
A7	Deletion	29745	29745	A4	30287	30288	T	+	0	0	0	1	||||||||||||||||||||||||||||||||||||||||||||||||||-|||||||||||||||X||||||||||||||||||||||||||||||||||	TATACTCAACAAATGATTAGCAGATCTTTTTTTTTTTATAGTAGAATTCA	TATACTCAACAAATGATTAGCAGATCTTTTTTTTTTATAGTGGAATTCAT
A7	Insertion	31608	31617	A4	31965	31965	TACCTTGAT	+	0	0	0	1	|||X||||||||||||||||||||||||||||||||||||||||||||||-||||||||||||||||||||||||||||||||||||||||||||||||||	ATATAGGTATAGAATAGATAGTTATCGGTATATTTTTATGTATGTTTTTT	ATATAGGTATAGAATAGATAGTTATCTACCTTGATGGTATATTTTTATGT
A7	Insertion	32790	32796	A4	33110	33110	ATATAC	+	0	0	0	0	||||||||||||||||||||||||||||||||||||||||||||||||||-||||||||||||||||||||||||||||||||||||||||||||||||||	TTTTCTTTTATAAAATTTTATATAAACCACACTTTTCTTCCTACATTGAT	TTTTCTTTTATAAAATTTTATATAAAATATACCCACACTTTTCTTCCTAC
A7	Insertion	33921	33931	A4	34237	34237	TACATGGAAT	+	0	0	1	0	||||||||||||||||||||||||||||G|||||||||||||||||||||-||||||||||||||||||||||||||||||||||||||||||||||||||	AAACAAAAAAAAGAAATAAAGATCCCTAGATCTTGCTCCCCGTCCCCCCT	AAACNAAAAAAAGAAATAAAGATCCCTACATGGAATTAGATCTTGCTCCC
A7	Deletion	33772	33772	A4	34087	34088	A	+	0	0	0	0	||||||||||||||||||||||||||||||||||||||||||||||||||-||||||||||||||||||||||||||||||||||||||||||||||||||	TATGACCGGCATTCCATTGGCTATAGACCCAAGTGGTAGAAGTGCAATAG	TATGACCGGCATTCCATTGGCTATAGCCCAAGTGGTAGAAGTGCAATAGA
A7	Deletion	34260	34260	A4	34567	34572	TTTTA	+	0	0	0	0	||||||||||||||||||||||||||||||||||||||||||||||||||-||||||||||||||||||||||||||||||||||||||||||||||||||	GGTTTAACTAGTAATCCTGTGATTCTTTTTATTTTATTGCTACAAGATTG	GGTTTAACTAGTAATCCTGTGATTCTTTTTATTGCTACAAGATTGATTAT
A7	Deletion	34523	34523	A4	34835	34837	AT	+	0	0	5	0	||||||||||||||||||||||||||||||||||||||||||||||||||-||||||||||||||||||||||||||||GGGGG|||||||||||||||||	GAATCAATATCAATTATAATTATATAATTATATATTATATATATAATATA	GAATCAATATCAATTATAATTATATATATATATTATATATATAATATATA
A7	Deletion	34551	34551	A4	34865	34870	TTATT	+	0	0	2	0	||||||||||||||||||||GG||||||||||||||||||||||||||||-||||||||||||||||||||||||||||||||||||||||||||||||||	TATATTATATATATAATATATATATATTATTTATGATATGGATATGATAT	TATATTATATATATAATATATATATATATGATATGGATATGATATGGGTT
A7	Deletion	34906	34906	A4	35225	35230	ATTAA	+	0	0	0	0	||||||||||||||||||||||||||||||||||||||||||||||||||-||||||||||||||||||||||||||||||||||||||||||||||||||	TTATCTCATTAATTATCCATTATCCCATTAAATTAAATTAATTATATACA	TTATCTCATTAATTATCCATTATCCCATTAAATTAATTATATACATTTAC
A7	Insertion	35602	35607	A4	35928	35928	GAAAA	+	0	0	1	0	||||||||||||||||||||||||||||||||||||||||||||||||||-||||||||||||||||||||||||G|||||||||||||||||||||||||	TATATATACACAGTAGACTCATAATGGAAAATGAATTGCTAATTCATTTT	TATATATACACAGTAGACTCATAATGGAAAAGAAAATGAATTGCTAATTC
A7	Insertion	35977	35986	A4	36297	36297	CATAACTAT	+	0	0	0	2	||||||||||||||||||||||||||||||||||||||||||||||||||-||||||||||||||||||||||XX||||||||||||||||||||||||||	TTATTCATATTTTTTTGATCCCGGGGTCTAGATATCTAATCTTGATTATT	TTATTCATATTTTTTTGATCCCGGGGCATAACTATTCTAGATATCTAATC
A7	Deletion	36256	36256	A4	36568	36573	AATAA	+	0	0	0	0	||||||||||||||||||||||||||||||||||||||||||||||||||-||||||||||||||||||||||||||||||||||||||||||||||||||	CTTCTTGTTACTGGATACTCCATAGGAATAAATTGCTATTCCTTTCCCCC	CTTCTTGTTACTGGATACTCCATAGGATTGCTATTCCTTTCCCCCACAAA
A7	Deletion	40500	40500	A4	40803	40804	A	+	0	0	0	0	||||||||||||||||||||||||||||||||||||||||||||||||||-||||||||||||||||||||||||||||||||||||||||||||||||||	TCGTCCTGTTTCTTTACCTCCCATCCAAAAAAAAAAGGTCATTAATGACT	TCGTCCTGTTTCTTTACCTCCCATCCAAAAAAAAAGGTCATTAATGACTA
A7	Deletion	46003	46003	A4	46364	46365	A	+	0	0	0	1	||||||||||||||||||||||X|||||||||||||||||||||||||||-||||||||||||||||||||||||||||||||||||||||||||||||||	CTTTTAACCACTTTCCCCGTCTGACGAAAAACGCTTTTTGCGCAATCTCG	CTTTTAACCACTTTCCCCGTCTGACGAAAACGCTTTTTGCGCAATCTCGT
A7	Insertion	48791	48796	A4	49168	49168	CTATA	+	0	0	0	2	||||||||||||||||||||||||||||||||||||||||||||||||||-|||||||||||||||||||X|||||||||||||||||X||||||||||||	AAAAAAATAGAATAATTATTCTATATCTATAATATAATAAAAAAATCAAA	AAAAAAATAGAATAATTATTCTATATCTATACTATAATATAATAAAAAAA
A7	Insertion	49556	49557	A4	49928	49928	A	+	0	0	0	0	||||||||||||||||||||||||||||||||||||||||||||||||||-||||||||||||||||||||||||||||||||||||||||||||||||||	TTCTATTCCTAATTACTGTGGTATGTAAAAAAAATACCAAAAAGCGCGAA	TTCTATTCCTAATTACTGTGGTATGTAAAAAAAAATACCAAAAAGCGCGA
A7	Deletion	46809	46809	A4	47171	47176	AGGTA	+	0	0	0	1	|||||||||||X||||||||||||||||||||||||||||||||||||||-||||||||||||||||||||||||||||||||||||||||||||||||||	CTCCCACCTTCAGAAGAATGAAACATAGGTAAGGTATGGTATTTCCTTAT	CTCCCACCTTCAGAAGAATGAAACATAGGTATGGTATTTCCTTATATCGT
A7	Deletion	48116	48116	A4	48489	48493	ACTA	+	0	0	0	0	||||||||||||||||||||||||||||||||||||||||||||||||||-||||||||||||||||||||||||||||||||||||||||||||||||||	CCTATAGGTGTAACCTTTCGCTCAATACTAACTAAAATCGACGATTGAAG	CCTATAGGTGTAACCTTTCGCTCAATACTAAAATCGACGATTGAAGTATC
A7	Deletion	48287	48287	A4	48664	48665	A	+	0	0	0	1	|||||||||||||||||||||X||||||||||||||||||||||||||||-||||||||||||||||||||||||||||||||||||||||||||||||||	GTCTCTTTCTCGTAAGACTGATAGCTAAAAAAAAAAAAAAAAGAATCAAA	GTCTCTTTCTCGTAAGACTGATAGCTAAAAAAAAAAAAAAAGAATCAAAT
A7	Insertion	52971	52976	A4	52678	52678	GTACA	+	0	0	0	0	||||||||||||||||||||||||||||||||||||||||||||||||||-||||||||||||||||||||||||||||||||||||||||||||||||||	TTAGCCCAAGTTTTTGTGCAATACACGTACAAATGAAGATATATGTACAA	TTAGCCCAAGTTTTTGTGCAATACACGTACAGTACAAATGAAGATATATG
A7	Deletion	52451	52451	A4	52157	52159	TT	+	0	0	0	1	||||||||||||||||||||||||||||||||||||||||||||X|||||-||||||||||||||||||||||||||||||||||||||||||||||||||	CATTGCGTTGGTAGCTGGAATTCTTCTTTTTCTATCTAAATTACAGAAAA	CATTGCGTTGGTAGCTGGAACTCTTCTTTCTATCTAAATTACAGAAAAGA
A7	Deletion	54003	54003	A4	53736	53740	AAAT	+	0	0	3	3	GGG|||X|||||||||||||||||||||||||||||||||||||||||X|-||||||||||||||||||||||||||||||||||||||||||||||X|||	AATTAATAAAATAGAAATAATAAAGAAAATAAATAAAAAAGTGTTAAAAT	AATTAATAAAATAGAAATAATAAATAAAATAAAAAAGTGTTAAAATAAAT
A7	Insertion	57647	57650	A4	57209	57209	AAG	+	0	0	0	0	||||||||||||||||||||||||||||||||||||||||||||||||||-||||||||||||||||||||||||||||||||||||||||||||||||||	TCTAAGAGCAATACCAAAGTGTTTCAAAGAAGGGTTACTTTGACGTAGGT	TCTAAGAGCAATACCAAAGTGTTTCAAAGAAGAAGGGTTACTTTGACGTA
A7	Insertion	60864	60865	A4	60423	60423	T	+	0	0	0	0	||||||||||||||||||||||||||||||||||||||||||||||||||-||||||||||||||||||||||||||||||||||||||||||||||||||	CAACATATATCACTGTCAAGAGGGAATTTTTTTTTTTTTTTAGTATTTAG	CAACATATATCACTGTCAAGAGGGAATTTTTTTTTTTTTTTTAGTATTTA
A7	Insertion	60996	61004	A4	60554	60554	GTATTATT	+	0	0	0	0	||||||||||||||||||||||||||||||||||||||||||||||||||-||||||||||||||||||||||||||||||||||||||||||||||||||	GATGTATTTGACGAATCAAATACATGGTATTATTAATTAATTGAGAATAT	GATGTATTTGACGAATCAAATACATGGTATTATTGTATTATTAATTAATT
A7	Deletion	63058	63058	A4	62609	62614	GATAT	+	0	0	1	0	||||||||||||||||||||||||||||||||||||||||||||||||||-||||||||||||||||G|||||||||||||||||||||||||||||||||	TCTACTTTCGATGAGAATTTGTACACGATATGAGACCCTTACTTATANTT	TCTACTTTCGATGAGAATTTGTACACGAGACCCTTACTTATATTTTTTTT
A7	Deletion	67889	67889	A4	67467	67470	AAA	+	0	0	0	0	||||||||||||||||||||||||||||||||||||||||||||||||||-||||||||||||||||||||||||||||||||||||||||||||||||||	AAATGAAGCAGGTTTATTAACAATTCAAAAAAAAAAAAAAGAAAAGTGAA	AAATGAAGCAGGTTTATTAACAATTCAAAAAAAAAAAGAAAAGTGAAAAA
A7	Insertion	70804	70811	A4	70373	70373	CGCTATA	+	0	0	0	0	||||||||||||||||||||||||||||||||||||||||||||||||||-||||||||||||||||||||||||||||||||||||||||||||||||||	TTAGATTATGGAATGAATCAAAGCTTCGCTATAAAAGTAAGAACTCAGCA	TTAGATTATGGAATGAATCAAAGCTTCGCTATACGCTATAAAAGTAAGAA
A7	Insertion	72158	72161	A4	71720	71720	TTG	+	0	0	0	0	||||||||||||||||||||||||||||||||||||||||||||||||||-||||||||||||||||||||||||||||||||||||||||||||||||||	TTTTTTTCATATTGTTAAAAGTTTTTTTCTAACTTTCATTTCAAATAATT	TTTTTTTCATATTGTTAAAAGTTTTTTTGTTCTAACTTTCATTTCAAATA
A7	Deletion	72696	72696	A4	72256	72261	GTTAG	+	0	0	0	0	||||||||||||||||||||||||||||||||||||||||||||||||||-||||||||||||||||||||||||||||||||||||||||||||||||||	ACCTATGTCTATGTTACTCTATCTTTGTTAGGTTAGTATCGTTTATAATG	ACCTATGTCTATGTTACTCTATCTTTGTTAGTATCGTTTATAATGACTAA
A7	Insertion	73961	73971	A4	73528	73528	TGATCCTTAA	+	0	0	0	0	||||||||||||||||||||||||||||||||||||||||||||||||||-||||||||||||||||||||||||||||||||||||||||||||||||||	TTATAAATGTTGCATAAAAATACAAGTTTAGTTCCCCAGCATCTGATCAT	TTATAAATGTTGCATAAAAATACAAGTGATCCTTAATTTAGTTCCCCAGC
A7	Insertion	74836	74839	A4	74393	74393	GGT	+	0	0	7	0	||||||||||||||||||||||||||||||||||||||||||||||||||-||||||||||||||||||||||||||||||||GGGGGGG|||||||||||	TTCTTCCAATCCAAGGAGCAAGAGGAGGTTAATAACATACATATATTATA	TTCTTCCAATCCAAGGAGCAAGAGGAGGTGGTTAATAACATACATATATT
A7	Insertion	74871	74878	A4	74425	74425	ATATAAC	+	0	0	3	0	|||||||||||||||GGG||||||||||||||||||||||||||||||||-||||||||||||||||||||||||||||||||||||||||||||||||||	TAACATACATATATTATATAACATATATAAATATAGAAATAAAACCCTAT	TAACATACATATATTATATAACATATATATAACATAAATATAGAAATAAA
A7	Deletion	73665	73665	A4	73230	73231	T	+	0	0	0	0	||||||||||||||||||||||||||||||||||||||||||||||||||-||||||||||||||||||||||||||||||||||||||||||||||||||	CGCGCTACCAAGCTGCGCTACATCCCTTTTTTTCAATTGTCGTACAGTGT	CGCGCTACCAAGCTGCGCTACATCCCTTTTTTCAATTGTCGTACAGTGTC
A7	Deletion	73827	73827	A4	73393	73395	AA	+	0	0	0	1	||||||||||||||||||||||||||||||||||||||X|||||||||||-||||||||||||||||||||||||||||||||||||||||||||||||||	TATACATCTGAAATAAAACCTAATATAAAAAAAAAAAAGAATGACTATTT	TATACATCTGAAATGAAACCTAATATAAAAAAAAAAGAATGACTATTTAT
A7	Insertion	75402	75409	A4	74949	74949	GTTGAAA	+	0	0	0	0	||||||||||||||||||||||||||||||||||||||||||||||||||-||||||||||||||||||||||||||||||||||||||||||||||||||	GGGGAAGAATAAATCCTTTTTTTATTCATGTTCGTTCATTCATACTACTT	GGGGAAGAATAAATCCTTTTTTTATTGTTGAAACATGTTCGTTCATTCAT
A7	Insertion	77584	77594	A4	77131	77131	TAAAATAAGG	+	0	0	4	0	||||||||||||||||||||||||||||||||||||||||||||||||||-|||||||||||||||||||||||||||||||||||GGGG|||||||||||	TCCCAAGGTTTTTTGACCTGATCAAATAAGGAAAAATTTTTTTCTTTTTT	TCCCAAGGTTTTTTGACCTGATCAAATAAAATAAGGTAAGGAAAAATTTT
A7	Deletion	76132	76132	A4	75673	75680	AATTATT	+	0	0	0	1	|||||||||||||||||||||||X||||||||||||||||||||||||||-||||||||||||||||||||||||||||||||||||||||||||||||||	TAAAATTAAATTAATTTGTATTTATAAATTATTAATTATTTAAAATAAAA	TAAAATTAAATTAATTTGTATTTATAAATTATTTAAAATAAAATAAAAAT
A7	Deletion	77844	77844	A4	77386	77387	T	+	0	0	0	0	||||||||||||||||||||||||||||||||||||||||||||||||||-||||||||||||||||||||||||||||||||||||||||||||||||||	TCATGTTCCATATGGCGAAGGCATAGTTTTTTTTTTTCAAATAAAAAACT	TCATGTTCCATATGGCGAAGGCATAGTTTTTTTTTTCAAATAAAAAACTC
A7	Insertion	81068	81069	A4	80587	80587	T	+	0	0	0	0	||||||||||||||||||||||||||||||||||||||||||||||||||-||||||||||||||||||||||||||||||||||||||||||||||||||	TATTTTTCGCCTACATTTGAATTTGATTTTTTTTTTACATGGGATAGGTG	TATTTTTCGCCTACATTTGAATTTGATTTTTTTTTTTACATGGGATAGGT
A7	Deletion	78404	78404	A4	77923	77924	A	+	0	0	0	0	||||||||||||||||||||||||||||||||||||||||||||||||||-||||||||||||||||||||||||||||||||||||||||||||||||||	TCCCTAGAAAACCCTATCCTATCTATAAAAAAAAAAAGAATTCAAAAAAC	TCCCTAGAAAACCCTATCCTATCTATAAAAAAAAAAGAATTCAAAAAACT
A7	Deletion	83501	83501	A4	83005	83006	A	+	0	0	0	0	||||||||||||||||||||||||||||||||||||||||||||||||||-||||||||||||||||||||||||||||||||||||||||||||||||||	CTCATTGCTACAAATATGGATTATTGAAAAAAAAAATAAGACATGTTATT	CTCATTGCTACAAATATGGATTATTGAAAAAAAAATAAGACATGTTATTT
A7	Deletion	87848	87848	A4	87240	87242	TT	+	0	0	0	2	|X||||||||||||||||||||||||||||||||||||||||||||||X|-||||||||||||||||||||||||||||||||||||||||||||||||||	TAATTTTGATATAATCAACGTGTTTATTTTTTTTTTTTTTTTTTATGAAT	TAATTTTGATATAATCAACGTGTTCATTTTTTTTTTTTTTTTATGAATTC
A7	Insertion	88415	88417	A4	87808	87808	TT	+	0	0	0	0	||||||||||||||||||||||||||||||||||||||||||||||||||-||||||||||||||||||||||||||||||||||||||||||||||||||	CAGAAATAAATAAACCCGCAATTGTATTTTTTTTTCATTCCTAATACCCT	CAGAAATAAATAAACCCGCAATTGTATTTTTTTTTTTCATTCCTAATACC
A7	Insertion	89364	89370	A4	88734	88734	TTAATT	+	0	0	2	2	||||||||||||||||||||||||||||||||||||||||||||||||||-|||||||||||||||G||||||||||||||||||||||||||||||X|XG	TATGTAGTTAATTTAGTTAATATTAGATTAGTTAATTAATGNTTTTTTTT	TATGTAGTTAATTTAGTTAATATTAGTTAATTATTAGTTAATTAATGTTT
A7	Deletion	89240	89240	A4	88597	88604	ATATAAT	+	0	0	4	0	GGGG||||||||||||||||||||||||||||||||||||||||||||||-||||||||||||||||||||||||||||||||||||||||||||||||||	ATACTAAATTAAATATATTAATTAAAATATAATATATAATATTCATTAGT	ATACTAAATTAAATATATTAATTAAAATATAATATTCATTAGTTTATATT
A7	Deletion	89302	89302	A4	88666	88673	TAATATG	+	0	0	0	0	||||||||||||||||||||||||||||||||||||||||||||||||||-||||||||||||||||||||||||||||||||||||||||||||||||||	TATTTGTTTGTTTGTTTATATTTATATAATATGTAATATGTAAATAATAT	TATTTGTTTGTTTGTTTATATTTATATAATATGTAAATAATATACAAATA
A7	Deletion	105392	105392	A4	150904	150905	A	-	0	0	0	0	||||||||||||||||||||||||||||||||||||||||||||||||||-||||||||||||||||||||||||||||||||||||||||||||||||||	ATTCCGTAAATAAAATATCCCATTCCAAAAAAAAAATAGAAAGTTCGAAA	ATTCCGTAAATAAAATATCCCATTCCAAAAAAAAATAGAAAGTTCGAAAC
A7	Insertion	117769	117771	A4	117337	117337	AA	+	0	0	0	2	||||||||||||||||||||||||X||||||||X||||||||||||||||-||||||||||||||||||||||||||||||||||||||||||||||||||	CAAAAGAATTAAAATATAAAATAATGAAAAAAAATAAAAAATCATTAAAA	AAAAAGAATGAAAATATAAAATAATGAAAAAAAAAATAAAAAATCATTAA
A7	Insertion	120690	120696	A4	120256	120256	ATAATA	+	0	0	0	0	||||||||||||||||||||||||||||||||||||||||||||||||||-||||||||||||||||||||||||||||||||||||||||||||||||||	TGTCTTGTTTAATTAAGAGACTAACTATAATAGTTTGATTTTCTATTTAA	TGTCTTGTTTAATTAAGAGACTAACTATAATAATAATAGTTTGATTTTCT
A7	Deletion	117686	117686	A4	117251	117255	ATTG	+	0	0	1	0	G|||||||||||||||||||||||||||||||||||||||||||||||||-||||||||||||||||||||||||||||||||||||||||||||||||||	AATTATTTTTTCTCTTATCTTACTATATTGATTGATTGATTTTTATTCAT	AATTATTTTTTCTCTTATCTTACTATATTGATTGATTTTTATTCATACTT
A7	Deletion	120995	120995	A4	120556	120557	T	+	0	0	0	0	||||||||||||||||||||||||||||||||||||||||||||||||||-||||||||||||||||||||||||||||||||||||||||||||||||||	AAAGATAACAAAACAATCAATACTAGTTTTTTTTTGATTTGAAGATTGTA	AAAGATAACAAAACAATCAATACTAGTTTTTTTTGATTTGAAGATTGTAT
A7	Deletion	121311	121311	A4	120873	120874	T	+	0	0	0	0	||||||||||||||||||||||||||||||||||||||||||||||||||-||||||||||||||||||||||||||||||||||||||||||||||||||	CATCCAATGATAAAAATGACTAACTCTTTTTTTTTGAATGGCAGTTCCAA	CATCCAATGATAAAAATGACTAACTCTTTTTTTTGAATGGCAGTTCCAAA
A7	Deletion	121768	121768	A4	121331	121332	T	+	0	0	0	0	||||||||||||||||||||||||||||||||||||||||||||||||||-||||||||||||||||||||||||||||||||||||||||||||||||||	ATAGAAAAATAATATACGAAGTTTCATTTTTTTTTTTCATTATACTAGAA	ATAGAAAAATAATATACGAAGTTTCATTTTTTTTTTCATTATACTAGAAT
A7	Insertion	125819	125825	A4	126010	126010	TAGGAC	+	0	0	0	0	||||||||||||||||||||||||||||||||||||||||||||||||||-||||||||||||||||||||||||||||||||||||||||||||||||||	TATTGATTACAATTTTGTTATATCATTATTTATTCAACAAATTTGATTGA	TATTGATTACAATTTTGTTATATCATTAGGACTATTTATTCAACAAATTT
A7	Deletion	123276	123276	A4	122840	122841	A	+	0	0	0	0	||||||||||||||||||||||||||||||||||||||||||||||||||-||||||||||||||||||||||||||||||||||||||||||||||||||	TTGAATAAACTTATTGAAGAATAAATAAAAAAAAAATCGTCCCACAGATA	TTGAATAAACTTATTGAAGAATAAATAAAAAAAAATCGTCCCACAGATAA
A7	Deletion	125612	125612	A4	125166	125173	TATTAAT	+	0	0	8	0	GGGGGGGG||||||||||||||||||||||||||||||||||||||||||-||||||||||||||||||||||||||||||||||||||||||||||||||	ATCGGTGAATATAACTGATAAAATAATATTAATTATTAATTATGTTAGTA	ATCGGTGAATATAACTGATAAAATAATATTAATTATGTTAGTACCAATTA
A7	Insertion	129702	129705	A4	129923	129923	AAA	+	0	0	0	0	||||||||||||||||||||||||||||||||||||||||||||||||||-||||||||||||||||||||||||||||||||||||||||||||||||||	TATTCAATACATTTAATCCCTTTCCTAAAAAAAAAAAAAATAAAGAAAAG	TATTCAATACATTTAATCCCTTTCCTAAAAAAAAAAAAAAAAATAAAGAA
A7	Deletion	131564	131564	A4	131783	131784	A	+	0	0	0	1	||||||||X|||||||||||||||||||||||||||||||||||||||||-||||||||||||||||||||||||||||||||||||||||||||||||||	CAAAATCAAACAAAATATAAAAATCTAAAAAAAAAAAAATAATTTAAACG	CAAAATCAAACAAAATATAAAAATCTAAAAAAAAAAAATAATTTAAACGA
A7	Deletion	132359	132359	A4	132628	132629	A	+	0	0	0	3	||X|||||||||||||||||||||||||||||||||||||||||||||||-|||||X|||||||||||||||||||||||||||||||||||||||||X||	TTTACTTATTAATATTTATAATATTTAATATTTATTTTATTTATAATTTT	TTTACTTATTAATATTTATAATATTTATATTGATTTTATTTATAATTTTT
A7	Deletion	138399	138399	A4	138629	138630	A	+	0	0	0	0	||||||||||||||||||||||||||||||||||||||||||||||||||-||||||||||||||||||||||||||||||||||||||||||||||||||	TCAATGATTCCAAAGAGATATTAAATAGAATGGAATTGGAATATAGATAT	TCAATGATTCCAAAGAGATATTAAATGAATGGAATTGGAATATAGATATA
A7	Insertion	139852	139861	A4	140108	140108	CTTGGATAG	+	0	0	0	1	||||||||||||||||||||||||||||||||||||||||||||||||||-||||||||||X|||||||||||||||||||||||||||||||||||||||	ACACCAAAAACTCTGCCCTTCCATCCATAGAGAGGGGGGGCAGAGTTTTT	ACACCAAAAACTCTGCCCTTCCATCCCTTGGATAGATAGAGAGGGAGGGC
A7	Insertion	139852	139861	A4	115446	115446	CTATCCAAG	-	0	0	0	1	|||||||||||||||||||||||||||||||||||||||X||||||||||-||||||||||||||||||||||||||||||||||||||||||||||||||	CCAAAAACTCTGCCCCCCCTCTCTATGGATGGAAGGGCAGAGTTTTTGGT	CCAAAAACTCTGCCCTCCCTCTCTATCTATCCAAGGGATGGAAGGGCAGA
A7	Insertion	148028	148034	A4	148304	148304	ACTAAT	+	0	0	0	0	||||||||||||||||||||||||||||||||||||||||||||||||||-||||||||||||||||||||||||||||||||||||||||||||||||||	AAGGACTCACCGAGCCGGGGCAACTAACTAATACTAATATAATAGAAAAG	AAGGACTCACCGAGCCGGGGCAACTAACTAATACTAATACTAATATAATA
A7	Insertion	148652	148657	A4	148922	148922	TATAA	+	0	0	0	1	|||||||||||||||||||||||||X||||||||||||||||||||||||-||||||||||||||||||||||||||||||||||||||||||||||||||	TGAAAATCAATAAGTAAATAAATAAGTATAAGTAGAAGAACCCAGATTCC	TTAAAATCAATAAGTAAATAAATAAGTATAATATAAGTAGAAGAACCCAG
A7	Insertion	154269	154277	A4	101143	101143	CGTATCAA	-	0	0	0	0	||||||||||||||||||||||||||||||||||||||||||||||||||-||||||||||||||||||||||||||||||||||||||||||||||||||	GGATCGTGGGGATCGCCGGAATACTTCAGATACTCGGTATATCAATATCG	GGATCGTGGGGATCGCCGGAATACTTCGTATCAACAGATACTCGGTATAT
A7	Deletion	162168	162168	A4	93229	93236	TTAACAG	-	0	0	0	0	||||||||||||||||||||||||||||||||||||||||||||||||||-||||||||||||||||||||||||||||||||||||||||||||||||||	CGCTTTAACCATTCAGCCATGGATGCTTAACAGGGATCATCGTACATCGT	CGCTTTAACCATTCAGCCATGGATGCGGATCATCGTACATCGTGAATAAC
A7	Deletion	161028	161028	A4	94376	94385	GGTAAACAA	-	0	0	0	0	||||||||||||||||||||||||||||||||||||||||||||||||||-||||||||||||||||||||||||||||||||||||||||||||||||||	TTGATTTGGTTAGACAATGTGTGGTTGGTAAACAAGGATCGGTTTTTTAG	TTGATTTGGTTAGACAATGTGTGGTTGGATCGGTTTTTTAGCAAGGTACG
A7	Deletion	160146	160146	A4	95267	95273	ATTCAA	-	0	0	0	0	||||||||||||||||||||||||||||||||||||||||||||||||||-||||||||||||||||||||||||||||||||||||||||||||||||||	GATCAAAAAAAATTCTTGAATAGGGTATTCAACTCCAGAGATGAATCGAA	GATCAAAAAAAATTCTTGAATAGGGTCTCCAGAGATGAATCGAAAAAGAA

## Sheet: A1 VS costatum
Sample Sequence ID	InDel type	Sample InDel start	Sample InDel end	Reference sequence ID	Ref start	Ref end	InDel sequence	Lastz alignment strand	Not Alignment length	N number	Gap number	Mismatch number	Alignment pattern	Ref sequence	Sample sequence
Aglaonema-costatum-MN046881	Insertion	1768	1770	Aglaonema-modestum-A1	1766	1766	AT	+	0	0	0	0	||||||||||||||||||||||||||||||||||||||||||||||||||-||||||||||||||||||||||||||||||||||||||||||||||||||	CAATGTCAACCAATCTCAACGGATGGATATATATATATCCATATATATAC	CAATGTCAACCAATCTCAACGGATGGATATATATATATATCCATATATAT
Aglaonema-costatum-MN046881	Insertion	1850	1851	Aglaonema-modestum-A1	1846	1846	T	+	0	0	0	1	|||||||||||||||||||||||||||||||||||||||||X||||||||-||||||||||||||||||||||||||||||||||||||||||||||||||	AAATTTTAAATGAAGTAGATGAAAAAAAAAAAATGGAAAAAAGAAATATT	AAATTTTAAATGAAGTAAATGAAAAATAAAAAAATGGAAAAAAGAAATAT
Aglaonema-costatum-MN046881	Insertion	4206	4210	Aglaonema-modestum-A1	4219	4219	AGCC	+	0	0	5	1	||||||||||||||||||||||||||||||||||||||||||||||||||-|||||||||||||||||||||||||||||||||||||XGGGGG|||||||	GTCGCTTTTTCTTTGCCTAGAATTGGAGCCATAAGACTCTATCCATTTAT	GTCGCTTTTTCTTTGCCTAGAATTGGAGCCAGCCATAAGACTCTATCCAT
Aglaonema-costatum-MN046881	Insertion	4248	4253	Aglaonema-modestum-A1	4257	4257	GAAAG	+	0	0	4	2	||||||||GGGG|||||||||||||||||||||||||||||||||||||X-||||||||||||||||||||||||||||X|||||||||||||||||||||	CTATCCATTTATTCACTCGACCAAAAGGTAAATGTGAATTCATTTTGTCC	CTATCCATTTATTCACTCGACCAAAGGAAAGGGTAAATGTGAATTCATTT
Aglaonema-costatum-MN046881	Insertion	4640	4641	Aglaonema-modestum-A1	4712	4712	A	+	0	0	0	1	|||||||||||||||||||||||||||||||||||||||||||||X||||-||||||||||||||||||||||||||||||||||||||||||||||||||	TTTTAAAATAAATGCACGATCCCACCAAAAAATAGTGAATTTAACTAGCA	TTTTAAAATAAATGCACGATCTCACCAAAAAAATAGTGAATTTAACTAGC
Aglaonema-costatum-MN046881	Insertion	5497	5500	Aglaonema-modestum-A1	5543	5543	CCC	+	0	0	0	0	||||||||||||||||||||||||||||||||||||||||||||||||||-||||||||||||||||||||||||||||||||||||||||||||||||||	TGGCTCATTGGGATAGATAAGCAAAGCCCCCCCCAGAAACGTATAGGAGG	TGGCTCATTGGGATAGATAAGCAAAGCCCCCCCCCCCAGAAACGTATAGG
Aglaonema-costatum-MN046881	Insertion	7056	7057	Aglaonema-modestum-A1	7170	7170	A	+	0	0	6	1	GGGGGG|||||||||||||||||||||||||X||||||||||||||||||-||||||||||||||||||||||||||||||||||||||||||||||||||	GAAACAAACCCATTTATATTTTTTACAAAAAAAATGAGGAAATCACTGTT	GAAACAACCCCATTTATATTTTTTACAAAAAAAAATGAGGAAATCACTGT
Aglaonema-costatum-MN046881	Insertion	7450	7451	Aglaonema-modestum-A1	7573	7573	A	+	0	0	0	0	||||||||||||||||||||||||||||||||||||||||||||||||||-||||||||||||||||||||||||||||||||||||||||||||||||||	AATTAAAGAATCTTATCTTGTACTTCACACTATCACTATGACTGTAAATA	AATTAAAGAATCTTATCTTGTACTTCAACACTATCACTATGACTGTAAAT
Aglaonema-costatum-MN046881	Insertion	8473	8479	Aglaonema-modestum-A1	8608	8608	AATAAA	+	0	0	0	1	||||||||||||||||||||||||||||||||||||||||||||||||||-|||||||||||||||||||||||X||||||||||||||||||||||||||	CCAGACTTAATTCCAGACAATATGACAATAAAAATAAATAAAATAAATAC	CCAGACTTAATTCCAGACAATATGACAATAAAAATAAAAATAAATAAAAT
Aglaonema-costatum-MN046881	Insertion	8677	8682	Aglaonema-modestum-A1	8806	8806	TCAAA	+	0	0	0	1	||||||||||||||X|||||||||||||||||||||||||||||||||||-||||||||||||||||||||||||||||||||||||||||||||||||||	TGGATTTGGATTTTTTTGGGGGGAGTTCAAAGAAAAGGAAGGATTTTTTA	TGGATTTGGATTTTTTTGGGGGGAGTTCAAATCAAAGAAAAGGAAGGATT
Aglaonema-costatum-MN046881	Insertion	10479	10488	Aglaonema-modestum-A1	10585	10585	ATATAATAG	+	0	0	0	4	||||||||||||||||||||||||||||||||||X|||||||||||||||-||||||||||||||||||XX||||||||||||||||||||||||||||X|	AGTATATATAAATAACATAAATATGTATAAATATAAAATAAATAAGAGGT	AGTATATATAGATAACATAAATATGTATATAATAGATAAATATAAAATAA
Aglaonema-costatum-MN046881	Insertion	11082	11092	Aglaonema-modestum-A1	11200	11200	TTTGTTTGAT	+	0	0	0	0	||||||||||||||||||||||||||||||||||||||||||||||||||-||||||||||||||||||||||||||||||||||||||||||||||||||	CTTATTTACTTGTTAAAGTAACAAACTTGAAGACTTAAGATCCATCTAAT	CTTATTTACTTGTTAAAGTAACAAACTTTGTTTGATTTGAAGACTTAAGA
Aglaonema-costatum-MN046881	Insertion	11688	11689	Aglaonema-modestum-A1	11796	11796	T	+	0	0	0	2	|||||||||||||||||||||||||||||X||||||||||||||||||||-||||||||||||||||X|||||||||||||||||||||||||||||||||	GGATCGTATGGAATCGCGAAGCATAATTTTTTTTTGAGTTGATTCAACTC	GGATCATATGGAATCGCGAAGCATAATTTTTTTTTTGAGTTGAATCAACT
Aglaonema-costatum-MN046881	Deletion	6077	6077	Aglaonema-modestum-A1	6183	6184	A	+	0	0	0	1	||X|||||||||||||||||||||||||||||||||||||||||||||||-||||||||||||||||||||||||||||||||||||||||||||||||||	AATGGTATAATGGCAAACTGATCCATAAAAAAAATCATGAATTAGACTAT	AATGGTATAATGGCAAACTGATCCATAAAAAAATCATGAATTAGACTATG
Aglaonema-costatum-MN046881	Deletion	6621	6621	Aglaonema-modestum-A1	6728	6729	T	+	0	0	0	1	||||||||||||||||||||||||||||||||||||||||||||||||||-|||||||X||||||||||||||||||||||||||||||||||||||||||	TATTGATTGGCATTAACCCTAGATTCTTTCCCTCGATATGATAAATGAAT	TATTGATTGGCATTAACCCTAGATTCTTCCCTCAATATGATAAATGAATC
Aglaonema-costatum-MN046881	Deletion	7011	7011	Aglaonema-modestum-A1	7119	7126	ATATTCT	+	0	0	1	2	|||||||||||||||||||||||||||||||||||||||||||||||||X-|||||||||||||||||||||||||X||||||||||||||||||G|||||	AAAGAATCCAATTTAATTTAACCCCCATATTCTATATTCTAGCCTATGAA	AAAGAATCCAATTTAATTTAACCCCAATATTCTAGCCTATGAAGGAAACA
Aglaonema-costatum-MN046881	Deletion	7646	7646	Aglaonema-modestum-A1	7769	7773	ATTG	+	0	0	0	0	||||||||||||||||||||||||||||||||||||||||||||||||||-||||||||||||||||||||||||||||||||||||||||||||||||||	CAATGGTTTAACTGAAAACCAGATATATTGATTGAGAAACCAATGCGGTT	CAATGGTTTAACTGAAAACCAGATATATTGAGAAACCAATGCGGTTTTTT
Aglaonema-costatum-MN046881	Deletion	7700	7700	Aglaonema-modestum-A1	7827	7836	ATATCTCAT	+	0	0	0	0	||||||||||||||||||||||||||||||||||||||||||||||||||-||||||||||||||||||||||||||||||||||||||||||||||||||	TTAACTTAATGGGTGTGGAAAGGAAAATATCTCATATATCTCATATATAT	TTAACTTAATGGGTGTGGAAAGGAAAATATCTCATATATATAAATAAGGT
Aglaonema-costatum-MN046881	Deletion	9609	9609	Aglaonema-modestum-A1	9734	9735	T	+	0	0	0	2	||||||||||||||||||||||||||||||||||||||||||||||||||-||||||||||||||||||||||X||||||||||||||||||X||||||||	TCATTTTTCCTTGCTTTTTCTGAATATTTTTTTATGTATTCTATATATTC	TCATTTTTCCTTGCTTTTTCTGAATATTTTTTATGTATTCTATATATTTA
Aglaonema-costatum-MN046881	Deletion	10081	10081	Aglaonema-modestum-A1	10189	10195	TAATAT	+	0	0	0	0	||||||||||||||||||||||||||||||||||||||||||||||||||-||||||||||||||||||||||||||||||||||||||||||||||||||	ATAATAAATAATAAATATATAACAAATAATATTAATATACAACAAAGAAA	ATAATAAATAATAAATATATAACAAATAATATACAACAAAGAAAGTATAT
Aglaonema-costatum-MN046881	Deletion	10422	10422	Aglaonema-modestum-A1	10522	10529	TATAAAC	+	0	0	0	2	||||||X|||||||||||||||||||||||||||||||||||||||||||-||||||||||||||||||||||||||||||||||||||||X|||||||||	AAATTATGTAATGAATTATGTATAAATATAAACTATAAACATATAGTCTA	AAATTATGTAATGAATTATGTATAAATATAAACATATAGTCTATATAATA
Aglaonema-costatum-MN046881	Deletion	10542	10542	Aglaonema-modestum-A1	10640	10647	ATTAAAA	+	0	0	0	3	|||||||||||||XX||||||||||||||||||||||||||||X||||||-||||||||||||||||||||||||||||||||||||||||||||||||||	AAATAAATAAGATAAATAAGAGATATATTAAAATAAAAGATATATGTAAA	AAATAAATAAGATAAATAAAAGATATTAAAAGATATATGTAAATAATAAA
Aglaonema-costatum-MN046881	Deletion	12362	12362	Aglaonema-modestum-A1	12470	12471	A	+	0	0	0	0	||||||||||||||||||||||||||||||||||||||||||||||||||-||||||||||||||||||||||||||||||||||||||||||||||||||	TCTTGTTTTGTTTTTATCCCGATAAGAAAAAAAAAAAAAAGAAAACAGGA	TCTTGTTTTGTTTTTATCCCGATAAGAAAAAAAAAAAAAGAAAACAGGAA
Aglaonema-costatum-MN046881	Deletion	12592	12592	Aglaonema-modestum-A1	12701	12708	ATAGCTC	+	0	0	0	2	|||||||||||||||||||||||X||||||||||||||||||||||||||-|||||X||||||||||||||||||||||||||||||||||||||||||||	TTGTACTAAGAATAAGAGTAATAGAAATAGCTCTAAGAATCATAATTTTA	TTGTACTAAGAATAAGAGTAATAGAATAAGAGTCATAATTTTAGGTTTGC
Aglaonema-costatum-MN046881	Deletion	14191	14191	Aglaonema-modestum-A1	14307	14309	TA	+	0	0	0	1	||||||||||||||||||||||||||||||||||||||||||||||||||-|X||||||||||||||||||||||||||||||||||||||||||||||||	AAAAAAATAATGCCTAAATTCTAAACTATAAAATAGAAGGACTATTCTTC	AAAAAAATAATGCCTAAATTCTAAACTCAAATAGAAGGACTATTCTTCCA
Aglaonema-costatum-MN046881	Insertion	16354	16355	Aglaonema-modestum-A1	16488	16488	A	+	0	0	0	1	||||||||||||||||||||||||||||||||||||||||||||||||||-|||||||||||||||||||||X||||||||||||||||||||||||||||	TTCATGGTAAGCTAAGCTCCTCGCACAAAAAAAAAGAAATGGTTAATAAT	TTCATGGTAAGCTAAGCTCCTCGCACAAAAAAAAAAGAAATGGTTAATGA
Aglaonema-costatum-MN046881	Insertion	17063	17068	Aglaonema-modestum-A1	17201	17201	AATTA	+	0	0	0	0	||||||||||||||||||||||||||||||||||||||||||||||||||-||||||||||||||||||||||||||||||||||||||||||||||||||	ATCTCTTTTTCCTAAGATTTTTTTACAATTAAATAATATCGTACATCTTT	ATCTCTTTTTCCTAAGATTTTTTTACAATTAAATTAAATAATATCGTACA
Aglaonema-costatum-MN046881	Insertion	17193	17194	Aglaonema-modestum-A1	17326	17326	A	+	0	0	0	2	|||||||||||||||||||||||||||X||||||X|||||||||||||||-||||||||||||||||||||||||||||||||||||||||||||||||||	ACTGCACATGCATTGGGATAAGGTTGAAAAAAAAACAATTTAGAAAGCTA	ACTCCACATGAATTGGGATAAGGTTGAAAAAAAAAACAATTTAGAAAGCT
Aglaonema-costatum-MN046881	Deletion	15031	15031	Aglaonema-modestum-A1	15131	15140	AAGGGGGGG	+	0	0	0	0	||||||||||||||||||||||||||||||||||||||||||||||||||-||||||||||||||||||||||||||||||||||||||||||||||||||	TTGTCGATTCAGCATTGGATAAAAAAAAGGGGGGGGGGGGGTGCCTTTTT	TTGTCGATTCAGCATTGGATAAAAAAGGGGGGTGCCTTTTTCCTTAGGAA
Aglaonema-costatum-MN046881	Deletion	16767	16767	Aglaonema-modestum-A1	16901	16902	T	+	0	0	0	2	||||||||||||||||||||||||||||||X|||||||||||||||||||-|||||||||||||||||||||||X||||||||||||||||||||||||||	ACCACCCATTGAATAGGATTCTAGAATTTTTTTTTTGAACCATATGCGGG	ACCACCTATTGAATAGGATTCTAGAATTTTTTTTTGAACCATATGCGGGA
Aglaonema-costatum-MN046881	Deletion	17997	17997	Aglaonema-modestum-A1	18130	18131	T	+	0	0	4	1	|||||||||||||||||||||||||||||||||||||||||||||||||X-||||||||||||||||||||||||||||||||||||||||||||||GGGG	TGACAGAAATTGAACTTAAAAAAAAATAATTATTTTGATTCAACCATCTC	TGACAGAAATTGAACTTAAAAAAAAGAATTATTTTGATTCAACCATCTCT
Aglaonema-costatum-MN046881	Insertion	19050	19055	Aglaonema-modestum-A1	19200	19200	ATTCC	+	0	0	0	0	||||||||||||||||||||||||||||||||||||||||||||||||||-||||||||||||||||||||||||||||||||||||||||||||||||||	CCGTTGATACACGATCCAAACCATTATTTTAATTCATTATGATCTTATCA	CCGTTGATACACGATCCAAACCATTAATTCCTTTTAATTCATTATGATCT
Aglaonema-costatum-MN046881	Deletion	18948	18948	Aglaonema-modestum-A1	19097	19099	TT	+	0	0	0	0	||||||||||||||||||||||||||||||||||||||||||||||||||-||||||||||||||||||||||||||||||||||||||||||||||||||	TCATTTTTCCCCATACTTGCTCTTTGTTTTTTTTTTTTTAAACAAAGAGA	TCATTTTTCCCCATACTTGCTCTTTGTTTTTTTTTTTAAACAAAGAGACG
Aglaonema-costatum-MN046881	Insertion	25540	25541	Aglaonema-modestum-A1	25682	25682	A	+	0	0	0	0	||||||||||||||||||||||||||||||||||||||||||||||||||-||||||||||||||||||||||||||||||||||||||||||||||||||	TGCTTACTTGAACAGAATCTCTCTCTAAAAAAAAATAGAATGACTAATTC	TGCTTACTTGAACAGAATCTCTCTCTAAAAAAAAAATAGAATGACTAATT
Aglaonema-costatum-MN046881	Deletion	29559	29559	Aglaonema-modestum-A1	29701	29702	G	+	0	0	0	0	||||||||||||||||||||||||||||||||||||||||||||||||||-||||||||||||||||||||||||||||||||||||||||||||||||||	CGATCCATATGGATCGATCTAGCAATGATGGAATATATATTCTGTTTACT	CGATCCATATGGATCGATCTAGCAATATGGAATATATATTCTGTTTACTG
Aglaonema-costatum-MN046881	Deletion	29827	29827	Aglaonema-modestum-A1	29970	29975	ATATT	+	0	0	0	1	||||||||||X|||||||||||||||||||||||||||||||||||||||-||||||||||||||||||||||||||||||||||||||||||||||||||	GATCCAATTTCTACTTATTATTTATGATATTACGATCAGATTGAGTACAA	GATCCAATTTCTACTTATTATTTATGACGATCAGATTGAGTACAAAAAGT
Aglaonema-costatum-MN046881	Insertion	30813	30819	Aglaonema-modestum-A1	30996	30996	TAGGAA	+	0	0	0	1	||||||||||||||||||||||||||||||||X|||||||||||||||||-||||||||||||||||||||||||||||||||||||||||||||||||||	AATCCCCCAAAAAATTAGGAAAATTTTAGGAATAAGTATAATATAATTTA	AATCCCCCCAAAAATTAGGAAAATTTTAGGAATAGGAATAAGTATAATAT
Aglaonema-costatum-MN046881	Insertion	31141	31151	Aglaonema-modestum-A1	31318	31318	TACTGTACTA	+	0	0	0	0	||||||||||||||||||||||||||||||||||||||||||||||||||-||||||||||||||||||||||||||||||||||||||||||||||||||	TGTGGCCAAAACAAACAAACCGGTACGGCATAAGATAAATCAAATAAATA	TGTGGCCAAAACAAACAAACCGGTACTACTGTACTAGGCATAAGATAAAT
Aglaonema-costatum-MN046881	Insertion	32983	32989	Aglaonema-modestum-A1	33154	33154	AAAAGA	+	0	0	0	0	||||||||||||||||||||||||||||||||||||||||||||||||||-||||||||||||||||||||||||||||||||||||||||||||||||||	AATTCATACAAATGGCTGTAGCGACGAAATAAATATAAATAGAATTAGAG	AATTCATACAAATGGCTGTAGCGACGAAAAGAAAATAAATATAAATAGAA
Aglaonema-costatum-MN046881	Deletion	31680	31680	Aglaonema-modestum-A1	31848	31850	TT	+	0	0	0	0	||||||||||||||||||||||||||||||||||||||||||||||||||-||||||||||||||||||||||||||||||||||||||||||||||||||	ACCTTGATGGTATATTTTTATGTATGTTTTTTTTTTTTGCTTATGAAAAA	ACCTTGATGGTATATTTTTATGTATGTTTTTTTTTTGCTTATGAAAAAAA
Aglaonema-costatum-MN046881	Deletion	32771	32771	Aglaonema-modestum-A1	32941	32943	AA	+	0	0	0	2	X||X||||||||||||||||||||||||||||||||||||||||||||||-||||||||||||||||||||||||||||||||||||||||||||||||||	TCAATCAATGACTTCTTGGGAATGGTAAAAAAAAAGGATTCCTTGGTTTC	TCAATCAATGACTTCTTGGGAATGGTAAAAAAAGGATTCCTTGGTTTCGT
Aglaonema-costatum-MN046881	Deletion	33161	33161	Aglaonema-modestum-A1	33327	33332	TTATA	+	0	0	0	2	|||||||||||||||||||||||||||||||X||||||||||||X|||||-||||||||||||||||||||||||||||||||||||||||||||||||||	AGATAGTGTGGTAGAAAGATATATATTTATATTATATTATATAGTTTAGT	AGATAGTATGGTAGAAAGATTTATATTTATATTATATAGTTTAGTTCTTT
Aglaonema-costatum-MN046881	Deletion	33689	33689	Aglaonema-modestum-A1	33860	33864	TTCC	+	0	0	0	0	||||||||||||||||||||||||||||||||||||||||||||||||||-||||||||||||||||||||||||||||||||||||||||||||||||||	AAGAACCCACTGAATTTATCATCCTTTTCCTTCCACTCTTTTCTATAAAC	AAGAACCCACTGAATTTATCATCCTTTTCCACTCTTTTCTATAAACAAAC
Aglaonema-costatum-MN046881	Deletion	34243	34243	Aglaonema-modestum-A1	34418	34426	TAGCGATA	+	0	0	0	0	||||||||||||||||||||||||||||||||||||||||||||||||||-||||||||||||||||||||||||||||||||||||||||||||||||||	AGAATAGATATGGACTATACTCTATCTAGCGATATAGCGATATAGTAAGA	AGAATAGATATGGACTATACTCTATCTAGCGATATAGTAAGAATAACACG
Aglaonema-costatum-MN046881	Insertion	36016	36020	Aglaonema-modestum-A1	36244	36244	AAAT	+	0	0	0	1	|||X||||||||||||||||||||||||||||||||||||||||||||||-||||||||||||||||||||||||||||||||||||||||||||||||||	CCAATCAACCCATCGTTAAAGTTAAAAAAAAAGTAAGTGGACCTGACCCG	CCAATCAACCCATCGTTAAAGTTAAAAAATAAAAAAGTAAGTGGACCTGA
Aglaonema-costatum-MN046881	Deletion	34572	34572	Aglaonema-modestum-A1	34754	34759	ATATA	+	0	0	1	3	|||||||||||||||||||||||||||XX||||X|G||||||||||||||-||||||||||||||||||||||||||||||||||||||||||||||||||	AATATTATAATNTATATATAATATATATATAATATATATTATTTATGATA	AATTATATATTATATATATAATATATATATATATTATTTATGATATGGAT
Aglaonema-costatum-MN046881	Deletion	34799	34799	Aglaonema-modestum-A1	34986	34991	ATATA	+	0	0	0	1	||||||||||X|||||||||||||||||||||||||||||||||||||||-||||||||||||||||||||||||||||||||||||||||||||||||||	TCGGAATTGTCAATACAATATAAAATATATAATATATAAGTAATGTAATA	TCGGAATTGTCAATACAATATAAAATATATATAAGTAATGTAATAACGTA
Aglaonema-costatum-MN046881	Deletion	35243	35243	Aglaonema-modestum-A1	35471	35474	CAG	+	0	0	0	2	|||||||XX|||||||||||||||||||||||||||||||||||||||||-||||||||||||||||||||||||||||||||||||||||||||||||||	ATTCAACTTGCACTAATTGATTTGTTCAGCAGATGAGACATGATTCAATC	ATTCAACTTGCACTAATTGATTTGTTCAGATGAGACATGATTCAATCAAA
Aglaonema-costatum-MN046881	Deletion	35418	35418	Aglaonema-modestum-A1	35637	35647	CTAGACTTTA	+	0	0	0	1	||||||||||||||||||||||||||||||||||||||||||||||||||-|||||||||||||X||||||||||||||||||||||||||||||||||||	GTATTTCTCAAAAAGGGCATTTTACCCTAGACTTTACTTCTGACTTCGCC	GTATTTCTCAAAAAGGGCATTTTACCCTTCTGACTTCGCTTCTTTTCTTA
Aglaonema-costatum-MN046881	Deletion	36223	36223	Aglaonema-modestum-A1	36448	36449	G	+	0	0	0	1	||||||||||||||||||||||||||||||||||||||||||||||||||-||||||X|||||||||||||||||||||||||||||||||||||||||||	AAATTGCTATTCCTTTCCCCCACAAAGAAAAGTTTATTTCGATAATAAAA	AAATTGCTATTCCTTTCCCCCACAAAAAAAGTGTATTTCGATAATAAAAT
Aglaonema-costatum-MN046881	Deletion	36467	36467	Aglaonema-modestum-A1	36693	36694	T	+	0	0	0	0	||||||||||||||||||||||||||||||||||||||||||||||||||-||||||||||||||||||||||||||||||||||||||||||||||||||	GTAAAAAGATAAATATTCGAAGTTCATTTTTTTTTTGTTCGACCCGCTAA	GTAAAAAGATAAATATTCGAAGTTCATTTTTTTTTGTTCGACCCGCTAAA
Aglaonema-costatum-MN046881	Insertion	40111	40119	Aglaonema-modestum-A1	40376	40376	TCATATCA	+	0	0	1	2	G||||||||||X||||||||||||||||||||||||||||||||||||||-|||||||||||||||||||||||||||||||X||||||||||||||||||	TTAAATTTGAAATTTAATCATATCATTTTTTTTTTATCATTTATTTTATT	TTAAATTTGAAATTTAATCATATCATTCATATCATTTTTTTTTATCATTT
Aglaonema-costatum-MN046881	Deletion	41117	41117	Aglaonema-modestum-A1	41374	41381	ATCGGAT	+	0	0	0	1	|||||||||||||||||||||||||||||||||||||X||||||||||||-||||||||||||||||||||||||||||||||||||||||||||||||||	CTAGATGTAGAAATATAAGAAGGGGGATCGGATCCCCTTCTCCATCGAAA	CTAGATGTAGAAACATAAGAAGGGGGCCCCTTCTCCATCGAAAGAAAAAG
Aglaonema-costatum-MN046881	Insertion	46969	46976	Aglaonema-modestum-A1	47232	47232	TATCTTA	+	0	0	0	0	||||||||||||||||||||||||||||||||||||||||||||||||||-||||||||||||||||||||||||||||||||||||||||||||||||||	TATTACATAAGTTGATTCCTAATTTTTATCTTATATCATGAGATAAATAA	TATTACATAAGTTGATTCCTAATTTTTATCTTATATCTTATATCATGAGA
Aglaonema-costatum-MN046881	Insertion	47201	47202	Aglaonema-modestum-A1	47457	47457	T	+	0	0	0	1	||||||||||||||||||||||||||||||||||||||||||||||||||-||||||||||||||||||||||||||||||||||||X|||||||||||||	TGGACGATGCATATGTAGAAAGCCTATTTTTTCTAGTTATTTTTTTTCTA	TGGACGATGCATATGTAGAAAGCCTATTTTTTTCTAGTTATTTTTTTTCT
Aglaonema-costatum-MN046881	Insertion	48239	48241	Aglaonema-modestum-A1	48494	48494	AA	+	0	0	0	0	||||||||||||||||||||||||||||||||||||||||||||||||||-||||||||||||||||||||||||||||||||||||||||||||||||||	GTCTCTTTCTCGTAAGACTGATAGCTAAAAAAAAAAAGAATCAAATCGCA	GTCTCTTTCTCGTAAGACTGATAGCTAAAAAAAAAAAAAGAATCAAATCG
Aglaonema-costatum-MN046881	Insertion	48734	48739	Aglaonema-modestum-A1	48988	48988	CTATA	+	0	0	1	1	|||||||||||||||||||||||||||G||||||||||||||X|||||||-||||||||||||||||||||||||||||||||||||||||||||||||||	AGGAAAAAAAAAATAGAATAATTATTCTATAATATAATATAATAAAAATA	AGGNAAAAAAAAATAGAAGAATTATTCTATACTATAATATAATATAATAA
Aglaonema-costatum-MN046881	Deletion	48711	48711	Aglaonema-modestum-A1	48965	48966	A	+	0	0	5	2	||X|||||||||||||||||||||||||||||||||||||||||||||||-||||||||||||||X|||||||GGGGG|||||||||||||||||||||||	TTTGATTTGATCATGATTCAAAGAGGAAAAAAAAAATAGAATAATTATTN	TTTGATTTGATCATGATTCAAAGAGGAAAAAAAAATAGAAGAATTATTCT
Aglaonema-costatum-MN046881	Deletion	49474	49474	Aglaonema-modestum-A1	49740	49741	A	+	0	0	0	0	||||||||||||||||||||||||||||||||||||||||||||||||||-||||||||||||||||||||||||||||||||||||||||||||||||||	TTCTATTCCTAATTACTGTGGTATGTAAAAAAAAATACCAAAAAGCGCGA	TTCTATTCCTAATTACTGTGGTATGTAAAAAAAATACCAAAAAGCGCGAA
Aglaonema-costatum-MN046881	Insertion	51723	51733	Aglaonema-modestum-A1	52218	52218	AAAAAAAAAT	+	0	0	0	1	||||||||||X|||||||||||||||||||||||||||||||||||||||-||||||||||||||||||||||||||||||||||||||||||||||||||	ATTAATTCAACGTTTCTAAAAAAAAAAAAATAAATAAAAGAAGTGGAAGG	ATTAATTCAACGTTTCTAAAAAAAAAAAAAAAAAATAAAATAAATAAAAG
Aglaonema-costatum-MN046881	Insertion	52245	52247	Aglaonema-modestum-A1	52730	52730	AA	+	0	0	0	1	|||||||||||||||||||||||||||X||||||||||||||||||||||-||||||||||||||||||||||||||||||||||||||||||||||||||	TCACTCCAGAGTCTGATTGATCTTTGAAAAAAAAAATGATTAATCGGACG	TCATTCCAGAGTCTGATTGATCTTTGAAAAAAAAAAAATGATTAATCGGA
Aglaonema-costatum-MN046881	Insertion	52440	52441	Aglaonema-modestum-A1	52923	52923	T	+	0	0	0	0	||||||||||||||||||||||||||||||||||||||||||||||||||-||||||||||||||||||||||||||||||||||||||||||||||||||	TCCTCTTTTCCGTTGGTGGCTCAAAATTCACTATGTTTTCCATTTACTCT	TCCTCTTTTCCGTTGGTGGCTCAAAATTTCACTATGTTTTCCATTTACTC
Aglaonema-costatum-MN046881	Deletion	52542	52542	Aglaonema-modestum-A1	53025	53034	ATATGTACA	+	0	0	0	0	||||||||||||||||||||||||||||||||||||||||||||||||||-||||||||||||||||||||||||||||||||||||||||||||||||||	TGTGCAATACACGTACAAATGAAGATATATGTACAAAGACTCTCGAGTAT	TGTGCAATACACGTACAAATGAAGATAAGACTCTCGAGTATTGAATTATT
Aglaonema-costatum-MN046881	Deletion	52627	52627	Aglaonema-modestum-A1	53119	53122	TTT	+	0	0	0	0	||||||||||||||||||||||||||||||||||||||||||||||||||-||||||||||||||||||||||||||||||||||||||||||||||||||	CACTTATAAATATCAAAAAGTCTTCCTTTTTTTTATTTAAGACCAAAAAA	CACTTATAAATATCAAAAAGTCTTCCTTTTTATTTAAGACCAAAAAAATT
Aglaonema-costatum-MN046881	Insertion	53382	53389	Aglaonema-modestum-A1	53859	53859	ACATTTA	+	0	0	8	2	GGGGGGG|||X||||||||||||||||||||||||||||||||||X||||-|||||||||||||||||||||||||G||||||||||||||||||||||||	ATATTATTTGTATATATTTATATATTTATATTAATATTAATTAATAAAAT	ATATTATTTGTATATATTTATTTATTACATTTATATATTAATATTAATTA
Aglaonema-costatum-MN046881	Insertion	53414	53415	Aglaonema-modestum-A1	53884	53884	T	+	0	0	7	1	|||||||||||||X||||GGGGGGG|||||||||||||||||||||||||-||||||||||||||||||||||||||||||||||||||||||||||||||	NTATATTAATATTAATTAATAAAATAAAATAATAAATAAAAAAGTGTTAA	ATATATTAATATTAATTAATAAAATATAAATAATAAATAAAAAAGTGTTA
Aglaonema-costatum-MN046881	Insertion	55667	55668	Aglaonema-modestum-A1	56125	56125	T	+	0	0	1	1	||||||||||||||||||||||||||||||||||||||||||||||||X|-|||||||||||||||||G||||||||||||||||||||||||||||||||	CCAGAACTTCTTAAGCGAAATAAGCATTTTTTTTCTTAGCGTTNAGCGAT	CCAGAACTTCTTAAGCGAAATAAGTATTTTTTTTTCTTAGCGTTAAGCGA
Aglaonema-costatum-MN046881	Insertion	55685	55686	Aglaonema-modestum-A1	56142	56142	A	+	0	0	1	1	||||||||||||||||||||||||||||||X|G|||||||||||||||||-||||||||||||||||||||||||||||||||||||||||||||||||||	AATAAGCANTTTTTTTTCTTAGCGTTAGCGATATAACATATAGGCATTAG	AATAAGTATTTTTTTTTCTTAGCGTTAAGCGATATAACATATAGGCATTA
Aglaonema-costatum-MN046881	Insertion	55869	55875	Aglaonema-modestum-A1	56326	56326	TATTAT	+	0	0	0	0	||||||||||||||||||||||||||||||||||||||||||||||||||-||||||||||||||||||||||||||||||||||||||||||||||||||	TCTTGCCCTATCCTAGATTTATATTATATTATTTTATTTTCTAAAATTGA	TCTTGCCCTATCCTAGATTTATATTATATTATTATTATTTTATTTTCTAA
Aglaonema-costatum-MN046881	Deletion	55752	55752	Aglaonema-modestum-A1	56209	56210	A	+	0	0	0	2	||||||||||||||||||||||||||||||||||||||||||||||||||-|||||||||||X|||||||||||X||||||||||||||||||||||||||	TCTAGTATATTCTATTCGAAGTATTTAAAAAAAAAAATTCATTCGGATTA	TCTAGTATATTCTATTCGAAGTATTTAAAAAAAAAATGCATTCGGATTAT
Aglaonema-costatum-MN046881	Deletion	56667	56667	Aglaonema-modestum-A1	57112	57117	TTTTG	+	0	0	0	1	||||||||||||||||||||||||||||||||||||||||||||||||||-||||||||||||||||||X|||||||||||||||||||||||||||||||	ATTGTATCCATTCAAATAAATAAAATTTTTGTTTTGTTTTCATTTTCCTA	ATTGTATCCATTCAAATAAATAAAATTTTTGTTTTCATTTTCCTGTCCCT
Aglaonema-costatum-MN046881	Deletion	59849	59849	Aglaonema-modestum-A1	60299	60300	A	+	0	0	0	1	|||||||X||||||||||||||||||||||||||||||||||||||||||-||||||||||||||||||||||||||||||||||||||||||||||||||	TGTCGAAATTTTTGGGAATATTTCCGAAAAAAAAAATGTCCGATAGCAAG	TGTCGAAATTTTTGGGAATATTTCCGAAAAAAAAATGTCCGATAGCAAGT
Aglaonema-costatum-MN046881	Deletion	60293	60293	Aglaonema-modestum-A1	60659	60660	T	+	0	0	1	0	||||||||||||||||||||||||||||||||||||||||||||||||||-||||||||||||||||||||||G|||||||||||||||||||||||||||	CAACATATATCACTGTCAAGAGGGAATTTTTTTTTTTAGTATTTAGATTA	CAACATATATCACTGTCAAGAGGGAATTTTTTTTTTAGTATTTAGATTNA
Aglaonema-costatum-MN046881	Deletion	60315	60315	Aglaonema-modestum-A1	60682	60683	A	+	0	0	1	0	|||||||||||||||||||||||||||G||||||||||||||||||||||-||||||||||||||||||||||||||||||||||||||||||||||||||	GAATTTTTTTTTTTAGTATTTAGATTAAAAAAAAGAAGGGGATAAACTAC	GAANTTTTTTTTTTAGTATTTAGATTAAAAAAAGAAGGGGATAAACTACA
Aglaonema-costatum-MN046881	Deletion	60477	60477	Aglaonema-modestum-A1	60845	60846	T	+	0	0	0	0	||||||||||||||||||||||||||||||||||||||||||||||||||-||||||||||||||||||||||||||||||||||||||||||||||||||	AATTGAATTGAAAATTGTTTGAAAGATTTTTTTTCAAAGGTTTCATTCAC	AATTGAATTGAAAATTGTTTGAAAGATTTTTTTCAAAGGTTTCATTCACG
Aglaonema-costatum-MN046881	Deletion	62147	62147	Aglaonema-modestum-A1	62516	62518	AT	+	4	0	0	1	||||||||||||||||||||||||||||||||||||||||||||||-|||||||||||||||||||||||||||||X||||||||||||||||||||	TGCATATATCTTTTTTTTATATATCAATATATATACAGAATGCACAGGGG	TGCATATATCTTTTTTTTATATATCAATATATACAGAATGCACAGGGGCA
Aglaonema-costatum-MN046881	Deletion	62404	62404	Aglaonema-modestum-A1	62775	62784	TATATTATA	+	0	0	0	1	||||||||||||||||||||||||||||||||||||||||||||||||||-|||||||||||||||||||||||||||||||||||||||X||||||||||	TTTCGTTCCGTGTTCCTATGGAAACTTATATTATATATATTATACGAGAA	TTTCGTTCCGTGTTCCTATGGAAACTTATATTATACGAGAATGAATTCTT
Aglaonema-costatum-MN046881	Deletion	62474	62474	Aglaonema-modestum-A1	62854	62859	GATAT	+	0	0	0	1	|||||||||||||||||||X||||||||||||||||||||||||||||||-||||||||||||||||||||||||||||||||||||||||||||||||||	TCTACTTTCGATGAGAATTTGTACACGATATGAGACCCTTACTTATATTT	TCTACTTTCGATGAGAATTTGTACACGAGACCCTTACTTATATTTTTTTC
Aglaonema-costatum-MN046881	Deletion	64729	64729	Aglaonema-modestum-A1	65103	65109	ACAAAT	+	0	0	5	0	|||||||||||GGGGG||||||||||||||||||||||||||||||||||-||||||||||||||||||||||||||||||||||||||||||||||||||	TATAATAATTATAAACATAATCACAAACAAATACAAATAATATAAATAAT	TATAATAATTATAAACATAATCACAAACAAATAATATAAATAATATTAAT
Aglaonema-costatum-MN046881	Deletion	65259	65259	Aglaonema-modestum-A1	65625	65629	ATAA	+	0	0	0	3	XX|||||||||||||||||||||||X||||||||||||||||||||||||-||||||||||||||||||||||||||||||||||||||||||||||||||	TGGACTACTTATCATAAGATATCTTTATAAATAAGAGGTTCAAATATTAA	TAGACTACTTATCATAAGATATCTTTATAAGAGGTTCAAATATTAAATTG
Aglaonema-costatum-MN046881	Insertion	65710	65711	Aglaonema-modestum-A1	66082	66082	A	+	0	0	0	1	||||||||||||||||||||||||||||||||||||||||||||||||||-||||||||||||||||||||||||||||||||||||||X|||||||||||	TTGATGAGAGTTACCTCGGTAGCAGGAAAAAAAGTCAAATTCATTTGGTT	TTGATGAGAGTTACCTCGGTAGCAGGAAAAAAAAGTCAAATTCATTTGGT
Aglaonema-costatum-MN046881	Insertion	66952	66957	Aglaonema-modestum-A1	67303	67303	TTACT	+	0	0	0	0	||||||||||||||||||||||||||||||||||||||||||||||||||-||||||||||||||||||||||||||||||||||||||||||||||||||	CCTGGGGGTGAAACATTTCAAAATAATGGTCCCCCGTGGAGTTCTTTCGT	CCTGGGGGTGAAACATTTCAAAATAATTACTTGGTCCCCCGTGGAGTTCT
Aglaonema-costatum-MN046881	Insertion	68090	68097	Aglaonema-modestum-A1	68443	68443	CTTTATA	+	0	0	0	0	||||||||||||||||||||||||||||||||||||||||||||||||||-||||||||||||||||||||||||||||||||||||||||||||||||||	CGAAATTTAAATTTGACTTACTCTTTCTTCTACCTGTATTTAGTTTATTC	CGAAATTTAAATTTGACTTACTCTTTCTTTATACTTCTACCTGTATTTAG
Aglaonema-costatum-MN046881	Deletion	67169	67169	Aglaonema-modestum-A1	67516	67518	AT	+	0	0	6	0	GGGGGG||||||||||||||||||||||||||||||||||||||||||||-||||||||||||||||||||||||||||||||||||||||||||||||||	GATCCAAAGACTAAATAAAGGACTAAATAATTATACAAAAATTGAGAATA	GATCCAAAGACTAAATAAAGGACTAAAATTATACAAAAATTGAGAATAGA
Aglaonema-costatum-MN046881	Insertion	69903	69912	Aglaonema-modestum-A1	70237	70237	TGTCTCATC	+	0	0	0	1	||||||||||||||||||||||||||||||||||||||||||||||||||-||||||||||||||||||||||||X|||||||||||||||||||||||||	GAGTATATAAAAAATGATTTGTAGGATGTAGAAATCCATATATAAGAAAT	GAGTATATAAAAAATGATTTGTAGGATGTCTCATCTGTAGAAATCCATAT
Aglaonema-costatum-MN046881	Insertion	69979	69980	Aglaonema-modestum-A1	70304	70304	T	+	0	0	0	2	|||||||X||||||||||||||||||||||||||||||||||||||||||-|||||||||||||||||||||||||||||||||||||||||||||||||X	TGATCATCCAAAAATCGATGAATTCCTTTTTTGCTTCGTCAGAGTTAAGT	TGATCATCCAAAAATCGATGAATTCCTTTTTTTGCTTCGTCAGAGTTAAG
Aglaonema-costatum-MN046881	Insertion	71542	71546	Aglaonema-modestum-A1	71850	71850	TTTC	+	0	0	0	1	||||||||||||||||||||||||||||||||||||||||||||||||||-|||||||||||||||||||||||||||||||||||||||||X||||||||	TGCAAAATCTATAAAAAATCTCGTCTTTTTTTTTTCATATTGTTAAAAGT	TGCAAAATCTATAAAAAATCTCGTCTTTTCTTTTTTTTTCATATTGTTAA
Aglaonema-costatum-MN046881	Insertion	72180	72181	Aglaonema-modestum-A1	72488	72488	T	+	0	0	0	0	||||||||||||||||||||||||||||||||||||||||||||||||||-||||||||||||||||||||||||||||||||||||||||||||||||||	ACTGGAATTAATTCTGTCAATTGGTATTTTTTTATTGTATCTCGCAAAAA	ACTGGAATTAATTCTGTCAATTGGTATTTTTTTTATTGTATCTCGCAAAA
Aglaonema-costatum-MN046881	Insertion	72725	72728	Aglaonema-modestum-A1	73032	73032	TTT	+	0	0	0	0	||||||||||||||||||||||||||||||||||||||||||||||||||-||||||||||||||||||||||||||||||||||||||||||||||||||	AGGTCAATTTTGAGTTGTAATTCAACTTTTAGTTAGTTTATTGTTATTCA	AGGTCAATTTTGAGTTGTAATTCAACTTTTTTTAGTTAGTTTATTGTTAT
Aglaonema-costatum-MN046881	Deletion	72107	72107	Aglaonema-modestum-A1	72412	72416	TCTT	+	0	0	0	0	||||||||||||||||||||||||||||||||||||||||||||||||||-||||||||||||||||||||||||||||||||||||||||||||||||||	TTTCTACCTATGTCTATGTTACTCTATCTTTCTTTGTTAGTATCGTTTAT	TTTCTACCTATGTCTATGTTACTCTATCTTTGTTAGTATCGTTTATAATG
Aglaonema-costatum-MN046881	Insertion	73082	73083	Aglaonema-modestum-A1	73394	73394	T	+	0	0	0	1	||||||||||||||||||||||||||||||||||||||||||||||||||-||||||||||||||X|||||||||||||||||||||||||||||||||||	CGCGCTACCAAGCTGCGCTACATCCCTTTTTTCAATTGTCATACAGTGTC	CGCGCTACCAAGCTGCGCTACATCCCTTTTTTTCAATTGTCGTACAGTGT
Aglaonema-costatum-MN046881	Insertion	73245	73246	Aglaonema-modestum-A1	73556	73556	A	+	0	0	0	0	||||||||||||||||||||||||||||||||||||||||||||||||||-||||||||||||||||||||||||||||||||||||||||||||||||||	TATACATCTGAAATGAAACCTAATATAAAAAAAAAAGAATGACTATTTAT	TATACATCTGAAATGAAACCTAATATAAAAAAAAAAAGAATGACTATTTA
Aglaonema-costatum-MN046881	Insertion	74762	74763	Aglaonema-modestum-A1	75116	75116	T	+	0	0	0	0	||||||||||||||||||||||||||||||||||||||||||||||||||-||||||||||||||||||||||||||||||||||||||||||||||||||	ATAAAAAAATGGGGAAGAATAAATCCTTTTTTATTGTTGAAACATGTTCG	ATAAAAAAATGGGGAAGAATAAATCCTTTTTTTATTGTTGAAACATGTTC
Aglaonema-costatum-MN046881	Insertion	75977	75981	Aglaonema-modestum-A1	76330	76330	TTTT	+	0	0	0	2	||||||||||||||||||||||||||||||||||||||X|||||||||||-|||X||||||||||||||||||||||||||||||||||||||||||||||	TTTAGATAGTAAACAGTATTTTTCCATTCTATTCTATCTATTCATTTGTA	TTTAGATAGTAAACGGTATTTTTCCATTTTTTCCATTCTATCTATTCATT
Aglaonema-costatum-MN046881	Deletion	73646	73646	Aglaonema-modestum-A1	73957	73958	C	+	0	0	0	0	||||||||||||||||||||||||||||||||||||||||||||||||||-||||||||||||||||||||||||||||||||||||||||||||||||||	AAATTCTATGTGACTAATTTCCCCCACCCCCCCTTTTTGTTGTTTAGGAT	AAATTCTATGTGACTAATTTCCCCCACCCCCCTTTTTGTTGTTTAGGATA
Aglaonema-costatum-MN046881	Deletion	74228	74228	Aglaonema-modestum-A1	74578	74583	CATAT	+	0	0	0	0	||||||||||||||||||||||||||||||||||||||||||||||||||-||||||||||||||||||||||||||||||||||||||||||||||||||	AGGAGCAAGAGGAGGTTAATAACATACATATCATATATTATATAACATAT	AGGAGCAAGAGGAGGTTAATAACATACATATATTATATAACATATATAAA
Aglaonema-costatum-MN046881	Deletion	76199	76199	Aglaonema-modestum-A1	76549	76553	ATAC	+	0	0	0	2	||||||||||||||||||||||||||||||||||||||||||||||||||-||||||||X||||||||||||X||||||||||||||||||||||||||||	GTTGGCATGTTGAATCGTATATATATATACGATGATGGGATTATAATGGG	GTTGGCATGTTGAATCGTATATATATGATGATGGAATTATAATGGGCCGG
Aglaonema-costatum-MN046881	Insertion	77203	77206	Aglaonema-modestum-A1	77556	77556	TTT	+	0	0	0	0	||||||||||||||||||||||||||||||||||||||||||||||||||-||||||||||||||||||||||||||||||||||||||||||||||||||	TCATGTTCCATATGGCGAAGGCATAGTTTTTTTCAAATAAAAAACTCATT	TCATGTTCCATATGGCGAAGGCATAGTTTTTTTTTTCAAATAAAAAACTC
Aglaonema-costatum-MN046881	Insertion	77600	77601	Aglaonema-modestum-A1	77950	77950	A	+	0	0	1	1	|||||||||||||||||||||||||||X||||||||||||||||||||||-||||||||||||||||||||||||||||||||||||G|||||||||||||	GATGCATACGGTTCAAAAAAATTGCGAAAAAAAAATCAATGTGTCGATTC	GATACATACGGTTCAAAAAAATTGCGAAAAAAAAAATCAATGTGTCGATT
Aglaonema-costatum-MN046881	Deletion	77636	77636	Aglaonema-modestum-A1	77986	77987	T	+	0	0	1	1	|||||||||||||G||||||||||||||||||||||||||||||||||||-||||||||||||||||||||||||||||||||||||||||||||||X|||	CAATGTGTCGATTCTAGTCCTATTTCTTTTTTTTTTAACAGGGTTTTTTG	CAATGTGTCGATTCTAGTCCTATTTCTTTTTTTTTAACAGGGTTTTTTGT
Aglaonema-costatum-MN046881	Insertion	77764	77766	Aglaonema-modestum-A1	78114	78114	AA	+	1	0	0	0	|||||||||||||||||||||||||||||||||||||||||||||||||-||||||||||||||||||||||||||||||||||||||||||||||||||	TCCCTAGAAAACCCTATCCTATCTATAAAAAAAAGAATTCAAAAAACTTA	TCCCTAGAAAACCCTATCCTATCTATAAAAAAAAAAGAATTCAAAAAACT
Aglaonema-costatum-MN046881	Insertion	77971	77972	Aglaonema-modestum-A1	78319	78319	T	+	0	0	0	0	||||||||||||||||||||||||||||||||||||||||||||||||||-||||||||||||||||||||||||||||||||||||||||||||||||||	TGTCAGTGCCACTTTTTTTGCTACGATTTTTTTTCAATTCTTTTCATGCC	TGTCAGTGCCACTTTTTTTGCTACGATTTTTTTTTCAATTCTTTTCATGC
Aglaonema-costatum-MN046881	Deletion	78783	78783	Aglaonema-modestum-A1	79131	79133	TA	+	0	0	0	0	||||||||||||||||||||||||||||||||||||||||||||||||||-||||||||||||||||||||||||||||||||||||||||||||||||||	TCTACTGAAAAAGGTTAGGTACATAGTATATATATATATTTTAGTTTTTT	TCTACTGAAAAAGGTTAGGTACATAGTATATATATATTTTAGTTTTTTAG
Aglaonema-costatum-MN046881	Deletion	80431	80431	Aglaonema-modestum-A1	80781	80782	T	+	0	0	0	0	||||||||||||||||||||||||||||||||||||||||||||||||||-||||||||||||||||||||||||||||||||||||||||||||||||||	TATTTTTCGCCTACATTTGAATTTGATTTTTTTTTTACATGGGATAGGTG	TATTTTTCGCCTACATTTGAATTTGATTTTTTTTTACATGGGATAGGTGA
Aglaonema-costatum-MN046881	Insertion	81237	81240	Aglaonema-modestum-A1	81587	81587	AAA	+	0	0	7	1	|||||||||||||||||||||||||||||||||||||||||||||||||X-|||||||||||||||||||||||||||||||||GGGGGGG||||||||||	ATAAGAGCAACGAAGTACTAGTAAATAAAAAAAAACAACTTAGGACTCGG	ATAAGAGCAACGAAGTACTAGTAAAAAAAAAAAAAAAACAACTTAGGACT
Aglaonema-costatum-MN046881	Insertion	81273	81280	Aglaonema-modestum-A1	81620	81620	CTATTTT	+	0	0	3	1	|||||||||||||XGGG|||||||||||||||||||||||||||||||||-||||||||||||||||||||||||||||||||||||||||||||||||||	AACAACTTAGGACTCGGATTTCTAGCGGTAGTTCGACCGTGAAATTCCTT	AACAACTTAGGACTCGGATTTCTAGCCTATTTTGGTAGTTCGACCGTGAA
Aglaonema-costatum-MN046881	Insertion	81525	81528	Aglaonema-modestum-A1	81865	81865	AAA	+	0	0	0	0	||||||||||||||||||||||||||||||||||||||||||||||||||-||||||||||||||||||||||||||||||||||||||||||||||||||	ACTATTCAAACCTCGTAACCGGACTCAAAAAAAAATTTCAAAAGGGTATT	ACTATTCAAACCTCGTAACCGGACTCAAAAAAAAAAAATTTCAAAAGGGT
Aglaonema-costatum-MN046881	Insertion	83246	83251	Aglaonema-modestum-A1	83569	83569	TATAG	+	0	0	0	1	|||||X||||||||||||||||||||||||||||||||||||||||||||-||||||||||||||||||||||||||||||||||||||||||||||||||	TCTATTCTACTTACTTATTTATAGTTTATAGTATGGAAATGCATCCATTT	TCTATTCTACTTACTTATTTATAGTTTATAGTATAGTATGGAAATGCATC
Aglaonema-costatum-MN046881	Deletion	81693	81693	Aglaonema-modestum-A1	82031	82035	TTTG	+	0	0	0	1	||||||||||||||||||||||||||||||||X|||||||||||||||||-||||||||||||||||||||||||||||||||||||||||||||||||||	GGTTCTTATTCAGAGAACCTTTGAGTTTTGTTTGTTTTGGGACTTATTGA	GGTTCTTACTCAGAGAACCTTTGAGTTTTGTTTTGGGACTTATTGATGAA
Aglaonema-costatum-MN046881	Deletion	82852	82852	Aglaonema-modestum-A1	83169	83170	A	+	0	0	6	0	||||||||||||||||||||||||||||||||||||||||||||||||||-|||||||||||||||||||||||||||||||||||||||||||GGGGGG|	CTCATTGCTACAAATATGGATTATTGAAAAAAAAAAAATAAGACATGTTA	CTCATTGCTACAAATATGGATTATTGAAAAAAAAAAATAAGACATGTTAT
Aglaonema-costatum-MN046881	Deletion	82895	82895	Aglaonema-modestum-A1	83213	83219	TCCGAA	+	0	0	1	0	||||||G|||||||||||||||||||||||||||||||||||||||||||-||||||||||||||||||||||||||||||||||||||||||||||||||	ATGTTATTTGGATATTTCTCTTCAACTCCGAATCCGAAGTATTCTTTATT	ATGTTATTTGGATATTTCTCTTCAACTCCGAAGTATTCTTTATTTGAGAC
Aglaonema-costatum-MN046881	Insertion	84478	84482	Aglaonema-modestum-A1	84780	84780	TTTT	+	0	0	0	0	||||||||||||||||||||||||||||||||||||||||||||||||||-||||||||||||||||||||||||||||||||||||||||||||||||||	TAGGTAAATTAATTGTGAAATGTTTCTGTAGAATGTCCACTATCTGTTTT	TAGGTAAATTAATTGTGAAATGTTTCTTTTTGTAGAATGTCCACTATCTG
Aglaonema-costatum-MN046881	Insertion	86561	86567	Aglaonema-modestum-A1	86859	86859	TCATAT	+	0	0	0	1	||||||||||X|||||||||||||||||||||||||||||||||||||||-||||||||||||||||||||||||||||||||||||||||||||||||||	TGAAGTATTAATTAATGAGGGAGCAGAACTCACTTTTCCTCTCTTTTTCT	TGAAGTATTAATTAATGAGGGAGCAGTCATATAACTCACTTTTCCTCTCT
Aglaonema-costatum-MN046881	Insertion	87101	87104	Aglaonema-modestum-A1	87393	87393	TTT	+	0	0	0	1	||||||||||||||||||||||||||||||||||||||||||||||||||-|||||||||||||||||||||||||||||X||||||||||||||||||||	TAATTTTGATATAATCAACGTGTTTATTTTTTTTTATGAATTCATAAAAA	TAATTTTGATATAATCAACGTGTTTATTTTTTTTTTTTATGAATTCATAA
Aglaonema-costatum-MN046881	Insertion	88691	88692	Aglaonema-modestum-A1	88946	88946	T	+	0	0	4	0	||GGGG||||||||||||||||||||||||||||||||||||||||||||-||||||||||||||||||||||||||||||||||||||||||||||||||	TATAACATAACGAATTCTTTTTTAACTTTTTTTATTTATTTATCCAAAAA	TATAACATAACGAATTCTTTTTTAACTTTTTTTTATTTATTTATCCAAAA
Aglaonema-costatum-MN046881	Insertion	89084	89088	Aglaonema-modestum-A1	89338	89338	TTTC	+	0	0	0	1	||||||||||||||||||||||||||||||||||||X|||||||||||||-||||||||||||||||||||||||||||||||||||||||||||||||||	TTGGAATCATATGTTGTTAATATTTTTTTCTTTCTATCTATCGTCCTTCC	TTGGAATCATATATTGTTAATATTTTTTTCTTTCTTTCTATCTATCGTCC
Aglaonema-costatum-MN046881	Insertion	89457	89458	Aglaonema-modestum-A1	89707	89707	A	+	6	0	0	0	||||||||||||||||||||||||||||||||||||||||||||||||||-||||||||||||||||||||||||||||||||||||||||||||	TCATATTTGATTCAACAAACAGGAGGAAAAAAAACAGTTTTTCATTTTTT	TCATATTTGATTCAACAAACAGGAGGAAAAAAAAACAGTTTTTCATTTTT
Aglaonema-costatum-MN046881	Deletion	87663	87663	Aglaonema-modestum-A1	87953	87959	TTTTTT	+	0	0	0	0	||||||||||||||||||||||||||||||||||||||||||||||||||-||||||||||||||||||||||||||||||||||||||||||||||||||	CAGAAATAAATAAACCCGCAATTGTATTTTTTTTTTTTTTTTCATTCCTA	CAGAAATAAATAAACCCGCAATTGTATTTTTTTTTTCATTCCTAATACCC
Aglaonema-costatum-MN046881	Deletion	88267	88267	Aglaonema-modestum-A1	88563	88567	GATT	+	0	0	4	0	||||||||||||||||||||||||||||||||||||||||||||||||||-||||||||||||||||||||||||||||||||||||GGGG||||||||||	TTTTATTAATAATACAATACACTAGGGATTTATTGATATTACATAGGAAA	TTTTATTAATAATACAATACACTAGGTATTGATATTACATAGGAAAGAAA
Aglaonema-costatum-MN046881	Deletion	88646	88646	Aglaonema-modestum-A1	88898	88902	TTTC	+	0	0	1	1	|||||X||||||||||||||||||||||||||||||||||||||||||||-||||||||||||||||||||||||||||||||||||||||||||G|||||	TATTAGTTAATTAATGTTTTTTTTTTTTTCAATTTAAATCTAACACATTA	TATTAGTTAATTAATGTTTTTTTTTTAATTTAAATCTAACACATTATAAC
Aglaonema-costatum-MN046881	Insertion	91038	91048	Aglaonema-modestum-A1	91296	91296	ATATTTCAAA	+	0	0	0	0	||||||||||||||||||||||||||||||||||||||||||||||||||-||||||||||||||||||||||||||||||||||||||||||||||||||	GGTTCAATTCCCGTCGTTCGCCCATTTTCCAAAAATGCTATTTTCAATAT	GGTTCAATTCCCGTCGTTCGCCCATTATATTTCAAATTCCAAAAATGCTA
Aglaonema-costatum-MN046881	Deletion	90683	90683	Aglaonema-modestum-A1	90933	90942	TTATTAATA	+	0	0	0	0	||||||||||||||||||||||||||||||||||||||||||||||||||-||||||||||||||||||||||||||||||||||||||||||||||||||	ACACTTTTTCTTTTATTTATTTTTATTTATTAATATTATTAATTATTTAT	ACACTTTTTCTTTTATTTATTTTTATTTATTAATTATTTATTAATATTAT
Aglaonema-costatum-MN046881	Insertion	116469	116478	Aglaonema-modestum-A1	116653	116653	GGTTACCTA	+	0	0	0	1	||||||||||||||||||||||||||||||||||||||||||||||||||-|||||||||||||||||||||||||||||||||||||||||||||X||||	TGCAATAGAAACAAAGAAAGGGAACGCTCCTAACGGTCAAAACGAGCCCT	TGCAATAGAAACAAAGAAAGGGAACGGGTTACCTACTCCTAACGGTCAAA
Aglaonema-costatum-MN046881	Deletion	116790	116790	Aglaonema-modestum-A1	116966	116974	ATTATAAA	+	0	0	0	0	||||||||||||||||||||||||||||||||||||||||||||||||||-||||||||||||||||||||||||||||||||||||||||||||||||||	CATTATACATTATATTATAAAATATCATTATAAAATTATAAAATAATAAT	CATTATACATTATATTATAAAATATCATTATAAAATAATAATAATAAAAT
Aglaonema-costatum-MN046881	Insertion	118270	118276	Aglaonema-modestum-A1	118449	118449	TGTAAT	+	0	0	7	3	GGGGGGG||||||||X||||||||XX||||||||||||||||||||||||-||||||||||||||||||||||||||||||||||||||||||||||||||	GTGAATATTATATAAATGAATGAATATGTAATAAAATATGCAATTATTTT	ACGAATATTATATAAATGAATGAATATGTAATTGTAATAAAATATGCAAT
Aglaonema-costatum-MN046881	Deletion	118398	118398	Aglaonema-modestum-A1	118572	118574	AA	+	0	0	0	1	||||||||||||||||||||||||||||||||||||||||||||||||||-|||||||||||||||||||||||||||||||||X||||||||||||||||	CAAAAGAATTAAAATATAAAATAATGAAAAAAAAAATAAAAAATCATTAA	CAAAAGAATTAAAATATAAAATAATGAAAAAAAATAAAAAATCATTAAAA
Aglaonema-costatum-MN046881	Deletion	118723	118723	Aglaonema-modestum-A1	118899	118902	TTT	+	0	0	0	0	||||||||||||||||||||||||||||||||||||||||||||||||||-||||||||||||||||||||||||||||||||||||||||||||||||||	ATTTACTATTTGGTCCAAAAAAACTCTTTTTTTAGGACCTATTTTAACAA	ATTTACTATTTGGTCCAAAAAAACTCTTTTAGGACCTATTTTAACAAATG
Aglaonema-costatum-MN046881	Insertion	121641	121645	Aglaonema-modestum-A1	121840	121840	AGAG	+	0	0	1	0	|||||||||||||||G||||||||||||||||||||||||||||||||||-||||||||||||||||||||||||||||||||||||||||||||||||||	ATTTGAAGATTGTATTTGTATGTAATATACGAAAAATAAAAAGCATAAAA	ATTTGAAGATTGTATTTGTATGTAATAGAGATACGAAAAATAAAAAGCAT
Aglaonema-costatum-MN046881	Insertion	122282	122289	Aglaonema-modestum-A1	122453	122453	ATACTGG	+	0	0	9	0	GGGGGGGGG|||||||||||||||||||||||||||||||||||||||||-||||||||||||||||||||||||||||||||||||||||||||||||||	GAAGATTTTCTCTGTCTATTATAACTATACTGGTTTTTACTATTATTATA	GAAGATTTTCTCTGTCTATTATAACTATACTGGATACTGGTTTTTACTAT
Aglaonema-costatum-MN046881	Deletion	121479	121479	Aglaonema-modestum-A1	121674	121678	AAAC	+	0	0	5	1	|||||||||||GGGGG|||||||||||||||||||||||||||||||||X-||||||||||||||||||||||||||||||||||||||||||||||||||	TGTTATAAAAATATCAGACTAAAATCAAACAAATATGAGTTGGAAACTTT	TGTTATAAAAATATCAGACTAAAATAAAATATGAGTTGGAAACTTTTTTG
Aglaonema-costatum-MN046881	Deletion	121606	121606	Aglaonema-modestum-A1	121805	121806	T	+	0	0	4	0	||||||||||||||||||||||||||||||||||||||||||||||||||-||||||||||||||||||||||||||||||||||GGGG||||||||||||	AAAGATAACAAAACAATCAATACTAGTTTTTTTTGATTTGAAGATTGTAT	AAAGATAACAAAACAATCAATACTAGTTTTTTTGATTTGAAGATTGTATT
Aglaonema-costatum-MN046881	Deletion	122380	122380	Aglaonema-modestum-A1	122545	122546	T	+	0	0	0	2	||||||||||||||||||||||||||||||||||||||||||||||||||-|||||||||||||||||||||||||||||||X||X|||||||||||||||	ATAGAAAAATAATATACGAAGTTTCATTTTTTTTTTTCATTATACTAGAA	ATAGAAAAATAATATACGAAGTTTCATTTTTTTTTTCATTATACTAGAAT
Aglaonema-costatum-MN046881	Deletion	122627	122627	Aglaonema-modestum-A1	122793	122801	ATAAATTT	+	0	0	0	1	||||||||X|||||||||||||||||||||||||||||||||||||||||-||||||||||||||||||||||||||||||||||||||||||||||||||	AATATGTAAATATTTTAAATATTATAATAAATTTATTAATTTCAATTTAA	AATATGTAAATATTTTAAATATTATAATTAATTTCAATTTAAACAATATT
Aglaonema-costatum-MN046881	Insertion	126238	126243	Aglaonema-modestum-A1	126416	126416	ATATT	+	0	0	0	1	||||||||||||||||||||||||||||||||||||||||||||||||||-X|||||||||||||||||||||||||||||||||||||||||||||||||	AATATTAATTATGTTAGTACCAATTAGTATTACTACTAATTAATCATATT	AATATTAATTATGTTAGTACCAATTAATATTATATTACTACTAATTAATC
Aglaonema-costatum-MN046881	Deletion	125651	125651	Aglaonema-modestum-A1	125825	125830	AATCA	+	0	0	0	2	||||||||||||X||||||||||||||X||||||||||||||||||||||-||||||||||||||||||||||||||||||||||||||||||||||||||	AGCGCGGGTTTTTTTCAGTAAAGAGGAATCAAATGATTCAAGTGGATTTT	AGCACGGGTTTTTTTCAGTAAAGAGGAATGATTCAAGTGGATTTTTTTAT
Aglaonema-costatum-MN046881	Deletion	126592	126592	Aglaonema-modestum-A1	126777	126781	TTCT	+	0	0	0	2	|||||||X|||||X||||||||||||||||||||||||||||||||||||-||||||||||||||||||||||||||||||||||||||||||||||||||	ATTATAAATAATATTTTAGTTATTTATTCTTTCTTTTGTCTTATTTTACT	ATTATAAATAATATTTTAGTTATTTATTCTTTTGTCTTATTTTACTTAAC
Aglaonema-costatum-MN046881	Deletion	128357	128357	Aglaonema-modestum-A1	128549	128550	T	+	0	0	1	0	||||||||||||||||||||||||||||||||||||||||||||||||||-||||||||||||||||||||G|||||||||||||||||||||||||||||	TAGATAAGTTGAAATTTTTTATGACCTTTTTTTTTGAATAATCCAGGAAA	TAGATAAGTTGAAATTTTTTATGACCTTTTTTTTGAATAATCCAGGNAAA
Aglaonema-costatum-MN046881	Deletion	128377	128377	Aglaonema-modestum-A1	128570	128571	A	+	0	0	1	0	|||||||||||||||||||||||||||||G||||||||||||||||||||-||||||||||||||||||||||||||||||||||||||||||||||||||	TGACCTTTTTTTTTGAATAATCCAGGAAAAAAAGTTACCCTATTTGCTTT	TGACCNTTTTTTTTGAATAATCCAGGAAAAAAGTTACCCTATTTGCTTTT
Aglaonema-costatum-MN046881	Deletion	130842	130842	Aglaonema-modestum-A1	131153	131159	AAAAAA	+	0	0	0	2	||||||||||||||||||||||||||||||||||||||||||||||||X|-|||||||||||||X||||||||||||||||||||||||||||||||||||	TATTCAATACATTTAATCCCTTTCTTAAAAAAAAAAAAAAAATAAGGAAA	TATTCAATACATTTAATCCCTTTCCTAAAAAAAAAATAAAGAAAAGTTCA
Aglaonema-costatum-MN046881	Insertion	132699	132703	Aglaonema-modestum-A1	133015	133015	AAAA	+	0	0	0	0	||||||||||||||||||||||||||||||||||||||||||||||||||-||||||||||||||||||||||||||||||||||||||||||||||||||	CAAAATCAAACAAAATATAAAAATCTAAAAAAAAAAATAATTTAAACGAA	CAAAATCAAACAAAATATAAAAATCTAAAAAAAAAAAAAAATAATTTAAA
Aglaonema-costatum-MN046881	Insertion	133647	133657	Aglaonema-modestum-A1	133948	133948	TCATATTTAA	+	0	0	0	7	|||||||||||||||||||||||||||XX|||XXXX||||||||||||||-|X||||||||||||||||||||||||||||||||||||||||||||||||	TATACTATTTATTTTATACTACTATTTATACTATTTAAATATACTATCAA	TATTTTATACTATTTATACTACTATTTCATATTTAATGTACTATTTAAAT
Aglaonema-costatum-MN046881	Insertion	137306	137309	Aglaonema-modestum-A1	137615	137615	ATC	+	0	0	0	3	||||||||||||||X|||||||X|||||||||||||||||||||||||||-||X|||||||||||||||||||||||||||||||||||||||||||||||	TCACTATCACTAGTATTACTAATAGTATTGGTAGTTTCGTCTTTATCAGT	TCACTATCACTAGTATTACTAATAGTATCATCGGTAGTTTCGTCTTTATC
Aglaonema-costatum-MN046881	Deletion	138535	138535	Aglaonema-modestum-A1	138884	138893	TCTTCTTCT	+	0	0	0	1	||||||||||||||||||||||||||||||||||||||||||||||||||-X|||||||||||||||||||||||||||||||||||||||||||||||||	GACGAAGAGAGATCCGCCGAAGAAAATCTTCTTCTTCTTTCTTTTGGTTC	GACGAAGAGAGATCCGCCGAAGAAAACCTTTCTTTTGGTTCCGAAGTTAT
Aglaonema-costatum-MN046881	Insertion	140518	140527	Aglaonema-modestum-A1	140874	140874	CTCAAAAAG	+	0	0	0	1	||||||||||||||||||||||||||||||||||||||||||||||||||-||||||||||||||||||||||||||||||X|||||||||||||||||||	CCACCGGATCTGTTCCCAGGAGTACCGAACCTTTCCTCTCCTCAGCCATT	CCACCGGATCTGTTCCCAGGAGTACCCTCAAAAAGGAACCTTTCCTCTCC
Aglaonema-costatum-MN046881	Insertion	140691	140693	Aglaonema-modestum-A1	141038	141038	TA	+	0	0	0	0	||||||||||||||||||||||||||||||||||||||||||||||||||-||||||||||||||||||||||||||||||||||||||||||||||||||	TTTGCATTTTTCATTTTTTTTTTTTTTTTTTATTTTTCATATTTTATAAA	TTTGCATTTTTCATTTTTTTTTTTTTTATTTTTATTTTTCATATTTTATA
Aglaonema-costatum-MN046881	Insertion	145667	145676	Aglaonema-modestum-A1	146012	146012	CTTCGGGAA	+	0	0	0	0	||||||||||||||||||||||||||||||||||||||||||||||||||-||||||||||||||||||||||||||||||||||||||||||||||||||	AAGGAAAAAGAATTTCACGTTCTTCCGGAAGGATTAGGGAAATCCTATTG	AAGGAAAAAGAATTTCACGTTCTTCCCTTCGGGAAGGAAGGATTAGGGAA
Aglaonema-costatum-MN046881	Insertion	145667	145676	Aglaonema-modestum-A1	110885	110885	TTCCCGAAG	-	0	0	0	0	||||||||||||||||||||||||||||||||||||||||||||||||||-||||||||||||||||||||||||||||||||||||||||||||||||||	ATCAATAGGATTTCCCTAATCCTTCCGGAAGAACGTGAAATTCTTTTTCC	ATCAATAGGATTTCCCTAATCCTTCCTTCCCGAAGGGAAGAACGTGAAAT
Aglaonema-costatum-MN046881	Insertion	140692	140694	Aglaonema-modestum-A1	115858	115858	AT	-	0	0	0	0	||||||||||||||||||||||||||||||||||||||||||||||||||-||||||||||||||||||||||||||||||||||||||||||||||||||	TATTTTATAAAATATGAAAAATAAAAAAAAAAAAAAAAAATGAAAAATGC	TATTTTATAAAATATGAAAAATAAAAATAAAAAAAAAAAAAATGAAAAAT
Aglaonema-costatum-MN046881	Insertion	140518	140527	Aglaonema-modestum-A1	116023	116023	CTTTTTGAG	-	0	0	0	1	|||||||||||||||||||X||||||||||||||||||||||||||||||-||||||||||||||||||||||||||||||||||||||||||||||||||	GAAATGGCTGAGGAGAGGAAAGGTTCGGTACTCCTGGGAACAGATCCGGT	GAAATGGCTGAGGAGAGGAAAGGTTCCTTTTTGAGGGTACTCCTGGGAAC
Aglaonema-costatum-MN046881	Deletion	149579	149579	Aglaonema-modestum-A1	149916	149917	A	+	0	0	0	0	||||||||||||||||||||||||||||||||||||||||||||||||||-||||||||||||||||||||||||||||||||||||||||||||||||||	CTATGGGATAGGGATAGAGGAAGAGGAAAAAAACCGAAGATTTCACATAT	CTATGGGATAGGGATAGAGGAAGAGGAAAAAACCGAAGATTTCACATATT
Aglaonema-costatum-MN046881	Insertion	156494	156500	Aglaonema-modestum-A1	100105	100105	CACTTC	-	0	0	0	0	||||||||||||||||||||||||||||||||||||||||||||||||||-||||||||||||||||||||||||||||||||||||||||||||||||||	GGTTCATCAAAAATATGCAAGAAAAGGAATTGTTGATTCATCGCCAGAGA	GGTTCATCAAAAATATGCAAGAAAAGCACTTCGAATTGTTGATTCATCGC
Aglaonema-costatum-MN046881	Insertion	152717	152718	Aglaonema-modestum-A1	103843	103843	T	-	0	0	0	0	||||||||||||||||||||||||||||||||||||||||||||||||||-||||||||||||||||||||||||||||||||||||||||||||||||||	ATGTCTTGGTCCGAGTGGGGATAGCATTTTTTTTCTGCATGTCTATGGAG	ATGTCTTGGTCCGAGTGGGGATAGCATTTTTTTTTCTGCATGTCTATGGA

## Sheet: A1 VS Hongjian
Sample Sequence ID	InDel type	Sample InDel start	Sample InDel end	Reference sequence ID	Ref start	Ref end	InDel sequence	Lastz alignment strand	Not Alignment length	N number	Gap number	Mismatch number	Alignment pattern	Ref sequence	Sample sequence
Aglaonema-Hong-Jian-A3-2	Insertion	1793	1797	Aglaonema-modestum-A1	1766	1766	ATAT	+	0	0	0	0	||||||||||||||||||||||||||||||||||||||||||||||||||-||||||||||||||||||||||||||||||||||||||||||||||||||	CAATGTCAACCAATCTCAACGGATGGATATATATATATCCATATATATAC	CAATGTCAACCAATCTCAACGGATGGATATATATATATATATCCATATAT
Aglaonema-Hong-Jian-A3-2	Insertion	4680	4681	Aglaonema-modestum-A1	4712	4712	A	+	0	0	5	3	||||||||||||||||||||X||||||X||||||||||||||||||X|||-|||||||||||||||||||||||GGGGG||||||||||||||||||||||	TTTTAAAATAAATGCACGATCCCACCAAAAAATAGTGAATTTAACTAGCN	TTTAAAAATAAATGCACGATCCTACCAAAAAAATAGTGAATTTAACTAGC
Aglaonema-Hong-Jian-A3-2	Insertion	4704	4709	Aglaonema-modestum-A1	4735	4735	AACAA	+	0	0	1	2	|||X||||||||||||||||||X|||G|||||||||||||||||||||||-||||||||||||||||||||||||||||||||||||||||||||||||||	CCNAAAAAATAGTGAATTTAACTAGCAACAAATTTGAAAAGAAAAAATCG	CCAAAAAAATAGTGAATTTAACTAGCAACAAAACAAATTTGAAAAGAAAA
Aglaonema-Hong-Jian-A3-2	Insertion	7183	7184	Aglaonema-modestum-A1	7170	7170	A	+	0	0	6	0	GGGGGG||||||||||||||||||||||||||||||||||||||||||||-||||||||||||||||||||||||||||||||||||||||||||||||||	GAAACAAACCCATTTATATTTTTTACAAAAAAAATGAGGAAATCACTGTT	GAAACAAACCCATTTATATTTTTTACAAAAAAAAATGAGGAAATCACTGT
Aglaonema-Hong-Jian-A3-2	Insertion	7583	7584	Aglaonema-modestum-A1	7573	7573	A	+	0	0	0	1	|||||||||||||||||||||||||||||||||||||||||||||||||X-||||||||||||||||||||||||||||||||||||||||||||||||||	AATTAAAGAATCTTATCTTGTACTTCACACTATCACTATGACTGTAAATA	AATTAAAGAATCTTATCTTGTACTTTAACACTATCACTATGACTGTAAAT
Aglaonema-Hong-Jian-A3-2	Insertion	7758	7759	Aglaonema-modestum-A1	7747	7747	G	+	0	0	4	0	||||||||||||||||||||||||||||||||||||||||||||||||||-||||||||||||||||||||||GGGG||||||||||||||||||||||||	TTACTATGTCCGATTGAATCATCAATGGTTTAACTGAAAACCAGATATAT	TTACTATGTCCGATTGAATCATCAATGGGTTTAACTGAAAACCAGATATN
Aglaonema-Hong-Jian-A3-2	Insertion	8643	8649	Aglaonema-modestum-A1	8612	8612	AAAATG	+	0	0	0	1	||||||||||||||||||||||||||||||||||||||||||||||||||-|||||||||||||||||||X||||||||||||||||||||||||||||||	ACTTAATTCCAGACAATATGACAATAAAAATAAATAAAATAAATACATAT	ACTTAATTCCAGACAATATGACAATAAAAATGAAAATAAATAAAATAAAT
Aglaonema-Hong-Jian-A3-2	Insertion	8856	8861	Aglaonema-modestum-A1	8806	8806	TCAAA	+	0	0	0	2	||||||||||||||X|||||||||||||||||||||||||X|||||||||-||||||||||||||||||||||||||||||||||||||||||||||||||	TGGATTTGGATTTTTTTGGGGGGAGTTCAAAGAAAAGGAAGGATTTTTTA	TGGATTTGGATTTTTTGGGGGGGAGTTCAAATCAAAGAAAAGGAAGGATT
Aglaonema-Hong-Jian-A3-2	Insertion	9292	9297	Aglaonema-modestum-A1	9241	9241	ATTTT	+	0	0	0	4	|||||||||||||||||X|||||||X|||||||||||||||X||||||||-|||||||||||||||||||||||||||||X||||||||||||||||||||	TGTATATTGGATAAGGGTAACGATGAATTTTGATCAGTCAGTCCATTTTC	TATATATTGGATAAGGGCAACGATGAATTTTATTTTGATCAGTCAGTCCA
Aglaonema-Hong-Jian-A3-2	Insertion	9397	9398	Aglaonema-modestum-A1	9341	9341	A	+	0	0	0	1	||||||||||||||||||||||||||||||||||||||||||||||||||-|||||||||||||X||||||||||||||||||||||||||||||||||||	ACACAATACCTAATTGTTAATATTACAATAACAATTTTGTTAACGAAAAA	ACACAATACCTAATTGTTAATATTACAAATAACAATTTTGGTAACGAAAA
Aglaonema-Hong-Jian-A3-2	Insertion	10952	10957	Aglaonema-modestum-A1	10817	10817	CTCAA	+	0	0	0	0	||||||||||||||||||||||||||||||||||||||||||||||||||-||||||||||||||||||||||||||||||||||||||||||||||||||	TAACGATAATAATTCAAACCGGATATCTCAAATAGAAAAATACCTTATTT	TAACGATAATAATTCAAACCGGATATCTCAACTCAAATAGAAAAATACCT
Aglaonema-Hong-Jian-A3-2	Insertion	11365	11375	Aglaonema-modestum-A1	11200	11200	TTTGTTTGAT	+	0	0	0	1	||||||||||||||||||||||||||||||||||||||||||||||||||-|||||||||||||||||||||||||||||||||||||||||||||||||X	CTTATTTACTTGTTAAAGTAACAAACTTGAAGACTTAAGATCCATCTAAT	CTTATTTACTTGTTAAAGTAACAAACTTTGTTTGATTTGAAGACTTAAGA
Aglaonema-Hong-Jian-A3-2	Deletion	6635	6635	Aglaonema-modestum-A1	6611	6616	TCCAA	+	0	0	0	0	||||||||||||||||||||||||||||||||||||||||||||||||||-||||||||||||||||||||||||||||||||||||||||||||||||||	CTTTTGATCAAAATAGTTTTACCAATTCCAACAAGTTTGACTTTTTAATT	CTTTTGATCAAAATAGTTTTACCAATCAAGTTTGACTTTTTAATTTCAAA
Aglaonema-Hong-Jian-A3-2	Deletion	7138	7138	Aglaonema-modestum-A1	7119	7126	ATATTCT	+	0	0	1	1	||||||||||||||||||||||X|||||||||||||||||||||||||||-||||||||||||||||||||||||||||||||||||||||||||G|||||	AAAGAATCCAATTTAATTTAACCCCCATATTCTATATTCTAGCCTATGAA	AAAGAATCCAATTTAATTTAACCCCCATATTCTAGCCTATGAAGGAAACA
Aglaonema-Hong-Jian-A3-2	Deletion	7313	7313	Aglaonema-modestum-A1	7300	7304	AAAT	+	0	0	0	3	||||||||X|||||||||||||||||||||||||X|||||||||||||||-|||||||||||||X||||||||||||||||||||||||||||||||||||	CAAAAAAAAAATTTAGACCTAAAAAAAAATAAAATAATAATAATAAAATG	CAAAAAAAAATTTTAGACCTAAAAAAAAAATAATAATAACAAAATGGGTC
Aglaonema-Hong-Jian-A3-2	Deletion	7780	7780	Aglaonema-modestum-A1	7769	7773	ATTG	+	0	0	1	0	|||||||||||||||||||||||||||G||||||||||||||||||||||-||||||||||||||||||||||||||||||||||||||||||||||||||	AATNGGTTTAACTGAAAACCAGATATATTGATTGAGAAACCAATGCGGTT	AATGGGTTTAACTGAAAACCAGATATATTGAGAAACCAATGCGGTTTTTT
Aglaonema-Hong-Jian-A3-2	Deletion	8950	8950	Aglaonema-modestum-A1	8896	8900	TGTT	+	0	0	0	0	||||||||||||||||||||||||||||||||||||||||||||||||||-||||||||||||||||||||||||||||||||||||||||||||||||||	ATAAAAACTAAATTATCTAAAAAAAATGTTTGTTTGTTATGCTTAATATC	ATAAAAACTAAATTATCTAAAAAAAATGTTTGTTATGCTTAATATCTTTT
Aglaonema-Hong-Jian-A3-2	Deletion	12644	12644	Aglaonema-modestum-A1	12470	12471	A	+	0	0	0	0	||||||||||||||||||||||||||||||||||||||||||||||||||-||||||||||||||||||||||||||||||||||||||||||||||||||	TCTTGTTTTGTTTTTATCCCGATAAGAAAAAAAAAAAAAAGAAAACAGGA	TCTTGTTTTGTTTTTATCCCGATAAGAAAAAAAAAAAAAGAAAACAGGAA
Aglaonema-Hong-Jian-A3-2	Deletion	12764	12764	Aglaonema-modestum-A1	12591	12592	T	+	0	0	0	0	||||||||||||||||||||||||||||||||||||||||||||||||||-||||||||||||||||||||||||||||||||||||||||||||||||||	TATTGGACGCAATTTATTTCCATCTATTTTTTTTTTAGATTGTTATACCA	TATTGGACGCAATTTATTTCCATCTATTTTTTTTTAGATTGTTATACCAA
Aglaonema-Hong-Jian-A3-2	Deletion	12873	12873	Aglaonema-modestum-A1	12701	12708	ATAGCTC	+	0	0	0	2	|||||||||||||||||||||||X||||||||||||||||||||||||||-|||||X||||||||||||||||||||||||||||||||||||||||||||	TTGTACTAAGAATAAGAGTAATAGAAATAGCTCTAAGAATCATAATTTTA	TTGTACTAAGAATAAGAGTAATAGAATAAGAGTCATAATTTTAGGTTTGC
Aglaonema-Hong-Jian-A3-2	Deletion	14472	14472	Aglaonema-modestum-A1	14307	14309	TA	+	0	0	0	0	||||||||||||||||||||||||||||||||||||||||||||||||||-||||||||||||||||||||||||||||||||||||||||||||||||||	AAAAAAATAATGCCTAAATTCTAAACTATAAAATAGAAGGACTATTCTTC	AAAAAAATAATGCCTAAATTCTAAACTAAAATAGAAGGACTATTCTTCCA
Aglaonema-Hong-Jian-A3-2	Insertion	15669	15671	Aglaonema-modestum-A1	15496	15496	AA	+	0	0	0	1	|||||||||||||||||||||||||||||||X||||||||||||||||||-||||||||||||||||||||||||||||||||||||||||||||||||||	TTTATAAAAAAAAAAAATAAAATAATAAAAAAAAAAATAAAGTACAGCCG	TTTATAATAAAAAAAAATAAAATAATAAAAAAAAAAAAATAAAGTACAGC
Aglaonema-Hong-Jian-A3-2	Insertion	16098	16105	Aglaonema-modestum-A1	15923	15923	AGTTTCC	+	0	0	0	0	||||||||||||||||||||||||||||||||||||||||||||||||||-||||||||||||||||||||||||||||||||||||||||||||||||||	TTTATTTTTATTCTAATTAAAGTTAAAGTTTCCAAGAAGACACTTATTGG	TTTATTTTTATTCTAATTAAAGTTAAAGTTTCCAGTTTCCAAGAAGACAC
Aglaonema-Hong-Jian-A3-2	Insertion	16369	16371	Aglaonema-modestum-A1	16187	16187	AA	+	0	0	0	1	|||||||||||||||||||||||||||||||||||||||||||||||||X-||||||||||||||||||||||||||||||||||||||||||||||||||	GAAGAAACAAATGGCAAGTCTAAGTCAAAAAAAAGTACATTACGTACTTT	GAAGAAACAAATGGCAAGTCTAAGTAAAAAAAAAAAGTACATTACGTACT
Aglaonema-Hong-Jian-A3-2	Insertion	16672	16673	Aglaonema-modestum-A1	16488	16488	A	+	0	0	0	2	||||||||||||||||||||||||||||||||||||||||||||||X|||-|||||||||||||||||||||X||||||||||||||||||||||||||||	TTCATGGTAAGCTAAGCTCCTCGCACAAAAAAAAAGAAATGGTTAATAAT	TTCATGGTAAGCTAAGCTCCTCACACAAAAAAAAAAGAAATGGTTAATGA
Aglaonema-Hong-Jian-A3-2	Insertion	17381	17386	Aglaonema-modestum-A1	17201	17201	AATTA	+	0	0	0	1	||||||||||||||||||||||||||||||||||||||||||||||||||-|||||||||||||X||||||||||||||||||||||||||||||||||||	ATCTCTTTTTCCTAAGATTTTTTTACAATTAAATAATATCGTACATCTTT	ATCTCTTTTTCCTAAGATTTTTTTACAATTAAATTAAATAATATGGTACA
Aglaonema-Hong-Jian-A3-2	Insertion	17511	17513	Aglaonema-modestum-A1	17326	17326	AA	+	0	0	0	3	||||||||||||||||||||||X||||X||||||X|||||||||||||||-||||||||||||||||||||||||||||||||||||||||||||||||||	ACTGCACATGCATTGGGATAAGGTTGAAAAAAAAACAATTTAGAAAGCTA	ACTCCACATGAATTGGGATAAGGTTGAAAAAAAAAAACAATTTAGAAAGC
Aglaonema-Hong-Jian-A3-2	Insertion	18428	18429	Aglaonema-modestum-A1	18259	18259	A	+	0	0	0	2	||||||||||||||||||||||||||||||||||||||||||||||||||-|X||||||||||||||||||||||||||||||||||X|||||||||||||	ATCCCCAGTCCGAGTACTTTTTTTTTTATTTTTTTTTTGAAATCCAGGAA	ATCCCCAGTCCGAGTACTTTTTTTTTATCTTTTTTTTTTGAAATCCAGGA
Aglaonema-Hong-Jian-A3-2	Deletion	15311	15311	Aglaonema-modestum-A1	15130	15139	AAAGGGGGG	+	0	0	0	1	||||||||||||||||||||||||||||||||||||||||||||||||||-||||||||||||||||||||||X|||||||||||||||||||||||||||	GTTGTCGATTCAGCATTGGATAAAAAAAAGGGGGGGGGGGGGTGCCTTTT	GTTGTCGATTCAGCATTGGATAAAAAGGGGGGGTGCCTTTTTCCTTAGAA
Aglaonema-Hong-Jian-A3-2	Deletion	17085	17085	Aglaonema-modestum-A1	16901	16902	T	+	0	0	0	2	||||||||||||||||||||||||||||||X|||||||||||||||||||-|||||||||||||||||||||||X||||||||||||||||||||||||||	ACCACCCATTGAATAGGATTCTAGAATTTTTTTTTTGAACCATATGCGGG	ACCACCTATTGAATAGGATTCTAGAATTTTTTTTTGAACCATATGCGGGA
Aglaonema-Hong-Jian-A3-2	Deletion	18316	18316	Aglaonema-modestum-A1	18130	18131	T	+	0	0	4	1	|||||||||||||||||||||||||||||||||||||||||||||||||X-||||||||||||||||||||||||||||||||||||||||||||||GGGG	TGACAGAAATTGAACTTAAAAAAAAATAATTATTTTGATTCAACCATCTC	TGACAGAAATTGAACTTAAAAAAAAGAATTATTTTGATTCAACCATCTCT
Aglaonema-Hong-Jian-A3-2	Insertion	19368	19373	Aglaonema-modestum-A1	19200	19200	ATTCC	+	0	0	0	0	||||||||||||||||||||||||||||||||||||||||||||||||||-||||||||||||||||||||||||||||||||||||||||||||||||||	CCGTTGATACACGATCCAAACCATTATTTTAATTCATTATGATCTTATCA	CCGTTGATACACGATCCAAACCATTAATTCCTTTTAATTCATTATGATCT
Aglaonema-Hong-Jian-A3-2	Deletion	19277	19277	Aglaonema-modestum-A1	19108	19110	TT	+	0	0	0	1	|||||||||||||||||||||||||||||||||||||||||||||||||X-||||||||||||||||||||||||||||||||||||||||||||||||||	CATACTTGCTCTTTGTTTTTTTTTTTTTAAACAAAGAGACGAGGTATCTG	CATACTTGCTCTTTGTTTTTTTTTTAAAACAAAGAGACGAGGTATCTGAA
Aglaonema-Hong-Jian-A3-2	Insertion	31418	31428	Aglaonema-modestum-A1	31318	31318	TACTGTACTA	+	0	0	0	0	||||||||||||||||||||||||||||||||||||||||||||||||||-||||||||||||||||||||||||||||||||||||||||||||||||||	TGTGGCCAAAACAAACAAACCGGTACGGCATAAGATAAATCAAATAAATA	TGTGGCCAAAACAAACAAACCGGTACTACTGTACTAGGCATAAGATAAAT
Aglaonema-Hong-Jian-A3-2	Insertion	33266	33272	Aglaonema-modestum-A1	33154	33154	AAAAGA	+	0	0	0	0	||||||||||||||||||||||||||||||||||||||||||||||||||-||||||||||||||||||||||||||||||||||||||||||||||||||	AATTCATACAAATGGCTGTAGCGACGAAATAAATATAAATAGAATTAGAG	AATTCATACAAATGGCTGTAGCGACGAAAAGAAAATAAATATAAATAGAA
Aglaonema-Hong-Jian-A3-2	Insertion	34567	34572	Aglaonema-modestum-A1	34475	34475	TTTTA	+	0	0	1	0	G|||||||||||||||||||||||||||||||||||||||||||||||||-||||||||||||||||||||||||||||||||||||||||||||||||||	GGTTTAACTAGTAATCCTGTGATTCTTTTTATTGCTACAAGATTGATTAT	GGTTTAACTAGTAATCCTGTGATTCTTTTTATTTTATTGCTACAAGATTG
Aglaonema-Hong-Jian-A3-2	Deletion	30617	30617	Aglaonema-modestum-A1	30441	30442	A	+	0	0	1	1	||||||||||||||||||||||||||||||||||||||||||||||||||-|||||||||||||||||||||||||||||||||||||||||||||X|G||	ACATAATTGTTGTTATAATTGAAAATAAAAAAAAAAGATTGATTATTGAA	ACATAATTGTTGTTATAATTGAAAATAAAAAAAAAGATTGATTATTGAAA
Aglaonema-Hong-Jian-A3-2	Deletion	31108	31108	Aglaonema-modestum-A1	31004	31009	AGTAT	+	0	0	0	0	||||||||||||||||||||||||||||||||||||||||||||||||||-||||||||||||||||||||||||||||||||||||||||||||||||||	AAAAAATTAGGAAAATTTTAGGAATAAGTATAATATAATTTATATATAAT	AAAAAATTAGGAAAATTTTAGGAATAAATATAATTTATATATAATTTCTA
Aglaonema-Hong-Jian-A3-2	Deletion	33059	33059	Aglaonema-modestum-A1	32941	32942	A	+	0	0	0	1	X|||||||||||||||||||||||||||||||||||||||||||||||||-||||||||||||||||||||||||||||||||||||||||||||||||||	TCAATCAATGACTTCTTGGGAATGGTAAAAAAAAAGGATTCCTTGGTTTC	TCAATCAATGACTTCTTGGGAATGGTAAAAAAAAGGATTCCTTGGTTTCG
Aglaonema-Hong-Jian-A3-2	Deletion	33109	33109	Aglaonema-modestum-A1	32992	32998	ATATAC	+	0	0	0	0	||||||||||||||||||||||||||||||||||||||||||||||||||-||||||||||||||||||||||||||||||||||||||||||||||||||	TTTTCTTTTATAAAATTTTATATAAAATATACCCACACTTTTCTTCCTAC	TTTTCTTTTATAAAATTTTATATAAACCACACTTTTCTTCCTACATTGAT
Aglaonema-Hong-Jian-A3-2	Deletion	33444	33444	Aglaonema-modestum-A1	33327	33332	TTATA	+	0	0	0	1	||||||||||||||||||||||||||||||||||||||||||||X|||||-||||||||||||||||||||||||||||||||||||||||||||||||||	AGATAGTGTGGTAGAAAGATATATATTTATATTATATTATATAGTTTAGT	AGATAGTGTGGTAGAAAGATTTATATTTATATTATATAGTTTAGTTCTTT
Aglaonema-Hong-Jian-A3-2	Deletion	33972	33972	Aglaonema-modestum-A1	33860	33864	TTCC	+	0	0	0	1	||||||||||||||||||||||||||||||||||||||||||||||||||-|||X||||||||||||||||||||||||||||||||||||||||||||||	AAGAACCCACTGAATTTATCATCCTTTTCCTTCCACTCTTTTCTATAAAC	AAGAACCCACTGAATTTATCATCCTTTTCTACTCTTTTCTATAAACAAAC
Aglaonema-Hong-Jian-A3-2	Deletion	34236	34236	Aglaonema-modestum-A1	34127	34137	TACATGGAAT	+	0	0	1	1	||||||||||||||||||||||||||||G|||||||||||||||||||||-||||||||||||||||||||||||||||||||X|||||||||||||||||	AAACNAAAAAAAGAAATAAAGATCCCTACATGGAATTAGATCTTGCTCCC	AAACAAAAAAAAGAAATAAAGATCCCTAGATCTTGCTCCCCGTCCCCCCT
Aglaonema-Hong-Jian-A3-2	Deletion	34517	34517	Aglaonema-modestum-A1	34418	34426	TAGCGATA	+	0	0	1	0	||||||||||||||||||||||||||||||||||||||||||||||||||-|||||||||||||||||||||||||||||||||||||||||||||||||G	AGAATAGATATGGACTATACTCTATCTAGCGATATAGCGATATAGTAAGA	AGAATAGATATGGACTATACTCTATCTAGCGATATAGTAAGAATAACACG
Aglaonema-Hong-Jian-A3-2	Insertion	36390	36393	Aglaonema-modestum-A1	36244	36244	AAT	+	0	0	0	1	|||X||||||||||||||||||||||||||||||||||||||||||||||-||||||||||||||||||||||||||||||||||||||||||||||||||	CCAATCAACCCATCGTTAAAGTTAAAAAAAAAGTAAGTGGACCTGACCCG	CCAATCAACCCATCGTTAAAGTTAAAAATAAAAAAGTAAGTGGACCTGAC
Aglaonema-Hong-Jian-A3-2	Deletion	35084	35084	Aglaonema-modestum-A1	34986	34991	ATATA	+	0	0	0	0	||||||||||||||||||||||||||||||||||||||||||||||||||-||||||||||||||||||||||||||||||||||||||||||||||||||	TCGGAATTGTCAATACAATATAAAATATATAATATATAAGTAATGTAATA	TCGGAATTGTCAATACAATATAAAATATATATAAGTAATGTAATAACGTA
Aglaonema-Hong-Jian-A3-2	Deletion	35617	35617	Aglaonema-modestum-A1	35471	35474	CAG	+	0	0	9	0	GGGGGGGGG|||||||||||||||||||||||||||||||||||||||||-||||||||||||||||||||||||||||||||||||||||||||||||||	ATTCAACTTGCACTAATTGATTTGTTCAGCAGATGAGACATGATTCAATC	ATTCAACTTGCACTAATTGATTTGTTCAGATGAGACATGATTCAATCAAA
Aglaonema-Hong-Jian-A3-2	Deletion	36263	36263	Aglaonema-modestum-A1	36108	36109	T	+	0	0	9	1	||||||||||||||||||||||||||||||||||||||||||||||||||-|||||||||||||||||||||||||||||||X|GGGGGGGGG||||||||	CTATAGTGGTATAGTAGTTCTCCTCATTGTTTCCTTATTCATATTTTTTT	CTATAGTGGTATAGTAGTTCTCCTCATGTTTCCTTATTCATATTTTTTTG
Aglaonema-Hong-Jian-A3-2	Deletion	36296	36296	Aglaonema-modestum-A1	36142	36151	CATAACTAT	+	0	0	1	2	||||||||||||||||G|||||||||||||||||||||||||||||||X|-||||||||||||||||||||||||||||||||||||||||||||||X|||	TTATTCATATTTTTTTGATCCCGGAGCATAACTATTCTAGATATCTAATC	TTATTCATATTTTTTTGATCCCGGGGTCTAGATATCTAATCTTGATTATT
Aglaonema-Hong-Jian-A3-2	Deletion	36841	36841	Aglaonema-modestum-A1	36693	36694	T	+	0	0	0	0	||||||||||||||||||||||||||||||||||||||||||||||||||-||||||||||||||||||||||||||||||||||||||||||||||||||	GTAAAAAGATAAATATTCGAAGTTCATTTTTTTTTTGTTCGACCCGCTAA	GTAAAAAGATAAATATTCGAAGTTCATTTTTTTTTGTTCGACCCGCTAAA
Aglaonema-Hong-Jian-A3-2	Deletion	39642	39642	Aglaonema-modestum-A1	39495	39497	AT	+	0	0	0	0	||||||||||||||||||||||||||||||||||||||||||||||||||-||||||||||||||||||||||||||||||||||||||||||||||||||	GCTATCCTATCCCACCTAGCCGAGCCATATTACCTTTTATGACAGCATAT	GCTATCCTATCCCACCTAGCCGAGCCATTACCTTTTATGACAGCATATCA
Aglaonema-Hong-Jian-A3-2	Insertion	40803	40805	Aglaonema-modestum-A1	40696	40696	AA	+	0	0	4	1	|||||||||||||||||||||||||X||||||||||||||||||||||||-|||||||||||||||||||||||||||||||||||||||||GGGG|||||	TTGTCCTGTTTCTTTACCTCCCATCCAAAAAAAAGGTCATTAATGACTAG	TCGTCCTGTTTCTTTACCTCCCATCCAAAAAAAAAAGGTCATTAATGACT
Aglaonema-Hong-Jian-A3-2	Insertion	40846	40850	Aglaonema-modestum-A1	40737	40737	AAAA	+	0	0	2	0	|||||||GG|||||||||||||||||||||||||||||||||||||||||-||||||||||||||||||||||||||||||||||||||||||||||||||	AATGACTAGATAACAGAATCATACCTAAAAAAAAAAAGATTTTTGAAAAA	AATGACTAGATAACAGAATCATACCTAAAAAAAAAAAAAAAGATTTTTGA
Aglaonema-Hong-Jian-A3-2	Insertion	47113	47118	Aglaonema-modestum-A1	47021	47021	AGGTA	+	0	0	0	1	||||||||||X|||||||||||||||||||||||||||||||||||||||-||||||||||||||||||||||||||||||||||||||||||||||||||	CTCCCACCTTCAGAAGAATGAAACATAGGTATGGTATTTCCTTATATCGT	CTCCCACCTTCAGAAGAATGAAACATAGGTAAGGTATGGTATTTCCTTAT
Aglaonema-Hong-Jian-A3-2	Insertion	48431	48435	Aglaonema-modestum-A1	48323	48323	ACTA	+	0	0	0	1	||||||||||||||||||||||||||||||||||||||||||||||||||-||||||||||||||||||||X|||||||||||||||||||||||||||||	CCTATAGGTGTAACCTTTCGCTCAATACTAAAATCGACGATTGAAGCATC	CCTATAGGTGTAACCTTTCGCTCAATACTAACTAAAATCGACGATTGAAG
Aglaonema-Hong-Jian-A3-2	Insertion	48606	48611	Aglaonema-modestum-A1	48494	48494	AAAAA	+	0	0	0	0	||||||||||||||||||||||||||||||||||||||||||||||||||-||||||||||||||||||||||||||||||||||||||||||||||||||	GTCTCTTTCTCGTAAGACTGATAGCTAAAAAAAAAAAGAATCAAATCGCA	GTCTCTTTCTCGTAAGACTGATAGCTAAAAAAAAAAAAAAAAGAATCAAA
Aglaonema-Hong-Jian-A3-2	Deletion	49869	49869	Aglaonema-modestum-A1	49740	49741	A	+	0	0	0	0	||||||||||||||||||||||||||||||||||||||||||||||||||-||||||||||||||||||||||||||||||||||||||||||||||||||	TTCTATTCCTAATTACTGTGGTATGTAAAAAAAAATACCAAAAAGCGCGA	TTCTATTCCTAATTACTGTGGTATGTAAAAAAAATACCAAAAAGCGCGAA
Aglaonema-Hong-Jian-A3-2	Insertion	51528	51529	Aglaonema-modestum-A1	51955	51955	A	+	0	0	0	1	||||||||||||||||||||||||||||||||||||||||||||||||||-|||||||||||||||||||||||||||X||||||||||||||||||||||	CATTCGGAAAGCAAGGAAATAGCACGAAAAAAAAAGAGAAGAATAAATAT	CATTCGGAAAGCAAGGAAATAGCACGAAAAAAAAAAGAGAAGAATAAATA
Aglaonema-Hong-Jian-A3-2	Insertion	52099	52101	Aglaonema-modestum-A1	52505	52505	TT	+	0	0	0	1	||||||||||||||||||||||||||||||X|||||||||||||||||||-||||||||||||||||||||||||||||||||||||||||||||||||||	CATTGCATTGGTAGCTGGAATTCTTCTTTCTATCTAAATTACAGAAAAGA	CATTGCGTTGGTAGCTGGAATTCTTCTTTTTCTATCTAAATTACAGAAAA
Aglaonema-Hong-Jian-A3-2	Insertion	52208	52215	Aglaonema-modestum-A1	52612	52612	ATAATGA	+	0	0	0	1	||||||||||||||||||||||||||||||||||||||||||||||||||-||||||||||X|||||||||||||||||||||||||||||||||||||||	GACCCAAATCCATAATTTTTATTTATATAATGAATTAAAAATTTTATGAA	GACCCAAATCCATAATTTTTATTTATATAATGAATAATGAATTCAAAATT
Aglaonema-Hong-Jian-A3-2	Insertion	52333	52339	Aglaonema-modestum-A1	52730	52730	AAAAAA	+	0	0	0	0	||||||||||||||||||||||||||||||||||||||||||||||||||-||||||||||||||||||||||||||||||||||||||||||||||||||	TCACTCCAGAGTCTGATTGATCTTTGAAAAAAAAAATGATTAATCGGACG	TCACTCCAGAGTCTGATTGATCTTTGAAAAAAAAAAAAAAAATGATTAAT
Aglaonema-Hong-Jian-A3-2	Deletion	52727	52727	Aglaonema-modestum-A1	53119	53122	TTT	+	0	0	0	0	||||||||||||||||||||||||||||||||||||||||||||||||||-||||||||||||||||||||||||||||||||||||||||||||||||||	CACTTATAAATATCAAAAAGTCTTCCTTTTTTTTATTTAAGACCAAAAAA	CACTTATAAATATCAAAAAGTCTTCCTTTTTATTTAAGACCAAAAAAATT
Aglaonema-Hong-Jian-A3-2	Insertion	55927	55928	Aglaonema-modestum-A1	56125	56125	T	+	0	0	0	0	||||||||||||||||||||||||||||||||||||||||||||||||||-||||||||||||||||||||||||||||||||||||||||||||||||||	CCAGAACTTCTTAAGCGAAATAAGCATTTTTTTTCTTAGCGTTAGCGATA	CCAGAACTTCTTAAGCGAAATAAGCATTTTTTTTTCTTAGCGTTAGCGAT
Aglaonema-Hong-Jian-A3-2	Insertion	56012	56014	Aglaonema-modestum-A1	56209	56209	AA	+	0	0	0	1	||||||||||||||||||||||||||||||||||||||||||||||||||-||||||||||||||||||||||||X|||||||||||||||||||||||||	TCTAGTATATTCTATTCGAAGTATTTAAAAAAAAAAATTCATTCGGATTA	TCTAGTATATTCTATTCGAAGTATTTAAAAAAAAAAAAATTCATTCGGAT
Aglaonema-Hong-Jian-A3-2	Deletion	56753	56753	Aglaonema-modestum-A1	57112	57117	TTTTG	+	0	0	0	1	||||||||||||||||||||||||||||||||||||||||||||||||||-||||||||||||||||||X|||||||||||||||||||||||||||||||	ATTGTATCCATTCAAATAAATAAAATTTTTGTTTTGTTTTCATTTTCCTA	ATTGTATCCATTCAAATAAATAAAATTTTTGTTTTCATTTTCCTGTCCCT
Aglaonema-Hong-Jian-A3-2	Deletion	56805	56805	Aglaonema-modestum-A1	57169	57175	TTCTAG	+	0	0	0	1	||||||||||||||||X|||||||||||||||||||||||||||||||||-||||||||||||||||||||||||||||||||||||||||||||||||||	GAATCTATATGATCATAGGGTAATGCTTCTAGTTCTATGGACCAACCAAT	GAATCTATATGATCATAGGGTAATGCTTCTATGGACCAACCAATTGACCA
Aglaonema-Hong-Jian-A3-2	Deletion	57366	57366	Aglaonema-modestum-A1	57736	57745	AATGATGGG	+	0	0	0	1	|||||||||||||||||||||||||||||||||||||X||||||||||||-||||||||||||||||||||||||||||||||||||||||||||||||||	CACCTTATCAATTCTCAAATCAAATCAATGATGGGCTCTATTTGGCATCA	CACCTTATCAATTTTCAAATCAAATCCTCTATTTGGCATCAGAATTCGCA
Aglaonema-Hong-Jian-A3-2	Insertion	60365	60369	Aglaonema-modestum-A1	60659	60659	TTTT	+	0	0	1	0	||||||||||||||||||||||||||||||||||||||||||||||||||-|||||||||||||||||||||||G||||||||||||||||||||||||||	CAACATATATCACTGTCAAGAGGGAATTTTTTTTTTTAGTATTTAGATTA	CAACATATATCACTGTCAAGAGGGAATTTTTTTTTTTTTTTAGTATTTAG
Aglaonema-Hong-Jian-A3-2	Deletion	60067	60067	Aglaonema-modestum-A1	60446	60447	A	+	0	0	0	0	||||||||||||||||||||||||||||||||||||||||||||||||||-||||||||||||||||||||||||||||||||||||||||||||||||||	AATTTTCAAGTTTAACCACACTTTTCAAAAAAAAAAAAGATAAAGCAGAT	AATTTTCAAGTTTAACCACACTTTTCAAAAAAAAAAAGATAAAGCAGATG
Aglaonema-Hong-Jian-A3-2	Deletion	60553	60553	Aglaonema-modestum-A1	60845	60846	T	+	0	0	0	0	||||||||||||||||||||||||||||||||||||||||||||||||||-||||||||||||||||||||||||||||||||||||||||||||||||||	AATTGAATTGAAAATTGTTTGAAAGATTTTTTTTCAAAGGTTTCATTCAC	AATTGAATTGAAAATTGTTTGAAAGATTTTTTTCAAAGGTTTCATTCACG
Aglaonema-Hong-Jian-A3-2	Deletion	62223	62223	Aglaonema-modestum-A1	62516	62518	AT	+	4	0	0	1	||||||||||||||||||||||||||||||||||||||||||||||-|||||||||||||||||||||||||||||X||||||||||||||||||||	TGCATATATCTTTTTTTTATATATCAATATATATACAGAATGCACAGGGG	TGCATATATCTTTTTTTTATATATCAATATATACAGAATGCACAGGGGCA
Aglaonema-Hong-Jian-A3-2	Deletion	62480	62480	Aglaonema-modestum-A1	62775	62784	TATATTATA	+	0	0	0	1	||||||||||||||||||||||||||||||||||||||||||||||||||-|||||||||||||||||||||||||||||||||||||||X||||||||||	TTTCGTTCCGTGTTCCTATGGAAACTTATATTATATATATTATACGAGAA	TTTCGTTCCGTGTTCCTATGGAAACTTATATTATACGAGAATGAATTCTT
Aglaonema-Hong-Jian-A3-2	Deletion	65379	65379	Aglaonema-modestum-A1	65625	65629	ATAA	+	0	0	0	4	XX|||||||||||||||||||||||X||||||||||||||||||||||||-||||||||||||||||||||||||X|||||||||||||||||||||||||	TGGACTACTTATCATAAGATATCTTTATAAATAAGAGGTTCAAATATTAA	TAGACTACTTATCATAAGATATCTTTATAAGAGGTTCAAATATTAAATTG
Aglaonema-Hong-Jian-A3-2	Insertion	65830	65831	Aglaonema-modestum-A1	66082	66082	A	+	0	0	0	1	||||||||||||||||||||||||||||||||||||||||||||||||||-||||||||||X|||||||||||||||||||||||||||||||||||||||	TTGATGAGAGTTACCTCGGTAGCAGGAAAAAAAGTCAAATTCATTTGGTT	TTGATGAGAGTTACCTCGGTAGCAGGAAAAAAAAGTCGAATTCATTTGGT
Aglaonema-Hong-Jian-A3-2	Insertion	66524	66529	Aglaonema-modestum-A1	66775	66775	TTTAA	+	0	0	0	0	||||||||||||||||||||||||||||||||||||||||||||||||||-||||||||||||||||||||||||||||||||||||||||||||||||||	GAATTCAGTAATCCTCTTCTTCTTTTTTTAATACAACTGAAGTTTCTTCG	GAATTCAGTAATCCTCTTCTTCTTTTTTTAATTTAATACAACTGAAGTTT
Aglaonema-Hong-Jian-A3-2	Insertion	67077	67082	Aglaonema-modestum-A1	67303	67303	TTACT	+	0	0	0	0	||||||||||||||||||||||||||||||||||||||||||||||||||-||||||||||||||||||||||||||||||||||||||||||||||||||	CCTGGGGGTGAAACATTTCAAAATAATGGTCCCCCGTGGAGTTCTTTCGT	CCTGGGGGTGAAACATTTCAAAATAATTACTTGGTCCCCCGTGGAGTTCT
Aglaonema-Hong-Jian-A3-2	Insertion	67294	67300	Aglaonema-modestum-A1	67516	67516	ATAATT	+	0	0	6	0	GGGGGG||||||||||||||||||||||||||||||||||||||||||||-||||||||||||||||||||||||||||||||||||||||||||||||||	GATCCAAAGACTAAATAAAGGACTAAATAATTATACAAAAATTGAGAATA	GATCCAAAGACTAAATAAAGGACTAAATAATTATAATTATACAAAAATTG
Aglaonema-Hong-Jian-A3-2	Insertion	68222	68229	Aglaonema-modestum-A1	68443	68443	CTTTATA	+	0	0	0	0	||||||||||||||||||||||||||||||||||||||||||||||||||-||||||||||||||||||||||||||||||||||||||||||||||||||	CGAAATTTAAATTTGACTTACTCTTTCTTCTACCTGTATTTAGTTTATTC	CGAAATTTAAATTTGACTTACTCTTTCTTTATACTTCTACCTGTATTTAG
Aglaonema-Hong-Jian-A3-2	Deletion	69386	69386	Aglaonema-modestum-A1	69601	69604	TTT	+	0	0	0	1	|||||||||||||||||||||||||||||||||||||||||||||||X||-||||||||||||||||||||||||||||||||||||||||||||||||||	CAAGTTGGTAAAAAGGAAAGGCCAAATTTTTTTTTTTTATCGATATTATT	CAAGTTGGTAAAAAGGAAAGGCCGAATTTTTTTTTATCGATATTATTATG
Aglaonema-Hong-Jian-A3-2	Insertion	70096	70097	Aglaonema-modestum-A1	70304	70304	T	+	0	0	5	2	||GGGGGX||||||||||||||||||||||||||||||||||||||||||-|||||||||||||||||||||||||||||||||||||||||||||||||X	TGATCATCCAAAAATCGATGAATTCCTTTTTTGCTTCGTCAGAGTTAAGT	TGATCATCCAAAAATCGATGAATTCCTTTTTTTGCTTCGTCAGAGTTAAG
Aglaonema-Hong-Jian-A3-2	Insertion	70267	70268	Aglaonema-modestum-A1	70474	70474	T	+	0	0	0	0	||||||||||||||||||||||||||||||||||||||||||||||||||-||||||||||||||||||||||||||||||||||||||||||||||||||	TTTTGTCATTTTTACAAGTAATAATATTTTTTTATTATGTTGACTAGGTA	TTTTGTCATTTTTACAAGTAATAATATTTTTTTTATTATGTTGACTAGGT
Aglaonema-Hong-Jian-A3-2	Insertion	71641	71646	Aglaonema-modestum-A1	71847	71847	TCTTT	+	0	0	3	1	||||||||||||||||||||||||||||||||||||||||||||||||||-|||||||||||||||||||||||||||||||GGG||||||||||X|||||	AAATGCAAAATCTATAAAAAATCTCGTCTTTTTTTTTTCATATTGTTAAA	AAATGCAAAATCTATAAAAAATCTCGTCTTTTCTTTTTTTTTTCATATTG
Aglaonema-Hong-Jian-A3-2	Insertion	72285	72286	Aglaonema-modestum-A1	72488	72488	T	+	0	0	0	0	||||||||||||||||||||||||||||||||||||||||||||||||||-||||||||||||||||||||||||||||||||||||||||||||||||||	ACTGGAATTAATTCTGTCAATTGGTATTTTTTTATTGTATCTCGCAAAAA	ACTGGAATTAATTCTGTCAATTGGTATTTTTTTTATTGTATCTCGCAAAA
Aglaonema-Hong-Jian-A3-2	Insertion	72830	72833	Aglaonema-modestum-A1	73032	73032	TTT	+	0	0	0	0	||||||||||||||||||||||||||||||||||||||||||||||||||-||||||||||||||||||||||||||||||||||||||||||||||||||	AGGTCAATTTTGAGTTGTAATTCAACTTTTAGTTAGTTTATTGTTATTCA	AGGTCAATTTTGAGTTGTAATTCAACTTTTTTTAGTTAGTTTATTGTTAT
Aglaonema-Hong-Jian-A3-2	Deletion	71676	71676	Aglaonema-modestum-A1	71878	71881	TTG	+	0	0	5	1	||||||||||||||GGGGG|||||||||||||||||||||||||||||||-||||||||||X|||||||||||||||||||||||||||||||||||||||	TTTTTTTCATATTGTTAAAAGTTTTTTTGTTCTAACTTTTATTTCAAATA	TTTTTTTCATATTGTTAAAAGTTTTTTTCTAACTTTCATTTCAAATAATT
Aglaonema-Hong-Jian-A3-2	Insertion	73187	73188	Aglaonema-modestum-A1	73394	73394	T	+	0	0	0	1	||||||||||||||||||||||||||||||||||||||||||||||||||-||||||||||||||X|||||||||||||||||||||||||||||||||||	CGCGCTACCAAGCTGCGCTACATCCCTTTTTTCAATTGTCATACAGTGTC	CGCGCTACCAAGCTGCGCTACATCCCTTTTTTTCAATTGTCGTACAGTGT
Aglaonema-Hong-Jian-A3-2	Insertion	73350	73352	Aglaonema-modestum-A1	73556	73556	AA	+	0	0	0	1	||||||||||||||||||||||||||||||||||||||X|||||||||||-||||||||||||||||||||||||||||||||||||||||||||||||||	TATACATCTGAAATGAAACCTAATATAAAAAAAAAAGAATGACTATTTAT	TATACATCTGAAATAAAACCTAATATAAAAAAAAAAAAGAATGACTATTT
Aglaonema-Hong-Jian-A3-2	Deletion	73484	73484	Aglaonema-modestum-A1	73689	73699	TGATCCTTAA	+	0	0	0	1	||||||||||||||||||||||||||||||||||||||||||||||||||-|||||||||||||X||||||||||||||||||||||||||||||||||||	TTATAAATGTTGCATAAAAATACAAGTGATCCTTAATTTAGTTCCCCAGT	TTATAAATGTTGCATAAAAATACAAGTTTAGTTCCCCAGCATCTGATCAT
Aglaonema-Hong-Jian-A3-2	Insertion	75630	75637	Aglaonema-modestum-A1	75856	75856	AATTATT	+	0	0	0	0	||||||||||||||||||||||||||||||||||||||||||||||||||-||||||||||||||||||||||||||||||||||||||||||||||||||	TAAAATTAAATTAATTTGTATTTATAAATTATTTAAAATAAAATAAAAAT	TAAAATTAAATTAATTTGTATTTATAAATTATTAATTATTTAAAATAAAA
Aglaonema-Hong-Jian-A3-2	Insertion	75732	75734	Aglaonema-modestum-A1	75951	75951	TC	+	0	0	0	0	||||||||||||||||||||||||||||||||||||||||||||||||||-||||||||||||||||||||||||||||||||||||||||||||||||||	GGTCCTCTCTATACACCGGAGCTCTTTCTCCCATTCCATTTAATCAATGT	GGTCCTCTCTATACACCGGAGCTCTTTCTCTCCCATTCCATTTAATCAAT
Aglaonema-Hong-Jian-A3-2	Insertion	76113	76117	Aglaonema-modestum-A1	76330	76330	TTTT	+	0	0	0	1	||||||||||||||||||||||||||||||||||||||||||||||||||-|||X||||||||||||||||||||||||||||||||||||||||||||||	TTTAGATAGTAAACAGTATTTTTCCATTCTATTCTATCTATTCATTTGTA	TTTAGATAGTAAACAGTATTTTTCCATTTTTTCCATTCTATCTATTCATT
Aglaonema-Hong-Jian-A3-2	Deletion	73742	73742	Aglaonema-modestum-A1	73957	73958	C	+	0	0	0	0	||||||||||||||||||||||||||||||||||||||||||||||||||-||||||||||||||||||||||||||||||||||||||||||||||||||	AAATTCTATGTGACTAATTTCCCCCACCCCCCCTTTTTGTTGTTTAGGAT	AAATTCTATGTGACTAATTTCCCCCACCCCCCTTTTTGTTGTTTAGGATA
Aglaonema-Hong-Jian-A3-2	Deletion	74362	74362	Aglaonema-modestum-A1	74578	74583	CATAT	+	0	0	0	0	||||||||||||||||||||||||||||||||||||||||||||||||||-||||||||||||||||||||||||||||||||||||||||||||||||||	AGGAGCAAGAGGAGGTTAATAACATACATATCATATATTATATAACATAT	AGGAGCAAGAGGAGGTTAATAACATACATATATTATATAACATATATAAA
Aglaonema-Hong-Jian-A3-2	Deletion	76335	76335	Aglaonema-modestum-A1	76549	76553	ATAC	+	0	0	0	0	||||||||||||||||||||||||||||||||||||||||||||||||||-||||||||||||||||||||||||||||||||||||||||||||||||||	GTTGGCATGTTGAATCGTATATATATATACGATGATGGGATTATAATGGG	GTTGGCATGTTGAATCGTATATATATGATGATGGGATTATAATGGGCTGG
Aglaonema-Hong-Jian-A3-2	Insertion	77123	77127	Aglaonema-modestum-A1	77340	77340	ATCA	+	0	0	0	1	||||||||||||||||||||||||||||||||||||||||||||||||||-||||||||||||||||||||||||||||||||||X|||||||||||||||	ATTTTTTTCTTTTTTATAACATTAATATCAGAAAGGCACTTCTGGTGTGT	ATTTTTTTCTTTTTTATAACATTAATATCAATCAGAAAGGCACTTCTGGT
Aglaonema-Hong-Jian-A3-2	Insertion	77343	77347	Aglaonema-modestum-A1	77556	77556	TTTT	+	0	0	0	0	||||||||||||||||||||||||||||||||||||||||||||||||||-||||||||||||||||||||||||||||||||||||||||||||||||||	TCATGTTCCATATGGCGAAGGCATAGTTTTTTTCAAATAAAAAACTCATT	TCATGTTCCATATGGCGAAGGCATAGTTTTTTTTTTTCAAATAAAAAACT
Aglaonema-Hong-Jian-A3-2	Insertion	77880	77883	Aglaonema-modestum-A1	78114	78114	AAA	+	0	0	0	0	||||||||||||||||||||||||||||||||||||||||||||||||||-||||||||||||||||||||||||||||||||||||||||||||||||||	TCCCTAGAAAACCCTATCCTATCTATAAAAAAAAGAATTCAAAAAACTTA	TCCCTAGAAAACCCTATCCTATCTATAAAAAAAAAAAGAATTCAAAAAAC
Aglaonema-Hong-Jian-A3-2	Deletion	78818	78818	Aglaonema-modestum-A1	79050	79054	AATT	+	0	0	0	1	||||||||||||||||||||||||||||||||||||||||||||||||||-|||||||||||||||||||||||||||||||||||||X||||||||||||	GCTTCTCTTTGTTCCTACGAACAGAAAATTTCCATTATTTCCAATGTAAC	GCTTCTCTTTGTTCCTACGAACAGAATCCATTATTTCCAATGTAACGGAA
Aglaonema-Hong-Jian-A3-2	Deletion	78895	78895	Aglaonema-modestum-A1	79131	79133	TA	+	0	0	0	1	||||||||||X|||||||||||||||||||||||||||||||||||||||-||||||||||||||||||||||||||||||||||||||||||||||||||	TCTACTGAAAAAGGTTAGGTACATAGTATATATATATATTTTAGTTTTTT	TCTACTGAAAAAGGTTAGGTACATAGTATATATATATTTTAGTTTTTTAG
Aglaonema-Hong-Jian-A3-2	Insertion	81346	81348	Aglaonema-modestum-A1	81583	81583	AA	+	0	0	7	1	||||||||||||||||||||||||||||||||||||||||||||||||||-|||X|||||||||||||||||||||||||||||||||GGGGGGG||||||	GTTCATAAGAGCAACGAAGTACTAGTAAATAAAAAAAAACAACTTAGGAC	GTTCATAAGAGCAACGAAGTACTAGTAAAAAAAAAAAAAAACAACTTAGG
Aglaonema-Hong-Jian-A3-2	Insertion	81385	81392	Aglaonema-modestum-A1	81620	81620	CTATTTT	+	0	0	2	2	|||||||||||GG|||X|||||||||||||||||||||||||||||||||-|||||||||||X||||||||||||||||||||||||||||||||||||||	AACAACTTAGGACTCGGATTTCTAGCGGTAGTTCGACCGTGAAATTCCTT	AACAACTTAGGACTCGGATTTCTAGCCTATTTTGGTAGTTCGACTGTGAA
Aglaonema-Hong-Jian-A3-2	Deletion	81802	81802	Aglaonema-modestum-A1	82031	82035	TTTG	+	0	0	0	1	||||||||||||||||||||||||||||||||X|||||||||||||||||-||||||||||||||||||||||||||||||||||||||||||||||||||	GGTTCTTATTCAGAGAACCTTTGAGTTTTGTTTGTTTTGGGACTTATTGA	GGTTCTTACTCAGAGAACCTTTGAGTTTTGTTTTGGGACTTATTGATGAA
Aglaonema-Hong-Jian-A3-2	Deletion	83003	83003	Aglaonema-modestum-A1	83213	83219	TCCGAA	+	0	0	2	3	||||||GG||||||||||||||||||||||||||||||||||||||||||-|||||||||||||||||||XXX||||||||||||||||||||||||||||	ATGTTATTTGGATATTTCTCTTCAACTCCGAATCCGAAGTATTCTTTATT	ATGTTATTTGGATATTTCTCTTCAACTCCGAAGTATTCTTTATTTTTTAC
Aglaonema-Hong-Jian-A3-2	Deletion	83363	83363	Aglaonema-modestum-A1	83579	83580	A	+	0	0	0	0	||||||||||||||||||||||||||||||||||||||||||||||||||-||||||||||||||||||||||||||||||||||||||||||||||||||	TTACTTATTTATAGTTTATAGTATGGAAATGCATCCATTTCCTTTGCATC	TTACTTATTTATAGTTTATAGTATGGAATGCATCCATTTCCTTTGCATCC
Aglaonema-Hong-Jian-A3-2	Insertion	86657	86663	Aglaonema-modestum-A1	86859	86859	TCATAT	+	0	0	0	0	||||||||||||||||||||||||||||||||||||||||||||||||||-||||||||||||||||||||||||||||||||||||||||||||||||||	TGAAGTATTAATTAATGAGGGAGCAGAACTCACTTTTCCTCTCTTTTTCT	TGAAGTATTAATTAATGAGGGAGCAGTCATATAACTCACTTTTCCTCTCT
Aglaonema-Hong-Jian-A3-2	Insertion	87197	87206	Aglaonema-modestum-A1	87393	87393	TTTTTTTTT	+	0	0	1	0	||||||||||||||||||||||||||||||||||||||||||||||||||-|||||||||||||||||||G||||||||||||||||||||||||||||||	TAATTTTGATATAATCAACGTGTTTATTTTTTTTTATGAATTCATAAAAA	TAATTTTGATATAATCAACGTGTTTATTTTTTTTTTTTTTTTTTATGAAT
Aglaonema-Hong-Jian-A3-2	Deletion	84471	84471	Aglaonema-modestum-A1	84668	84673	TTTAT	+	0	0	1	1	||||||||||||||||||||||||||||||||||||||||||||||||X|-||||||||||||||||||||G|||||||||||||||||||||||||||||	TATTTTTTATATAATATATAAATAAATTTATAATTTTTTTTTATAAAATA	TATTTTTTATATAATATATAAATATAAATTTTTTTTTATAAAATAGNAAA
Aglaonema-Hong-Jian-A3-2	Insertion	88408	88412	Aglaonema-modestum-A1	88603	88603	ATAT	+	0	0	0	7	||||||||||||||||||||||||||||||||||||||||||||||||||-||||||||||||||||||||||||||||||||||||X|XXXXX|X|||||	ACATAGGAAAGAAAGCTGCATGCAAGATTTATCTACAAGTATTTACCTAC	ACATAGGAAAGAAAGCTGCATGCAAGATATATTTATCTACAAGTATTTAC
Aglaonema-Hong-Jian-A3-2	Insertion	88765	88766	Aglaonema-modestum-A1	88946	88946	T	+	0	0	6	0	|||||||||||||||GGGGGG|||||||||||||||||||||||||||||-||||||||||||||||||||||||||||||||||||||||||||||||||	TATAACATAACGAATTCTTTTTTAACTTTTTTTATTTATTTATCCAAAAA	TATAACATAACGAATTCTTTTTTAACTTTTTTTTATTTATTTATCCAAAA
Aglaonema-Hong-Jian-A3-2	Deletion	87764	87764	Aglaonema-modestum-A1	87953	87960	TTTTTTT	+	0	0	0	0	||||||||||||||||||||||||||||||||||||||||||||||||||-||||||||||||||||||||||||||||||||||||||||||||||||||	CAGAAATAAATAAACCCGCAATTGTATTTTTTTTTTTTTTTTCATTCCTA	CAGAAATAAATAAACCCGCAATTGTATTTTTTTTTCATTCCTAATACCCT
Aglaonema-Hong-Jian-A3-2	Insertion	90762	90765	Aglaonema-modestum-A1	90942	90942	TTT	+	0	0	0	0	||||||||||||||||||||||||||||||||||||||||||||||||||-||||||||||||||||||||||||||||||||||||||||||||||||||	CTTTTATTTATTTTTATTTATTAATATTATTAATTATTTATTAATATTAT	CTTTTATTTATTTTTATTTATTAATATTTTTATTAATTATTTATTAATAT
Aglaonema-Hong-Jian-A3-2	Insertion	91119	91129	Aglaonema-modestum-A1	91296	91296	ATATTTCAAA	+	0	0	0	0	||||||||||||||||||||||||||||||||||||||||||||||||||-||||||||||||||||||||||||||||||||||||||||||||||||||	GGTTCAATTCCCGTCGTTCGCCCATTTTCCAAAAATGCTATTTTCAATAT	GGTTCAATTCCCGTCGTTCGCCCATTATATTTCAAATTCCAAAAATGCTA
Aglaonema-Hong-Jian-A3-2	Insertion	116492	116501	Aglaonema-modestum-A1	140244	140244	TAGGTAACC	-	0	0	0	0	||||||||||||||||||||||||||||||||||||||||||||||||||-||||||||||||||||||||||||||||||||||||||||||||||||||	AAAGGGCTCGTTTTGACCGTTAGGAGCGTTCCCTTTCTTTGTTTCTATTG	AAAGGGCTCGTTTTGACCGTTAGGAGTAGGTAACCCGTTCCCTTTCTTTG
Aglaonema-Hong-Jian-A3-2	Insertion	118605	118609	Aglaonema-modestum-A1	118490	118490	ATTG	+	0	0	0	0	||||||||||||||||||||||||||||||||||||||||||||||||||-||||||||||||||||||||||||||||||||||||||||||||||||||	AATTATTTTTTCTCTTATCTTACTATATTGATTGATTTTTATTCATACTT	AATTATTTTTTCTCTTATCTTACTATATTGATTGATTGATTTTTATTCAT
Aglaonema-Hong-Jian-A3-2	Insertion	121910	121911	Aglaonema-modestum-A1	121805	121805	T	+	0	0	4	0	||||||||||||||||||||||||||||||||||||||||||||||||||-|||||||||||||||||||||||||||||||||||GGGG|||||||||||	AAAGATAACAAAACAATCAATACTAGTTTTTTTTGATTTGAAGATTGTAT	AAAGATAACAAAACAATCAATACTAGTTTTTTTTTGATTTGAAGATTGTA
Aglaonema-Hong-Jian-A3-2	Deletion	118690	118690	Aglaonema-modestum-A1	118572	118574	AA	+	0	0	0	0	||||||||||||||||||||||||||||||||||||||||||||||||||-||||||||||||||||||||||||||||||||||||||||||||||||||	CAAAAGAATTAAAATATAAAATAATGAAAAAAAAAATAAAAAATCATTAA	CAAAAGAATTAAAATATAAAATAATGAAAAAAAATAAAAAATCATTAAAA
Aglaonema-Hong-Jian-A3-2	Deletion	119015	119015	Aglaonema-modestum-A1	118899	118902	TTT	+	0	0	0	0	||||||||||||||||||||||||||||||||||||||||||||||||||-||||||||||||||||||||||||||||||||||||||||||||||||||	ATTTACTATTTGGTCCAAAAAAACTCTTTTTTTAGGACCTATTTTAACAA	ATTTACTATTTGGTCCAAAAAAACTCTTTTAGGACCTATTTTAACAAATG
Aglaonema-Hong-Jian-A3-2	Deletion	120969	120969	Aglaonema-modestum-A1	120856	120859	TTT	+	0	0	0	0	||||||||||||||||||||||||||||||||||||||||||||||||||-||||||||||||||||||||||||||||||||||||||||||||||||||	TGTTCCATAAGAAAGCAAATTTTAAATTTTTTTTTATTATTAATTTAATT	TGTTCCATAAGAAAGCAAATTTTAAATTTTTTATTATTAATTTAATTATA
Aglaonema-Hong-Jian-A3-2	Deletion	121386	121386	Aglaonema-modestum-A1	121276	121278	AA	+	0	0	0	0	||||||||||||||||||||||||||||||||||||||||||||||||||-||||||||||||||||||||||||||||||||||||||||||||||||||	CTGCTAATAACATAACAGAATTCAATAAAAAAAGAAACTTTATTATCTAT	CTGCTAATAACATAACAGAATTCAATAAAAAGAAACTTTATTATCTATTA
Aglaonema-Hong-Jian-A3-2	Deletion	121781	121781	Aglaonema-modestum-A1	121673	121677	CAAA	+	0	0	0	1	||||||||||||||||||||||||||||||||||||||||||||||||||-|||||||||||||||||||||||||||||||||||||||||||X||||||	GTGTTATAAAAATATCAGACTAAAATCAAACAAATATGAGTTGGAAACTT	GTGTTATAAAAATATCAGACTAAAATCAAATATGAGTTGGAAACTTTTTT
Aglaonema-Hong-Jian-A3-2	Insertion	122586	122593	Aglaonema-modestum-A1	122453	122453	ATACTGG	+	0	0	9	0	GGGGGGGGG|||||||||||||||||||||||||||||||||||||||||-||||||||||||||||||||||||||||||||||||||||||||||||||	GAAGATTTTCTCTGTCTATTATAACTATACTGGTTTTTACTATTATTATA	GAAGATTTTCTCTGTCTATTATAACTATACTGGATACTGGTTTTTACTAT
Aglaonema-Hong-Jian-A3-2	Deletion	122110	122110	Aglaonema-modestum-A1	122001	122002	G	+	0	0	0	1	||||||||||||||||||||||||||||||||||||||||X|||||||||-||||||||||||||||||||||||||||||||||||||||||||||||||	GGTAAGAAACTATTTTTGTATGTTATGAAAAATTGTTATCTATGTAATAA	GGTAAGAAACTATTTTCGTATGTTATAAAAATTGTTATCTATGTAATAAG
Aglaonema-Hong-Jian-A3-2	Deletion	122932	122932	Aglaonema-modestum-A1	122793	122801	ATAAATTT	+	0	0	0	2	||||||||X|||||X|||||||||||||||||||||||||||||||||||-||||||||||||||||||||||||||||||||||||||||||||||||||	AATATGTAAATATTTTAAATATTATAATAAATTTATTAATTTCAATTTAA	AATATGTAAATATTTTAAATATTATAATTAATTTCAATTTAAACAATATT
Aglaonema-Hong-Jian-A3-2	Insertion	124194	124195	Aglaonema-modestum-A1	124062	124062	A	+	0	0	0	0	||||||||||||||||||||||||||||||||||||||||||||||||||-||||||||||||||||||||||||||||||||||||||||||||||||||	TTGAATAAACTTATTGAAGAATAAATAAAAAAAAATCGTCCCACAGATAA	TTGAATAAACTTATTGAAGAATAAATAAAAAAAAAATCGTCCCACAGATA
Aglaonema-Hong-Jian-A3-2	Insertion	126520	126527	Aglaonema-modestum-A1	126392	126392	TATTAAT	+	0	0	0	1	||||||||||||||||||||||||||||||||||||||||||||||||||-||||||||||||||||||||||||X|||||||||||||||||||||||||	ATCGGTGAATATAACTGATAAAATAATATTAATTATGTTAGTACCAATTA	ATCGGTGAATATAACTGATAAAATAATATTAATTATTAATTATGTTAGTA
Aglaonema-Hong-Jian-A3-2	Insertion	127286	127289	Aglaonema-modestum-A1	127203	127203	TTA	+	0	0	0	0	||||||||||||||||||||||||||||||||||||||||||||||||||-||||||||||||||||||||||||||||||||||||||||||||||||||	TAATTAGTATATGATATGTATTTTTTTTTTATTTATTTTATTCTATTTAT	TAATTAGTATATGATATGTATTTTTTTTATTTTATTTATTTTATTCTATT
Aglaonema-Hong-Jian-A3-2	Deletion	125957	125957	Aglaonema-modestum-A1	125825	125830	AATCA	+	0	0	0	3	||||||X|||||X||||||||||||||X||||||||||||||||||||||-||||||||||||||||||||||||||||||||||||||||||||||||||	AGCGCGGGTTTTTTTCAGTAAAGAGGAATCAAATGATTCAAGTGGATTTT	AGCACGGGTTTTTTTCAGTAAAGAGGAATGATTCAAGTGGATTTTTTTAT
Aglaonema-Hong-Jian-A3-2	Deletion	126748	126748	Aglaonema-modestum-A1	126650	126658	TACTTTAG	+	0	0	0	10	|||X|||||||||X|||XXX||XX||||||||||||||||||||||||||-|||||||||||||||||||||||||||||||||||||||XX|||X|||||	AATATAAAAAAAATAGTTGTAAATACTACTTTAGTTTAGTTAATTATGTT	AATATAAAAAAAATAGTTGTAAATACTTTAGTTAATTATGTTGTAAATAT
Aglaonema-Hong-Jian-A3-2	Deletion	127224	127224	Aglaonema-modestum-A1	127137	127142	GTATA	+	0	0	0	0	||||||||||||||||||||||||||||||||||||||||||||||||||-||||||||||||||||||||||||||||||||||||||||||||||||||	ATACATGATAAATATATGGTTTGTTTGTATAGTATATATGTATTTTATTT	ATACATGATAAATATATGGTTTGTTTGTATATATGTATTTTATTTATTAT
Aglaonema-Hong-Jian-A3-2	Deletion	127363	127363	Aglaonema-modestum-A1	127278	127284	TAGAAC	+	0	0	0	0	||||||||||||||||||||||||||||||||||||||||||||||||||-||||||||||||||||||||||||||||||||||||||||||||||||||	TATTGATTACAATTTTGTTATATCATTAGAACTATTTATTCAACAAATTT	TATTGATTACAATTTTGTTATATCATTATTTATTCAACAAATTTGATTGA
Aglaonema-Hong-Jian-A3-2	Deletion	127953	127953	Aglaonema-modestum-A1	127874	127875	T	+	0	0	0	2	||||||||||||||||||||||||||||||||||||||||||||X|||||-||||||||||X|||||||||||||||||||||||||||||||||||||||	ACAATAACACATGACAAAAAAGCCTCTTTTTTTGGAGCGTTAATCTTAAG	ACAATAACACATGACAAAAAGGCCTCTTTTTTGGAGTGTTAATCTTAAGT
Aglaonema-Hong-Jian-A3-2	Deletion	128627	128627	Aglaonema-modestum-A1	128549	128550	T	+	0	0	1	0	||||||||||||||||||||||||||||||||||||||||||||||||||-||||||||||||||||||||G|||||||||||||||||||||||||||||	TAGATAAGTTGAAATTTTTTATGACCTTTTTTTTTGAATAATCCAGGAAA	TAGATAAGTTGAAATTTTTTATGACCTTTTTTTTGAATAATCCAGGNAAA
Aglaonema-Hong-Jian-A3-2	Deletion	128647	128647	Aglaonema-modestum-A1	128570	128571	A	+	0	0	1	0	|||||||||||||||||||||||||||||G||||||||||||||||||||-||||||||||||||||||||||||||||||||||||||||||||||||||	TGACCTTTTTTTTTGAATAATCCAGGAAAAAAAGTTACCCTATTTGCTTT	TGACCNTTTTTTTTGAATAATCCAGGAAAAAAGTTACCCTATTTGCTTTT
Aglaonema-Hong-Jian-A3-2	Deletion	129003	129003	Aglaonema-modestum-A1	128843	128853	TATTATATAT	+	0	0	4	3	|||||X|||GGG||||||X||G||||||||||||||||X|||||||||||-||||||||||||||||||||||||||||||||||||||||||||||||||	CAAATATAAATAAATATAAATATATATATTATATATTATATCAAATCAAC	CAAATATAAATAAAAATAAATATATATATATCAAATCAACAAATATATAT
Aglaonema-Hong-Jian-A3-2	Deletion	131303	131303	Aglaonema-modestum-A1	131153	131155	AA	+	0	0	0	2	||||||||||||||||||||||||||||||||||||||||||||||||X|-|||||||||||||||||X||||||||||||||||||||||||||||||||	TATTCAATACATTTAATCCCTTTCTTAAAAAAAAAAAAAAAATAAGGAAA	TATTCAATACATTTAATCCCTTTCCTAAAAAAAAAAAAAATAAAGAAAAG
Aglaonema-Hong-Jian-A3-2	Insertion	133164	133166	Aglaonema-modestum-A1	133015	133015	AA	+	0	0	0	1	||||||||X|||||||||||||||||||||||||||||||||||||||||-||||||||||||||||||||||||||||||||||||||||||||||||||	CAAAATCAAACAAAATATAAAAATCTAAAAAAAAAAATAATTTAAACGAA	CAAAATCAAACAAAATATAAAAATCTAAAAAAAAAAAAATAATTTAAACG
Aglaonema-Hong-Jian-A3-2	Insertion	134139	134149	Aglaonema-modestum-A1	133950	133950	ATATTTAATG	+	0	0	0	0	||||||||||||||||||||||||||||||||||||||||||||||||||-||||||||||||||||||||||||||||||||||||||||||||||||||	TACTATTTATTTTATACTACTATTTATACTATTTAAATATACTATCAATT	TACTATTTATTTTATACTACTATTTAATATTTAATGTACTATTTAAATAT
Aglaonema-Hong-Jian-A3-2	Insertion	140390	140399	Aglaonema-modestum-A1	116653	116653	GGTTACCTA	-	0	0	0	0	||||||||||||||||||||||||||||||||||||||||||||||||||-||||||||||||||||||||||||||||||||||||||||||||||||||	TGCAATAGAAACAAAGAAAGGGAACGCTCCTAACGGTCAAAACGAGCCCT	TGCAATAGAAACAAAGAAAGGGAACGGGTTACCTACTCCTAACGGTCAAA
Aglaonema-Hong-Jian-A3-2	Deletion	140076	140076	Aglaonema-modestum-A1	116966	116974	ATTATAAA	-	0	0	0	0	||||||||||||||||||||||||||||||||||||||||||||||||||-||||||||||||||||||||||||||||||||||||||||||||||||||	CATTATACATTATATTATAAAATATCATTATAAAATTATAAAATAATAAT	CATTATACATTATATTATAAAATATCATTATAAAATAATAATAATAAAAT
Aglaonema-Hong-Jian-A3-2	Insertion	141034	141043	Aglaonema-modestum-A1	140874	140874	CTCAAAAAG	+	0	0	0	0	||||||||||||||||||||||||||||||||||||||||||||||||||-||||||||||||||||||||||||||||||||||||||||||||||||||	CCACCGGATCTGTTCCCAGGAGTACCGAACCTTTCCTCTCCTCAGCCATT	CCACCGGATCTGTTCCCAGGAGTACCCTCAAAAAGGAACCTTTCCTCTCC
Aglaonema-Hong-Jian-A3-2	Insertion	146169	146178	Aglaonema-modestum-A1	146012	146012	CTTCGGGAA	+	0	0	0	0	||||||||||||||||||||||||||||||||||||||||||||||||||-||||||||||||||||||||||||||||||||||||||||||||||||||	AAGGAAAAAGAATTTCACGTTCTTCCGGAAGGATTAGGGAAATCCTATTG	AAGGAAAAAGAATTTCACGTTCTTCCCTTCGGGAAGGAAGGATTAGGGAA
Aglaonema-Hong-Jian-A3-2	Deletion	141193	141193	Aglaonema-modestum-A1	141025	141028	TTT	+	0	0	0	0	||||||||||||||||||||||||||||||||||||||||||||||||||-||||||||||||||||||||||||||||||||||||||||||||||||||	GAATAAGACGACCTTTGCATTTTTCATTTTTTTTTTTTTTTTTTATTTTT	GAATAAGACGACCTTTGCATTTTTCATTTTTTTTTTTTTTTATTTTTCAT
Aglaonema-Hong-Jian-A3-2	Deletion	141487	141487	Aglaonema-modestum-A1	141322	141331	CTTGGATAG	+	0	0	0	1	||||||||||||||||||||||||||||||||||||||||||||||||||-||||||||||X|||||||||||||||||||||||||||||||||||||||	ACACCAAAAACTCTGCCCTTCCATCCCTTGGATAGATAGAGAGGGAGGGC	ACACCAAAAACTCTGCCCTTCCATCCATAGAGAGGGGGGGCAGAGTTTTT
Aglaonema-Hong-Jian-A3-2	Deletion	150082	150082	Aglaonema-modestum-A1	106974	106975	T	-	0	0	0	0	||||||||||||||||||||||||||||||||||||||||||||||||||-||||||||||||||||||||||||||||||||||||||||||||||||||	TCAAAAGTAATATGTGAAATCTTCGGTTTTTTTCCTCTTCCTCTATCCCT	TCAAAAGTAATATGTGAAATCTTCGGTTTTTTCCTCTTCCTCTATCCCTA
Aglaonema-Hong-Jian-A3-2	Deletion	148546	148546	Aglaonema-modestum-A1	108511	108516	TCCGA	-	0	0	0	0	||||||||||||||||||||||||||||||||||||||||||||||||||-||||||||||||||||||||||||||||||||||||||||||||||||||	AGTTATGCCTTGGAATGAAAGACAATTCCGAATCAGCTTTGTCTACGAAC	AGTTATGCCTTGGAATGAAAGACAATATCAGCTTTGTCTACGAACAAGGA
Aglaonema-Hong-Jian-A3-2	Insertion	153206	153207	Aglaonema-modestum-A1	153046	153046	A	+	0	0	0	1	|X||||||||||||||||||||||||||||||||||||||||||||||||-||||||||||||||||||||||||||||||||||||||||||||||||||	TTTTTCAAAACTCCATAGACATGCAGAAAAAAAATGCTATCCCCACTCGG	TTTTTCAAAACTCCATAGACATGCAGAAAAAAAAATGCTATCCCCACTCG
Aglaonema-Hong-Jian-A3-2	Insertion	156953	156959	Aglaonema-modestum-A1	156792	156792	GAAGTG	+	0	0	0	0	||||||||||||||||||||||||||||||||||||||||||||||||||-||||||||||||||||||||||||||||||||||||||||||||||||||	CATCTCTGGCGATGAATCAACAATTCCTTTTCTTGCATATTTTTGATGAA	CATCTCTGGCGATGAATCAACAATTCGAAGTGCTTTTCTTGCATATTTTT
Aglaonema-Hong-Jian-A3-2	Deletion	150076	150076	Aglaonema-modestum-A1	149916	149917	A	+	0	0	0	0	||||||||||||||||||||||||||||||||||||||||||||||||||-||||||||||||||||||||||||||||||||||||||||||||||||||	CTATGGGATAGGGATAGAGGAAGAGGAAAAAAACCGAAGATTTCACATAT	CTATGGGATAGGGATAGAGGAAGAGGAAAAAACCGAAGATTTCACATATT
Aglaonema-Hong-Jian-A3-2	Deletion	155789	155789	Aglaonema-modestum-A1	155632	155640	GTTGATAC	+	0	0	0	0	||||||||||||||||||||||||||||||||||||||||||||||||||-||||||||||||||||||||||||||||||||||||||||||||||||||	AATCGATATTGATATACCGAGTATCTGTTGATACGAAGTATTCCGGCGAT	AATCGATATTGATATACCGAGTATCTGAAGTATTCCGGCGATCCCCACGA
Aglaonema-Hong-Jian-A3-2	Insertion	156953	156959	Aglaonema-modestum-A1	100105	100105	CACTTC	-	0	0	0	0	||||||||||||||||||||||||||||||||||||||||||||||||||-||||||||||||||||||||||||||||||||||||||||||||||||||	GGTTCATCAAAAATATGCAAGAAAAGGAATTGTTGATTCATCGCCAGAGA	GGTTCATCAAAAATATGCAAGAAAAGCACTTCGAATTGTTGATTCATCGC
Aglaonema-Hong-Jian-A3-2	Insertion	153214	153215	Aglaonema-modestum-A1	103843	103843	T	-	0	0	0	0	||||||||||||||||||||||||||||||||||||||||||||||||||-||||||||||||||||||||||||||||||||||||||||||||||||||	ATGTCTTGGTCCGAGTGGGGATAGCATTTTTTTTCTGCATGTCTATGGAG	ATGTCTTGGTCCGAGTGGGGATAGCATTTTTTTTTCTGCATGTCTATGGA
Aglaonema-Hong-Jian-A3-2	Deletion	158501	158501	Aglaonema-modestum-A1	98556	98562	TAATGG	-	0	0	0	3	||||||||||||||||||||||XX||||||||||||||||||||||X|||-||||||||||||||||||||||||||||||||||||||||||||||||||	GATATTGATGATAGTGACGATAGTGATAATGGCCTTGAGACGGAGCTGCT	GATATTGATGATAGTGACGATAATGACCTTGAGACGGAGCTGCTAACTAT
Aglaonema-Hong-Jian-A3-2	Deletion	155790	155790	Aglaonema-modestum-A1	101256	101264	CGTATCAA	-	0	0	0	0	||||||||||||||||||||||||||||||||||||||||||||||||||-||||||||||||||||||||||||||||||||||||||||||||||||||	GGATCGTGGGGATCGCCGGAATACTTCGTATCAACAGATACTCGGTATAT	GGATCGTGGGGATCGCCGGAATACTTCAGATACTCGGTATATCAATATCG

## Sheet: A1 VS Hongyan
Sample Sequence ID	InDel type	Sample InDel start	Sample InDel end	Reference sequence ID	Ref start	Ref end	InDel sequence	Lastz alignment strand	Not Alignment length	N number	Gap number	Mismatch number	Alignment pattern	Ref sequence	Sample sequence
Aglaonema-Hong-Yan-A3-1	Insertion	1793	1797	Aglaonema-modestum-A1	1766	1766	ATAT	+	0	0	0	0	||||||||||||||||||||||||||||||||||||||||||||||||||-||||||||||||||||||||||||||||||||||||||||||||||||||	CAATGTCAACCAATCTCAACGGATGGATATATATATATCCATATATATAC	CAATGTCAACCAATCTCAACGGATGGATATATATATATATATCCATATAT
Aglaonema-Hong-Yan-A3-1	Insertion	4680	4681	Aglaonema-modestum-A1	4712	4712	A	+	0	0	5	3	||||||||||||||||||||X||||||X||||||||||||||||||X|||-|||||||||||||||||||||||GGGGG||||||||||||||||||||||	TTTTAAAATAAATGCACGATCCCACCAAAAAATAGTGAATTTAACTAGCN	TTTAAAAATAAATGCACGATCCTACCAAAAAAATAGTGAATTTAACTAGC
Aglaonema-Hong-Yan-A3-1	Insertion	4704	4709	Aglaonema-modestum-A1	4735	4735	AACAA	+	0	0	1	2	|||X||||||||||||||||||X|||G|||||||||||||||||||||||-||||||||||||||||||||||||||||||||||||||||||||||||||	CCNAAAAAATAGTGAATTTAACTAGCAACAAATTTGAAAAGAAAAAATCG	CCAAAAAAATAGTGAATTTAACTAGCAACAAAACAAATTTGAAAAGAAAA
Aglaonema-Hong-Yan-A3-1	Insertion	7183	7184	Aglaonema-modestum-A1	7170	7170	A	+	0	0	6	0	GGGGGG||||||||||||||||||||||||||||||||||||||||||||-||||||||||||||||||||||||||||||||||||||||||||||||||	GAAACAAACCCATTTATATTTTTTACAAAAAAAATGAGGAAATCACTGTT	GAAACAAACCCATTTATATTTTTTACAAAAAAAAATGAGGAAATCACTGT
Aglaonema-Hong-Yan-A3-1	Insertion	7583	7584	Aglaonema-modestum-A1	7573	7573	A	+	0	0	0	1	|||||||||||||||||||||||||||||||||||||||||||||||||X-||||||||||||||||||||||||||||||||||||||||||||||||||	AATTAAAGAATCTTATCTTGTACTTCACACTATCACTATGACTGTAAATA	AATTAAAGAATCTTATCTTGTACTTTAACACTATCACTATGACTGTAAAT
Aglaonema-Hong-Yan-A3-1	Insertion	7758	7759	Aglaonema-modestum-A1	7747	7747	G	+	0	0	4	0	||||||||||||||||||||||||||||||||||||||||||||||||||-||||||||||||||||||||||GGGG||||||||||||||||||||||||	TTACTATGTCCGATTGAATCATCAATGGTTTAACTGAAAACCAGATATAT	TTACTATGTCCGATTGAATCATCAATGGGTTTAACTGAAAACCAGATATN
Aglaonema-Hong-Yan-A3-1	Insertion	8643	8649	Aglaonema-modestum-A1	8612	8612	AAAATG	+	0	0	0	1	||||||||||||||||||||||||||||||||||||||||||||||||||-|||||||||||||||||||X||||||||||||||||||||||||||||||	ACTTAATTCCAGACAATATGACAATAAAAATAAATAAAATAAATACATAT	ACTTAATTCCAGACAATATGACAATAAAAATGAAAATAAATAAAATAAAT
Aglaonema-Hong-Yan-A3-1	Insertion	8856	8861	Aglaonema-modestum-A1	8806	8806	TCAAA	+	0	0	0	2	||||||||||||||X|||||||||||||||||||||||||X|||||||||-||||||||||||||||||||||||||||||||||||||||||||||||||	TGGATTTGGATTTTTTTGGGGGGAGTTCAAAGAAAAGGAAGGATTTTTTA	TGGATTTGGATTTTTTGGGGGGGAGTTCAAATCAAAGAAAAGGAAGGATT
Aglaonema-Hong-Yan-A3-1	Insertion	9292	9297	Aglaonema-modestum-A1	9241	9241	ATTTT	+	0	0	0	4	|||||||||||||||||X|||||||X|||||||||||||||X||||||||-|||||||||||||||||||||||||||||X||||||||||||||||||||	TGTATATTGGATAAGGGTAACGATGAATTTTGATCAGTCAGTCCATTTTC	TATATATTGGATAAGGGCAACGATGAATTTTATTTTGATCAGTCAGTCCA
Aglaonema-Hong-Yan-A3-1	Insertion	9397	9398	Aglaonema-modestum-A1	9341	9341	A	+	0	0	0	1	||||||||||||||||||||||||||||||||||||||||||||||||||-|||||||||||||X||||||||||||||||||||||||||||||||||||	ACACAATACCTAATTGTTAATATTACAATAACAATTTTGTTAACGAAAAA	ACACAATACCTAATTGTTAATATTACAAATAACAATTTTGGTAACGAAAA
Aglaonema-Hong-Yan-A3-1	Insertion	10952	10957	Aglaonema-modestum-A1	10817	10817	CTCAA	+	0	0	0	0	||||||||||||||||||||||||||||||||||||||||||||||||||-||||||||||||||||||||||||||||||||||||||||||||||||||	TAACGATAATAATTCAAACCGGATATCTCAAATAGAAAAATACCTTATTT	TAACGATAATAATTCAAACCGGATATCTCAACTCAAATAGAAAAATACCT
Aglaonema-Hong-Yan-A3-1	Insertion	11365	11375	Aglaonema-modestum-A1	11200	11200	TTTGTTTGAT	+	0	0	0	1	||||||||||||||||||||||||||||||||||||||||||||||||||-|||||||||||||||||||||||||||||||||||||||||||||||||X	CTTATTTACTTGTTAAAGTAACAAACTTGAAGACTTAAGATCCATCTAAT	CTTATTTACTTGTTAAAGTAACAAACTTTGTTTGATTTGAAGACTTAAGA
Aglaonema-Hong-Yan-A3-1	Deletion	6635	6635	Aglaonema-modestum-A1	6611	6616	TCCAA	+	0	0	0	0	||||||||||||||||||||||||||||||||||||||||||||||||||-||||||||||||||||||||||||||||||||||||||||||||||||||	CTTTTGATCAAAATAGTTTTACCAATTCCAACAAGTTTGACTTTTTAATT	CTTTTGATCAAAATAGTTTTACCAATCAAGTTTGACTTTTTAATTTCAAA
Aglaonema-Hong-Yan-A3-1	Deletion	7138	7138	Aglaonema-modestum-A1	7119	7126	ATATTCT	+	0	0	1	1	||||||||||||||||||||||X|||||||||||||||||||||||||||-||||||||||||||||||||||||||||||||||||||||||||G|||||	AAAGAATCCAATTTAATTTAACCCCCATATTCTATATTCTAGCCTATGAA	AAAGAATCCAATTTAATTTAACCCCCATATTCTAGCCTATGAAGGAAACA
Aglaonema-Hong-Yan-A3-1	Deletion	7313	7313	Aglaonema-modestum-A1	7300	7304	AAAT	+	0	0	0	3	||||||||X|||||||||||||||||||||||||X|||||||||||||||-|||||||||||||X||||||||||||||||||||||||||||||||||||	CAAAAAAAAAATTTAGACCTAAAAAAAAATAAAATAATAATAATAAAATG	CAAAAAAAAATTTTAGACCTAAAAAAAAAATAATAATAACAAAATGGGTC
Aglaonema-Hong-Yan-A3-1	Deletion	7780	7780	Aglaonema-modestum-A1	7769	7773	ATTG	+	0	0	1	0	|||||||||||||||||||||||||||G||||||||||||||||||||||-||||||||||||||||||||||||||||||||||||||||||||||||||	AATNGGTTTAACTGAAAACCAGATATATTGATTGAGAAACCAATGCGGTT	AATGGGTTTAACTGAAAACCAGATATATTGAGAAACCAATGCGGTTTTTT
Aglaonema-Hong-Yan-A3-1	Deletion	8950	8950	Aglaonema-modestum-A1	8896	8900	TGTT	+	0	0	0	0	||||||||||||||||||||||||||||||||||||||||||||||||||-||||||||||||||||||||||||||||||||||||||||||||||||||	ATAAAAACTAAATTATCTAAAAAAAATGTTTGTTTGTTATGCTTAATATC	ATAAAAACTAAATTATCTAAAAAAAATGTTTGTTATGCTTAATATCTTTT
Aglaonema-Hong-Yan-A3-1	Deletion	12644	12644	Aglaonema-modestum-A1	12470	12471	A	+	0	0	0	0	||||||||||||||||||||||||||||||||||||||||||||||||||-||||||||||||||||||||||||||||||||||||||||||||||||||	TCTTGTTTTGTTTTTATCCCGATAAGAAAAAAAAAAAAAAGAAAACAGGA	TCTTGTTTTGTTTTTATCCCGATAAGAAAAAAAAAAAAAGAAAACAGGAA
Aglaonema-Hong-Yan-A3-1	Deletion	12764	12764	Aglaonema-modestum-A1	12591	12592	T	+	0	0	0	0	||||||||||||||||||||||||||||||||||||||||||||||||||-||||||||||||||||||||||||||||||||||||||||||||||||||	TATTGGACGCAATTTATTTCCATCTATTTTTTTTTTAGATTGTTATACCA	TATTGGACGCAATTTATTTCCATCTATTTTTTTTTAGATTGTTATACCAA
Aglaonema-Hong-Yan-A3-1	Deletion	12873	12873	Aglaonema-modestum-A1	12701	12708	ATAGCTC	+	0	0	0	2	|||||||||||||||||||||||X||||||||||||||||||||||||||-|||||X||||||||||||||||||||||||||||||||||||||||||||	TTGTACTAAGAATAAGAGTAATAGAAATAGCTCTAAGAATCATAATTTTA	TTGTACTAAGAATAAGAGTAATAGAATAAGAGTCATAATTTTAGGTTTGC
Aglaonema-Hong-Yan-A3-1	Deletion	14472	14472	Aglaonema-modestum-A1	14307	14309	TA	+	0	0	0	0	||||||||||||||||||||||||||||||||||||||||||||||||||-||||||||||||||||||||||||||||||||||||||||||||||||||	AAAAAAATAATGCCTAAATTCTAAACTATAAAATAGAAGGACTATTCTTC	AAAAAAATAATGCCTAAATTCTAAACTAAAATAGAAGGACTATTCTTCCA
Aglaonema-Hong-Yan-A3-1	Insertion	15669	15671	Aglaonema-modestum-A1	15496	15496	AA	+	0	0	0	1	|||||||||||||||||||||||||||||||X||||||||||||||||||-||||||||||||||||||||||||||||||||||||||||||||||||||	TTTATAAAAAAAAAAAATAAAATAATAAAAAAAAAAATAAAGTACAGCCG	TTTATAATAAAAAAAAATAAAATAATAAAAAAAAAAAAATAAAGTACAGC
Aglaonema-Hong-Yan-A3-1	Insertion	16098	16105	Aglaonema-modestum-A1	15923	15923	AGTTTCC	+	0	0	0	0	||||||||||||||||||||||||||||||||||||||||||||||||||-||||||||||||||||||||||||||||||||||||||||||||||||||	TTTATTTTTATTCTAATTAAAGTTAAAGTTTCCAAGAAGACACTTATTGG	TTTATTTTTATTCTAATTAAAGTTAAAGTTTCCAGTTTCCAAGAAGACAC
Aglaonema-Hong-Yan-A3-1	Insertion	16369	16371	Aglaonema-modestum-A1	16187	16187	AA	+	0	0	0	1	|||||||||||||||||||||||||||||||||||||||||||||||||X-||||||||||||||||||||||||||||||||||||||||||||||||||	GAAGAAACAAATGGCAAGTCTAAGTCAAAAAAAAGTACATTACGTACTTT	GAAGAAACAAATGGCAAGTCTAAGTAAAAAAAAAAAGTACATTACGTACT
Aglaonema-Hong-Yan-A3-1	Insertion	16672	16673	Aglaonema-modestum-A1	16488	16488	A	+	0	0	0	2	||||||||||||||||||||||||||||||||||||||||||||||X|||-|||||||||||||||||||||X||||||||||||||||||||||||||||	TTCATGGTAAGCTAAGCTCCTCGCACAAAAAAAAAGAAATGGTTAATAAT	TTCATGGTAAGCTAAGCTCCTCACACAAAAAAAAAAGAAATGGTTAATGA
Aglaonema-Hong-Yan-A3-1	Insertion	17381	17386	Aglaonema-modestum-A1	17201	17201	AATTA	+	0	0	0	1	||||||||||||||||||||||||||||||||||||||||||||||||||-|||||||||||||X||||||||||||||||||||||||||||||||||||	ATCTCTTTTTCCTAAGATTTTTTTACAATTAAATAATATCGTACATCTTT	ATCTCTTTTTCCTAAGATTTTTTTACAATTAAATTAAATAATATGGTACA
Aglaonema-Hong-Yan-A3-1	Insertion	17511	17513	Aglaonema-modestum-A1	17326	17326	AA	+	0	0	0	3	||||||||||||||||||||||X||||X||||||X|||||||||||||||-||||||||||||||||||||||||||||||||||||||||||||||||||	ACTGCACATGCATTGGGATAAGGTTGAAAAAAAAACAATTTAGAAAGCTA	ACTCCACATGAATTGGGATAAGGTTGAAAAAAAAAAACAATTTAGAAAGC
Aglaonema-Hong-Yan-A3-1	Insertion	18428	18429	Aglaonema-modestum-A1	18259	18259	A	+	0	0	0	2	||||||||||||||||||||||||||||||||||||||||||||||||||-|X||||||||||||||||||||||||||||||||||X|||||||||||||	ATCCCCAGTCCGAGTACTTTTTTTTTTATTTTTTTTTTGAAATCCAGGAA	ATCCCCAGTCCGAGTACTTTTTTTTTATCTTTTTTTTTTGAAATCCAGGA
Aglaonema-Hong-Yan-A3-1	Deletion	15311	15311	Aglaonema-modestum-A1	15130	15139	AAAGGGGGG	+	0	0	0	1	||||||||||||||||||||||||||||||||||||||||||||||||||-||||||||||||||||||||||X|||||||||||||||||||||||||||	GTTGTCGATTCAGCATTGGATAAAAAAAAGGGGGGGGGGGGGTGCCTTTT	GTTGTCGATTCAGCATTGGATAAAAAGGGGGGGTGCCTTTTTCCTTAGAA
Aglaonema-Hong-Yan-A3-1	Deletion	17085	17085	Aglaonema-modestum-A1	16901	16902	T	+	0	0	0	2	||||||||||||||||||||||||||||||X|||||||||||||||||||-|||||||||||||||||||||||X||||||||||||||||||||||||||	ACCACCCATTGAATAGGATTCTAGAATTTTTTTTTTGAACCATATGCGGG	ACCACCTATTGAATAGGATTCTAGAATTTTTTTTTGAACCATATGCGGGA
Aglaonema-Hong-Yan-A3-1	Deletion	18316	18316	Aglaonema-modestum-A1	18130	18131	T	+	0	0	4	1	|||||||||||||||||||||||||||||||||||||||||||||||||X-||||||||||||||||||||||||||||||||||||||||||||||GGGG	TGACAGAAATTGAACTTAAAAAAAAATAATTATTTTGATTCAACCATCTC	TGACAGAAATTGAACTTAAAAAAAAGAATTATTTTGATTCAACCATCTCT
Aglaonema-Hong-Yan-A3-1	Insertion	19368	19373	Aglaonema-modestum-A1	19200	19200	ATTCC	+	0	0	0	0	||||||||||||||||||||||||||||||||||||||||||||||||||-||||||||||||||||||||||||||||||||||||||||||||||||||	CCGTTGATACACGATCCAAACCATTATTTTAATTCATTATGATCTTATCA	CCGTTGATACACGATCCAAACCATTAATTCCTTTTAATTCATTATGATCT
Aglaonema-Hong-Yan-A3-1	Deletion	19277	19277	Aglaonema-modestum-A1	19108	19110	TT	+	0	0	0	1	|||||||||||||||||||||||||||||||||||||||||||||||||X-||||||||||||||||||||||||||||||||||||||||||||||||||	CATACTTGCTCTTTGTTTTTTTTTTTTTAAACAAAGAGACGAGGTATCTG	CATACTTGCTCTTTGTTTTTTTTTTAAAACAAAGAGACGAGGTATCTGAA
Aglaonema-Hong-Yan-A3-1	Insertion	31418	31428	Aglaonema-modestum-A1	31318	31318	TACTGTACTA	+	0	0	0	0	||||||||||||||||||||||||||||||||||||||||||||||||||-||||||||||||||||||||||||||||||||||||||||||||||||||	TGTGGCCAAAACAAACAAACCGGTACGGCATAAGATAAATCAAATAAATA	TGTGGCCAAAACAAACAAACCGGTACTACTGTACTAGGCATAAGATAAAT
Aglaonema-Hong-Yan-A3-1	Insertion	33266	33272	Aglaonema-modestum-A1	33154	33154	AAAAGA	+	0	0	0	0	||||||||||||||||||||||||||||||||||||||||||||||||||-||||||||||||||||||||||||||||||||||||||||||||||||||	AATTCATACAAATGGCTGTAGCGACGAAATAAATATAAATAGAATTAGAG	AATTCATACAAATGGCTGTAGCGACGAAAAGAAAATAAATATAAATAGAA
Aglaonema-Hong-Yan-A3-1	Insertion	34567	34572	Aglaonema-modestum-A1	34475	34475	TTTTA	+	0	0	1	0	G|||||||||||||||||||||||||||||||||||||||||||||||||-||||||||||||||||||||||||||||||||||||||||||||||||||	GGTTTAACTAGTAATCCTGTGATTCTTTTTATTGCTACAAGATTGATTAT	GGTTTAACTAGTAATCCTGTGATTCTTTTTATTTTATTGCTACAAGATTG
Aglaonema-Hong-Yan-A3-1	Deletion	30617	30617	Aglaonema-modestum-A1	30441	30442	A	+	0	0	1	1	||||||||||||||||||||||||||||||||||||||||||||||||||-|||||||||||||||||||||||||||||||||||||||||||||X|G||	ACATAATTGTTGTTATAATTGAAAATAAAAAAAAAAGATTGATTATTGAA	ACATAATTGTTGTTATAATTGAAAATAAAAAAAAAGATTGATTATTGAAA
Aglaonema-Hong-Yan-A3-1	Deletion	31108	31108	Aglaonema-modestum-A1	31004	31009	AGTAT	+	0	0	0	0	||||||||||||||||||||||||||||||||||||||||||||||||||-||||||||||||||||||||||||||||||||||||||||||||||||||	AAAAAATTAGGAAAATTTTAGGAATAAGTATAATATAATTTATATATAAT	AAAAAATTAGGAAAATTTTAGGAATAAATATAATTTATATATAATTTCTA
Aglaonema-Hong-Yan-A3-1	Deletion	33059	33059	Aglaonema-modestum-A1	32941	32942	A	+	0	0	0	1	X|||||||||||||||||||||||||||||||||||||||||||||||||-||||||||||||||||||||||||||||||||||||||||||||||||||	TCAATCAATGACTTCTTGGGAATGGTAAAAAAAAAGGATTCCTTGGTTTC	TCAATCAATGACTTCTTGGGAATGGTAAAAAAAAGGATTCCTTGGTTTCG
Aglaonema-Hong-Yan-A3-1	Deletion	33109	33109	Aglaonema-modestum-A1	32992	32998	ATATAC	+	0	0	0	0	||||||||||||||||||||||||||||||||||||||||||||||||||-||||||||||||||||||||||||||||||||||||||||||||||||||	TTTTCTTTTATAAAATTTTATATAAAATATACCCACACTTTTCTTCCTAC	TTTTCTTTTATAAAATTTTATATAAACCACACTTTTCTTCCTACATTGAT
Aglaonema-Hong-Yan-A3-1	Deletion	33444	33444	Aglaonema-modestum-A1	33327	33332	TTATA	+	0	0	0	1	||||||||||||||||||||||||||||||||||||||||||||X|||||-||||||||||||||||||||||||||||||||||||||||||||||||||	AGATAGTGTGGTAGAAAGATATATATTTATATTATATTATATAGTTTAGT	AGATAGTGTGGTAGAAAGATTTATATTTATATTATATAGTTTAGTTCTTT
Aglaonema-Hong-Yan-A3-1	Deletion	33972	33972	Aglaonema-modestum-A1	33860	33864	TTCC	+	0	0	0	1	||||||||||||||||||||||||||||||||||||||||||||||||||-|||X||||||||||||||||||||||||||||||||||||||||||||||	AAGAACCCACTGAATTTATCATCCTTTTCCTTCCACTCTTTTCTATAAAC	AAGAACCCACTGAATTTATCATCCTTTTCTACTCTTTTCTATAAACAAAC
Aglaonema-Hong-Yan-A3-1	Deletion	34236	34236	Aglaonema-modestum-A1	34127	34137	TACATGGAAT	+	0	0	1	1	||||||||||||||||||||||||||||G|||||||||||||||||||||-||||||||||||||||||||||||||||||||X|||||||||||||||||	AAACNAAAAAAAGAAATAAAGATCCCTACATGGAATTAGATCTTGCTCCC	AAACAAAAAAAAGAAATAAAGATCCCTAGATCTTGCTCCCCGTCCCCCCT
Aglaonema-Hong-Yan-A3-1	Deletion	34517	34517	Aglaonema-modestum-A1	34418	34426	TAGCGATA	+	0	0	1	0	||||||||||||||||||||||||||||||||||||||||||||||||||-|||||||||||||||||||||||||||||||||||||||||||||||||G	AGAATAGATATGGACTATACTCTATCTAGCGATATAGCGATATAGTAAGA	AGAATAGATATGGACTATACTCTATCTAGCGATATAGTAAGAATAACACG
Aglaonema-Hong-Yan-A3-1	Insertion	36390	36393	Aglaonema-modestum-A1	36244	36244	AAT	+	0	0	0	1	|||X||||||||||||||||||||||||||||||||||||||||||||||-||||||||||||||||||||||||||||||||||||||||||||||||||	CCAATCAACCCATCGTTAAAGTTAAAAAAAAAGTAAGTGGACCTGACCCG	CCAATCAACCCATCGTTAAAGTTAAAAATAAAAAAGTAAGTGGACCTGAC
Aglaonema-Hong-Yan-A3-1	Deletion	35084	35084	Aglaonema-modestum-A1	34986	34991	ATATA	+	0	0	0	0	||||||||||||||||||||||||||||||||||||||||||||||||||-||||||||||||||||||||||||||||||||||||||||||||||||||	TCGGAATTGTCAATACAATATAAAATATATAATATATAAGTAATGTAATA	TCGGAATTGTCAATACAATATAAAATATATATAAGTAATGTAATAACGTA
Aglaonema-Hong-Yan-A3-1	Deletion	35617	35617	Aglaonema-modestum-A1	35471	35474	CAG	+	0	0	9	0	GGGGGGGGG|||||||||||||||||||||||||||||||||||||||||-||||||||||||||||||||||||||||||||||||||||||||||||||	ATTCAACTTGCACTAATTGATTTGTTCAGCAGATGAGACATGATTCAATC	ATTCAACTTGCACTAATTGATTTGTTCAGATGAGACATGATTCAATCAAA
Aglaonema-Hong-Yan-A3-1	Deletion	36263	36263	Aglaonema-modestum-A1	36108	36109	T	+	0	0	9	1	||||||||||||||||||||||||||||||||||||||||||||||||||-|||||||||||||||||||||||||||||||X|GGGGGGGGG||||||||	CTATAGTGGTATAGTAGTTCTCCTCATTGTTTCCTTATTCATATTTTTTT	CTATAGTGGTATAGTAGTTCTCCTCATGTTTCCTTATTCATATTTTTTTG
Aglaonema-Hong-Yan-A3-1	Deletion	36296	36296	Aglaonema-modestum-A1	36142	36151	CATAACTAT	+	0	0	1	2	||||||||||||||||G|||||||||||||||||||||||||||||||X|-||||||||||||||||||||||||||||||||||||||||||||||X|||	TTATTCATATTTTTTTGATCCCGGAGCATAACTATTCTAGATATCTAATC	TTATTCATATTTTTTTGATCCCGGGGTCTAGATATCTAATCTTGATTATT
Aglaonema-Hong-Yan-A3-1	Deletion	36841	36841	Aglaonema-modestum-A1	36693	36694	T	+	0	0	0	0	||||||||||||||||||||||||||||||||||||||||||||||||||-||||||||||||||||||||||||||||||||||||||||||||||||||	GTAAAAAGATAAATATTCGAAGTTCATTTTTTTTTTGTTCGACCCGCTAA	GTAAAAAGATAAATATTCGAAGTTCATTTTTTTTTGTTCGACCCGCTAAA
Aglaonema-Hong-Yan-A3-1	Deletion	39642	39642	Aglaonema-modestum-A1	39495	39497	AT	+	0	0	0	0	||||||||||||||||||||||||||||||||||||||||||||||||||-||||||||||||||||||||||||||||||||||||||||||||||||||	GCTATCCTATCCCACCTAGCCGAGCCATATTACCTTTTATGACAGCATAT	GCTATCCTATCCCACCTAGCCGAGCCATTACCTTTTATGACAGCATATCA
Aglaonema-Hong-Yan-A3-1	Insertion	40803	40805	Aglaonema-modestum-A1	40696	40696	AA	+	0	0	4	1	|||||||||||||||||||||||||X||||||||||||||||||||||||-|||||||||||||||||||||||||||||||||||||||||GGGG|||||	TTGTCCTGTTTCTTTACCTCCCATCCAAAAAAAAGGTCATTAATGACTAG	TCGTCCTGTTTCTTTACCTCCCATCCAAAAAAAAAAGGTCATTAATGACT
Aglaonema-Hong-Yan-A3-1	Insertion	40846	40850	Aglaonema-modestum-A1	40737	40737	AAAA	+	0	0	2	0	|||||||GG|||||||||||||||||||||||||||||||||||||||||-||||||||||||||||||||||||||||||||||||||||||||||||||	AATGACTAGATAACAGAATCATACCTAAAAAAAAAAAGATTTTTGAAAAA	AATGACTAGATAACAGAATCATACCTAAAAAAAAAAAAAAAGATTTTTGA
Aglaonema-Hong-Yan-A3-1	Insertion	47113	47118	Aglaonema-modestum-A1	47021	47021	AGGTA	+	0	0	0	1	||||||||||X|||||||||||||||||||||||||||||||||||||||-||||||||||||||||||||||||||||||||||||||||||||||||||	CTCCCACCTTCAGAAGAATGAAACATAGGTATGGTATTTCCTTATATCGT	CTCCCACCTTCAGAAGAATGAAACATAGGTAAGGTATGGTATTTCCTTAT
Aglaonema-Hong-Yan-A3-1	Insertion	48431	48435	Aglaonema-modestum-A1	48323	48323	ACTA	+	0	0	0	1	||||||||||||||||||||||||||||||||||||||||||||||||||-||||||||||||||||||||X|||||||||||||||||||||||||||||	CCTATAGGTGTAACCTTTCGCTCAATACTAAAATCGACGATTGAAGCATC	CCTATAGGTGTAACCTTTCGCTCAATACTAACTAAAATCGACGATTGAAG
Aglaonema-Hong-Yan-A3-1	Insertion	48606	48611	Aglaonema-modestum-A1	48494	48494	AAAAA	+	0	0	0	0	||||||||||||||||||||||||||||||||||||||||||||||||||-||||||||||||||||||||||||||||||||||||||||||||||||||	GTCTCTTTCTCGTAAGACTGATAGCTAAAAAAAAAAAGAATCAAATCGCA	GTCTCTTTCTCGTAAGACTGATAGCTAAAAAAAAAAAAAAAAGAATCAAA
Aglaonema-Hong-Yan-A3-1	Deletion	49869	49869	Aglaonema-modestum-A1	49740	49741	A	+	0	0	0	0	||||||||||||||||||||||||||||||||||||||||||||||||||-||||||||||||||||||||||||||||||||||||||||||||||||||	TTCTATTCCTAATTACTGTGGTATGTAAAAAAAAATACCAAAAAGCGCGA	TTCTATTCCTAATTACTGTGGTATGTAAAAAAAATACCAAAAAGCGCGAA
Aglaonema-Hong-Yan-A3-1	Insertion	51528	51529	Aglaonema-modestum-A1	51955	51955	A	+	0	0	0	1	||||||||||||||||||||||||||||||||||||||||||||||||||-|||||||||||||||||||||||||||X||||||||||||||||||||||	CATTCGGAAAGCAAGGAAATAGCACGAAAAAAAAAGAGAAGAATAAATAT	CATTCGGAAAGCAAGGAAATAGCACGAAAAAAAAAAGAGAAGAATAAATA
Aglaonema-Hong-Yan-A3-1	Insertion	52099	52101	Aglaonema-modestum-A1	52505	52505	TT	+	0	0	0	1	||||||||||||||||||||||||||||||X|||||||||||||||||||-||||||||||||||||||||||||||||||||||||||||||||||||||	CATTGCATTGGTAGCTGGAATTCTTCTTTCTATCTAAATTACAGAAAAGA	CATTGCGTTGGTAGCTGGAATTCTTCTTTTTCTATCTAAATTACAGAAAA
Aglaonema-Hong-Yan-A3-1	Insertion	52208	52215	Aglaonema-modestum-A1	52612	52612	ATAATGA	+	0	0	0	1	||||||||||||||||||||||||||||||||||||||||||||||||||-||||||||||X|||||||||||||||||||||||||||||||||||||||	GACCCAAATCCATAATTTTTATTTATATAATGAATTAAAAATTTTATGAA	GACCCAAATCCATAATTTTTATTTATATAATGAATAATGAATTCAAAATT
Aglaonema-Hong-Yan-A3-1	Insertion	52333	52339	Aglaonema-modestum-A1	52730	52730	AAAAAA	+	0	0	0	0	||||||||||||||||||||||||||||||||||||||||||||||||||-||||||||||||||||||||||||||||||||||||||||||||||||||	TCACTCCAGAGTCTGATTGATCTTTGAAAAAAAAAATGATTAATCGGACG	TCACTCCAGAGTCTGATTGATCTTTGAAAAAAAAAAAAAAAATGATTAAT
Aglaonema-Hong-Yan-A3-1	Deletion	52727	52727	Aglaonema-modestum-A1	53119	53122	TTT	+	0	0	0	0	||||||||||||||||||||||||||||||||||||||||||||||||||-||||||||||||||||||||||||||||||||||||||||||||||||||	CACTTATAAATATCAAAAAGTCTTCCTTTTTTTTATTTAAGACCAAAAAA	CACTTATAAATATCAAAAAGTCTTCCTTTTTATTTAAGACCAAAAAAATT
Aglaonema-Hong-Yan-A3-1	Insertion	55927	55928	Aglaonema-modestum-A1	56125	56125	T	+	0	0	0	0	||||||||||||||||||||||||||||||||||||||||||||||||||-||||||||||||||||||||||||||||||||||||||||||||||||||	CCAGAACTTCTTAAGCGAAATAAGCATTTTTTTTCTTAGCGTTAGCGATA	CCAGAACTTCTTAAGCGAAATAAGCATTTTTTTTTCTTAGCGTTAGCGAT
Aglaonema-Hong-Yan-A3-1	Insertion	56012	56014	Aglaonema-modestum-A1	56209	56209	AA	+	0	0	0	1	||||||||||||||||||||||||||||||||||||||||||||||||||-||||||||||||||||||||||||X|||||||||||||||||||||||||	TCTAGTATATTCTATTCGAAGTATTTAAAAAAAAAAATTCATTCGGATTA	TCTAGTATATTCTATTCGAAGTATTTAAAAAAAAAAAAATTCATTCGGAT
Aglaonema-Hong-Yan-A3-1	Deletion	56753	56753	Aglaonema-modestum-A1	57112	57117	TTTTG	+	0	0	0	1	||||||||||||||||||||||||||||||||||||||||||||||||||-||||||||||||||||||X|||||||||||||||||||||||||||||||	ATTGTATCCATTCAAATAAATAAAATTTTTGTTTTGTTTTCATTTTCCTA	ATTGTATCCATTCAAATAAATAAAATTTTTGTTTTCATTTTCCTGTCCCT
Aglaonema-Hong-Yan-A3-1	Deletion	56805	56805	Aglaonema-modestum-A1	57169	57175	TTCTAG	+	0	0	0	1	||||||||||||||||X|||||||||||||||||||||||||||||||||-||||||||||||||||||||||||||||||||||||||||||||||||||	GAATCTATATGATCATAGGGTAATGCTTCTAGTTCTATGGACCAACCAAT	GAATCTATATGATCATAGGGTAATGCTTCTATGGACCAACCAATTGACCA
Aglaonema-Hong-Yan-A3-1	Deletion	57366	57366	Aglaonema-modestum-A1	57736	57745	AATGATGGG	+	0	0	0	1	|||||||||||||||||||||||||||||||||||||X||||||||||||-||||||||||||||||||||||||||||||||||||||||||||||||||	CACCTTATCAATTCTCAAATCAAATCAATGATGGGCTCTATTTGGCATCA	CACCTTATCAATTTTCAAATCAAATCCTCTATTTGGCATCAGAATTCGCA
Aglaonema-Hong-Yan-A3-1	Insertion	60365	60369	Aglaonema-modestum-A1	60659	60659	TTTT	+	0	0	1	0	||||||||||||||||||||||||||||||||||||||||||||||||||-|||||||||||||||||||||||G||||||||||||||||||||||||||	CAACATATATCACTGTCAAGAGGGAATTTTTTTTTTTAGTATTTAGATTA	CAACATATATCACTGTCAAGAGGGAATTTTTTTTTTTTTTTAGTATTTAG
Aglaonema-Hong-Yan-A3-1	Deletion	60067	60067	Aglaonema-modestum-A1	60446	60447	A	+	0	0	0	0	||||||||||||||||||||||||||||||||||||||||||||||||||-||||||||||||||||||||||||||||||||||||||||||||||||||	AATTTTCAAGTTTAACCACACTTTTCAAAAAAAAAAAAGATAAAGCAGAT	AATTTTCAAGTTTAACCACACTTTTCAAAAAAAAAAAGATAAAGCAGATG
Aglaonema-Hong-Yan-A3-1	Deletion	60553	60553	Aglaonema-modestum-A1	60845	60846	T	+	0	0	0	0	||||||||||||||||||||||||||||||||||||||||||||||||||-||||||||||||||||||||||||||||||||||||||||||||||||||	AATTGAATTGAAAATTGTTTGAAAGATTTTTTTTCAAAGGTTTCATTCAC	AATTGAATTGAAAATTGTTTGAAAGATTTTTTTCAAAGGTTTCATTCACG
Aglaonema-Hong-Yan-A3-1	Deletion	62223	62223	Aglaonema-modestum-A1	62516	62518	AT	+	4	0	0	1	||||||||||||||||||||||||||||||||||||||||||||||-|||||||||||||||||||||||||||||X||||||||||||||||||||	TGCATATATCTTTTTTTTATATATCAATATATATACAGAATGCACAGGGG	TGCATATATCTTTTTTTTATATATCAATATATACAGAATGCACAGGGGCA
Aglaonema-Hong-Yan-A3-1	Deletion	62480	62480	Aglaonema-modestum-A1	62775	62784	TATATTATA	+	0	0	0	1	||||||||||||||||||||||||||||||||||||||||||||||||||-|||||||||||||||||||||||||||||||||||||||X||||||||||	TTTCGTTCCGTGTTCCTATGGAAACTTATATTATATATATTATACGAGAA	TTTCGTTCCGTGTTCCTATGGAAACTTATATTATACGAGAATGAATTCTT
Aglaonema-Hong-Yan-A3-1	Deletion	65379	65379	Aglaonema-modestum-A1	65625	65629	ATAA	+	0	0	0	4	XX|||||||||||||||||||||||X||||||||||||||||||||||||-||||||||||||||||||||||||X|||||||||||||||||||||||||	TGGACTACTTATCATAAGATATCTTTATAAATAAGAGGTTCAAATATTAA	TAGACTACTTATCATAAGATATCTTTATAAGAGGTTCAAATATTAAATTG
Aglaonema-Hong-Yan-A3-1	Insertion	65830	65831	Aglaonema-modestum-A1	66082	66082	A	+	0	0	0	1	||||||||||||||||||||||||||||||||||||||||||||||||||-||||||||||X|||||||||||||||||||||||||||||||||||||||	TTGATGAGAGTTACCTCGGTAGCAGGAAAAAAAGTCAAATTCATTTGGTT	TTGATGAGAGTTACCTCGGTAGCAGGAAAAAAAAGTCGAATTCATTTGGT
Aglaonema-Hong-Yan-A3-1	Insertion	66524	66529	Aglaonema-modestum-A1	66775	66775	TTTAA	+	0	0	0	0	||||||||||||||||||||||||||||||||||||||||||||||||||-||||||||||||||||||||||||||||||||||||||||||||||||||	GAATTCAGTAATCCTCTTCTTCTTTTTTTAATACAACTGAAGTTTCTTCG	GAATTCAGTAATCCTCTTCTTCTTTTTTTAATTTAATACAACTGAAGTTT
Aglaonema-Hong-Yan-A3-1	Insertion	67077	67082	Aglaonema-modestum-A1	67303	67303	TTACT	+	0	0	0	0	||||||||||||||||||||||||||||||||||||||||||||||||||-||||||||||||||||||||||||||||||||||||||||||||||||||	CCTGGGGGTGAAACATTTCAAAATAATGGTCCCCCGTGGAGTTCTTTCGT	CCTGGGGGTGAAACATTTCAAAATAATTACTTGGTCCCCCGTGGAGTTCT
Aglaonema-Hong-Yan-A3-1	Insertion	67294	67300	Aglaonema-modestum-A1	67516	67516	ATAATT	+	0	0	6	0	GGGGGG||||||||||||||||||||||||||||||||||||||||||||-||||||||||||||||||||||||||||||||||||||||||||||||||	GATCCAAAGACTAAATAAAGGACTAAATAATTATACAAAAATTGAGAATA	GATCCAAAGACTAAATAAAGGACTAAATAATTATAATTATACAAAAATTG
Aglaonema-Hong-Yan-A3-1	Insertion	68222	68229	Aglaonema-modestum-A1	68443	68443	CTTTATA	+	0	0	0	0	||||||||||||||||||||||||||||||||||||||||||||||||||-||||||||||||||||||||||||||||||||||||||||||||||||||	CGAAATTTAAATTTGACTTACTCTTTCTTCTACCTGTATTTAGTTTATTC	CGAAATTTAAATTTGACTTACTCTTTCTTTATACTTCTACCTGTATTTAG
Aglaonema-Hong-Yan-A3-1	Deletion	69386	69386	Aglaonema-modestum-A1	69601	69604	TTT	+	0	0	0	1	|||||||||||||||||||||||||||||||||||||||||||||||X||-||||||||||||||||||||||||||||||||||||||||||||||||||	CAAGTTGGTAAAAAGGAAAGGCCAAATTTTTTTTTTTTATCGATATTATT	CAAGTTGGTAAAAAGGAAAGGCCGAATTTTTTTTTATCGATATTATTATG
Aglaonema-Hong-Yan-A3-1	Insertion	70096	70097	Aglaonema-modestum-A1	70304	70304	T	+	0	0	5	2	||GGGGGX||||||||||||||||||||||||||||||||||||||||||-|||||||||||||||||||||||||||||||||||||||||||||||||X	TGATCATCCAAAAATCGATGAATTCCTTTTTTGCTTCGTCAGAGTTAAGT	TGATCATCCAAAAATCGATGAATTCCTTTTTTTGCTTCGTCAGAGTTAAG
Aglaonema-Hong-Yan-A3-1	Insertion	70267	70268	Aglaonema-modestum-A1	70474	70474	T	+	0	0	0	0	||||||||||||||||||||||||||||||||||||||||||||||||||-||||||||||||||||||||||||||||||||||||||||||||||||||	TTTTGTCATTTTTACAAGTAATAATATTTTTTTATTATGTTGACTAGGTA	TTTTGTCATTTTTACAAGTAATAATATTTTTTTTATTATGTTGACTAGGT
Aglaonema-Hong-Yan-A3-1	Insertion	71641	71646	Aglaonema-modestum-A1	71847	71847	TCTTT	+	0	0	3	1	||||||||||||||||||||||||||||||||||||||||||||||||||-|||||||||||||||||||||||||||||||GGG||||||||||X|||||	AAATGCAAAATCTATAAAAAATCTCGTCTTTTTTTTTTCATATTGTTAAA	AAATGCAAAATCTATAAAAAATCTCGTCTTTTCTTTTTTTTTTCATATTG
Aglaonema-Hong-Yan-A3-1	Insertion	72285	72286	Aglaonema-modestum-A1	72488	72488	T	+	0	0	0	0	||||||||||||||||||||||||||||||||||||||||||||||||||-||||||||||||||||||||||||||||||||||||||||||||||||||	ACTGGAATTAATTCTGTCAATTGGTATTTTTTTATTGTATCTCGCAAAAA	ACTGGAATTAATTCTGTCAATTGGTATTTTTTTTATTGTATCTCGCAAAA
Aglaonema-Hong-Yan-A3-1	Insertion	72830	72833	Aglaonema-modestum-A1	73032	73032	TTT	+	0	0	0	0	||||||||||||||||||||||||||||||||||||||||||||||||||-||||||||||||||||||||||||||||||||||||||||||||||||||	AGGTCAATTTTGAGTTGTAATTCAACTTTTAGTTAGTTTATTGTTATTCA	AGGTCAATTTTGAGTTGTAATTCAACTTTTTTTAGTTAGTTTATTGTTAT
Aglaonema-Hong-Yan-A3-1	Deletion	71676	71676	Aglaonema-modestum-A1	71878	71881	TTG	+	0	0	5	1	||||||||||||||GGGGG|||||||||||||||||||||||||||||||-||||||||||X|||||||||||||||||||||||||||||||||||||||	TTTTTTTCATATTGTTAAAAGTTTTTTTGTTCTAACTTTTATTTCAAATA	TTTTTTTCATATTGTTAAAAGTTTTTTTCTAACTTTCATTTCAAATAATT
Aglaonema-Hong-Yan-A3-1	Insertion	73187	73188	Aglaonema-modestum-A1	73394	73394	T	+	0	0	0	1	||||||||||||||||||||||||||||||||||||||||||||||||||-||||||||||||||X|||||||||||||||||||||||||||||||||||	CGCGCTACCAAGCTGCGCTACATCCCTTTTTTCAATTGTCATACAGTGTC	CGCGCTACCAAGCTGCGCTACATCCCTTTTTTTCAATTGTCGTACAGTGT
Aglaonema-Hong-Yan-A3-1	Insertion	73350	73352	Aglaonema-modestum-A1	73556	73556	AA	+	0	0	0	1	||||||||||||||||||||||||||||||||||||||X|||||||||||-||||||||||||||||||||||||||||||||||||||||||||||||||	TATACATCTGAAATGAAACCTAATATAAAAAAAAAAGAATGACTATTTAT	TATACATCTGAAATAAAACCTAATATAAAAAAAAAAAAGAATGACTATTT
Aglaonema-Hong-Yan-A3-1	Deletion	73484	73484	Aglaonema-modestum-A1	73689	73699	TGATCCTTAA	+	0	0	0	1	||||||||||||||||||||||||||||||||||||||||||||||||||-|||||||||||||X||||||||||||||||||||||||||||||||||||	TTATAAATGTTGCATAAAAATACAAGTGATCCTTAATTTAGTTCCCCAGT	TTATAAATGTTGCATAAAAATACAAGTTTAGTTCCCCAGCATCTGATCAT
Aglaonema-Hong-Yan-A3-1	Insertion	75630	75637	Aglaonema-modestum-A1	75856	75856	AATTATT	+	0	0	0	0	||||||||||||||||||||||||||||||||||||||||||||||||||-||||||||||||||||||||||||||||||||||||||||||||||||||	TAAAATTAAATTAATTTGTATTTATAAATTATTTAAAATAAAATAAAAAT	TAAAATTAAATTAATTTGTATTTATAAATTATTAATTATTTAAAATAAAA
Aglaonema-Hong-Yan-A3-1	Insertion	75732	75734	Aglaonema-modestum-A1	75951	75951	TC	+	0	0	0	0	||||||||||||||||||||||||||||||||||||||||||||||||||-||||||||||||||||||||||||||||||||||||||||||||||||||	GGTCCTCTCTATACACCGGAGCTCTTTCTCCCATTCCATTTAATCAATGT	GGTCCTCTCTATACACCGGAGCTCTTTCTCTCCCATTCCATTTAATCAAT
Aglaonema-Hong-Yan-A3-1	Insertion	76113	76117	Aglaonema-modestum-A1	76330	76330	TTTT	+	0	0	0	1	||||||||||||||||||||||||||||||||||||||||||||||||||-|||X||||||||||||||||||||||||||||||||||||||||||||||	TTTAGATAGTAAACAGTATTTTTCCATTCTATTCTATCTATTCATTTGTA	TTTAGATAGTAAACAGTATTTTTCCATTTTTTCCATTCTATCTATTCATT
Aglaonema-Hong-Yan-A3-1	Deletion	73742	73742	Aglaonema-modestum-A1	73957	73958	C	+	0	0	0	0	||||||||||||||||||||||||||||||||||||||||||||||||||-||||||||||||||||||||||||||||||||||||||||||||||||||	AAATTCTATGTGACTAATTTCCCCCACCCCCCCTTTTTGTTGTTTAGGAT	AAATTCTATGTGACTAATTTCCCCCACCCCCCTTTTTGTTGTTTAGGATA
Aglaonema-Hong-Yan-A3-1	Deletion	74362	74362	Aglaonema-modestum-A1	74578	74583	CATAT	+	0	0	0	0	||||||||||||||||||||||||||||||||||||||||||||||||||-||||||||||||||||||||||||||||||||||||||||||||||||||	AGGAGCAAGAGGAGGTTAATAACATACATATCATATATTATATAACATAT	AGGAGCAAGAGGAGGTTAATAACATACATATATTATATAACATATATAAA
Aglaonema-Hong-Yan-A3-1	Deletion	76335	76335	Aglaonema-modestum-A1	76549	76553	ATAC	+	0	0	0	0	||||||||||||||||||||||||||||||||||||||||||||||||||-||||||||||||||||||||||||||||||||||||||||||||||||||	GTTGGCATGTTGAATCGTATATATATATACGATGATGGGATTATAATGGG	GTTGGCATGTTGAATCGTATATATATGATGATGGGATTATAATGGGCTGG
Aglaonema-Hong-Yan-A3-1	Insertion	77123	77127	Aglaonema-modestum-A1	77340	77340	ATCA	+	0	0	0	1	||||||||||||||||||||||||||||||||||||||||||||||||||-||||||||||||||||||||||||||||||||||X|||||||||||||||	ATTTTTTTCTTTTTTATAACATTAATATCAGAAAGGCACTTCTGGTGTGT	ATTTTTTTCTTTTTTATAACATTAATATCAATCAGAAAGGCACTTCTGGT
Aglaonema-Hong-Yan-A3-1	Insertion	77343	77347	Aglaonema-modestum-A1	77556	77556	TTTT	+	0	0	0	0	||||||||||||||||||||||||||||||||||||||||||||||||||-||||||||||||||||||||||||||||||||||||||||||||||||||	TCATGTTCCATATGGCGAAGGCATAGTTTTTTTCAAATAAAAAACTCATT	TCATGTTCCATATGGCGAAGGCATAGTTTTTTTTTTTCAAATAAAAAACT
Aglaonema-Hong-Yan-A3-1	Insertion	77880	77883	Aglaonema-modestum-A1	78114	78114	AAA	+	0	0	0	0	||||||||||||||||||||||||||||||||||||||||||||||||||-||||||||||||||||||||||||||||||||||||||||||||||||||	TCCCTAGAAAACCCTATCCTATCTATAAAAAAAAGAATTCAAAAAACTTA	TCCCTAGAAAACCCTATCCTATCTATAAAAAAAAAAAGAATTCAAAAAAC
Aglaonema-Hong-Yan-A3-1	Deletion	78818	78818	Aglaonema-modestum-A1	79050	79054	AATT	+	0	0	0	1	||||||||||||||||||||||||||||||||||||||||||||||||||-|||||||||||||||||||||||||||||||||||||X||||||||||||	GCTTCTCTTTGTTCCTACGAACAGAAAATTTCCATTATTTCCAATGTAAC	GCTTCTCTTTGTTCCTACGAACAGAATCCATTATTTCCAATGTAACGGAA
Aglaonema-Hong-Yan-A3-1	Deletion	78895	78895	Aglaonema-modestum-A1	79131	79133	TA	+	0	0	0	1	||||||||||X|||||||||||||||||||||||||||||||||||||||-||||||||||||||||||||||||||||||||||||||||||||||||||	TCTACTGAAAAAGGTTAGGTACATAGTATATATATATATTTTAGTTTTTT	TCTACTGAAAAAGGTTAGGTACATAGTATATATATATTTTAGTTTTTTAG
Aglaonema-Hong-Yan-A3-1	Insertion	81346	81348	Aglaonema-modestum-A1	81583	81583	AA	+	0	0	7	1	||||||||||||||||||||||||||||||||||||||||||||||||||-|||X|||||||||||||||||||||||||||||||||GGGGGGG||||||	GTTCATAAGAGCAACGAAGTACTAGTAAATAAAAAAAAACAACTTAGGAC	GTTCATAAGAGCAACGAAGTACTAGTAAAAAAAAAAAAAAACAACTTAGG
Aglaonema-Hong-Yan-A3-1	Insertion	81385	81392	Aglaonema-modestum-A1	81620	81620	CTATTTT	+	0	0	2	2	|||||||||||GG|||X|||||||||||||||||||||||||||||||||-|||||||||||X||||||||||||||||||||||||||||||||||||||	AACAACTTAGGACTCGGATTTCTAGCGGTAGTTCGACCGTGAAATTCCTT	AACAACTTAGGACTCGGATTTCTAGCCTATTTTGGTAGTTCGACTGTGAA
Aglaonema-Hong-Yan-A3-1	Deletion	81802	81802	Aglaonema-modestum-A1	82031	82035	TTTG	+	0	0	0	1	||||||||||||||||||||||||||||||||X|||||||||||||||||-||||||||||||||||||||||||||||||||||||||||||||||||||	GGTTCTTATTCAGAGAACCTTTGAGTTTTGTTTGTTTTGGGACTTATTGA	GGTTCTTACTCAGAGAACCTTTGAGTTTTGTTTTGGGACTTATTGATGAA
Aglaonema-Hong-Yan-A3-1	Deletion	83003	83003	Aglaonema-modestum-A1	83213	83219	TCCGAA	+	0	0	2	3	||||||GG||||||||||||||||||||||||||||||||||||||||||-|||||||||||||||||||XXX||||||||||||||||||||||||||||	ATGTTATTTGGATATTTCTCTTCAACTCCGAATCCGAAGTATTCTTTATT	ATGTTATTTGGATATTTCTCTTCAACTCCGAAGTATTCTTTATTTTTTAC
Aglaonema-Hong-Yan-A3-1	Deletion	83363	83363	Aglaonema-modestum-A1	83579	83580	A	+	0	0	0	0	||||||||||||||||||||||||||||||||||||||||||||||||||-||||||||||||||||||||||||||||||||||||||||||||||||||	TTACTTATTTATAGTTTATAGTATGGAAATGCATCCATTTCCTTTGCATC	TTACTTATTTATAGTTTATAGTATGGAATGCATCCATTTCCTTTGCATCC
Aglaonema-Hong-Yan-A3-1	Insertion	86657	86663	Aglaonema-modestum-A1	86859	86859	TCATAT	+	0	0	0	0	||||||||||||||||||||||||||||||||||||||||||||||||||-||||||||||||||||||||||||||||||||||||||||||||||||||	TGAAGTATTAATTAATGAGGGAGCAGAACTCACTTTTCCTCTCTTTTTCT	TGAAGTATTAATTAATGAGGGAGCAGTCATATAACTCACTTTTCCTCTCT
Aglaonema-Hong-Yan-A3-1	Insertion	87197	87206	Aglaonema-modestum-A1	87393	87393	TTTTTTTTT	+	0	0	1	0	||||||||||||||||||||||||||||||||||||||||||||||||||-|||||||||||||||||||G||||||||||||||||||||||||||||||	TAATTTTGATATAATCAACGTGTTTATTTTTTTTTATGAATTCATAAAAA	TAATTTTGATATAATCAACGTGTTTATTTTTTTTTTTTTTTTTTATGAAT
Aglaonema-Hong-Yan-A3-1	Deletion	84471	84471	Aglaonema-modestum-A1	84668	84673	TTTAT	+	0	0	1	1	||||||||||||||||||||||||||||||||||||||||||||||||X|-||||||||||||||||||||G|||||||||||||||||||||||||||||	TATTTTTTATATAATATATAAATAAATTTATAATTTTTTTTTATAAAATA	TATTTTTTATATAATATATAAATATAAATTTTTTTTTATAAAATAGNAAA
Aglaonema-Hong-Yan-A3-1	Insertion	88408	88412	Aglaonema-modestum-A1	88603	88603	ATAT	+	0	0	0	7	||||||||||||||||||||||||||||||||||||||||||||||||||-||||||||||||||||||||||||||||||||||||X|XXXXX|X|||||	ACATAGGAAAGAAAGCTGCATGCAAGATTTATCTACAAGTATTTACCTAC	ACATAGGAAAGAAAGCTGCATGCAAGATATATTTATCTACAAGTATTTAC
Aglaonema-Hong-Yan-A3-1	Insertion	88765	88766	Aglaonema-modestum-A1	88946	88946	T	+	0	0	6	0	|||||||||||||||GGGGGG|||||||||||||||||||||||||||||-||||||||||||||||||||||||||||||||||||||||||||||||||	TATAACATAACGAATTCTTTTTTAACTTTTTTTATTTATTTATCCAAAAA	TATAACATAACGAATTCTTTTTTAACTTTTTTTTATTTATTTATCCAAAA
Aglaonema-Hong-Yan-A3-1	Deletion	87764	87764	Aglaonema-modestum-A1	87953	87960	TTTTTTT	+	0	0	0	0	||||||||||||||||||||||||||||||||||||||||||||||||||-||||||||||||||||||||||||||||||||||||||||||||||||||	CAGAAATAAATAAACCCGCAATTGTATTTTTTTTTTTTTTTTCATTCCTA	CAGAAATAAATAAACCCGCAATTGTATTTTTTTTTCATTCCTAATACCCT
Aglaonema-Hong-Yan-A3-1	Insertion	90762	90765	Aglaonema-modestum-A1	90942	90942	TTT	+	0	0	0	0	||||||||||||||||||||||||||||||||||||||||||||||||||-||||||||||||||||||||||||||||||||||||||||||||||||||	CTTTTATTTATTTTTATTTATTAATATTATTAATTATTTATTAATATTAT	CTTTTATTTATTTTTATTTATTAATATTTTTATTAATTATTTATTAATAT
Aglaonema-Hong-Yan-A3-1	Insertion	91119	91129	Aglaonema-modestum-A1	91296	91296	ATATTTCAAA	+	0	0	0	0	||||||||||||||||||||||||||||||||||||||||||||||||||-||||||||||||||||||||||||||||||||||||||||||||||||||	GGTTCAATTCCCGTCGTTCGCCCATTTTCCAAAAATGCTATTTTCAATAT	GGTTCAATTCCCGTCGTTCGCCCATTATATTTCAAATTCCAAAAATGCTA
Aglaonema-Hong-Yan-A3-1	Insertion	116492	116501	Aglaonema-modestum-A1	140244	140244	TAGGTAACC	-	0	0	0	0	||||||||||||||||||||||||||||||||||||||||||||||||||-||||||||||||||||||||||||||||||||||||||||||||||||||	AAAGGGCTCGTTTTGACCGTTAGGAGCGTTCCCTTTCTTTGTTTCTATTG	AAAGGGCTCGTTTTGACCGTTAGGAGTAGGTAACCCGTTCCCTTTCTTTG
Aglaonema-Hong-Yan-A3-1	Insertion	118605	118609	Aglaonema-modestum-A1	118490	118490	ATTG	+	0	0	0	0	||||||||||||||||||||||||||||||||||||||||||||||||||-||||||||||||||||||||||||||||||||||||||||||||||||||	AATTATTTTTTCTCTTATCTTACTATATTGATTGATTTTTATTCATACTT	AATTATTTTTTCTCTTATCTTACTATATTGATTGATTGATTTTTATTCAT
Aglaonema-Hong-Yan-A3-1	Insertion	121910	121911	Aglaonema-modestum-A1	121805	121805	T	+	0	0	4	0	||||||||||||||||||||||||||||||||||||||||||||||||||-|||||||||||||||||||||||||||||||||||GGGG|||||||||||	AAAGATAACAAAACAATCAATACTAGTTTTTTTTGATTTGAAGATTGTAT	AAAGATAACAAAACAATCAATACTAGTTTTTTTTTGATTTGAAGATTGTA
Aglaonema-Hong-Yan-A3-1	Deletion	118690	118690	Aglaonema-modestum-A1	118572	118574	AA	+	0	0	0	0	||||||||||||||||||||||||||||||||||||||||||||||||||-||||||||||||||||||||||||||||||||||||||||||||||||||	CAAAAGAATTAAAATATAAAATAATGAAAAAAAAAATAAAAAATCATTAA	CAAAAGAATTAAAATATAAAATAATGAAAAAAAATAAAAAATCATTAAAA
Aglaonema-Hong-Yan-A3-1	Deletion	119015	119015	Aglaonema-modestum-A1	118899	118902	TTT	+	0	0	0	0	||||||||||||||||||||||||||||||||||||||||||||||||||-||||||||||||||||||||||||||||||||||||||||||||||||||	ATTTACTATTTGGTCCAAAAAAACTCTTTTTTTAGGACCTATTTTAACAA	ATTTACTATTTGGTCCAAAAAAACTCTTTTAGGACCTATTTTAACAAATG
Aglaonema-Hong-Yan-A3-1	Deletion	120969	120969	Aglaonema-modestum-A1	120856	120859	TTT	+	0	0	0	0	||||||||||||||||||||||||||||||||||||||||||||||||||-||||||||||||||||||||||||||||||||||||||||||||||||||	TGTTCCATAAGAAAGCAAATTTTAAATTTTTTTTTATTATTAATTTAATT	TGTTCCATAAGAAAGCAAATTTTAAATTTTTTATTATTAATTTAATTATA
Aglaonema-Hong-Yan-A3-1	Deletion	121386	121386	Aglaonema-modestum-A1	121276	121278	AA	+	0	0	0	0	||||||||||||||||||||||||||||||||||||||||||||||||||-||||||||||||||||||||||||||||||||||||||||||||||||||	CTGCTAATAACATAACAGAATTCAATAAAAAAAGAAACTTTATTATCTAT	CTGCTAATAACATAACAGAATTCAATAAAAAGAAACTTTATTATCTATTA
Aglaonema-Hong-Yan-A3-1	Deletion	121781	121781	Aglaonema-modestum-A1	121673	121677	CAAA	+	0	0	0	1	||||||||||||||||||||||||||||||||||||||||||||||||||-|||||||||||||||||||||||||||||||||||||||||||X||||||	GTGTTATAAAAATATCAGACTAAAATCAAACAAATATGAGTTGGAAACTT	GTGTTATAAAAATATCAGACTAAAATCAAATATGAGTTGGAAACTTTTTT
Aglaonema-Hong-Yan-A3-1	Insertion	122586	122593	Aglaonema-modestum-A1	122453	122453	ATACTGG	+	0	0	9	0	GGGGGGGGG|||||||||||||||||||||||||||||||||||||||||-||||||||||||||||||||||||||||||||||||||||||||||||||	GAAGATTTTCTCTGTCTATTATAACTATACTGGTTTTTACTATTATTATA	GAAGATTTTCTCTGTCTATTATAACTATACTGGATACTGGTTTTTACTAT
Aglaonema-Hong-Yan-A3-1	Deletion	122110	122110	Aglaonema-modestum-A1	122001	122002	G	+	0	0	0	1	||||||||||||||||||||||||||||||||||||||||X|||||||||-||||||||||||||||||||||||||||||||||||||||||||||||||	GGTAAGAAACTATTTTTGTATGTTATGAAAAATTGTTATCTATGTAATAA	GGTAAGAAACTATTTTCGTATGTTATAAAAATTGTTATCTATGTAATAAG
Aglaonema-Hong-Yan-A3-1	Deletion	122932	122932	Aglaonema-modestum-A1	122793	122801	ATAAATTT	+	0	0	0	2	||||||||X|||||X|||||||||||||||||||||||||||||||||||-||||||||||||||||||||||||||||||||||||||||||||||||||	AATATGTAAATATTTTAAATATTATAATAAATTTATTAATTTCAATTTAA	AATATGTAAATATTTTAAATATTATAATTAATTTCAATTTAAACAATATT
Aglaonema-Hong-Yan-A3-1	Insertion	124194	124195	Aglaonema-modestum-A1	124062	124062	A	+	0	0	0	0	||||||||||||||||||||||||||||||||||||||||||||||||||-||||||||||||||||||||||||||||||||||||||||||||||||||	TTGAATAAACTTATTGAAGAATAAATAAAAAAAAATCGTCCCACAGATAA	TTGAATAAACTTATTGAAGAATAAATAAAAAAAAAATCGTCCCACAGATA
Aglaonema-Hong-Yan-A3-1	Insertion	126520	126527	Aglaonema-modestum-A1	126392	126392	TATTAAT	+	0	0	0	1	||||||||||||||||||||||||||||||||||||||||||||||||||-||||||||||||||||||||||||X|||||||||||||||||||||||||	ATCGGTGAATATAACTGATAAAATAATATTAATTATGTTAGTACCAATTA	ATCGGTGAATATAACTGATAAAATAATATTAATTATTAATTATGTTAGTA
Aglaonema-Hong-Yan-A3-1	Insertion	127286	127289	Aglaonema-modestum-A1	127203	127203	TTA	+	0	0	0	0	||||||||||||||||||||||||||||||||||||||||||||||||||-||||||||||||||||||||||||||||||||||||||||||||||||||	TAATTAGTATATGATATGTATTTTTTTTTTATTTATTTTATTCTATTTAT	TAATTAGTATATGATATGTATTTTTTTTATTTTATTTATTTTATTCTATT
Aglaonema-Hong-Yan-A3-1	Deletion	125957	125957	Aglaonema-modestum-A1	125825	125830	AATCA	+	0	0	0	3	||||||X|||||X||||||||||||||X||||||||||||||||||||||-||||||||||||||||||||||||||||||||||||||||||||||||||	AGCGCGGGTTTTTTTCAGTAAAGAGGAATCAAATGATTCAAGTGGATTTT	AGCACGGGTTTTTTTCAGTAAAGAGGAATGATTCAAGTGGATTTTTTTAT
Aglaonema-Hong-Yan-A3-1	Deletion	126748	126748	Aglaonema-modestum-A1	126650	126658	TACTTTAG	+	0	0	0	10	|||X|||||||||X|||XXX||XX||||||||||||||||||||||||||-|||||||||||||||||||||||||||||||||||||||XX|||X|||||	AATATAAAAAAAATAGTTGTAAATACTACTTTAGTTTAGTTAATTATGTT	AATATAAAAAAAATAGTTGTAAATACTTTAGTTAATTATGTTGTAAATAT
Aglaonema-Hong-Yan-A3-1	Deletion	127224	127224	Aglaonema-modestum-A1	127137	127142	GTATA	+	0	0	0	0	||||||||||||||||||||||||||||||||||||||||||||||||||-||||||||||||||||||||||||||||||||||||||||||||||||||	ATACATGATAAATATATGGTTTGTTTGTATAGTATATATGTATTTTATTT	ATACATGATAAATATATGGTTTGTTTGTATATATGTATTTTATTTATTAT
Aglaonema-Hong-Yan-A3-1	Deletion	127363	127363	Aglaonema-modestum-A1	127278	127284	TAGAAC	+	0	0	0	0	||||||||||||||||||||||||||||||||||||||||||||||||||-||||||||||||||||||||||||||||||||||||||||||||||||||	TATTGATTACAATTTTGTTATATCATTAGAACTATTTATTCAACAAATTT	TATTGATTACAATTTTGTTATATCATTATTTATTCAACAAATTTGATTGA
Aglaonema-Hong-Yan-A3-1	Deletion	127953	127953	Aglaonema-modestum-A1	127874	127875	T	+	0	0	0	2	||||||||||||||||||||||||||||||||||||||||||||X|||||-||||||||||X|||||||||||||||||||||||||||||||||||||||	ACAATAACACATGACAAAAAAGCCTCTTTTTTTGGAGCGTTAATCTTAAG	ACAATAACACATGACAAAAAGGCCTCTTTTTTGGAGTGTTAATCTTAAGT
Aglaonema-Hong-Yan-A3-1	Deletion	128627	128627	Aglaonema-modestum-A1	128549	128550	T	+	0	0	1	0	||||||||||||||||||||||||||||||||||||||||||||||||||-||||||||||||||||||||G|||||||||||||||||||||||||||||	TAGATAAGTTGAAATTTTTTATGACCTTTTTTTTTGAATAATCCAGGAAA	TAGATAAGTTGAAATTTTTTATGACCTTTTTTTTGAATAATCCAGGNAAA
Aglaonema-Hong-Yan-A3-1	Deletion	128647	128647	Aglaonema-modestum-A1	128570	128571	A	+	0	0	1	0	|||||||||||||||||||||||||||||G||||||||||||||||||||-||||||||||||||||||||||||||||||||||||||||||||||||||	TGACCTTTTTTTTTGAATAATCCAGGAAAAAAAGTTACCCTATTTGCTTT	TGACCNTTTTTTTTGAATAATCCAGGAAAAAAGTTACCCTATTTGCTTTT
Aglaonema-Hong-Yan-A3-1	Deletion	129030	129030	Aglaonema-modestum-A1	128843	128853	TATTATATAT	+	0	0	4	3	|||||X|||GGG||||||X||G||||||||||||||||X|||||||||||-||||||||||||||||||||||||||||||||||||||||||||||||||	CAAATATAAATAAATATAAATATATATATTATATATTATATCAAATCAAC	CAAATATAAATAAAAATAAATATATATATATCAAATCAACAAATATATAT
Aglaonema-Hong-Yan-A3-1	Deletion	131330	131330	Aglaonema-modestum-A1	131153	131155	AA	+	0	0	0	2	||||||||||||||||||||||||||||||||||||||||||||||||X|-|||||||||||||||||X||||||||||||||||||||||||||||||||	TATTCAATACATTTAATCCCTTTCTTAAAAAAAAAAAAAAAATAAGGAAA	TATTCAATACATTTAATCCCTTTCCTAAAAAAAAAAAAAATAAAGAAAAG
Aglaonema-Hong-Yan-A3-1	Insertion	133191	133193	Aglaonema-modestum-A1	133015	133015	AA	+	0	0	0	1	||||||||X|||||||||||||||||||||||||||||||||||||||||-||||||||||||||||||||||||||||||||||||||||||||||||||	CAAAATCAAACAAAATATAAAAATCTAAAAAAAAAAATAATTTAAACGAA	CAAAATCAAACAAAATATAAAAATCTAAAAAAAAAAAAATAATTTAAACG
Aglaonema-Hong-Yan-A3-1	Insertion	134166	134176	Aglaonema-modestum-A1	133950	133950	ATATTTAATG	+	0	0	0	0	||||||||||||||||||||||||||||||||||||||||||||||||||-||||||||||||||||||||||||||||||||||||||||||||||||||	TACTATTTATTTTATACTACTATTTATACTATTTAAATATACTATCAATT	TACTATTTATTTTATACTACTATTTAATATTTAATGTACTATTTAAATAT
Aglaonema-Hong-Yan-A3-1	Insertion	140417	140426	Aglaonema-modestum-A1	116653	116653	GGTTACCTA	-	0	0	0	0	||||||||||||||||||||||||||||||||||||||||||||||||||-||||||||||||||||||||||||||||||||||||||||||||||||||	TGCAATAGAAACAAAGAAAGGGAACGCTCCTAACGGTCAAAACGAGCCCT	TGCAATAGAAACAAAGAAAGGGAACGGGTTACCTACTCCTAACGGTCAAA
Aglaonema-Hong-Yan-A3-1	Deletion	140103	140103	Aglaonema-modestum-A1	116966	116974	ATTATAAA	-	0	0	0	0	||||||||||||||||||||||||||||||||||||||||||||||||||-||||||||||||||||||||||||||||||||||||||||||||||||||	CATTATACATTATATTATAAAATATCATTATAAAATTATAAAATAATAAT	CATTATACATTATATTATAAAATATCATTATAAAATAATAATAATAAAAT
Aglaonema-Hong-Yan-A3-1	Insertion	141061	141070	Aglaonema-modestum-A1	140874	140874	CTCAAAAAG	+	0	0	0	0	||||||||||||||||||||||||||||||||||||||||||||||||||-||||||||||||||||||||||||||||||||||||||||||||||||||	CCACCGGATCTGTTCCCAGGAGTACCGAACCTTTCCTCTCCTCAGCCATT	CCACCGGATCTGTTCCCAGGAGTACCCTCAAAAAGGAACCTTTCCTCTCC
Aglaonema-Hong-Yan-A3-1	Insertion	146196	146205	Aglaonema-modestum-A1	146012	146012	CTTCGGGAA	+	0	0	0	0	||||||||||||||||||||||||||||||||||||||||||||||||||-||||||||||||||||||||||||||||||||||||||||||||||||||	AAGGAAAAAGAATTTCACGTTCTTCCGGAAGGATTAGGGAAATCCTATTG	AAGGAAAAAGAATTTCACGTTCTTCCCTTCGGGAAGGAAGGATTAGGGAA
Aglaonema-Hong-Yan-A3-1	Deletion	141220	141220	Aglaonema-modestum-A1	141025	141028	TTT	+	0	0	0	0	||||||||||||||||||||||||||||||||||||||||||||||||||-||||||||||||||||||||||||||||||||||||||||||||||||||	GAATAAGACGACCTTTGCATTTTTCATTTTTTTTTTTTTTTTTTATTTTT	GAATAAGACGACCTTTGCATTTTTCATTTTTTTTTTTTTTTATTTTTCAT
Aglaonema-Hong-Yan-A3-1	Deletion	141514	141514	Aglaonema-modestum-A1	141322	141331	CTTGGATAG	+	0	0	0	1	||||||||||||||||||||||||||||||||||||||||||||||||||-||||||||||X|||||||||||||||||||||||||||||||||||||||	ACACCAAAAACTCTGCCCTTCCATCCCTTGGATAGATAGAGAGGGAGGGC	ACACCAAAAACTCTGCCCTTCCATCCATAGAGAGGGGGGGCAGAGTTTTT
Aglaonema-Hong-Yan-A3-1	Deletion	150109	150109	Aglaonema-modestum-A1	106974	106975	T	-	0	0	0	0	||||||||||||||||||||||||||||||||||||||||||||||||||-||||||||||||||||||||||||||||||||||||||||||||||||||	TCAAAAGTAATATGTGAAATCTTCGGTTTTTTTCCTCTTCCTCTATCCCT	TCAAAAGTAATATGTGAAATCTTCGGTTTTTTCCTCTTCCTCTATCCCTA
Aglaonema-Hong-Yan-A3-1	Deletion	148573	148573	Aglaonema-modestum-A1	108511	108516	TCCGA	-	0	0	0	0	||||||||||||||||||||||||||||||||||||||||||||||||||-||||||||||||||||||||||||||||||||||||||||||||||||||	AGTTATGCCTTGGAATGAAAGACAATTCCGAATCAGCTTTGTCTACGAAC	AGTTATGCCTTGGAATGAAAGACAATATCAGCTTTGTCTACGAACAAGGA
Aglaonema-Hong-Yan-A3-1	Insertion	153233	153234	Aglaonema-modestum-A1	153046	153046	A	+	0	0	0	1	|X||||||||||||||||||||||||||||||||||||||||||||||||-||||||||||||||||||||||||||||||||||||||||||||||||||	TTTTTCAAAACTCCATAGACATGCAGAAAAAAAATGCTATCCCCACTCGG	TTTTTCAAAACTCCATAGACATGCAGAAAAAAAAATGCTATCCCCACTCG
Aglaonema-Hong-Yan-A3-1	Insertion	156980	156986	Aglaonema-modestum-A1	156792	156792	GAAGTG	+	0	0	0	0	||||||||||||||||||||||||||||||||||||||||||||||||||-||||||||||||||||||||||||||||||||||||||||||||||||||	CATCTCTGGCGATGAATCAACAATTCCTTTTCTTGCATATTTTTGATGAA	CATCTCTGGCGATGAATCAACAATTCGAAGTGCTTTTCTTGCATATTTTT
Aglaonema-Hong-Yan-A3-1	Deletion	150103	150103	Aglaonema-modestum-A1	149916	149917	A	+	0	0	0	0	||||||||||||||||||||||||||||||||||||||||||||||||||-||||||||||||||||||||||||||||||||||||||||||||||||||	CTATGGGATAGGGATAGAGGAAGAGGAAAAAAACCGAAGATTTCACATAT	CTATGGGATAGGGATAGAGGAAGAGGAAAAAACCGAAGATTTCACATATT
Aglaonema-Hong-Yan-A3-1	Deletion	155816	155816	Aglaonema-modestum-A1	155632	155640	GTTGATAC	+	0	0	0	0	||||||||||||||||||||||||||||||||||||||||||||||||||-||||||||||||||||||||||||||||||||||||||||||||||||||	AATCGATATTGATATACCGAGTATCTGTTGATACGAAGTATTCCGGCGAT	AATCGATATTGATATACCGAGTATCTGAAGTATTCCGGCGATCCCCACGA
Aglaonema-Hong-Yan-A3-1	Insertion	156980	156986	Aglaonema-modestum-A1	100105	100105	CACTTC	-	0	0	0	0	||||||||||||||||||||||||||||||||||||||||||||||||||-||||||||||||||||||||||||||||||||||||||||||||||||||	GGTTCATCAAAAATATGCAAGAAAAGGAATTGTTGATTCATCGCCAGAGA	GGTTCATCAAAAATATGCAAGAAAAGCACTTCGAATTGTTGATTCATCGC
Aglaonema-Hong-Yan-A3-1	Insertion	153241	153242	Aglaonema-modestum-A1	103843	103843	T	-	0	0	0	0	||||||||||||||||||||||||||||||||||||||||||||||||||-||||||||||||||||||||||||||||||||||||||||||||||||||	ATGTCTTGGTCCGAGTGGGGATAGCATTTTTTTTCTGCATGTCTATGGAG	ATGTCTTGGTCCGAGTGGGGATAGCATTTTTTTTTCTGCATGTCTATGGA
Aglaonema-Hong-Yan-A3-1	Deletion	158528	158528	Aglaonema-modestum-A1	98556	98562	TAATGG	-	0	0	0	3	||||||||||||||||||||||XX||||||||||||||||||||||X|||-||||||||||||||||||||||||||||||||||||||||||||||||||	GATATTGATGATAGTGACGATAGTGATAATGGCCTTGAGACGGAGCTGCT	GATATTGATGATAGTGACGATAATGACCTTGAGACGGAGCTGCTAACTAT
Aglaonema-Hong-Yan-A3-1	Deletion	155817	155817	Aglaonema-modestum-A1	101256	101264	CGTATCAA	-	0	0	0	0	||||||||||||||||||||||||||||||||||||||||||||||||||-||||||||||||||||||||||||||||||||||||||||||||||||||	GGATCGTGGGGATCGCCGGAATACTTCGTATCAACAGATACTCGGTATAT	GGATCGTGGGGATCGCCGGAATACTTCAGATACTCGGTATATCAATATCG

## Sheet: A1 VS A4
Sample Sequence ID	InDel type	Sample InDel start	Sample InDel end	Reference sequence ID	Ref start	Ref end	InDel sequence	Lastz alignment strand	Not Alignment length	N number	Gap number	Mismatch number	Alignment pattern	Ref sequence	Sample sequence
Aglaonema-Lady-Valentine-A4	Insertion	1793	1797	Aglaonema-modestum-A1	1766	1766	ATAT	+	0	0	0	0	||||||||||||||||||||||||||||||||||||||||||||||||||-||||||||||||||||||||||||||||||||||||||||||||||||||	CAATGTCAACCAATCTCAACGGATGGATATATATATATCCATATATATAC	CAATGTCAACCAATCTCAACGGATGGATATATATATATATATCCATATAT
Aglaonema-Lady-Valentine-A4	Insertion	4680	4681	Aglaonema-modestum-A1	4712	4712	A	+	0	0	5	3	||||||||||||||||||||X||||||X||||||||||||||||||X|||-|||||||||||||||||||||||GGGGG||||||||||||||||||||||	TTTTAAAATAAATGCACGATCCCACCAAAAAATAGTGAATTTAACTAGCN	TTTAAAAATAAATGCACGATCCTACCAAAAAAATAGTGAATTTAACTAGC
Aglaonema-Lady-Valentine-A4	Insertion	4704	4709	Aglaonema-modestum-A1	4735	4735	AACAA	+	0	0	1	2	|||X||||||||||||||||||X|||G|||||||||||||||||||||||-||||||||||||||||||||||||||||||||||||||||||||||||||	CCNAAAAAATAGTGAATTTAACTAGCAACAAATTTGAAAAGAAAAAATCG	CCAAAAAAATAGTGAATTTAACTAGCAACAAAACAAATTTGAAAAGAAAA
Aglaonema-Lady-Valentine-A4	Insertion	7183	7184	Aglaonema-modestum-A1	7170	7170	A	+	0	0	6	0	GGGGGG||||||||||||||||||||||||||||||||||||||||||||-||||||||||||||||||||||||||||||||||||||||||||||||||	GAAACAAACCCATTTATATTTTTTACAAAAAAAATGAGGAAATCACTGTT	GAAACAAACCCATTTATATTTTTTACAAAAAAAAATGAGGAAATCACTGT
Aglaonema-Lady-Valentine-A4	Insertion	7583	7584	Aglaonema-modestum-A1	7573	7573	A	+	0	0	0	1	|||||||||||||||||||||||||||||||||||||||||||||||||X-||||||||||||||||||||||||||||||||||||||||||||||||||	AATTAAAGAATCTTATCTTGTACTTCACACTATCACTATGACTGTAAATA	AATTAAAGAATCTTATCTTGTACTTTAACACTATCACTATGACTGTAAAT
Aglaonema-Lady-Valentine-A4	Insertion	7758	7759	Aglaonema-modestum-A1	7747	7747	G	+	0	0	4	0	||||||||||||||||||||||||||||||||||||||||||||||||||-||||||||||||||||||||||GGGG||||||||||||||||||||||||	TTACTATGTCCGATTGAATCATCAATGGTTTAACTGAAAACCAGATATAT	TTACTATGTCCGATTGAATCATCAATGGGTTTAACTGAAAACCAGATATN
Aglaonema-Lady-Valentine-A4	Insertion	8643	8649	Aglaonema-modestum-A1	8612	8612	AAAATG	+	0	0	0	1	||||||||||||||||||||||||||||||||||||||||||||||||||-|||||||||||||||||||X||||||||||||||||||||||||||||||	ACTTAATTCCAGACAATATGACAATAAAAATAAATAAAATAAATACATAT	ACTTAATTCCAGACAATATGACAATAAAAATGAAAATAAATAAAATAAAT
Aglaonema-Lady-Valentine-A4	Insertion	8856	8861	Aglaonema-modestum-A1	8806	8806	TCAAA	+	0	0	0	2	||||||||||||||X|||||||||||||||||||||||||X|||||||||-||||||||||||||||||||||||||||||||||||||||||||||||||	TGGATTTGGATTTTTTTGGGGGGAGTTCAAAGAAAAGGAAGGATTTTTTA	TGGATTTGGATTTTTTGGGGGGGAGTTCAAATCAAAGAAAAGGAAGGATT
Aglaonema-Lady-Valentine-A4	Insertion	9292	9297	Aglaonema-modestum-A1	9241	9241	ATTTT	+	0	0	0	4	|||||||||||||||||X|||||||X|||||||||||||||X||||||||-|||||||||||||||||||||||||||||X||||||||||||||||||||	TGTATATTGGATAAGGGTAACGATGAATTTTGATCAGTCAGTCCATTTTC	TATATATTGGATAAGGGCAACGATGAATTTTATTTTGATCAGTCAGTCCA
Aglaonema-Lady-Valentine-A4	Insertion	9397	9398	Aglaonema-modestum-A1	9341	9341	A	+	0	0	0	1	||||||||||||||||||||||||||||||||||||||||||||||||||-|||||||||||||X||||||||||||||||||||||||||||||||||||	ACACAATACCTAATTGTTAATATTACAATAACAATTTTGTTAACGAAAAA	ACACAATACCTAATTGTTAATATTACAAATAACAATTTTGGTAACGAAAA
Aglaonema-Lady-Valentine-A4	Insertion	10952	10957	Aglaonema-modestum-A1	10817	10817	CTCAA	+	0	0	0	0	||||||||||||||||||||||||||||||||||||||||||||||||||-||||||||||||||||||||||||||||||||||||||||||||||||||	TAACGATAATAATTCAAACCGGATATCTCAAATAGAAAAATACCTTATTT	TAACGATAATAATTCAAACCGGATATCTCAACTCAAATAGAAAAATACCT
Aglaonema-Lady-Valentine-A4	Insertion	11365	11375	Aglaonema-modestum-A1	11200	11200	TTTGTTTGAT	+	0	0	0	1	||||||||||||||||||||||||||||||||||||||||||||||||||-|||||||||||||||||||||||||||||||||||||||||||||||||X	CTTATTTACTTGTTAAAGTAACAAACTTGAAGACTTAAGATCCATCTAAT	CTTATTTACTTGTTAAAGTAACAAACTTTGTTTGATTTGAAGACTTAAGA
Aglaonema-Lady-Valentine-A4	Deletion	6635	6635	Aglaonema-modestum-A1	6611	6616	TCCAA	+	0	0	0	0	||||||||||||||||||||||||||||||||||||||||||||||||||-||||||||||||||||||||||||||||||||||||||||||||||||||	CTTTTGATCAAAATAGTTTTACCAATTCCAACAAGTTTGACTTTTTAATT	CTTTTGATCAAAATAGTTTTACCAATCAAGTTTGACTTTTTAATTTCAAA
Aglaonema-Lady-Valentine-A4	Deletion	7138	7138	Aglaonema-modestum-A1	7119	7126	ATATTCT	+	0	0	1	1	||||||||||||||||||||||X|||||||||||||||||||||||||||-||||||||||||||||||||||||||||||||||||||||||||G|||||	AAAGAATCCAATTTAATTTAACCCCCATATTCTATATTCTAGCCTATGAA	AAAGAATCCAATTTAATTTAACCCCCATATTCTAGCCTATGAAGGAAACA
Aglaonema-Lady-Valentine-A4	Deletion	7313	7313	Aglaonema-modestum-A1	7300	7304	AAAT	+	0	0	0	3	||||||||X|||||||||||||||||||||||||X|||||||||||||||-|||||||||||||X||||||||||||||||||||||||||||||||||||	CAAAAAAAAAATTTAGACCTAAAAAAAAATAAAATAATAATAATAAAATG	CAAAAAAAAATTTTAGACCTAAAAAAAAAATAATAATAACAAAATGGGTC
Aglaonema-Lady-Valentine-A4	Deletion	7780	7780	Aglaonema-modestum-A1	7769	7773	ATTG	+	0	0	1	0	|||||||||||||||||||||||||||G||||||||||||||||||||||-||||||||||||||||||||||||||||||||||||||||||||||||||	AATNGGTTTAACTGAAAACCAGATATATTGATTGAGAAACCAATGCGGTT	AATGGGTTTAACTGAAAACCAGATATATTGAGAAACCAATGCGGTTTTTT
Aglaonema-Lady-Valentine-A4	Deletion	8950	8950	Aglaonema-modestum-A1	8896	8900	TGTT	+	0	0	0	0	||||||||||||||||||||||||||||||||||||||||||||||||||-||||||||||||||||||||||||||||||||||||||||||||||||||	ATAAAAACTAAATTATCTAAAAAAAATGTTTGTTTGTTATGCTTAATATC	ATAAAAACTAAATTATCTAAAAAAAATGTTTGTTATGCTTAATATCTTTT
Aglaonema-Lady-Valentine-A4	Deletion	12644	12644	Aglaonema-modestum-A1	12470	12471	A	+	0	0	0	0	||||||||||||||||||||||||||||||||||||||||||||||||||-||||||||||||||||||||||||||||||||||||||||||||||||||	TCTTGTTTTGTTTTTATCCCGATAAGAAAAAAAAAAAAAAGAAAACAGGA	TCTTGTTTTGTTTTTATCCCGATAAGAAAAAAAAAAAAAGAAAACAGGAA
Aglaonema-Lady-Valentine-A4	Deletion	12764	12764	Aglaonema-modestum-A1	12591	12592	T	+	0	0	0	0	||||||||||||||||||||||||||||||||||||||||||||||||||-||||||||||||||||||||||||||||||||||||||||||||||||||	TATTGGACGCAATTTATTTCCATCTATTTTTTTTTTAGATTGTTATACCA	TATTGGACGCAATTTATTTCCATCTATTTTTTTTTAGATTGTTATACCAA
Aglaonema-Lady-Valentine-A4	Deletion	12873	12873	Aglaonema-modestum-A1	12701	12708	ATAGCTC	+	0	0	0	2	|||||||||||||||||||||||X||||||||||||||||||||||||||-|||||X||||||||||||||||||||||||||||||||||||||||||||	TTGTACTAAGAATAAGAGTAATAGAAATAGCTCTAAGAATCATAATTTTA	TTGTACTAAGAATAAGAGTAATAGAATAAGAGTCATAATTTTAGGTTTGC
Aglaonema-Lady-Valentine-A4	Deletion	14472	14472	Aglaonema-modestum-A1	14307	14309	TA	+	0	0	0	0	||||||||||||||||||||||||||||||||||||||||||||||||||-||||||||||||||||||||||||||||||||||||||||||||||||||	AAAAAAATAATGCCTAAATTCTAAACTATAAAATAGAAGGACTATTCTTC	AAAAAAATAATGCCTAAATTCTAAACTAAAATAGAAGGACTATTCTTCCA
Aglaonema-Lady-Valentine-A4	Insertion	15669	15671	Aglaonema-modestum-A1	15496	15496	AA	+	0	0	0	1	|||||||||||||||||||||||||||||||X||||||||||||||||||-||||||||||||||||||||||||||||||||||||||||||||||||||	TTTATAAAAAAAAAAAATAAAATAATAAAAAAAAAAATAAAGTACAGCCG	TTTATAATAAAAAAAAATAAAATAATAAAAAAAAAAAAATAAAGTACAGC
Aglaonema-Lady-Valentine-A4	Insertion	16098	16105	Aglaonema-modestum-A1	15923	15923	AGTTTCC	+	0	0	0	0	||||||||||||||||||||||||||||||||||||||||||||||||||-||||||||||||||||||||||||||||||||||||||||||||||||||	TTTATTTTTATTCTAATTAAAGTTAAAGTTTCCAAGAAGACACTTATTGG	TTTATTTTTATTCTAATTAAAGTTAAAGTTTCCAGTTTCCAAGAAGACAC
Aglaonema-Lady-Valentine-A4	Insertion	16369	16371	Aglaonema-modestum-A1	16187	16187	AA	+	0	0	0	1	|||||||||||||||||||||||||||||||||||||||||||||||||X-||||||||||||||||||||||||||||||||||||||||||||||||||	GAAGAAACAAATGGCAAGTCTAAGTCAAAAAAAAGTACATTACGTACTTT	GAAGAAACAAATGGCAAGTCTAAGTAAAAAAAAAAAGTACATTACGTACT
Aglaonema-Lady-Valentine-A4	Insertion	16672	16673	Aglaonema-modestum-A1	16488	16488	A	+	0	0	0	2	||||||||||||||||||||||||||||||||||||||||||||||X|||-|||||||||||||||||||||X||||||||||||||||||||||||||||	TTCATGGTAAGCTAAGCTCCTCGCACAAAAAAAAAGAAATGGTTAATAAT	TTCATGGTAAGCTAAGCTCCTCACACAAAAAAAAAAGAAATGGTTAATGA
Aglaonema-Lady-Valentine-A4	Insertion	17381	17386	Aglaonema-modestum-A1	17201	17201	AATTA	+	0	0	0	1	||||||||||||||||||||||||||||||||||||||||||||||||||-|||||||||||||X||||||||||||||||||||||||||||||||||||	ATCTCTTTTTCCTAAGATTTTTTTACAATTAAATAATATCGTACATCTTT	ATCTCTTTTTCCTAAGATTTTTTTACAATTAAATTAAATAATATGGTACA
Aglaonema-Lady-Valentine-A4	Insertion	17511	17513	Aglaonema-modestum-A1	17326	17326	AA	+	0	0	0	3	||||||||||||||||||||||X||||X||||||X|||||||||||||||-||||||||||||||||||||||||||||||||||||||||||||||||||	ACTGCACATGCATTGGGATAAGGTTGAAAAAAAAACAATTTAGAAAGCTA	ACTCCACATGAATTGGGATAAGGTTGAAAAAAAAAAACAATTTAGAAAGC
Aglaonema-Lady-Valentine-A4	Insertion	18428	18429	Aglaonema-modestum-A1	18259	18259	A	+	0	0	0	2	||||||||||||||||||||||||||||||||||||||||||||||||||-|X||||||||||||||||||||||||||||||||||X|||||||||||||	ATCCCCAGTCCGAGTACTTTTTTTTTTATTTTTTTTTTGAAATCCAGGAA	ATCCCCAGTCCGAGTACTTTTTTTTTATCTTTTTTTTTTGAAATCCAGGA
Aglaonema-Lady-Valentine-A4	Deletion	15311	15311	Aglaonema-modestum-A1	15130	15139	AAAGGGGGG	+	0	0	0	1	||||||||||||||||||||||||||||||||||||||||||||||||||-||||||||||||||||||||||X|||||||||||||||||||||||||||	GTTGTCGATTCAGCATTGGATAAAAAAAAGGGGGGGGGGGGGTGCCTTTT	GTTGTCGATTCAGCATTGGATAAAAAGGGGGGGTGCCTTTTTCCTTAGAA
Aglaonema-Lady-Valentine-A4	Deletion	17085	17085	Aglaonema-modestum-A1	16901	16902	T	+	0	0	0	2	||||||||||||||||||||||||||||||X|||||||||||||||||||-|||||||||||||||||||||||X||||||||||||||||||||||||||	ACCACCCATTGAATAGGATTCTAGAATTTTTTTTTTGAACCATATGCGGG	ACCACCTATTGAATAGGATTCTAGAATTTTTTTTTGAACCATATGCGGGA
Aglaonema-Lady-Valentine-A4	Deletion	18316	18316	Aglaonema-modestum-A1	18130	18131	T	+	0	0	4	1	|||||||||||||||||||||||||||||||||||||||||||||||||X-||||||||||||||||||||||||||||||||||||||||||||||GGGG	TGACAGAAATTGAACTTAAAAAAAAATAATTATTTTGATTCAACCATCTC	TGACAGAAATTGAACTTAAAAAAAAGAATTATTTTGATTCAACCATCTCT
Aglaonema-Lady-Valentine-A4	Insertion	19368	19373	Aglaonema-modestum-A1	19200	19200	ATTCC	+	0	0	0	0	||||||||||||||||||||||||||||||||||||||||||||||||||-||||||||||||||||||||||||||||||||||||||||||||||||||	CCGTTGATACACGATCCAAACCATTATTTTAATTCATTATGATCTTATCA	CCGTTGATACACGATCCAAACCATTAATTCCTTTTAATTCATTATGATCT
Aglaonema-Lady-Valentine-A4	Deletion	19277	19277	Aglaonema-modestum-A1	19108	19110	TT	+	0	0	0	1	|||||||||||||||||||||||||||||||||||||||||||||||||X-||||||||||||||||||||||||||||||||||||||||||||||||||	CATACTTGCTCTTTGTTTTTTTTTTTTTAAACAAAGAGACGAGGTATCTG	CATACTTGCTCTTTGTTTTTTTTTTAAAACAAAGAGACGAGGTATCTGAA
Aglaonema-Lady-Valentine-A4	Insertion	31418	31428	Aglaonema-modestum-A1	31318	31318	TACTGTACTA	+	0	0	0	0	||||||||||||||||||||||||||||||||||||||||||||||||||-||||||||||||||||||||||||||||||||||||||||||||||||||	TGTGGCCAAAACAAACAAACCGGTACGGCATAAGATAAATCAAATAAATA	TGTGGCCAAAACAAACAAACCGGTACTACTGTACTAGGCATAAGATAAAT
Aglaonema-Lady-Valentine-A4	Insertion	33266	33272	Aglaonema-modestum-A1	33154	33154	AAAAGA	+	0	0	0	0	||||||||||||||||||||||||||||||||||||||||||||||||||-||||||||||||||||||||||||||||||||||||||||||||||||||	AATTCATACAAATGGCTGTAGCGACGAAATAAATATAAATAGAATTAGAG	AATTCATACAAATGGCTGTAGCGACGAAAAGAAAATAAATATAAATAGAA
Aglaonema-Lady-Valentine-A4	Insertion	34567	34572	Aglaonema-modestum-A1	34475	34475	TTTTA	+	0	0	1	0	G|||||||||||||||||||||||||||||||||||||||||||||||||-||||||||||||||||||||||||||||||||||||||||||||||||||	GGTTTAACTAGTAATCCTGTGATTCTTTTTATTGCTACAAGATTGATTAT	GGTTTAACTAGTAATCCTGTGATTCTTTTTATTTTATTGCTACAAGATTG
Aglaonema-Lady-Valentine-A4	Deletion	30617	30617	Aglaonema-modestum-A1	30441	30442	A	+	0	0	1	1	||||||||||||||||||||||||||||||||||||||||||||||||||-|||||||||||||||||||||||||||||||||||||||||||||X|G||	ACATAATTGTTGTTATAATTGAAAATAAAAAAAAAAGATTGATTATTGAA	ACATAATTGTTGTTATAATTGAAAATAAAAAAAAAGATTGATTATTGAAA
Aglaonema-Lady-Valentine-A4	Deletion	31108	31108	Aglaonema-modestum-A1	31004	31009	AGTAT	+	0	0	0	0	||||||||||||||||||||||||||||||||||||||||||||||||||-||||||||||||||||||||||||||||||||||||||||||||||||||	AAAAAATTAGGAAAATTTTAGGAATAAGTATAATATAATTTATATATAAT	AAAAAATTAGGAAAATTTTAGGAATAAATATAATTTATATATAATTTCTA
Aglaonema-Lady-Valentine-A4	Deletion	33059	33059	Aglaonema-modestum-A1	32941	32942	A	+	0	0	0	1	X|||||||||||||||||||||||||||||||||||||||||||||||||-||||||||||||||||||||||||||||||||||||||||||||||||||	TCAATCAATGACTTCTTGGGAATGGTAAAAAAAAAGGATTCCTTGGTTTC	TCAATCAATGACTTCTTGGGAATGGTAAAAAAAAGGATTCCTTGGTTTCG
Aglaonema-Lady-Valentine-A4	Deletion	33109	33109	Aglaonema-modestum-A1	32992	32998	ATATAC	+	0	0	0	0	||||||||||||||||||||||||||||||||||||||||||||||||||-||||||||||||||||||||||||||||||||||||||||||||||||||	TTTTCTTTTATAAAATTTTATATAAAATATACCCACACTTTTCTTCCTAC	TTTTCTTTTATAAAATTTTATATAAACCACACTTTTCTTCCTACATTGAT
Aglaonema-Lady-Valentine-A4	Deletion	33444	33444	Aglaonema-modestum-A1	33327	33332	TTATA	+	0	0	0	1	||||||||||||||||||||||||||||||||||||||||||||X|||||-||||||||||||||||||||||||||||||||||||||||||||||||||	AGATAGTGTGGTAGAAAGATATATATTTATATTATATTATATAGTTTAGT	AGATAGTGTGGTAGAAAGATTTATATTTATATTATATAGTTTAGTTCTTT
Aglaonema-Lady-Valentine-A4	Deletion	33972	33972	Aglaonema-modestum-A1	33860	33864	TTCC	+	0	0	0	1	||||||||||||||||||||||||||||||||||||||||||||||||||-|||X||||||||||||||||||||||||||||||||||||||||||||||	AAGAACCCACTGAATTTATCATCCTTTTCCTTCCACTCTTTTCTATAAAC	AAGAACCCACTGAATTTATCATCCTTTTCTACTCTTTTCTATAAACAAAC
Aglaonema-Lady-Valentine-A4	Deletion	34236	34236	Aglaonema-modestum-A1	34127	34137	TACATGGAAT	+	0	0	1	1	||||||||||||||||||||||||||||G|||||||||||||||||||||-||||||||||||||||||||||||||||||||X|||||||||||||||||	AAACNAAAAAAAGAAATAAAGATCCCTACATGGAATTAGATCTTGCTCCC	AAACAAAAAAAAGAAATAAAGATCCCTAGATCTTGCTCCCCGTCCCCCCT
Aglaonema-Lady-Valentine-A4	Deletion	34517	34517	Aglaonema-modestum-A1	34418	34426	TAGCGATA	+	0	0	1	0	||||||||||||||||||||||||||||||||||||||||||||||||||-|||||||||||||||||||||||||||||||||||||||||||||||||G	AGAATAGATATGGACTATACTCTATCTAGCGATATAGCGATATAGTAAGA	AGAATAGATATGGACTATACTCTATCTAGCGATATAGTAAGAATAACACG
Aglaonema-Lady-Valentine-A4	Insertion	36390	36393	Aglaonema-modestum-A1	36244	36244	AAT	+	0	0	0	1	|||X||||||||||||||||||||||||||||||||||||||||||||||-||||||||||||||||||||||||||||||||||||||||||||||||||	CCAATCAACCCATCGTTAAAGTTAAAAAAAAAGTAAGTGGACCTGACCCG	CCAATCAACCCATCGTTAAAGTTAAAAATAAAAAAGTAAGTGGACCTGAC
Aglaonema-Lady-Valentine-A4	Deletion	35084	35084	Aglaonema-modestum-A1	34986	34991	ATATA	+	0	0	0	0	||||||||||||||||||||||||||||||||||||||||||||||||||-||||||||||||||||||||||||||||||||||||||||||||||||||	TCGGAATTGTCAATACAATATAAAATATATAATATATAAGTAATGTAATA	TCGGAATTGTCAATACAATATAAAATATATATAAGTAATGTAATAACGTA
Aglaonema-Lady-Valentine-A4	Deletion	35617	35617	Aglaonema-modestum-A1	35471	35474	CAG	+	0	0	9	0	GGGGGGGGG|||||||||||||||||||||||||||||||||||||||||-||||||||||||||||||||||||||||||||||||||||||||||||||	ATTCAACTTGCACTAATTGATTTGTTCAGCAGATGAGACATGATTCAATC	ATTCAACTTGCACTAATTGATTTGTTCAGATGAGACATGATTCAATCAAA
Aglaonema-Lady-Valentine-A4	Deletion	36263	36263	Aglaonema-modestum-A1	36108	36109	T	+	0	0	9	1	||||||||||||||||||||||||||||||||||||||||||||||||||-|||||||||||||||||||||||||||||||X|GGGGGGGGG||||||||	CTATAGTGGTATAGTAGTTCTCCTCATTGTTTCCTTATTCATATTTTTTT	CTATAGTGGTATAGTAGTTCTCCTCATGTTTCCTTATTCATATTTTTTTG
Aglaonema-Lady-Valentine-A4	Deletion	36296	36296	Aglaonema-modestum-A1	36142	36151	CATAACTAT	+	0	0	1	2	||||||||||||||||G|||||||||||||||||||||||||||||||X|-||||||||||||||||||||||||||||||||||||||||||||||X|||	TTATTCATATTTTTTTGATCCCGGAGCATAACTATTCTAGATATCTAATC	TTATTCATATTTTTTTGATCCCGGGGTCTAGATATCTAATCTTGATTATT
Aglaonema-Lady-Valentine-A4	Deletion	36841	36841	Aglaonema-modestum-A1	36693	36694	T	+	0	0	0	0	||||||||||||||||||||||||||||||||||||||||||||||||||-||||||||||||||||||||||||||||||||||||||||||||||||||	GTAAAAAGATAAATATTCGAAGTTCATTTTTTTTTTGTTCGACCCGCTAA	GTAAAAAGATAAATATTCGAAGTTCATTTTTTTTTGTTCGACCCGCTAAA
Aglaonema-Lady-Valentine-A4	Deletion	39642	39642	Aglaonema-modestum-A1	39495	39497	AT	+	0	0	0	0	||||||||||||||||||||||||||||||||||||||||||||||||||-||||||||||||||||||||||||||||||||||||||||||||||||||	GCTATCCTATCCCACCTAGCCGAGCCATATTACCTTTTATGACAGCATAT	GCTATCCTATCCCACCTAGCCGAGCCATTACCTTTTATGACAGCATATCA
Aglaonema-Lady-Valentine-A4	Insertion	40803	40805	Aglaonema-modestum-A1	40696	40696	AA	+	0	0	4	1	|||||||||||||||||||||||||X||||||||||||||||||||||||-|||||||||||||||||||||||||||||||||||||||||GGGG|||||	TTGTCCTGTTTCTTTACCTCCCATCCAAAAAAAAGGTCATTAATGACTAG	TCGTCCTGTTTCTTTACCTCCCATCCAAAAAAAAAAGGTCATTAATGACT
Aglaonema-Lady-Valentine-A4	Insertion	40846	40850	Aglaonema-modestum-A1	40737	40737	AAAA	+	0	0	2	0	|||||||GG|||||||||||||||||||||||||||||||||||||||||-||||||||||||||||||||||||||||||||||||||||||||||||||	AATGACTAGATAACAGAATCATACCTAAAAAAAAAAAGATTTTTGAAAAA	AATGACTAGATAACAGAATCATACCTAAAAAAAAAAAAAAAGATTTTTGA
Aglaonema-Lady-Valentine-A4	Insertion	47171	47176	Aglaonema-modestum-A1	47021	47021	AGGTA	+	0	0	0	1	||||||||||X|||||||||||||||||||||||||||||||||||||||-||||||||||||||||||||||||||||||||||||||||||||||||||	CTCCCACCTTCAGAAGAATGAAACATAGGTATGGTATTTCCTTATATCGT	CTCCCACCTTCAGAAGAATGAAACATAGGTAAGGTATGGTATTTCCTTAT
Aglaonema-Lady-Valentine-A4	Insertion	48489	48493	Aglaonema-modestum-A1	48323	48323	ACTA	+	0	0	0	1	||||||||||||||||||||||||||||||||||||||||||||||||||-||||||||||||||||||||X|||||||||||||||||||||||||||||	CCTATAGGTGTAACCTTTCGCTCAATACTAAAATCGACGATTGAAGCATC	CCTATAGGTGTAACCTTTCGCTCAATACTAACTAAAATCGACGATTGAAG
Aglaonema-Lady-Valentine-A4	Insertion	48664	48669	Aglaonema-modestum-A1	48494	48494	AAAAA	+	0	0	0	0	||||||||||||||||||||||||||||||||||||||||||||||||||-||||||||||||||||||||||||||||||||||||||||||||||||||	GTCTCTTTCTCGTAAGACTGATAGCTAAAAAAAAAAAGAATCAAATCGCA	GTCTCTTTCTCGTAAGACTGATAGCTAAAAAAAAAAAAAAAAGAATCAAA
Aglaonema-Lady-Valentine-A4	Deletion	49927	49927	Aglaonema-modestum-A1	49740	49741	A	+	0	0	0	0	||||||||||||||||||||||||||||||||||||||||||||||||||-||||||||||||||||||||||||||||||||||||||||||||||||||	TTCTATTCCTAATTACTGTGGTATGTAAAAAAAAATACCAAAAAGCGCGA	TTCTATTCCTAATTACTGTGGTATGTAAAAAAAATACCAAAAAGCGCGAA
Aglaonema-Lady-Valentine-A4	Insertion	51586	51587	Aglaonema-modestum-A1	51955	51955	A	+	0	0	0	1	||||||||||||||||||||||||||||||||||||||||||||||||||-|||||||||||||||||||||||||||X||||||||||||||||||||||	CATTCGGAAAGCAAGGAAATAGCACGAAAAAAAAAGAGAAGAATAAATAT	CATTCGGAAAGCAAGGAAATAGCACGAAAAAAAAAAGAGAAGAATAAATA
Aglaonema-Lady-Valentine-A4	Insertion	52157	52159	Aglaonema-modestum-A1	52505	52505	TT	+	0	0	0	1	||||||||||||||||||||||||||||||X|||||||||||||||||||-||||||||||||||||||||||||||||||||||||||||||||||||||	CATTGCATTGGTAGCTGGAATTCTTCTTTCTATCTAAATTACAGAAAAGA	CATTGCGTTGGTAGCTGGAATTCTTCTTTTTCTATCTAAATTACAGAAAA
Aglaonema-Lady-Valentine-A4	Insertion	52266	52273	Aglaonema-modestum-A1	52612	52612	ATAATGA	+	0	0	0	1	||||||||||||||||||||||||||||||||||||||||||||||||||-||||||||||X|||||||||||||||||||||||||||||||||||||||	GACCCAAATCCATAATTTTTATTTATATAATGAATTAAAAATTTTATGAA	GACCCAAATCCATAATTTTTATTTATATAATGAATAATGAATTCAAAATT
Aglaonema-Lady-Valentine-A4	Insertion	52391	52397	Aglaonema-modestum-A1	52730	52730	AAAAAA	+	0	0	0	0	||||||||||||||||||||||||||||||||||||||||||||||||||-||||||||||||||||||||||||||||||||||||||||||||||||||	TCACTCCAGAGTCTGATTGATCTTTGAAAAAAAAAATGATTAATCGGACG	TCACTCCAGAGTCTGATTGATCTTTGAAAAAAAAAAAAAAAATGATTAAT
Aglaonema-Lady-Valentine-A4	Deletion	52785	52785	Aglaonema-modestum-A1	53119	53122	TTT	+	0	0	0	0	||||||||||||||||||||||||||||||||||||||||||||||||||-||||||||||||||||||||||||||||||||||||||||||||||||||	CACTTATAAATATCAAAAAGTCTTCCTTTTTTTTATTTAAGACCAAAAAA	CACTTATAAATATCAAAAAGTCTTCCTTTTTATTTAAGACCAAAAAAATT
Aglaonema-Lady-Valentine-A4	Insertion	55985	55986	Aglaonema-modestum-A1	56125	56125	T	+	0	0	0	0	||||||||||||||||||||||||||||||||||||||||||||||||||-||||||||||||||||||||||||||||||||||||||||||||||||||	CCAGAACTTCTTAAGCGAAATAAGCATTTTTTTTCTTAGCGTTAGCGATA	CCAGAACTTCTTAAGCGAAATAAGCATTTTTTTTTCTTAGCGTTAGCGAT
Aglaonema-Lady-Valentine-A4	Insertion	56070	56072	Aglaonema-modestum-A1	56209	56209	AA	+	0	0	0	1	||||||||||||||||||||||||||||||||||||||||||||||||||-||||||||||||||||||||||||X|||||||||||||||||||||||||	TCTAGTATATTCTATTCGAAGTATTTAAAAAAAAAAATTCATTCGGATTA	TCTAGTATATTCTATTCGAAGTATTTAAAAAAAAAAAAATTCATTCGGAT
Aglaonema-Lady-Valentine-A4	Deletion	56811	56811	Aglaonema-modestum-A1	57112	57117	TTTTG	+	0	0	0	1	||||||||||||||||||||||||||||||||||||||||||||||||||-||||||||||||||||||X|||||||||||||||||||||||||||||||	ATTGTATCCATTCAAATAAATAAAATTTTTGTTTTGTTTTCATTTTCCTA	ATTGTATCCATTCAAATAAATAAAATTTTTGTTTTCATTTTCCTGTCCCT
Aglaonema-Lady-Valentine-A4	Deletion	56863	56863	Aglaonema-modestum-A1	57169	57175	TTCTAG	+	0	0	0	1	||||||||||||||||X|||||||||||||||||||||||||||||||||-||||||||||||||||||||||||||||||||||||||||||||||||||	GAATCTATATGATCATAGGGTAATGCTTCTAGTTCTATGGACCAACCAAT	GAATCTATATGATCATAGGGTAATGCTTCTATGGACCAACCAATTGACCA
Aglaonema-Lady-Valentine-A4	Deletion	57424	57424	Aglaonema-modestum-A1	57736	57745	AATGATGGG	+	0	0	0	1	|||||||||||||||||||||||||||||||||||||X||||||||||||-||||||||||||||||||||||||||||||||||||||||||||||||||	CACCTTATCAATTCTCAAATCAAATCAATGATGGGCTCTATTTGGCATCA	CACCTTATCAATTTTCAAATCAAATCCTCTATTTGGCATCAGAATTCGCA
Aglaonema-Lady-Valentine-A4	Insertion	60423	60427	Aglaonema-modestum-A1	60659	60659	TTTT	+	0	0	1	0	||||||||||||||||||||||||||||||||||||||||||||||||||-|||||||||||||||||||||||G||||||||||||||||||||||||||	CAACATATATCACTGTCAAGAGGGAATTTTTTTTTTTAGTATTTAGATTA	CAACATATATCACTGTCAAGAGGGAATTTTTTTTTTTTTTTAGTATTTAG
Aglaonema-Lady-Valentine-A4	Deletion	60125	60125	Aglaonema-modestum-A1	60446	60447	A	+	0	0	0	0	||||||||||||||||||||||||||||||||||||||||||||||||||-||||||||||||||||||||||||||||||||||||||||||||||||||	AATTTTCAAGTTTAACCACACTTTTCAAAAAAAAAAAAGATAAAGCAGAT	AATTTTCAAGTTTAACCACACTTTTCAAAAAAAAAAAGATAAAGCAGATG
Aglaonema-Lady-Valentine-A4	Deletion	60611	60611	Aglaonema-modestum-A1	60845	60846	T	+	0	0	0	0	||||||||||||||||||||||||||||||||||||||||||||||||||-||||||||||||||||||||||||||||||||||||||||||||||||||	AATTGAATTGAAAATTGTTTGAAAGATTTTTTTTCAAAGGTTTCATTCAC	AATTGAATTGAAAATTGTTTGAAAGATTTTTTTCAAAGGTTTCATTCACG
Aglaonema-Lady-Valentine-A4	Deletion	62281	62281	Aglaonema-modestum-A1	62516	62518	AT	+	4	0	0	1	||||||||||||||||||||||||||||||||||||||||||||||-|||||||||||||||||||||||||||||X||||||||||||||||||||	TGCATATATCTTTTTTTTATATATCAATATATATACAGAATGCACAGGGG	TGCATATATCTTTTTTTTATATATCAATATATACAGAATGCACAGGGGCA
Aglaonema-Lady-Valentine-A4	Deletion	62538	62538	Aglaonema-modestum-A1	62775	62784	TATATTATA	+	0	0	0	1	||||||||||||||||||||||||||||||||||||||||||||||||||-|||||||||||||||||||||||||||||||||||||||X||||||||||	TTTCGTTCCGTGTTCCTATGGAAACTTATATTATATATATTATACGAGAA	TTTCGTTCCGTGTTCCTATGGAAACTTATATTATACGAGAATGAATTCTT
Aglaonema-Lady-Valentine-A4	Deletion	65422	65422	Aglaonema-modestum-A1	65625	65629	ATAA	+	0	0	0	4	XX|||||||||||||||||||||||X||||||||||||||||||||||||-||||||||||||||||||||||||X|||||||||||||||||||||||||	TGGACTACTTATCATAAGATATCTTTATAAATAAGAGGTTCAAATATTAA	TAGACTACTTATCATAAGATATCTTTATAAGAGGTTCAAATATTAAATTG
Aglaonema-Lady-Valentine-A4	Insertion	65873	65874	Aglaonema-modestum-A1	66082	66082	A	+	0	0	0	1	||||||||||||||||||||||||||||||||||||||||||||||||||-||||||||||X|||||||||||||||||||||||||||||||||||||||	TTGATGAGAGTTACCTCGGTAGCAGGAAAAAAAGTCAAATTCATTTGGTT	TTGATGAGAGTTACCTCGGTAGCAGGAAAAAAAAGTCGAATTCATTTGGT
Aglaonema-Lady-Valentine-A4	Insertion	66567	66572	Aglaonema-modestum-A1	66775	66775	TTTAA	+	0	0	0	0	||||||||||||||||||||||||||||||||||||||||||||||||||-||||||||||||||||||||||||||||||||||||||||||||||||||	GAATTCAGTAATCCTCTTCTTCTTTTTTTAATACAACTGAAGTTTCTTCG	GAATTCAGTAATCCTCTTCTTCTTTTTTTAATTTAATACAACTGAAGTTT
Aglaonema-Lady-Valentine-A4	Insertion	67120	67125	Aglaonema-modestum-A1	67303	67303	TTACT	+	0	0	0	0	||||||||||||||||||||||||||||||||||||||||||||||||||-||||||||||||||||||||||||||||||||||||||||||||||||||	CCTGGGGGTGAAACATTTCAAAATAATGGTCCCCCGTGGAGTTCTTTCGT	CCTGGGGGTGAAACATTTCAAAATAATTACTTGGTCCCCCGTGGAGTTCT
Aglaonema-Lady-Valentine-A4	Insertion	67337	67343	Aglaonema-modestum-A1	67516	67516	ATAATT	+	0	0	6	0	GGGGGG||||||||||||||||||||||||||||||||||||||||||||-||||||||||||||||||||||||||||||||||||||||||||||||||	GATCCAAAGACTAAATAAAGGACTAAATAATTATACAAAAATTGAGAATA	GATCCAAAGACTAAATAAAGGACTAAATAATTATAATTATACAAAAATTG
Aglaonema-Lady-Valentine-A4	Insertion	68265	68272	Aglaonema-modestum-A1	68443	68443	CTTTATA	+	0	0	0	0	||||||||||||||||||||||||||||||||||||||||||||||||||-||||||||||||||||||||||||||||||||||||||||||||||||||	CGAAATTTAAATTTGACTTACTCTTTCTTCTACCTGTATTTAGTTTATTC	CGAAATTTAAATTTGACTTACTCTTTCTTTATACTTCTACCTGTATTTAG
Aglaonema-Lady-Valentine-A4	Deletion	69429	69429	Aglaonema-modestum-A1	69601	69604	TTT	+	0	0	0	1	|||||||||||||||||||||||||||||||||||||||||||||||X||-||||||||||||||||||||||||||||||||||||||||||||||||||	CAAGTTGGTAAAAAGGAAAGGCCAAATTTTTTTTTTTTATCGATATTATT	CAAGTTGGTAAAAAGGAAAGGCCGAATTTTTTTTTATCGATATTATTATG
Aglaonema-Lady-Valentine-A4	Insertion	70139	70140	Aglaonema-modestum-A1	70304	70304	T	+	0	0	5	2	||GGGGGX||||||||||||||||||||||||||||||||||||||||||-|||||||||||||||||||||||||||||||||||||||||||||||||X	TGATCATCCAAAAATCGATGAATTCCTTTTTTGCTTCGTCAGAGTTAAGT	TGATCATCCAAAAATCGATGAATTCCTTTTTTTGCTTCGTCAGAGTTAAG
Aglaonema-Lady-Valentine-A4	Insertion	70310	70311	Aglaonema-modestum-A1	70474	70474	T	+	0	0	0	0	||||||||||||||||||||||||||||||||||||||||||||||||||-||||||||||||||||||||||||||||||||||||||||||||||||||	TTTTGTCATTTTTACAAGTAATAATATTTTTTTATTATGTTGACTAGGTA	TTTTGTCATTTTTACAAGTAATAATATTTTTTTTATTATGTTGACTAGGT
Aglaonema-Lady-Valentine-A4	Insertion	71684	71689	Aglaonema-modestum-A1	71847	71847	TCTTT	+	0	0	3	1	||||||||||||||||||||||||||||||||||||||||||||||||||-|||||||||||||||||||||||||||||||GGG||||||||||X|||||	AAATGCAAAATCTATAAAAAATCTCGTCTTTTTTTTTTCATATTGTTAAA	AAATGCAAAATCTATAAAAAATCTCGTCTTTTCTTTTTTTTTTCATATTG
Aglaonema-Lady-Valentine-A4	Insertion	72328	72329	Aglaonema-modestum-A1	72488	72488	T	+	0	0	0	0	||||||||||||||||||||||||||||||||||||||||||||||||||-||||||||||||||||||||||||||||||||||||||||||||||||||	ACTGGAATTAATTCTGTCAATTGGTATTTTTTTATTGTATCTCGCAAAAA	ACTGGAATTAATTCTGTCAATTGGTATTTTTTTTATTGTATCTCGCAAAA
Aglaonema-Lady-Valentine-A4	Insertion	72873	72876	Aglaonema-modestum-A1	73032	73032	TTT	+	0	0	0	0	||||||||||||||||||||||||||||||||||||||||||||||||||-||||||||||||||||||||||||||||||||||||||||||||||||||	AGGTCAATTTTGAGTTGTAATTCAACTTTTAGTTAGTTTATTGTTATTCA	AGGTCAATTTTGAGTTGTAATTCAACTTTTTTTAGTTAGTTTATTGTTAT
Aglaonema-Lady-Valentine-A4	Deletion	71719	71719	Aglaonema-modestum-A1	71878	71881	TTG	+	0	0	5	1	||||||||||||||GGGGG|||||||||||||||||||||||||||||||-||||||||||X|||||||||||||||||||||||||||||||||||||||	TTTTTTTCATATTGTTAAAAGTTTTTTTGTTCTAACTTTTATTTCAAATA	TTTTTTTCATATTGTTAAAAGTTTTTTTCTAACTTTCATTTCAAATAATT
Aglaonema-Lady-Valentine-A4	Insertion	73230	73231	Aglaonema-modestum-A1	73394	73394	T	+	0	0	0	1	||||||||||||||||||||||||||||||||||||||||||||||||||-||||||||||||||X|||||||||||||||||||||||||||||||||||	CGCGCTACCAAGCTGCGCTACATCCCTTTTTTCAATTGTCATACAGTGTC	CGCGCTACCAAGCTGCGCTACATCCCTTTTTTTCAATTGTCGTACAGTGT
Aglaonema-Lady-Valentine-A4	Insertion	73393	73395	Aglaonema-modestum-A1	73556	73556	AA	+	0	0	0	1	||||||||||||||||||||||||||||||||||||||X|||||||||||-||||||||||||||||||||||||||||||||||||||||||||||||||	TATACATCTGAAATGAAACCTAATATAAAAAAAAAAGAATGACTATTTAT	TATACATCTGAAATAAAACCTAATATAAAAAAAAAAAAGAATGACTATTT
Aglaonema-Lady-Valentine-A4	Deletion	73527	73527	Aglaonema-modestum-A1	73689	73699	TGATCCTTAA	+	0	0	0	1	||||||||||||||||||||||||||||||||||||||||||||||||||-|||||||||||||X||||||||||||||||||||||||||||||||||||	TTATAAATGTTGCATAAAAATACAAGTGATCCTTAATTTAGTTCCCCAGT	TTATAAATGTTGCATAAAAATACAAGTTTAGTTCCCCAGCATCTGATCAT
Aglaonema-Lady-Valentine-A4	Insertion	75673	75680	Aglaonema-modestum-A1	75856	75856	AATTATT	+	0	0	0	0	||||||||||||||||||||||||||||||||||||||||||||||||||-||||||||||||||||||||||||||||||||||||||||||||||||||	TAAAATTAAATTAATTTGTATTTATAAATTATTTAAAATAAAATAAAAAT	TAAAATTAAATTAATTTGTATTTATAAATTATTAATTATTTAAAATAAAA
Aglaonema-Lady-Valentine-A4	Insertion	75775	75777	Aglaonema-modestum-A1	75951	75951	TC	+	0	0	0	0	||||||||||||||||||||||||||||||||||||||||||||||||||-||||||||||||||||||||||||||||||||||||||||||||||||||	GGTCCTCTCTATACACCGGAGCTCTTTCTCCCATTCCATTTAATCAATGT	GGTCCTCTCTATACACCGGAGCTCTTTCTCTCCCATTCCATTTAATCAAT
Aglaonema-Lady-Valentine-A4	Insertion	76156	76160	Aglaonema-modestum-A1	76330	76330	TTTT	+	0	0	0	1	||||||||||||||||||||||||||||||||||||||||||||||||||-|||X||||||||||||||||||||||||||||||||||||||||||||||	TTTAGATAGTAAACAGTATTTTTCCATTCTATTCTATCTATTCATTTGTA	TTTAGATAGTAAACAGTATTTTTCCATTTTTTCCATTCTATCTATTCATT
Aglaonema-Lady-Valentine-A4	Deletion	73785	73785	Aglaonema-modestum-A1	73957	73958	C	+	0	0	0	0	||||||||||||||||||||||||||||||||||||||||||||||||||-||||||||||||||||||||||||||||||||||||||||||||||||||	AAATTCTATGTGACTAATTTCCCCCACCCCCCCTTTTTGTTGTTTAGGAT	AAATTCTATGTGACTAATTTCCCCCACCCCCCTTTTTGTTGTTTAGGATA
Aglaonema-Lady-Valentine-A4	Deletion	74405	74405	Aglaonema-modestum-A1	74578	74583	CATAT	+	0	0	0	0	||||||||||||||||||||||||||||||||||||||||||||||||||-||||||||||||||||||||||||||||||||||||||||||||||||||	AGGAGCAAGAGGAGGTTAATAACATACATATCATATATTATATAACATAT	AGGAGCAAGAGGAGGTTAATAACATACATATATTATATAACATATATAAA
Aglaonema-Lady-Valentine-A4	Deletion	76378	76378	Aglaonema-modestum-A1	76549	76553	ATAC	+	0	0	0	0	||||||||||||||||||||||||||||||||||||||||||||||||||-||||||||||||||||||||||||||||||||||||||||||||||||||	GTTGGCATGTTGAATCGTATATATATATACGATGATGGGATTATAATGGG	GTTGGCATGTTGAATCGTATATATATGATGATGGGATTATAATGGGCTGG
Aglaonema-Lady-Valentine-A4	Insertion	77166	77170	Aglaonema-modestum-A1	77340	77340	ATCA	+	0	0	0	1	||||||||||||||||||||||||||||||||||||||||||||||||||-||||||||||||||||||||||||||||||||||X|||||||||||||||	ATTTTTTTCTTTTTTATAACATTAATATCAGAAAGGCACTTCTGGTGTGT	ATTTTTTTCTTTTTTATAACATTAATATCAATCAGAAAGGCACTTCTGGT
Aglaonema-Lady-Valentine-A4	Insertion	77386	77390	Aglaonema-modestum-A1	77556	77556	TTTT	+	0	0	0	0	||||||||||||||||||||||||||||||||||||||||||||||||||-||||||||||||||||||||||||||||||||||||||||||||||||||	TCATGTTCCATATGGCGAAGGCATAGTTTTTTTCAAATAAAAAACTCATT	TCATGTTCCATATGGCGAAGGCATAGTTTTTTTTTTTCAAATAAAAAACT
Aglaonema-Lady-Valentine-A4	Insertion	77923	77926	Aglaonema-modestum-A1	78114	78114	AAA	+	0	0	0	0	||||||||||||||||||||||||||||||||||||||||||||||||||-||||||||||||||||||||||||||||||||||||||||||||||||||	TCCCTAGAAAACCCTATCCTATCTATAAAAAAAAGAATTCAAAAAACTTA	TCCCTAGAAAACCCTATCCTATCTATAAAAAAAAAAAGAATTCAAAAAAC
Aglaonema-Lady-Valentine-A4	Deletion	78861	78861	Aglaonema-modestum-A1	79050	79054	AATT	+	0	0	0	1	||||||||||||||||||||||||||||||||||||||||||||||||||-|||||||||||||||||||||||||||||||||||||X||||||||||||	GCTTCTCTTTGTTCCTACGAACAGAAAATTTCCATTATTTCCAATGTAAC	GCTTCTCTTTGTTCCTACGAACAGAATCCATTATTTCCAATGTAACGGAA
Aglaonema-Lady-Valentine-A4	Deletion	78938	78938	Aglaonema-modestum-A1	79131	79133	TA	+	0	0	0	1	||||||||||X|||||||||||||||||||||||||||||||||||||||-||||||||||||||||||||||||||||||||||||||||||||||||||	TCTACTGAAAAAGGTTAGGTACATAGTATATATATATATTTTAGTTTTTT	TCTACTGAAAAAGGTTAGGTACATAGTATATATATATTTTAGTTTTTTAG
Aglaonema-Lady-Valentine-A4	Insertion	81389	81391	Aglaonema-modestum-A1	81583	81583	AA	+	0	0	7	1	||||||||||||||||||||||||||||||||||||||||||||||||||-|||X|||||||||||||||||||||||||||||||||GGGGGGG||||||	GTTCATAAGAGCAACGAAGTACTAGTAAATAAAAAAAAACAACTTAGGAC	GTTCATAAGAGCAACGAAGTACTAGTAAAAAAAAAAAAAAACAACTTAGG
Aglaonema-Lady-Valentine-A4	Insertion	81428	81435	Aglaonema-modestum-A1	81620	81620	CTATTTT	+	0	0	2	2	|||||||||||GG|||X|||||||||||||||||||||||||||||||||-|||||||||||X||||||||||||||||||||||||||||||||||||||	AACAACTTAGGACTCGGATTTCTAGCGGTAGTTCGACCGTGAAATTCCTT	AACAACTTAGGACTCGGATTTCTAGCCTATTTTGGTAGTTCGACTGTGAA
Aglaonema-Lady-Valentine-A4	Deletion	81845	81845	Aglaonema-modestum-A1	82031	82035	TTTG	+	0	0	0	1	||||||||||||||||||||||||||||||||X|||||||||||||||||-||||||||||||||||||||||||||||||||||||||||||||||||||	GGTTCTTATTCAGAGAACCTTTGAGTTTTGTTTGTTTTGGGACTTATTGA	GGTTCTTACTCAGAGAACCTTTGAGTTTTGTTTTGGGACTTATTGATGAA
Aglaonema-Lady-Valentine-A4	Deletion	83046	83046	Aglaonema-modestum-A1	83213	83219	TCCGAA	+	0	0	2	3	||||||GG||||||||||||||||||||||||||||||||||||||||||-|||||||||||||||||||XXX||||||||||||||||||||||||||||	ATGTTATTTGGATATTTCTCTTCAACTCCGAATCCGAAGTATTCTTTATT	ATGTTATTTGGATATTTCTCTTCAACTCCGAAGTATTCTTTATTTTTTAC
Aglaonema-Lady-Valentine-A4	Deletion	83406	83406	Aglaonema-modestum-A1	83579	83580	A	+	0	0	0	0	||||||||||||||||||||||||||||||||||||||||||||||||||-||||||||||||||||||||||||||||||||||||||||||||||||||	TTACTTATTTATAGTTTATAGTATGGAAATGCATCCATTTCCTTTGCATC	TTACTTATTTATAGTTTATAGTATGGAATGCATCCATTTCCTTTGCATCC
Aglaonema-Lady-Valentine-A4	Insertion	86700	86706	Aglaonema-modestum-A1	86859	86859	TCATAT	+	0	0	0	0	||||||||||||||||||||||||||||||||||||||||||||||||||-||||||||||||||||||||||||||||||||||||||||||||||||||	TGAAGTATTAATTAATGAGGGAGCAGAACTCACTTTTCCTCTCTTTTTCT	TGAAGTATTAATTAATGAGGGAGCAGTCATATAACTCACTTTTCCTCTCT
Aglaonema-Lady-Valentine-A4	Insertion	87240	87249	Aglaonema-modestum-A1	87393	87393	TTTTTTTTT	+	0	0	1	0	||||||||||||||||||||||||||||||||||||||||||||||||||-|||||||||||||||||||G||||||||||||||||||||||||||||||	TAATTTTGATATAATCAACGTGTTTATTTTTTTTTATGAATTCATAAAAA	TAATTTTGATATAATCAACGTGTTTATTTTTTTTTTTTTTTTTTATGAAT
Aglaonema-Lady-Valentine-A4	Deletion	84514	84514	Aglaonema-modestum-A1	84668	84673	TTTAT	+	0	0	1	1	||||||||||||||||||||||||||||||||||||||||||||||||X|-||||||||||||||||||||G|||||||||||||||||||||||||||||	TATTTTTTATATAATATATAAATAAATTTATAATTTTTTTTTATAAAATA	TATTTTTTATATAATATATAAATATAAATTTTTTTTTATAAAATAGNAAA
Aglaonema-Lady-Valentine-A4	Insertion	88451	88455	Aglaonema-modestum-A1	88603	88603	ATAT	+	0	0	0	7	||||||||||||||||||||||||||||||||||||||||||||||||||-||||||||||||||||||||||||||||||||||||X|XXXXX|X|||||	ACATAGGAAAGAAAGCTGCATGCAAGATTTATCTACAAGTATTTACCTAC	ACATAGGAAAGAAAGCTGCATGCAAGATATATTTATCTACAAGTATTTAC
Aglaonema-Lady-Valentine-A4	Insertion	88808	88809	Aglaonema-modestum-A1	88946	88946	T	+	0	0	6	0	|||||||||||||||GGGGGG|||||||||||||||||||||||||||||-||||||||||||||||||||||||||||||||||||||||||||||||||	TATAACATAACGAATTCTTTTTTAACTTTTTTTATTTATTTATCCAAAAA	TATAACATAACGAATTCTTTTTTAACTTTTTTTTATTTATTTATCCAAAA
Aglaonema-Lady-Valentine-A4	Deletion	87807	87807	Aglaonema-modestum-A1	87953	87960	TTTTTTT	+	0	0	0	0	||||||||||||||||||||||||||||||||||||||||||||||||||-||||||||||||||||||||||||||||||||||||||||||||||||||	CAGAAATAAATAAACCCGCAATTGTATTTTTTTTTTTTTTTTCATTCCTA	CAGAAATAAATAAACCCGCAATTGTATTTTTTTTTCATTCCTAATACCCT
Aglaonema-Lady-Valentine-A4	Insertion	90805	90808	Aglaonema-modestum-A1	90942	90942	TTT	+	0	0	0	0	||||||||||||||||||||||||||||||||||||||||||||||||||-||||||||||||||||||||||||||||||||||||||||||||||||||	CTTTTATTTATTTTTATTTATTAATATTATTAATTATTTATTAATATTAT	CTTTTATTTATTTTTATTTATTAATATTTTTATTAATTATTTATTAATAT
Aglaonema-Lady-Valentine-A4	Insertion	91162	91172	Aglaonema-modestum-A1	91296	91296	ATATTTCAAA	+	0	0	0	0	||||||||||||||||||||||||||||||||||||||||||||||||||-||||||||||||||||||||||||||||||||||||||||||||||||||	GGTTCAATTCCCGTCGTTCGCCCATTTTCCAAAAATGCTATTTTCAATAT	GGTTCAATTCCCGTCGTTCGCCCATTATATTTCAAATTCCAAAAATGCTA
Aglaonema-Lady-Valentine-A4	Insertion	116535	116544	Aglaonema-modestum-A1	140244	140244	TAGGTAACC	-	0	0	0	0	||||||||||||||||||||||||||||||||||||||||||||||||||-||||||||||||||||||||||||||||||||||||||||||||||||||	AAAGGGCTCGTTTTGACCGTTAGGAGCGTTCCCTTTCTTTGTTTCTATTG	AAAGGGCTCGTTTTGACCGTTAGGAGTAGGTAACCCGTTCCCTTTCTTTG
Aglaonema-Lady-Valentine-A4	Insertion	117251	117255	Aglaonema-modestum-A1	118490	118490	ATTG	+	0	0	0	0	||||||||||||||||||||||||||||||||||||||||||||||||||-||||||||||||||||||||||||||||||||||||||||||||||||||	AATTATTTTTTCTCTTATCTTACTATATTGATTGATTTTTATTCATACTT	AATTATTTTTTCTCTTATCTTACTATATTGATTGATTGATTTTTATTCAT
Aglaonema-Lady-Valentine-A4	Insertion	120556	120557	Aglaonema-modestum-A1	121805	121805	T	+	0	0	4	0	||||||||||||||||||||||||||||||||||||||||||||||||||-|||||||||||||||||||||||||||||||||||GGGG|||||||||||	AAAGATAACAAAACAATCAATACTAGTTTTTTTTGATTTGAAGATTGTAT	AAAGATAACAAAACAATCAATACTAGTTTTTTTTTGATTTGAAGATTGTA
Aglaonema-Lady-Valentine-A4	Deletion	117336	117336	Aglaonema-modestum-A1	118572	118574	AA	+	0	0	0	0	||||||||||||||||||||||||||||||||||||||||||||||||||-||||||||||||||||||||||||||||||||||||||||||||||||||	CAAAAGAATTAAAATATAAAATAATGAAAAAAAAAATAAAAAATCATTAA	CAAAAGAATTAAAATATAAAATAATGAAAAAAAATAAAAAATCATTAAAA
Aglaonema-Lady-Valentine-A4	Deletion	117661	117661	Aglaonema-modestum-A1	118899	118902	TTT	+	0	0	0	0	||||||||||||||||||||||||||||||||||||||||||||||||||-||||||||||||||||||||||||||||||||||||||||||||||||||	ATTTACTATTTGGTCCAAAAAAACTCTTTTTTTAGGACCTATTTTAACAA	ATTTACTATTTGGTCCAAAAAAACTCTTTTAGGACCTATTTTAACAAATG
Aglaonema-Lady-Valentine-A4	Deletion	119615	119615	Aglaonema-modestum-A1	120856	120859	TTT	+	0	0	0	0	||||||||||||||||||||||||||||||||||||||||||||||||||-||||||||||||||||||||||||||||||||||||||||||||||||||	TGTTCCATAAGAAAGCAAATTTTAAATTTTTTTTTATTATTAATTTAATT	TGTTCCATAAGAAAGCAAATTTTAAATTTTTTATTATTAATTTAATTATA
Aglaonema-Lady-Valentine-A4	Deletion	120032	120032	Aglaonema-modestum-A1	121276	121278	AA	+	0	0	0	0	||||||||||||||||||||||||||||||||||||||||||||||||||-||||||||||||||||||||||||||||||||||||||||||||||||||	CTGCTAATAACATAACAGAATTCAATAAAAAAAGAAACTTTATTATCTAT	CTGCTAATAACATAACAGAATTCAATAAAAAGAAACTTTATTATCTATTA
Aglaonema-Lady-Valentine-A4	Deletion	120427	120427	Aglaonema-modestum-A1	121673	121677	CAAA	+	0	0	0	1	||||||||||||||||||||||||||||||||||||||||||||||||||-|||||||||||||||||||||||||||||||||||||||||||X||||||	GTGTTATAAAAATATCAGACTAAAATCAAACAAATATGAGTTGGAAACTT	GTGTTATAAAAATATCAGACTAAAATCAAATATGAGTTGGAAACTTTTTT
Aglaonema-Lady-Valentine-A4	Insertion	121232	121239	Aglaonema-modestum-A1	122453	122453	ATACTGG	+	0	0	9	0	GGGGGGGGG|||||||||||||||||||||||||||||||||||||||||-||||||||||||||||||||||||||||||||||||||||||||||||||	GAAGATTTTCTCTGTCTATTATAACTATACTGGTTTTTACTATTATTATA	GAAGATTTTCTCTGTCTATTATAACTATACTGGATACTGGTTTTTACTAT
Aglaonema-Lady-Valentine-A4	Deletion	120756	120756	Aglaonema-modestum-A1	122001	122002	G	+	0	0	0	1	||||||||||||||||||||||||||||||||||||||||X|||||||||-||||||||||||||||||||||||||||||||||||||||||||||||||	GGTAAGAAACTATTTTTGTATGTTATGAAAAATTGTTATCTATGTAATAA	GGTAAGAAACTATTTTCGTATGTTATAAAAATTGTTATCTATGTAATAAG
Aglaonema-Lady-Valentine-A4	Deletion	121578	121578	Aglaonema-modestum-A1	122793	122801	ATAAATTT	+	0	0	0	2	||||||||X|||||X|||||||||||||||||||||||||||||||||||-||||||||||||||||||||||||||||||||||||||||||||||||||	AATATGTAAATATTTTAAATATTATAATAAATTTATTAATTTCAATTTAA	AATATGTAAATATTTTAAATATTATAATTAATTTCAATTTAAACAATATT
Aglaonema-Lady-Valentine-A4	Insertion	122840	122841	Aglaonema-modestum-A1	124062	124062	A	+	0	0	0	0	||||||||||||||||||||||||||||||||||||||||||||||||||-||||||||||||||||||||||||||||||||||||||||||||||||||	TTGAATAAACTTATTGAAGAATAAATAAAAAAAAATCGTCCCACAGATAA	TTGAATAAACTTATTGAAGAATAAATAAAAAAAAAATCGTCCCACAGATA
Aglaonema-Lady-Valentine-A4	Insertion	125166	125173	Aglaonema-modestum-A1	126392	126392	TATTAAT	+	0	0	0	1	||||||||||||||||||||||||||||||||||||||||||||||||||-||||||||||||||||||||||||X|||||||||||||||||||||||||	ATCGGTGAATATAACTGATAAAATAATATTAATTATGTTAGTACCAATTA	ATCGGTGAATATAACTGATAAAATAATATTAATTATTAATTATGTTAGTA
Aglaonema-Lady-Valentine-A4	Insertion	125932	125935	Aglaonema-modestum-A1	127203	127203	TTA	+	0	0	0	0	||||||||||||||||||||||||||||||||||||||||||||||||||-||||||||||||||||||||||||||||||||||||||||||||||||||	TAATTAGTATATGATATGTATTTTTTTTTTATTTATTTTATTCTATTTAT	TAATTAGTATATGATATGTATTTTTTTTATTTTATTTATTTTATTCTATT
Aglaonema-Lady-Valentine-A4	Deletion	124603	124603	Aglaonema-modestum-A1	125825	125830	AATCA	+	0	0	0	3	||||||X|||||X||||||||||||||X||||||||||||||||||||||-||||||||||||||||||||||||||||||||||||||||||||||||||	AGCGCGGGTTTTTTTCAGTAAAGAGGAATCAAATGATTCAAGTGGATTTT	AGCACGGGTTTTTTTCAGTAAAGAGGAATGATTCAAGTGGATTTTTTTAT
Aglaonema-Lady-Valentine-A4	Deletion	125394	125394	Aglaonema-modestum-A1	126650	126658	TACTTTAG	+	0	0	0	10	|||X|||||||||X|||XXX||XX||||||||||||||||||||||||||-|||||||||||||||||||||||||||||||||||||||XX|||X|||||	AATATAAAAAAAATAGTTGTAAATACTACTTTAGTTTAGTTAATTATGTT	AATATAAAAAAAATAGTTGTAAATACTTTAGTTAATTATGTTGTAAATAT
Aglaonema-Lady-Valentine-A4	Deletion	125870	125870	Aglaonema-modestum-A1	127137	127142	GTATA	+	0	0	0	0	||||||||||||||||||||||||||||||||||||||||||||||||||-||||||||||||||||||||||||||||||||||||||||||||||||||	ATACATGATAAATATATGGTTTGTTTGTATAGTATATATGTATTTTATTT	ATACATGATAAATATATGGTTTGTTTGTATATATGTATTTTATTTATTAT
Aglaonema-Lady-Valentine-A4	Deletion	126009	126009	Aglaonema-modestum-A1	127278	127284	TAGAAC	+	0	0	0	0	||||||||||||||||||||||||||||||||||||||||||||||||||-||||||||||||||||||||||||||||||||||||||||||||||||||	TATTGATTACAATTTTGTTATATCATTAGAACTATTTATTCAACAAATTT	TATTGATTACAATTTTGTTATATCATTATTTATTCAACAAATTTGATTGA
Aglaonema-Lady-Valentine-A4	Deletion	126599	126599	Aglaonema-modestum-A1	127874	127875	T	+	0	0	0	2	||||||||||||||||||||||||||||||||||||||||||||X|||||-||||||||||X|||||||||||||||||||||||||||||||||||||||	ACAATAACACATGACAAAAAAGCCTCTTTTTTTGGAGCGTTAATCTTAAG	ACAATAACACATGACAAAAAGGCCTCTTTTTTGGAGTGTTAATCTTAAGT
Aglaonema-Lady-Valentine-A4	Deletion	127273	127273	Aglaonema-modestum-A1	128549	128550	T	+	0	0	1	0	||||||||||||||||||||||||||||||||||||||||||||||||||-||||||||||||||||||||G|||||||||||||||||||||||||||||	TAGATAAGTTGAAATTTTTTATGACCTTTTTTTTTGAATAATCCAGGAAA	TAGATAAGTTGAAATTTTTTATGACCTTTTTTTTGAATAATCCAGGNAAA
Aglaonema-Lady-Valentine-A4	Deletion	127293	127293	Aglaonema-modestum-A1	128570	128571	A	+	0	0	1	0	|||||||||||||||||||||||||||||G||||||||||||||||||||-||||||||||||||||||||||||||||||||||||||||||||||||||	TGACCTTTTTTTTTGAATAATCCAGGAAAAAAAGTTACCCTATTTGCTTT	TGACCNTTTTTTTTGAATAATCCAGGAAAAAAGTTACCCTATTTGCTTTT
Aglaonema-Lady-Valentine-A4	Deletion	127622	127622	Aglaonema-modestum-A1	128843	128853	TATTATATAT	+	0	0	4	3	|||||X|||GGG||||||X||G||||||||||||||||X|||||||||||-||||||||||||||||||||||||||||||||||||||||||||||||||	CAAATATAAATAAATATAAATATATATATTATATATTATATCAAATCAAC	CAAATATAAATAAAAATAAATATATATATATCAAATCAACAAATATATAT
Aglaonema-Lady-Valentine-A4	Deletion	129922	129922	Aglaonema-modestum-A1	131153	131155	AA	+	0	0	0	2	||||||||||||||||||||||||||||||||||||||||||||||||X|-|||||||||||||||||X||||||||||||||||||||||||||||||||	TATTCAATACATTTAATCCCTTTCTTAAAAAAAAAAAAAAAATAAGGAAA	TATTCAATACATTTAATCCCTTTCCTAAAAAAAAAAAAAATAAAGAAAAG
Aglaonema-Lady-Valentine-A4	Insertion	131783	131785	Aglaonema-modestum-A1	133015	133015	AA	+	0	0	0	1	||||||||X|||||||||||||||||||||||||||||||||||||||||-||||||||||||||||||||||||||||||||||||||||||||||||||	CAAAATCAAACAAAATATAAAAATCTAAAAAAAAAAATAATTTAAACGAA	CAAAATCAAACAAAATATAAAAATCTAAAAAAAAAAAAATAATTTAAACG
Aglaonema-Lady-Valentine-A4	Insertion	132758	132768	Aglaonema-modestum-A1	133950	133950	ATATTTAATG	+	0	0	0	0	||||||||||||||||||||||||||||||||||||||||||||||||||-||||||||||||||||||||||||||||||||||||||||||||||||||	TACTATTTATTTTATACTACTATTTATACTATTTAAATATACTATCAATT	TACTATTTATTTTATACTACTATTTAATATTTAATGTACTATTTAAATAT
Aglaonema-Lady-Valentine-A4	Insertion	139010	139019	Aglaonema-modestum-A1	116653	116653	GGTTACCTA	-	0	0	0	0	||||||||||||||||||||||||||||||||||||||||||||||||||-||||||||||||||||||||||||||||||||||||||||||||||||||	TGCAATAGAAACAAAGAAAGGGAACGCTCCTAACGGTCAAAACGAGCCCT	TGCAATAGAAACAAAGAAAGGGAACGGGTTACCTACTCCTAACGGTCAAA
Aglaonema-Lady-Valentine-A4	Insertion	138629	138630	Aglaonema-modestum-A1	117041	117041	T	-	0	0	0	0	||||||||||||||||||||||||||||||||||||||||||||||||||-||||||||||||||||||||||||||||||||||||||||||||||||||	ATTATATCTATATTCCAATTCCATTCATTTAATATCTCTTTGGAATCATT	ATTATATCTATATTCCAATTCCATTCTATTTAATATCTCTTTGGAATCAT
Aglaonema-Lady-Valentine-A4	Deletion	138696	138696	Aglaonema-modestum-A1	116966	116974	ATTATAAA	-	0	0	0	0	||||||||||||||||||||||||||||||||||||||||||||||||||-||||||||||||||||||||||||||||||||||||||||||||||||||	CATTATACATTATATTATAAAATATCATTATAAAATTATAAAATAATAAT	CATTATACATTATATTATAAAATATCATTATAAAATAATAATAATAAAAT
Aglaonema-Lady-Valentine-A4	Insertion	139654	139663	Aglaonema-modestum-A1	140874	140874	CTCAAAAAG	+	0	0	0	0	||||||||||||||||||||||||||||||||||||||||||||||||||-||||||||||||||||||||||||||||||||||||||||||||||||||	CCACCGGATCTGTTCCCAGGAGTACCGAACCTTTCCTCTCCTCAGCCATT	CCACCGGATCTGTTCCCAGGAGTACCCTCAAAAAGGAACCTTTCCTCTCC
Aglaonema-Lady-Valentine-A4	Insertion	144789	144798	Aglaonema-modestum-A1	146012	146012	CTTCGGGAA	+	0	0	0	0	||||||||||||||||||||||||||||||||||||||||||||||||||-||||||||||||||||||||||||||||||||||||||||||||||||||	AAGGAAAAAGAATTTCACGTTCTTCCGGAAGGATTAGGGAAATCCTATTG	AAGGAAAAAGAATTTCACGTTCTTCCCTTCGGGAAGGAAGGATTAGGGAA
Aglaonema-Lady-Valentine-A4	Deletion	139813	139813	Aglaonema-modestum-A1	141025	141028	TTT	+	0	0	0	0	||||||||||||||||||||||||||||||||||||||||||||||||||-||||||||||||||||||||||||||||||||||||||||||||||||||	GAATAAGACGACCTTTGCATTTTTCATTTTTTTTTTTTTTTTTTATTTTT	GAATAAGACGACCTTTGCATTTTTCATTTTTTTTTTTTTTTATTTTTCAT
Aglaonema-Lady-Valentine-A4	Deletion	140107	140107	Aglaonema-modestum-A1	141322	141331	CTTGGATAG	+	0	0	0	1	||||||||||||||||||||||||||||||||||||||||||||||||||-||||||||||X|||||||||||||||||||||||||||||||||||||||	ACACCAAAAACTCTGCCCTTCCATCCCTTGGATAGATAGAGAGGGAGGGC	ACACCAAAAACTCTGCCCTTCCATCCATAGAGAGGGGGGGCAGAGTTTTT
Aglaonema-Lady-Valentine-A4	Deletion	148702	148702	Aglaonema-modestum-A1	106974	106975	T	-	0	0	0	0	||||||||||||||||||||||||||||||||||||||||||||||||||-||||||||||||||||||||||||||||||||||||||||||||||||||	TCAAAAGTAATATGTGAAATCTTCGGTTTTTTTCCTCTTCCTCTATCCCT	TCAAAAGTAATATGTGAAATCTTCGGTTTTTTCCTCTTCCTCTATCCCTA
Aglaonema-Lady-Valentine-A4	Deletion	147166	147166	Aglaonema-modestum-A1	108511	108516	TCCGA	-	0	0	0	0	||||||||||||||||||||||||||||||||||||||||||||||||||-||||||||||||||||||||||||||||||||||||||||||||||||||	AGTTATGCCTTGGAATGAAAGACAATTCCGAATCAGCTTTGTCTACGAAC	AGTTATGCCTTGGAATGAAAGACAATATCAGCTTTGTCTACGAACAAGGA
Aglaonema-Lady-Valentine-A4	Insertion	151826	151827	Aglaonema-modestum-A1	153046	153046	A	+	0	0	0	1	|X||||||||||||||||||||||||||||||||||||||||||||||||-||||||||||||||||||||||||||||||||||||||||||||||||||	TTTTTCAAAACTCCATAGACATGCAGAAAAAAAATGCTATCCCCACTCGG	TTTTTCAAAACTCCATAGACATGCAGAAAAAAAAATGCTATCCCCACTCG
Aglaonema-Lady-Valentine-A4	Insertion	155573	155579	Aglaonema-modestum-A1	156792	156792	GAAGTG	+	0	0	0	0	||||||||||||||||||||||||||||||||||||||||||||||||||-||||||||||||||||||||||||||||||||||||||||||||||||||	CATCTCTGGCGATGAATCAACAATTCCTTTTCTTGCATATTTTTGATGAA	CATCTCTGGCGATGAATCAACAATTCGAAGTGCTTTTCTTGCATATTTTT
Aglaonema-Lady-Valentine-A4	Deletion	148696	148696	Aglaonema-modestum-A1	149916	149917	A	+	0	0	0	0	||||||||||||||||||||||||||||||||||||||||||||||||||-||||||||||||||||||||||||||||||||||||||||||||||||||	CTATGGGATAGGGATAGAGGAAGAGGAAAAAAACCGAAGATTTCACATAT	CTATGGGATAGGGATAGAGGAAGAGGAAAAAACCGAAGATTTCACATATT
Aglaonema-Lady-Valentine-A4	Deletion	154409	154409	Aglaonema-modestum-A1	155632	155640	GTTGATAC	+	0	0	0	0	||||||||||||||||||||||||||||||||||||||||||||||||||-||||||||||||||||||||||||||||||||||||||||||||||||||	AATCGATATTGATATACCGAGTATCTGTTGATACGAAGTATTCCGGCGAT	AATCGATATTGATATACCGAGTATCTGAAGTATTCCGGCGATCCCCACGA
Aglaonema-Lady-Valentine-A4	Insertion	155573	155579	Aglaonema-modestum-A1	100105	100105	CACTTC	-	0	0	0	0	||||||||||||||||||||||||||||||||||||||||||||||||||-||||||||||||||||||||||||||||||||||||||||||||||||||	GGTTCATCAAAAATATGCAAGAAAAGGAATTGTTGATTCATCGCCAGAGA	GGTTCATCAAAAATATGCAAGAAAAGCACTTCGAATTGTTGATTCATCGC
Aglaonema-Lady-Valentine-A4	Insertion	151834	151835	Aglaonema-modestum-A1	103843	103843	T	-	0	0	0	0	||||||||||||||||||||||||||||||||||||||||||||||||||-||||||||||||||||||||||||||||||||||||||||||||||||||	ATGTCTTGGTCCGAGTGGGGATAGCATTTTTTTTCTGCATGTCTATGGAG	ATGTCTTGGTCCGAGTGGGGATAGCATTTTTTTTTCTGCATGTCTATGGA
Aglaonema-Lady-Valentine-A4	Deletion	157121	157121	Aglaonema-modestum-A1	98556	98562	TAATGG	-	0	0	0	3	||||||||||||||||||||||XX||||||||||||||||||||||X|||-||||||||||||||||||||||||||||||||||||||||||||||||||	GATATTGATGATAGTGACGATAGTGATAATGGCCTTGAGACGGAGCTGCT	GATATTGATGATAGTGACGATAATGACCTTGAGACGGAGCTGCTAACTAT
Aglaonema-Lady-Valentine-A4	Deletion	154410	154410	Aglaonema-modestum-A1	101256	101264	CGTATCAA	-	0	0	0	0	||||||||||||||||||||||||||||||||||||||||||||||||||-||||||||||||||||||||||||||||||||||||||||||||||||||	GGATCGTGGGGATCGCCGGAATACTTCGTATCAACAGATACTCGGTATAT	GGATCGTGGGGATCGCCGGAATACTTCAGATACTCGGTATATCAATATCG

## Sheet: A1 VS A3
Sample Sequence ID	InDel type	Sample InDel start	Sample InDel end	Reference sequence ID	Ref start	Ref end	InDel sequence	Lastz alignment strand	Not Alignment length	N number	Gap number	Mismatch number	Alignment pattern	Ref sequence	Sample sequence
Aglaonema-Red-Valentine-A3	Insertion	1793	1797	Aglaonema-modestum-A1	1766	1766	ATAT	+	0	0	0	0	||||||||||||||||||||||||||||||||||||||||||||||||||-||||||||||||||||||||||||||||||||||||||||||||||||||	CAATGTCAACCAATCTCAACGGATGGATATATATATATCCATATATATAC	CAATGTCAACCAATCTCAACGGATGGATATATATATATATATCCATATAT
Aglaonema-Red-Valentine-A3	Insertion	4680	4681	Aglaonema-modestum-A1	4712	4712	A	+	0	0	5	3	||||||||||||||||||||X||||||X||||||||||||||||||X|||-|||||||||||||||||||||||GGGGG||||||||||||||||||||||	TTTTAAAATAAATGCACGATCCCACCAAAAAATAGTGAATTTAACTAGCN	TTTAAAAATAAATGCACGATCCTACCAAAAAAATAGTGAATTTAACTAGC
Aglaonema-Red-Valentine-A3	Insertion	4704	4709	Aglaonema-modestum-A1	4735	4735	AACAA	+	0	0	1	2	|||X||||||||||||||||||X|||G|||||||||||||||||||||||-||||||||||||||||||||||||||||||||||||||||||||||||||	CCNAAAAAATAGTGAATTTAACTAGCAACAAATTTGAAAAGAAAAAATCG	CCAAAAAAATAGTGAATTTAACTAGCAACAAAACAAATTTGAAAAGAAAA
Aglaonema-Red-Valentine-A3	Insertion	7183	7184	Aglaonema-modestum-A1	7170	7170	A	+	0	0	6	0	GGGGGG||||||||||||||||||||||||||||||||||||||||||||-||||||||||||||||||||||||||||||||||||||||||||||||||	GAAACAAACCCATTTATATTTTTTACAAAAAAAATGAGGAAATCACTGTT	GAAACAAACCCATTTATATTTTTTACAAAAAAAAATGAGGAAATCACTGT
Aglaonema-Red-Valentine-A3	Insertion	7583	7584	Aglaonema-modestum-A1	7573	7573	A	+	0	0	0	1	|||||||||||||||||||||||||||||||||||||||||||||||||X-||||||||||||||||||||||||||||||||||||||||||||||||||	AATTAAAGAATCTTATCTTGTACTTCACACTATCACTATGACTGTAAATA	AATTAAAGAATCTTATCTTGTACTTTAACACTATCACTATGACTGTAAAT
Aglaonema-Red-Valentine-A3	Insertion	7758	7759	Aglaonema-modestum-A1	7747	7747	G	+	0	0	4	0	||||||||||||||||||||||||||||||||||||||||||||||||||-||||||||||||||||||||||GGGG||||||||||||||||||||||||	TTACTATGTCCGATTGAATCATCAATGGTTTAACTGAAAACCAGATATAT	TTACTATGTCCGATTGAATCATCAATGGGTTTAACTGAAAACCAGATATN
Aglaonema-Red-Valentine-A3	Insertion	8643	8649	Aglaonema-modestum-A1	8612	8612	AAAATG	+	0	0	0	1	||||||||||||||||||||||||||||||||||||||||||||||||||-|||||||||||||||||||X||||||||||||||||||||||||||||||	ACTTAATTCCAGACAATATGACAATAAAAATAAATAAAATAAATACATAT	ACTTAATTCCAGACAATATGACAATAAAAATGAAAATAAATAAAATAAAT
Aglaonema-Red-Valentine-A3	Insertion	8856	8861	Aglaonema-modestum-A1	8806	8806	TCAAA	+	0	0	0	2	||||||||||||||X|||||||||||||||||||||||||X|||||||||-||||||||||||||||||||||||||||||||||||||||||||||||||	TGGATTTGGATTTTTTTGGGGGGAGTTCAAAGAAAAGGAAGGATTTTTTA	TGGATTTGGATTTTTTGGGGGGGAGTTCAAATCAAAGAAAAGGAAGGATT
Aglaonema-Red-Valentine-A3	Insertion	9292	9297	Aglaonema-modestum-A1	9241	9241	ATTTT	+	0	0	0	4	|||||||||||||||||X|||||||X|||||||||||||||X||||||||-|||||||||||||||||||||||||||||X||||||||||||||||||||	TGTATATTGGATAAGGGTAACGATGAATTTTGATCAGTCAGTCCATTTTC	TATATATTGGATAAGGGCAACGATGAATTTTATTTTGATCAGTCAGTCCA
Aglaonema-Red-Valentine-A3	Insertion	9397	9398	Aglaonema-modestum-A1	9341	9341	A	+	0	0	0	1	||||||||||||||||||||||||||||||||||||||||||||||||||-|||||||||||||X||||||||||||||||||||||||||||||||||||	ACACAATACCTAATTGTTAATATTACAATAACAATTTTGTTAACGAAAAA	ACACAATACCTAATTGTTAATATTACAAATAACAATTTTGGTAACGAAAA
Aglaonema-Red-Valentine-A3	Insertion	10952	10957	Aglaonema-modestum-A1	10817	10817	CTCAA	+	0	0	0	0	||||||||||||||||||||||||||||||||||||||||||||||||||-||||||||||||||||||||||||||||||||||||||||||||||||||	TAACGATAATAATTCAAACCGGATATCTCAAATAGAAAAATACCTTATTT	TAACGATAATAATTCAAACCGGATATCTCAACTCAAATAGAAAAATACCT
Aglaonema-Red-Valentine-A3	Insertion	11365	11375	Aglaonema-modestum-A1	11200	11200	TTTGTTTGAT	+	0	0	0	1	||||||||||||||||||||||||||||||||||||||||||||||||||-|||||||||||||||||||||||||||||||||||||||||||||||||X	CTTATTTACTTGTTAAAGTAACAAACTTGAAGACTTAAGATCCATCTAAT	CTTATTTACTTGTTAAAGTAACAAACTTTGTTTGATTTGAAGACTTAAGA
Aglaonema-Red-Valentine-A3	Deletion	6635	6635	Aglaonema-modestum-A1	6611	6616	TCCAA	+	0	0	0	0	||||||||||||||||||||||||||||||||||||||||||||||||||-||||||||||||||||||||||||||||||||||||||||||||||||||	CTTTTGATCAAAATAGTTTTACCAATTCCAACAAGTTTGACTTTTTAATT	CTTTTGATCAAAATAGTTTTACCAATCAAGTTTGACTTTTTAATTTCAAA
Aglaonema-Red-Valentine-A3	Deletion	7138	7138	Aglaonema-modestum-A1	7119	7126	ATATTCT	+	0	0	1	1	||||||||||||||||||||||X|||||||||||||||||||||||||||-||||||||||||||||||||||||||||||||||||||||||||G|||||	AAAGAATCCAATTTAATTTAACCCCCATATTCTATATTCTAGCCTATGAA	AAAGAATCCAATTTAATTTAACCCCCATATTCTAGCCTATGAAGGAAACA
Aglaonema-Red-Valentine-A3	Deletion	7313	7313	Aglaonema-modestum-A1	7300	7304	AAAT	+	0	0	0	3	||||||||X|||||||||||||||||||||||||X|||||||||||||||-|||||||||||||X||||||||||||||||||||||||||||||||||||	CAAAAAAAAAATTTAGACCTAAAAAAAAATAAAATAATAATAATAAAATG	CAAAAAAAAATTTTAGACCTAAAAAAAAAATAATAATAACAAAATGGGTC
Aglaonema-Red-Valentine-A3	Deletion	7780	7780	Aglaonema-modestum-A1	7769	7773	ATTG	+	0	0	1	0	|||||||||||||||||||||||||||G||||||||||||||||||||||-||||||||||||||||||||||||||||||||||||||||||||||||||	AATNGGTTTAACTGAAAACCAGATATATTGATTGAGAAACCAATGCGGTT	AATGGGTTTAACTGAAAACCAGATATATTGAGAAACCAATGCGGTTTTTT
Aglaonema-Red-Valentine-A3	Deletion	8950	8950	Aglaonema-modestum-A1	8896	8900	TGTT	+	0	0	0	0	||||||||||||||||||||||||||||||||||||||||||||||||||-||||||||||||||||||||||||||||||||||||||||||||||||||	ATAAAAACTAAATTATCTAAAAAAAATGTTTGTTTGTTATGCTTAATATC	ATAAAAACTAAATTATCTAAAAAAAATGTTTGTTATGCTTAATATCTTTT
Aglaonema-Red-Valentine-A3	Deletion	12644	12644	Aglaonema-modestum-A1	12470	12471	A	+	0	0	0	0	||||||||||||||||||||||||||||||||||||||||||||||||||-||||||||||||||||||||||||||||||||||||||||||||||||||	TCTTGTTTTGTTTTTATCCCGATAAGAAAAAAAAAAAAAAGAAAACAGGA	TCTTGTTTTGTTTTTATCCCGATAAGAAAAAAAAAAAAAGAAAACAGGAA
Aglaonema-Red-Valentine-A3	Deletion	12764	12764	Aglaonema-modestum-A1	12591	12592	T	+	0	0	0	0	||||||||||||||||||||||||||||||||||||||||||||||||||-||||||||||||||||||||||||||||||||||||||||||||||||||	TATTGGACGCAATTTATTTCCATCTATTTTTTTTTTAGATTGTTATACCA	TATTGGACGCAATTTATTTCCATCTATTTTTTTTTAGATTGTTATACCAA
Aglaonema-Red-Valentine-A3	Deletion	12873	12873	Aglaonema-modestum-A1	12701	12708	ATAGCTC	+	0	0	0	2	|||||||||||||||||||||||X||||||||||||||||||||||||||-|||||X||||||||||||||||||||||||||||||||||||||||||||	TTGTACTAAGAATAAGAGTAATAGAAATAGCTCTAAGAATCATAATTTTA	TTGTACTAAGAATAAGAGTAATAGAATAAGAGTCATAATTTTAGGTTTGC
Aglaonema-Red-Valentine-A3	Deletion	14472	14472	Aglaonema-modestum-A1	14307	14309	TA	+	0	0	0	0	||||||||||||||||||||||||||||||||||||||||||||||||||-||||||||||||||||||||||||||||||||||||||||||||||||||	AAAAAAATAATGCCTAAATTCTAAACTATAAAATAGAAGGACTATTCTTC	AAAAAAATAATGCCTAAATTCTAAACTAAAATAGAAGGACTATTCTTCCA
Aglaonema-Red-Valentine-A3	Insertion	15669	15671	Aglaonema-modestum-A1	15496	15496	AA	+	0	0	0	1	|||||||||||||||||||||||||||||||X||||||||||||||||||-||||||||||||||||||||||||||||||||||||||||||||||||||	TTTATAAAAAAAAAAAATAAAATAATAAAAAAAAAAATAAAGTACAGCCG	TTTATAATAAAAAAAAATAAAATAATAAAAAAAAAAAAATAAAGTACAGC
Aglaonema-Red-Valentine-A3	Insertion	16098	16105	Aglaonema-modestum-A1	15923	15923	AGTTTCC	+	0	0	0	0	||||||||||||||||||||||||||||||||||||||||||||||||||-||||||||||||||||||||||||||||||||||||||||||||||||||	TTTATTTTTATTCTAATTAAAGTTAAAGTTTCCAAGAAGACACTTATTGG	TTTATTTTTATTCTAATTAAAGTTAAAGTTTCCAGTTTCCAAGAAGACAC
Aglaonema-Red-Valentine-A3	Insertion	16369	16371	Aglaonema-modestum-A1	16187	16187	AA	+	0	0	0	1	|||||||||||||||||||||||||||||||||||||||||||||||||X-||||||||||||||||||||||||||||||||||||||||||||||||||	GAAGAAACAAATGGCAAGTCTAAGTCAAAAAAAAGTACATTACGTACTTT	GAAGAAACAAATGGCAAGTCTAAGTAAAAAAAAAAAGTACATTACGTACT
Aglaonema-Red-Valentine-A3	Insertion	16672	16673	Aglaonema-modestum-A1	16488	16488	A	+	0	0	0	2	||||||||||||||||||||||||||||||||||||||||||||||X|||-|||||||||||||||||||||X||||||||||||||||||||||||||||	TTCATGGTAAGCTAAGCTCCTCGCACAAAAAAAAAGAAATGGTTAATAAT	TTCATGGTAAGCTAAGCTCCTCACACAAAAAAAAAAGAAATGGTTAATGA
Aglaonema-Red-Valentine-A3	Insertion	17381	17386	Aglaonema-modestum-A1	17201	17201	AATTA	+	0	0	0	1	||||||||||||||||||||||||||||||||||||||||||||||||||-|||||||||||||X||||||||||||||||||||||||||||||||||||	ATCTCTTTTTCCTAAGATTTTTTTACAATTAAATAATATCGTACATCTTT	ATCTCTTTTTCCTAAGATTTTTTTACAATTAAATTAAATAATATGGTACA
Aglaonema-Red-Valentine-A3	Insertion	17511	17513	Aglaonema-modestum-A1	17326	17326	AA	+	0	0	0	3	||||||||||||||||||||||X||||X||||||X|||||||||||||||-||||||||||||||||||||||||||||||||||||||||||||||||||	ACTGCACATGCATTGGGATAAGGTTGAAAAAAAAACAATTTAGAAAGCTA	ACTCCACATGAATTGGGATAAGGTTGAAAAAAAAAAACAATTTAGAAAGC
Aglaonema-Red-Valentine-A3	Insertion	18428	18429	Aglaonema-modestum-A1	18259	18259	A	+	0	0	0	2	||||||||||||||||||||||||||||||||||||||||||||||||||-|X||||||||||||||||||||||||||||||||||X|||||||||||||	ATCCCCAGTCCGAGTACTTTTTTTTTTATTTTTTTTTTGAAATCCAGGAA	ATCCCCAGTCCGAGTACTTTTTTTTTATCTTTTTTTTTTGAAATCCAGGA
Aglaonema-Red-Valentine-A3	Deletion	15311	15311	Aglaonema-modestum-A1	15130	15139	AAAGGGGGG	+	0	0	0	1	||||||||||||||||||||||||||||||||||||||||||||||||||-||||||||||||||||||||||X|||||||||||||||||||||||||||	GTTGTCGATTCAGCATTGGATAAAAAAAAGGGGGGGGGGGGGTGCCTTTT	GTTGTCGATTCAGCATTGGATAAAAAGGGGGGGTGCCTTTTTCCTTAGAA
Aglaonema-Red-Valentine-A3	Deletion	17085	17085	Aglaonema-modestum-A1	16901	16902	T	+	0	0	0	2	||||||||||||||||||||||||||||||X|||||||||||||||||||-|||||||||||||||||||||||X||||||||||||||||||||||||||	ACCACCCATTGAATAGGATTCTAGAATTTTTTTTTTGAACCATATGCGGG	ACCACCTATTGAATAGGATTCTAGAATTTTTTTTTGAACCATATGCGGGA
Aglaonema-Red-Valentine-A3	Deletion	18316	18316	Aglaonema-modestum-A1	18130	18131	T	+	0	0	4	1	|||||||||||||||||||||||||||||||||||||||||||||||||X-||||||||||||||||||||||||||||||||||||||||||||||GGGG	TGACAGAAATTGAACTTAAAAAAAAATAATTATTTTGATTCAACCATCTC	TGACAGAAATTGAACTTAAAAAAAAGAATTATTTTGATTCAACCATCTCT
Aglaonema-Red-Valentine-A3	Insertion	19368	19373	Aglaonema-modestum-A1	19200	19200	ATTCC	+	0	0	0	0	||||||||||||||||||||||||||||||||||||||||||||||||||-||||||||||||||||||||||||||||||||||||||||||||||||||	CCGTTGATACACGATCCAAACCATTATTTTAATTCATTATGATCTTATCA	CCGTTGATACACGATCCAAACCATTAATTCCTTTTAATTCATTATGATCT
Aglaonema-Red-Valentine-A3	Deletion	19277	19277	Aglaonema-modestum-A1	19108	19110	TT	+	0	0	0	1	|||||||||||||||||||||||||||||||||||||||||||||||||X-||||||||||||||||||||||||||||||||||||||||||||||||||	CATACTTGCTCTTTGTTTTTTTTTTTTTAAACAAAGAGACGAGGTATCTG	CATACTTGCTCTTTGTTTTTTTTTTAAAACAAAGAGACGAGGTATCTGAA
Aglaonema-Red-Valentine-A3	Insertion	31418	31428	Aglaonema-modestum-A1	31318	31318	TACTGTACTA	+	0	0	0	0	||||||||||||||||||||||||||||||||||||||||||||||||||-||||||||||||||||||||||||||||||||||||||||||||||||||	TGTGGCCAAAACAAACAAACCGGTACGGCATAAGATAAATCAAATAAATA	TGTGGCCAAAACAAACAAACCGGTACTACTGTACTAGGCATAAGATAAAT
Aglaonema-Red-Valentine-A3	Insertion	33266	33272	Aglaonema-modestum-A1	33154	33154	AAAAGA	+	0	0	0	0	||||||||||||||||||||||||||||||||||||||||||||||||||-||||||||||||||||||||||||||||||||||||||||||||||||||	AATTCATACAAATGGCTGTAGCGACGAAATAAATATAAATAGAATTAGAG	AATTCATACAAATGGCTGTAGCGACGAAAAGAAAATAAATATAAATAGAA
Aglaonema-Red-Valentine-A3	Insertion	34567	34572	Aglaonema-modestum-A1	34475	34475	TTTTA	+	0	0	1	0	G|||||||||||||||||||||||||||||||||||||||||||||||||-||||||||||||||||||||||||||||||||||||||||||||||||||	GGTTTAACTAGTAATCCTGTGATTCTTTTTATTGCTACAAGATTGATTAT	GGTTTAACTAGTAATCCTGTGATTCTTTTTATTTTATTGCTACAAGATTG
Aglaonema-Red-Valentine-A3	Deletion	30617	30617	Aglaonema-modestum-A1	30441	30442	A	+	0	0	1	1	||||||||||||||||||||||||||||||||||||||||||||||||||-|||||||||||||||||||||||||||||||||||||||||||||X|G||	ACATAATTGTTGTTATAATTGAAAATAAAAAAAAAAGATTGATTATTGAA	ACATAATTGTTGTTATAATTGAAAATAAAAAAAAAGATTGATTATTGAAA
Aglaonema-Red-Valentine-A3	Deletion	31108	31108	Aglaonema-modestum-A1	31004	31009	AGTAT	+	0	0	0	0	||||||||||||||||||||||||||||||||||||||||||||||||||-||||||||||||||||||||||||||||||||||||||||||||||||||	AAAAAATTAGGAAAATTTTAGGAATAAGTATAATATAATTTATATATAAT	AAAAAATTAGGAAAATTTTAGGAATAAATATAATTTATATATAATTTCTA
Aglaonema-Red-Valentine-A3	Deletion	33059	33059	Aglaonema-modestum-A1	32941	32942	A	+	0	0	0	1	X|||||||||||||||||||||||||||||||||||||||||||||||||-||||||||||||||||||||||||||||||||||||||||||||||||||	TCAATCAATGACTTCTTGGGAATGGTAAAAAAAAAGGATTCCTTGGTTTC	TCAATCAATGACTTCTTGGGAATGGTAAAAAAAAGGATTCCTTGGTTTCG
Aglaonema-Red-Valentine-A3	Deletion	33109	33109	Aglaonema-modestum-A1	32992	32998	ATATAC	+	0	0	0	0	||||||||||||||||||||||||||||||||||||||||||||||||||-||||||||||||||||||||||||||||||||||||||||||||||||||	TTTTCTTTTATAAAATTTTATATAAAATATACCCACACTTTTCTTCCTAC	TTTTCTTTTATAAAATTTTATATAAACCACACTTTTCTTCCTACATTGAT
Aglaonema-Red-Valentine-A3	Deletion	33444	33444	Aglaonema-modestum-A1	33327	33332	TTATA	+	0	0	0	1	||||||||||||||||||||||||||||||||||||||||||||X|||||-||||||||||||||||||||||||||||||||||||||||||||||||||	AGATAGTGTGGTAGAAAGATATATATTTATATTATATTATATAGTTTAGT	AGATAGTGTGGTAGAAAGATTTATATTTATATTATATAGTTTAGTTCTTT
Aglaonema-Red-Valentine-A3	Deletion	33972	33972	Aglaonema-modestum-A1	33860	33864	TTCC	+	0	0	0	1	||||||||||||||||||||||||||||||||||||||||||||||||||-|||X||||||||||||||||||||||||||||||||||||||||||||||	AAGAACCCACTGAATTTATCATCCTTTTCCTTCCACTCTTTTCTATAAAC	AAGAACCCACTGAATTTATCATCCTTTTCTACTCTTTTCTATAAACAAAC
Aglaonema-Red-Valentine-A3	Deletion	34236	34236	Aglaonema-modestum-A1	34127	34137	TACATGGAAT	+	0	0	1	1	||||||||||||||||||||||||||||G|||||||||||||||||||||-||||||||||||||||||||||||||||||||X|||||||||||||||||	AAACNAAAAAAAGAAATAAAGATCCCTACATGGAATTAGATCTTGCTCCC	AAACAAAAAAAAGAAATAAAGATCCCTAGATCTTGCTCCCCGTCCCCCCT
Aglaonema-Red-Valentine-A3	Deletion	34517	34517	Aglaonema-modestum-A1	34418	34426	TAGCGATA	+	0	0	1	0	||||||||||||||||||||||||||||||||||||||||||||||||||-|||||||||||||||||||||||||||||||||||||||||||||||||G	AGAATAGATATGGACTATACTCTATCTAGCGATATAGCGATATAGTAAGA	AGAATAGATATGGACTATACTCTATCTAGCGATATAGTAAGAATAACACG
Aglaonema-Red-Valentine-A3	Insertion	36390	36393	Aglaonema-modestum-A1	36244	36244	AAT	+	0	0	0	1	|||X||||||||||||||||||||||||||||||||||||||||||||||-||||||||||||||||||||||||||||||||||||||||||||||||||	CCAATCAACCCATCGTTAAAGTTAAAAAAAAAGTAAGTGGACCTGACCCG	CCAATCAACCCATCGTTAAAGTTAAAAATAAAAAAGTAAGTGGACCTGAC
Aglaonema-Red-Valentine-A3	Deletion	35084	35084	Aglaonema-modestum-A1	34986	34991	ATATA	+	0	0	0	0	||||||||||||||||||||||||||||||||||||||||||||||||||-||||||||||||||||||||||||||||||||||||||||||||||||||	TCGGAATTGTCAATACAATATAAAATATATAATATATAAGTAATGTAATA	TCGGAATTGTCAATACAATATAAAATATATATAAGTAATGTAATAACGTA
Aglaonema-Red-Valentine-A3	Deletion	35617	35617	Aglaonema-modestum-A1	35471	35474	CAG	+	0	0	9	0	GGGGGGGGG|||||||||||||||||||||||||||||||||||||||||-||||||||||||||||||||||||||||||||||||||||||||||||||	ATTCAACTTGCACTAATTGATTTGTTCAGCAGATGAGACATGATTCAATC	ATTCAACTTGCACTAATTGATTTGTTCAGATGAGACATGATTCAATCAAA
Aglaonema-Red-Valentine-A3	Deletion	36263	36263	Aglaonema-modestum-A1	36108	36109	T	+	0	0	9	1	||||||||||||||||||||||||||||||||||||||||||||||||||-|||||||||||||||||||||||||||||||X|GGGGGGGGG||||||||	CTATAGTGGTATAGTAGTTCTCCTCATTGTTTCCTTATTCATATTTTTTT	CTATAGTGGTATAGTAGTTCTCCTCATGTTTCCTTATTCATATTTTTTTG
Aglaonema-Red-Valentine-A3	Deletion	36296	36296	Aglaonema-modestum-A1	36142	36151	CATAACTAT	+	0	0	1	2	||||||||||||||||G|||||||||||||||||||||||||||||||X|-||||||||||||||||||||||||||||||||||||||||||||||X|||	TTATTCATATTTTTTTGATCCCGGAGCATAACTATTCTAGATATCTAATC	TTATTCATATTTTTTTGATCCCGGGGTCTAGATATCTAATCTTGATTATT
Aglaonema-Red-Valentine-A3	Deletion	36841	36841	Aglaonema-modestum-A1	36693	36694	T	+	0	0	0	0	||||||||||||||||||||||||||||||||||||||||||||||||||-||||||||||||||||||||||||||||||||||||||||||||||||||	GTAAAAAGATAAATATTCGAAGTTCATTTTTTTTTTGTTCGACCCGCTAA	GTAAAAAGATAAATATTCGAAGTTCATTTTTTTTTGTTCGACCCGCTAAA
Aglaonema-Red-Valentine-A3	Deletion	39642	39642	Aglaonema-modestum-A1	39495	39497	AT	+	0	0	0	0	||||||||||||||||||||||||||||||||||||||||||||||||||-||||||||||||||||||||||||||||||||||||||||||||||||||	GCTATCCTATCCCACCTAGCCGAGCCATATTACCTTTTATGACAGCATAT	GCTATCCTATCCCACCTAGCCGAGCCATTACCTTTTATGACAGCATATCA
Aglaonema-Red-Valentine-A3	Insertion	40803	40805	Aglaonema-modestum-A1	40696	40696	AA	+	0	0	4	1	|||||||||||||||||||||||||X||||||||||||||||||||||||-|||||||||||||||||||||||||||||||||||||||||GGGG|||||	TTGTCCTGTTTCTTTACCTCCCATCCAAAAAAAAGGTCATTAATGACTAG	TCGTCCTGTTTCTTTACCTCCCATCCAAAAAAAAAAGGTCATTAATGACT
Aglaonema-Red-Valentine-A3	Insertion	40846	40850	Aglaonema-modestum-A1	40737	40737	AAAA	+	0	0	2	0	|||||||GG|||||||||||||||||||||||||||||||||||||||||-||||||||||||||||||||||||||||||||||||||||||||||||||	AATGACTAGATAACAGAATCATACCTAAAAAAAAAAAGATTTTTGAAAAA	AATGACTAGATAACAGAATCATACCTAAAAAAAAAAAAAAAGATTTTTGA
Aglaonema-Red-Valentine-A3	Insertion	47113	47118	Aglaonema-modestum-A1	47021	47021	AGGTA	+	0	0	0	1	||||||||||X|||||||||||||||||||||||||||||||||||||||-||||||||||||||||||||||||||||||||||||||||||||||||||	CTCCCACCTTCAGAAGAATGAAACATAGGTATGGTATTTCCTTATATCGT	CTCCCACCTTCAGAAGAATGAAACATAGGTAAGGTATGGTATTTCCTTAT
Aglaonema-Red-Valentine-A3	Insertion	48431	48435	Aglaonema-modestum-A1	48323	48323	ACTA	+	0	0	0	1	||||||||||||||||||||||||||||||||||||||||||||||||||-||||||||||||||||||||X|||||||||||||||||||||||||||||	CCTATAGGTGTAACCTTTCGCTCAATACTAAAATCGACGATTGAAGCATC	CCTATAGGTGTAACCTTTCGCTCAATACTAACTAAAATCGACGATTGAAG
Aglaonema-Red-Valentine-A3	Insertion	48606	48611	Aglaonema-modestum-A1	48494	48494	AAAAA	+	0	0	0	0	||||||||||||||||||||||||||||||||||||||||||||||||||-||||||||||||||||||||||||||||||||||||||||||||||||||	GTCTCTTTCTCGTAAGACTGATAGCTAAAAAAAAAAAGAATCAAATCGCA	GTCTCTTTCTCGTAAGACTGATAGCTAAAAAAAAAAAAAAAAGAATCAAA
Aglaonema-Red-Valentine-A3	Deletion	49869	49869	Aglaonema-modestum-A1	49740	49741	A	+	0	0	0	0	||||||||||||||||||||||||||||||||||||||||||||||||||-||||||||||||||||||||||||||||||||||||||||||||||||||	TTCTATTCCTAATTACTGTGGTATGTAAAAAAAAATACCAAAAAGCGCGA	TTCTATTCCTAATTACTGTGGTATGTAAAAAAAATACCAAAAAGCGCGAA
Aglaonema-Red-Valentine-A3	Insertion	51528	51529	Aglaonema-modestum-A1	51955	51955	A	+	0	0	0	1	||||||||||||||||||||||||||||||||||||||||||||||||||-|||||||||||||||||||||||||||X||||||||||||||||||||||	CATTCGGAAAGCAAGGAAATAGCACGAAAAAAAAAGAGAAGAATAAATAT	CATTCGGAAAGCAAGGAAATAGCACGAAAAAAAAAAGAGAAGAATAAATA
Aglaonema-Red-Valentine-A3	Insertion	52099	52101	Aglaonema-modestum-A1	52505	52505	TT	+	0	0	0	1	||||||||||||||||||||||||||||||X|||||||||||||||||||-||||||||||||||||||||||||||||||||||||||||||||||||||	CATTGCATTGGTAGCTGGAATTCTTCTTTCTATCTAAATTACAGAAAAGA	CATTGCGTTGGTAGCTGGAATTCTTCTTTTTCTATCTAAATTACAGAAAA
Aglaonema-Red-Valentine-A3	Insertion	52208	52215	Aglaonema-modestum-A1	52612	52612	ATAATGA	+	0	0	0	1	||||||||||||||||||||||||||||||||||||||||||||||||||-||||||||||X|||||||||||||||||||||||||||||||||||||||	GACCCAAATCCATAATTTTTATTTATATAATGAATTAAAAATTTTATGAA	GACCCAAATCCATAATTTTTATTTATATAATGAATAATGAATTCAAAATT
Aglaonema-Red-Valentine-A3	Insertion	52333	52339	Aglaonema-modestum-A1	52730	52730	AAAAAA	+	0	0	0	0	||||||||||||||||||||||||||||||||||||||||||||||||||-||||||||||||||||||||||||||||||||||||||||||||||||||	TCACTCCAGAGTCTGATTGATCTTTGAAAAAAAAAATGATTAATCGGACG	TCACTCCAGAGTCTGATTGATCTTTGAAAAAAAAAAAAAAAATGATTAAT
Aglaonema-Red-Valentine-A3	Deletion	52727	52727	Aglaonema-modestum-A1	53119	53122	TTT	+	0	0	0	0	||||||||||||||||||||||||||||||||||||||||||||||||||-||||||||||||||||||||||||||||||||||||||||||||||||||	CACTTATAAATATCAAAAAGTCTTCCTTTTTTTTATTTAAGACCAAAAAA	CACTTATAAATATCAAAAAGTCTTCCTTTTTATTTAAGACCAAAAAAATT
Aglaonema-Red-Valentine-A3	Insertion	55927	55928	Aglaonema-modestum-A1	56125	56125	T	+	0	0	0	0	||||||||||||||||||||||||||||||||||||||||||||||||||-||||||||||||||||||||||||||||||||||||||||||||||||||	CCAGAACTTCTTAAGCGAAATAAGCATTTTTTTTCTTAGCGTTAGCGATA	CCAGAACTTCTTAAGCGAAATAAGCATTTTTTTTTCTTAGCGTTAGCGAT
Aglaonema-Red-Valentine-A3	Insertion	56012	56014	Aglaonema-modestum-A1	56209	56209	AA	+	0	0	0	1	||||||||||||||||||||||||||||||||||||||||||||||||||-||||||||||||||||||||||||X|||||||||||||||||||||||||	TCTAGTATATTCTATTCGAAGTATTTAAAAAAAAAAATTCATTCGGATTA	TCTAGTATATTCTATTCGAAGTATTTAAAAAAAAAAAAATTCATTCGGAT
Aglaonema-Red-Valentine-A3	Deletion	56753	56753	Aglaonema-modestum-A1	57112	57117	TTTTG	+	0	0	0	1	||||||||||||||||||||||||||||||||||||||||||||||||||-||||||||||||||||||X|||||||||||||||||||||||||||||||	ATTGTATCCATTCAAATAAATAAAATTTTTGTTTTGTTTTCATTTTCCTA	ATTGTATCCATTCAAATAAATAAAATTTTTGTTTTCATTTTCCTGTCCCT
Aglaonema-Red-Valentine-A3	Deletion	56805	56805	Aglaonema-modestum-A1	57169	57175	TTCTAG	+	0	0	0	1	||||||||||||||||X|||||||||||||||||||||||||||||||||-||||||||||||||||||||||||||||||||||||||||||||||||||	GAATCTATATGATCATAGGGTAATGCTTCTAGTTCTATGGACCAACCAAT	GAATCTATATGATCATAGGGTAATGCTTCTATGGACCAACCAATTGACCA
Aglaonema-Red-Valentine-A3	Deletion	57366	57366	Aglaonema-modestum-A1	57736	57745	AATGATGGG	+	0	0	0	1	|||||||||||||||||||||||||||||||||||||X||||||||||||-||||||||||||||||||||||||||||||||||||||||||||||||||	CACCTTATCAATTCTCAAATCAAATCAATGATGGGCTCTATTTGGCATCA	CACCTTATCAATTTTCAAATCAAATCCTCTATTTGGCATCAGAATTCGCA
Aglaonema-Red-Valentine-A3	Insertion	60365	60369	Aglaonema-modestum-A1	60659	60659	TTTT	+	0	0	1	0	||||||||||||||||||||||||||||||||||||||||||||||||||-|||||||||||||||||||||||G||||||||||||||||||||||||||	CAACATATATCACTGTCAAGAGGGAATTTTTTTTTTTAGTATTTAGATTA	CAACATATATCACTGTCAAGAGGGAATTTTTTTTTTTTTTTAGTATTTAG
Aglaonema-Red-Valentine-A3	Deletion	60067	60067	Aglaonema-modestum-A1	60446	60447	A	+	0	0	0	0	||||||||||||||||||||||||||||||||||||||||||||||||||-||||||||||||||||||||||||||||||||||||||||||||||||||	AATTTTCAAGTTTAACCACACTTTTCAAAAAAAAAAAAGATAAAGCAGAT	AATTTTCAAGTTTAACCACACTTTTCAAAAAAAAAAAGATAAAGCAGATG
Aglaonema-Red-Valentine-A3	Deletion	60553	60553	Aglaonema-modestum-A1	60845	60846	T	+	0	0	0	0	||||||||||||||||||||||||||||||||||||||||||||||||||-||||||||||||||||||||||||||||||||||||||||||||||||||	AATTGAATTGAAAATTGTTTGAAAGATTTTTTTTCAAAGGTTTCATTCAC	AATTGAATTGAAAATTGTTTGAAAGATTTTTTTCAAAGGTTTCATTCACG
Aglaonema-Red-Valentine-A3	Deletion	62223	62223	Aglaonema-modestum-A1	62516	62518	AT	+	4	0	0	1	||||||||||||||||||||||||||||||||||||||||||||||-|||||||||||||||||||||||||||||X||||||||||||||||||||	TGCATATATCTTTTTTTTATATATCAATATATATACAGAATGCACAGGGG	TGCATATATCTTTTTTTTATATATCAATATATACAGAATGCACAGGGGCA
Aglaonema-Red-Valentine-A3	Deletion	62480	62480	Aglaonema-modestum-A1	62775	62784	TATATTATA	+	0	0	0	1	||||||||||||||||||||||||||||||||||||||||||||||||||-|||||||||||||||||||||||||||||||||||||||X||||||||||	TTTCGTTCCGTGTTCCTATGGAAACTTATATTATATATATTATACGAGAA	TTTCGTTCCGTGTTCCTATGGAAACTTATATTATACGAGAATGAATTCTT
Aglaonema-Red-Valentine-A3	Deletion	65379	65379	Aglaonema-modestum-A1	65625	65629	ATAA	+	0	0	0	4	XX|||||||||||||||||||||||X||||||||||||||||||||||||-||||||||||||||||||||||||X|||||||||||||||||||||||||	TGGACTACTTATCATAAGATATCTTTATAAATAAGAGGTTCAAATATTAA	TAGACTACTTATCATAAGATATCTTTATAAGAGGTTCAAATATTAAATTG
Aglaonema-Red-Valentine-A3	Insertion	65830	65831	Aglaonema-modestum-A1	66082	66082	A	+	0	0	0	1	||||||||||||||||||||||||||||||||||||||||||||||||||-||||||||||X|||||||||||||||||||||||||||||||||||||||	TTGATGAGAGTTACCTCGGTAGCAGGAAAAAAAGTCAAATTCATTTGGTT	TTGATGAGAGTTACCTCGGTAGCAGGAAAAAAAAGTCGAATTCATTTGGT
Aglaonema-Red-Valentine-A3	Insertion	66524	66529	Aglaonema-modestum-A1	66775	66775	TTTAA	+	0	0	0	0	||||||||||||||||||||||||||||||||||||||||||||||||||-||||||||||||||||||||||||||||||||||||||||||||||||||	GAATTCAGTAATCCTCTTCTTCTTTTTTTAATACAACTGAAGTTTCTTCG	GAATTCAGTAATCCTCTTCTTCTTTTTTTAATTTAATACAACTGAAGTTT
Aglaonema-Red-Valentine-A3	Insertion	67077	67082	Aglaonema-modestum-A1	67303	67303	TTACT	+	0	0	0	0	||||||||||||||||||||||||||||||||||||||||||||||||||-||||||||||||||||||||||||||||||||||||||||||||||||||	CCTGGGGGTGAAACATTTCAAAATAATGGTCCCCCGTGGAGTTCTTTCGT	CCTGGGGGTGAAACATTTCAAAATAATTACTTGGTCCCCCGTGGAGTTCT
Aglaonema-Red-Valentine-A3	Insertion	67294	67300	Aglaonema-modestum-A1	67516	67516	ATAATT	+	0	0	6	0	GGGGGG||||||||||||||||||||||||||||||||||||||||||||-||||||||||||||||||||||||||||||||||||||||||||||||||	GATCCAAAGACTAAATAAAGGACTAAATAATTATACAAAAATTGAGAATA	GATCCAAAGACTAAATAAAGGACTAAATAATTATAATTATACAAAAATTG
Aglaonema-Red-Valentine-A3	Insertion	68222	68229	Aglaonema-modestum-A1	68443	68443	CTTTATA	+	0	0	0	0	||||||||||||||||||||||||||||||||||||||||||||||||||-||||||||||||||||||||||||||||||||||||||||||||||||||	CGAAATTTAAATTTGACTTACTCTTTCTTCTACCTGTATTTAGTTTATTC	CGAAATTTAAATTTGACTTACTCTTTCTTTATACTTCTACCTGTATTTAG
Aglaonema-Red-Valentine-A3	Deletion	69386	69386	Aglaonema-modestum-A1	69601	69604	TTT	+	0	0	0	1	|||||||||||||||||||||||||||||||||||||||||||||||X||-||||||||||||||||||||||||||||||||||||||||||||||||||	CAAGTTGGTAAAAAGGAAAGGCCAAATTTTTTTTTTTTATCGATATTATT	CAAGTTGGTAAAAAGGAAAGGCCGAATTTTTTTTTATCGATATTATTATG
Aglaonema-Red-Valentine-A3	Insertion	70096	70097	Aglaonema-modestum-A1	70304	70304	T	+	0	0	5	2	||GGGGGX||||||||||||||||||||||||||||||||||||||||||-|||||||||||||||||||||||||||||||||||||||||||||||||X	TGATCATCCAAAAATCGATGAATTCCTTTTTTGCTTCGTCAGAGTTAAGT	TGATCATCCAAAAATCGATGAATTCCTTTTTTTGCTTCGTCAGAGTTAAG
Aglaonema-Red-Valentine-A3	Insertion	70267	70268	Aglaonema-modestum-A1	70474	70474	T	+	0	0	0	0	||||||||||||||||||||||||||||||||||||||||||||||||||-||||||||||||||||||||||||||||||||||||||||||||||||||	TTTTGTCATTTTTACAAGTAATAATATTTTTTTATTATGTTGACTAGGTA	TTTTGTCATTTTTACAAGTAATAATATTTTTTTTATTATGTTGACTAGGT
Aglaonema-Red-Valentine-A3	Insertion	71641	71646	Aglaonema-modestum-A1	71847	71847	TCTTT	+	0	0	3	1	||||||||||||||||||||||||||||||||||||||||||||||||||-|||||||||||||||||||||||||||||||GGG||||||||||X|||||	AAATGCAAAATCTATAAAAAATCTCGTCTTTTTTTTTTCATATTGTTAAA	AAATGCAAAATCTATAAAAAATCTCGTCTTTTCTTTTTTTTTTCATATTG
Aglaonema-Red-Valentine-A3	Insertion	72285	72286	Aglaonema-modestum-A1	72488	72488	T	+	0	0	0	0	||||||||||||||||||||||||||||||||||||||||||||||||||-||||||||||||||||||||||||||||||||||||||||||||||||||	ACTGGAATTAATTCTGTCAATTGGTATTTTTTTATTGTATCTCGCAAAAA	ACTGGAATTAATTCTGTCAATTGGTATTTTTTTTATTGTATCTCGCAAAA
Aglaonema-Red-Valentine-A3	Insertion	72830	72833	Aglaonema-modestum-A1	73032	73032	TTT	+	0	0	0	0	||||||||||||||||||||||||||||||||||||||||||||||||||-||||||||||||||||||||||||||||||||||||||||||||||||||	AGGTCAATTTTGAGTTGTAATTCAACTTTTAGTTAGTTTATTGTTATTCA	AGGTCAATTTTGAGTTGTAATTCAACTTTTTTTAGTTAGTTTATTGTTAT
Aglaonema-Red-Valentine-A3	Deletion	71676	71676	Aglaonema-modestum-A1	71878	71881	TTG	+	0	0	5	1	||||||||||||||GGGGG|||||||||||||||||||||||||||||||-||||||||||X|||||||||||||||||||||||||||||||||||||||	TTTTTTTCATATTGTTAAAAGTTTTTTTGTTCTAACTTTTATTTCAAATA	TTTTTTTCATATTGTTAAAAGTTTTTTTCTAACTTTCATTTCAAATAATT
Aglaonema-Red-Valentine-A3	Insertion	73187	73188	Aglaonema-modestum-A1	73394	73394	T	+	0	0	0	1	||||||||||||||||||||||||||||||||||||||||||||||||||-||||||||||||||X|||||||||||||||||||||||||||||||||||	CGCGCTACCAAGCTGCGCTACATCCCTTTTTTCAATTGTCATACAGTGTC	CGCGCTACCAAGCTGCGCTACATCCCTTTTTTTCAATTGTCGTACAGTGT
Aglaonema-Red-Valentine-A3	Insertion	73350	73352	Aglaonema-modestum-A1	73556	73556	AA	+	0	0	0	1	||||||||||||||||||||||||||||||||||||||X|||||||||||-||||||||||||||||||||||||||||||||||||||||||||||||||	TATACATCTGAAATGAAACCTAATATAAAAAAAAAAGAATGACTATTTAT	TATACATCTGAAATAAAACCTAATATAAAAAAAAAAAAGAATGACTATTT
Aglaonema-Red-Valentine-A3	Deletion	73484	73484	Aglaonema-modestum-A1	73689	73699	TGATCCTTAA	+	0	0	0	1	||||||||||||||||||||||||||||||||||||||||||||||||||-|||||||||||||X||||||||||||||||||||||||||||||||||||	TTATAAATGTTGCATAAAAATACAAGTGATCCTTAATTTAGTTCCCCAGT	TTATAAATGTTGCATAAAAATACAAGTTTAGTTCCCCAGCATCTGATCAT
Aglaonema-Red-Valentine-A3	Insertion	75630	75637	Aglaonema-modestum-A1	75856	75856	AATTATT	+	0	0	0	0	||||||||||||||||||||||||||||||||||||||||||||||||||-||||||||||||||||||||||||||||||||||||||||||||||||||	TAAAATTAAATTAATTTGTATTTATAAATTATTTAAAATAAAATAAAAAT	TAAAATTAAATTAATTTGTATTTATAAATTATTAATTATTTAAAATAAAA
Aglaonema-Red-Valentine-A3	Insertion	75732	75734	Aglaonema-modestum-A1	75951	75951	TC	+	0	0	0	0	||||||||||||||||||||||||||||||||||||||||||||||||||-||||||||||||||||||||||||||||||||||||||||||||||||||	GGTCCTCTCTATACACCGGAGCTCTTTCTCCCATTCCATTTAATCAATGT	GGTCCTCTCTATACACCGGAGCTCTTTCTCTCCCATTCCATTTAATCAAT
Aglaonema-Red-Valentine-A3	Insertion	76113	76117	Aglaonema-modestum-A1	76330	76330	TTTT	+	0	0	0	1	||||||||||||||||||||||||||||||||||||||||||||||||||-|||X||||||||||||||||||||||||||||||||||||||||||||||	TTTAGATAGTAAACAGTATTTTTCCATTCTATTCTATCTATTCATTTGTA	TTTAGATAGTAAACAGTATTTTTCCATTTTTTCCATTCTATCTATTCATT
Aglaonema-Red-Valentine-A3	Deletion	73742	73742	Aglaonema-modestum-A1	73957	73958	C	+	0	0	0	0	||||||||||||||||||||||||||||||||||||||||||||||||||-||||||||||||||||||||||||||||||||||||||||||||||||||	AAATTCTATGTGACTAATTTCCCCCACCCCCCCTTTTTGTTGTTTAGGAT	AAATTCTATGTGACTAATTTCCCCCACCCCCCTTTTTGTTGTTTAGGATA
Aglaonema-Red-Valentine-A3	Deletion	74362	74362	Aglaonema-modestum-A1	74578	74583	CATAT	+	0	0	0	0	||||||||||||||||||||||||||||||||||||||||||||||||||-||||||||||||||||||||||||||||||||||||||||||||||||||	AGGAGCAAGAGGAGGTTAATAACATACATATCATATATTATATAACATAT	AGGAGCAAGAGGAGGTTAATAACATACATATATTATATAACATATATAAA
Aglaonema-Red-Valentine-A3	Deletion	76335	76335	Aglaonema-modestum-A1	76549	76553	ATAC	+	0	0	0	0	||||||||||||||||||||||||||||||||||||||||||||||||||-||||||||||||||||||||||||||||||||||||||||||||||||||	GTTGGCATGTTGAATCGTATATATATATACGATGATGGGATTATAATGGG	GTTGGCATGTTGAATCGTATATATATGATGATGGGATTATAATGGGCTGG
Aglaonema-Red-Valentine-A3	Insertion	77123	77127	Aglaonema-modestum-A1	77340	77340	ATCA	+	0	0	0	1	||||||||||||||||||||||||||||||||||||||||||||||||||-||||||||||||||||||||||||||||||||||X|||||||||||||||	ATTTTTTTCTTTTTTATAACATTAATATCAGAAAGGCACTTCTGGTGTGT	ATTTTTTTCTTTTTTATAACATTAATATCAATCAGAAAGGCACTTCTGGT
Aglaonema-Red-Valentine-A3	Insertion	77343	77347	Aglaonema-modestum-A1	77556	77556	TTTT	+	0	0	0	0	||||||||||||||||||||||||||||||||||||||||||||||||||-||||||||||||||||||||||||||||||||||||||||||||||||||	TCATGTTCCATATGGCGAAGGCATAGTTTTTTTCAAATAAAAAACTCATT	TCATGTTCCATATGGCGAAGGCATAGTTTTTTTTTTTCAAATAAAAAACT
Aglaonema-Red-Valentine-A3	Insertion	77880	77883	Aglaonema-modestum-A1	78114	78114	AAA	+	0	0	0	0	||||||||||||||||||||||||||||||||||||||||||||||||||-||||||||||||||||||||||||||||||||||||||||||||||||||	TCCCTAGAAAACCCTATCCTATCTATAAAAAAAAGAATTCAAAAAACTTA	TCCCTAGAAAACCCTATCCTATCTATAAAAAAAAAAAGAATTCAAAAAAC
Aglaonema-Red-Valentine-A3	Deletion	78818	78818	Aglaonema-modestum-A1	79050	79054	AATT	+	0	0	0	1	||||||||||||||||||||||||||||||||||||||||||||||||||-|||||||||||||||||||||||||||||||||||||X||||||||||||	GCTTCTCTTTGTTCCTACGAACAGAAAATTTCCATTATTTCCAATGTAAC	GCTTCTCTTTGTTCCTACGAACAGAATCCATTATTTCCAATGTAACGGAA
Aglaonema-Red-Valentine-A3	Deletion	78895	78895	Aglaonema-modestum-A1	79131	79133	TA	+	0	0	0	1	||||||||||X|||||||||||||||||||||||||||||||||||||||-||||||||||||||||||||||||||||||||||||||||||||||||||	TCTACTGAAAAAGGTTAGGTACATAGTATATATATATATTTTAGTTTTTT	TCTACTGAAAAAGGTTAGGTACATAGTATATATATATTTTAGTTTTTTAG
Aglaonema-Red-Valentine-A3	Insertion	81346	81348	Aglaonema-modestum-A1	81583	81583	AA	+	0	0	7	1	||||||||||||||||||||||||||||||||||||||||||||||||||-|||X|||||||||||||||||||||||||||||||||GGGGGGG||||||	GTTCATAAGAGCAACGAAGTACTAGTAAATAAAAAAAAACAACTTAGGAC	GTTCATAAGAGCAACGAAGTACTAGTAAAAAAAAAAAAAAACAACTTAGG
Aglaonema-Red-Valentine-A3	Insertion	81385	81392	Aglaonema-modestum-A1	81620	81620	CTATTTT	+	0	0	2	2	|||||||||||GG|||X|||||||||||||||||||||||||||||||||-|||||||||||X||||||||||||||||||||||||||||||||||||||	AACAACTTAGGACTCGGATTTCTAGCGGTAGTTCGACCGTGAAATTCCTT	AACAACTTAGGACTCGGATTTCTAGCCTATTTTGGTAGTTCGACTGTGAA
Aglaonema-Red-Valentine-A3	Deletion	81802	81802	Aglaonema-modestum-A1	82031	82035	TTTG	+	0	0	0	1	||||||||||||||||||||||||||||||||X|||||||||||||||||-||||||||||||||||||||||||||||||||||||||||||||||||||	GGTTCTTATTCAGAGAACCTTTGAGTTTTGTTTGTTTTGGGACTTATTGA	GGTTCTTACTCAGAGAACCTTTGAGTTTTGTTTTGGGACTTATTGATGAA
Aglaonema-Red-Valentine-A3	Deletion	83003	83003	Aglaonema-modestum-A1	83213	83219	TCCGAA	+	0	0	2	3	||||||GG||||||||||||||||||||||||||||||||||||||||||-|||||||||||||||||||XXX||||||||||||||||||||||||||||	ATGTTATTTGGATATTTCTCTTCAACTCCGAATCCGAAGTATTCTTTATT	ATGTTATTTGGATATTTCTCTTCAACTCCGAAGTATTCTTTATTTTTTAC
Aglaonema-Red-Valentine-A3	Deletion	83363	83363	Aglaonema-modestum-A1	83579	83580	A	+	0	0	0	0	||||||||||||||||||||||||||||||||||||||||||||||||||-||||||||||||||||||||||||||||||||||||||||||||||||||	TTACTTATTTATAGTTTATAGTATGGAAATGCATCCATTTCCTTTGCATC	TTACTTATTTATAGTTTATAGTATGGAATGCATCCATTTCCTTTGCATCC
Aglaonema-Red-Valentine-A3	Insertion	86657	86663	Aglaonema-modestum-A1	86859	86859	TCATAT	+	0	0	0	0	||||||||||||||||||||||||||||||||||||||||||||||||||-||||||||||||||||||||||||||||||||||||||||||||||||||	TGAAGTATTAATTAATGAGGGAGCAGAACTCACTTTTCCTCTCTTTTTCT	TGAAGTATTAATTAATGAGGGAGCAGTCATATAACTCACTTTTCCTCTCT
Aglaonema-Red-Valentine-A3	Insertion	87197	87206	Aglaonema-modestum-A1	87393	87393	TTTTTTTTT	+	0	0	1	0	||||||||||||||||||||||||||||||||||||||||||||||||||-|||||||||||||||||||G||||||||||||||||||||||||||||||	TAATTTTGATATAATCAACGTGTTTATTTTTTTTTATGAATTCATAAAAA	TAATTTTGATATAATCAACGTGTTTATTTTTTTTTTTTTTTTTTATGAAT
Aglaonema-Red-Valentine-A3	Deletion	84471	84471	Aglaonema-modestum-A1	84668	84673	TTTAT	+	0	0	1	1	||||||||||||||||||||||||||||||||||||||||||||||||X|-||||||||||||||||||||G|||||||||||||||||||||||||||||	TATTTTTTATATAATATATAAATAAATTTATAATTTTTTTTTATAAAATA	TATTTTTTATATAATATATAAATATAAATTTTTTTTTATAAAATAGNAAA
Aglaonema-Red-Valentine-A3	Insertion	88408	88412	Aglaonema-modestum-A1	88603	88603	ATAT	+	0	0	0	7	||||||||||||||||||||||||||||||||||||||||||||||||||-||||||||||||||||||||||||||||||||||||X|XXXXX|X|||||	ACATAGGAAAGAAAGCTGCATGCAAGATTTATCTACAAGTATTTACCTAC	ACATAGGAAAGAAAGCTGCATGCAAGATATATTTATCTACAAGTATTTAC
Aglaonema-Red-Valentine-A3	Insertion	88765	88766	Aglaonema-modestum-A1	88946	88946	T	+	0	0	6	0	|||||||||||||||GGGGGG|||||||||||||||||||||||||||||-||||||||||||||||||||||||||||||||||||||||||||||||||	TATAACATAACGAATTCTTTTTTAACTTTTTTTATTTATTTATCCAAAAA	TATAACATAACGAATTCTTTTTTAACTTTTTTTTATTTATTTATCCAAAA
Aglaonema-Red-Valentine-A3	Deletion	87764	87764	Aglaonema-modestum-A1	87953	87960	TTTTTTT	+	0	0	0	0	||||||||||||||||||||||||||||||||||||||||||||||||||-||||||||||||||||||||||||||||||||||||||||||||||||||	CAGAAATAAATAAACCCGCAATTGTATTTTTTTTTTTTTTTTCATTCCTA	CAGAAATAAATAAACCCGCAATTGTATTTTTTTTTCATTCCTAATACCCT
Aglaonema-Red-Valentine-A3	Insertion	90762	90765	Aglaonema-modestum-A1	90942	90942	TTT	+	0	0	0	0	||||||||||||||||||||||||||||||||||||||||||||||||||-||||||||||||||||||||||||||||||||||||||||||||||||||	CTTTTATTTATTTTTATTTATTAATATTATTAATTATTTATTAATATTAT	CTTTTATTTATTTTTATTTATTAATATTTTTATTAATTATTTATTAATAT
Aglaonema-Red-Valentine-A3	Insertion	91119	91129	Aglaonema-modestum-A1	91296	91296	ATATTTCAAA	+	0	0	0	0	||||||||||||||||||||||||||||||||||||||||||||||||||-||||||||||||||||||||||||||||||||||||||||||||||||||	GGTTCAATTCCCGTCGTTCGCCCATTTTCCAAAAATGCTATTTTCAATAT	GGTTCAATTCCCGTCGTTCGCCCATTATATTTCAAATTCCAAAAATGCTA
Aglaonema-Red-Valentine-A3	Insertion	116492	116501	Aglaonema-modestum-A1	140244	140244	TAGGTAACC	-	0	0	0	0	||||||||||||||||||||||||||||||||||||||||||||||||||-||||||||||||||||||||||||||||||||||||||||||||||||||	AAAGGGCTCGTTTTGACCGTTAGGAGCGTTCCCTTTCTTTGTTTCTATTG	AAAGGGCTCGTTTTGACCGTTAGGAGTAGGTAACCCGTTCCCTTTCTTTG
Aglaonema-Red-Valentine-A3	Insertion	118605	118609	Aglaonema-modestum-A1	118490	118490	ATTG	+	0	0	0	0	||||||||||||||||||||||||||||||||||||||||||||||||||-||||||||||||||||||||||||||||||||||||||||||||||||||	AATTATTTTTTCTCTTATCTTACTATATTGATTGATTTTTATTCATACTT	AATTATTTTTTCTCTTATCTTACTATATTGATTGATTGATTTTTATTCAT
Aglaonema-Red-Valentine-A3	Insertion	121910	121911	Aglaonema-modestum-A1	121805	121805	T	+	0	0	4	0	||||||||||||||||||||||||||||||||||||||||||||||||||-|||||||||||||||||||||||||||||||||||GGGG|||||||||||	AAAGATAACAAAACAATCAATACTAGTTTTTTTTGATTTGAAGATTGTAT	AAAGATAACAAAACAATCAATACTAGTTTTTTTTTGATTTGAAGATTGTA
Aglaonema-Red-Valentine-A3	Deletion	118690	118690	Aglaonema-modestum-A1	118572	118574	AA	+	0	0	0	0	||||||||||||||||||||||||||||||||||||||||||||||||||-||||||||||||||||||||||||||||||||||||||||||||||||||	CAAAAGAATTAAAATATAAAATAATGAAAAAAAAAATAAAAAATCATTAA	CAAAAGAATTAAAATATAAAATAATGAAAAAAAATAAAAAATCATTAAAA
Aglaonema-Red-Valentine-A3	Deletion	119015	119015	Aglaonema-modestum-A1	118899	118902	TTT	+	0	0	0	0	||||||||||||||||||||||||||||||||||||||||||||||||||-||||||||||||||||||||||||||||||||||||||||||||||||||	ATTTACTATTTGGTCCAAAAAAACTCTTTTTTTAGGACCTATTTTAACAA	ATTTACTATTTGGTCCAAAAAAACTCTTTTAGGACCTATTTTAACAAATG
Aglaonema-Red-Valentine-A3	Deletion	120969	120969	Aglaonema-modestum-A1	120856	120859	TTT	+	0	0	0	0	||||||||||||||||||||||||||||||||||||||||||||||||||-||||||||||||||||||||||||||||||||||||||||||||||||||	TGTTCCATAAGAAAGCAAATTTTAAATTTTTTTTTATTATTAATTTAATT	TGTTCCATAAGAAAGCAAATTTTAAATTTTTTATTATTAATTTAATTATA
Aglaonema-Red-Valentine-A3	Deletion	121386	121386	Aglaonema-modestum-A1	121276	121278	AA	+	0	0	0	0	||||||||||||||||||||||||||||||||||||||||||||||||||-||||||||||||||||||||||||||||||||||||||||||||||||||	CTGCTAATAACATAACAGAATTCAATAAAAAAAGAAACTTTATTATCTAT	CTGCTAATAACATAACAGAATTCAATAAAAAGAAACTTTATTATCTATTA
Aglaonema-Red-Valentine-A3	Deletion	121781	121781	Aglaonema-modestum-A1	121673	121677	CAAA	+	0	0	0	1	||||||||||||||||||||||||||||||||||||||||||||||||||-|||||||||||||||||||||||||||||||||||||||||||X||||||	GTGTTATAAAAATATCAGACTAAAATCAAACAAATATGAGTTGGAAACTT	GTGTTATAAAAATATCAGACTAAAATCAAATATGAGTTGGAAACTTTTTT
Aglaonema-Red-Valentine-A3	Insertion	122586	122593	Aglaonema-modestum-A1	122453	122453	ATACTGG	+	0	0	9	0	GGGGGGGGG|||||||||||||||||||||||||||||||||||||||||-||||||||||||||||||||||||||||||||||||||||||||||||||	GAAGATTTTCTCTGTCTATTATAACTATACTGGTTTTTACTATTATTATA	GAAGATTTTCTCTGTCTATTATAACTATACTGGATACTGGTTTTTACTAT
Aglaonema-Red-Valentine-A3	Deletion	122110	122110	Aglaonema-modestum-A1	122001	122002	G	+	0	0	0	1	||||||||||||||||||||||||||||||||||||||||X|||||||||-||||||||||||||||||||||||||||||||||||||||||||||||||	GGTAAGAAACTATTTTTGTATGTTATGAAAAATTGTTATCTATGTAATAA	GGTAAGAAACTATTTTCGTATGTTATAAAAATTGTTATCTATGTAATAAG
Aglaonema-Red-Valentine-A3	Deletion	122932	122932	Aglaonema-modestum-A1	122793	122801	ATAAATTT	+	0	0	0	2	||||||||X|||||X|||||||||||||||||||||||||||||||||||-||||||||||||||||||||||||||||||||||||||||||||||||||	AATATGTAAATATTTTAAATATTATAATAAATTTATTAATTTCAATTTAA	AATATGTAAATATTTTAAATATTATAATTAATTTCAATTTAAACAATATT
Aglaonema-Red-Valentine-A3	Insertion	124194	124195	Aglaonema-modestum-A1	124062	124062	A	+	0	0	0	0	||||||||||||||||||||||||||||||||||||||||||||||||||-||||||||||||||||||||||||||||||||||||||||||||||||||	TTGAATAAACTTATTGAAGAATAAATAAAAAAAAATCGTCCCACAGATAA	TTGAATAAACTTATTGAAGAATAAATAAAAAAAAAATCGTCCCACAGATA
Aglaonema-Red-Valentine-A3	Insertion	126520	126527	Aglaonema-modestum-A1	126392	126392	TATTAAT	+	0	0	0	1	||||||||||||||||||||||||||||||||||||||||||||||||||-||||||||||||||||||||||||X|||||||||||||||||||||||||	ATCGGTGAATATAACTGATAAAATAATATTAATTATGTTAGTACCAATTA	ATCGGTGAATATAACTGATAAAATAATATTAATTATTAATTATGTTAGTA
Aglaonema-Red-Valentine-A3	Insertion	127286	127289	Aglaonema-modestum-A1	127203	127203	TTA	+	0	0	0	0	||||||||||||||||||||||||||||||||||||||||||||||||||-||||||||||||||||||||||||||||||||||||||||||||||||||	TAATTAGTATATGATATGTATTTTTTTTTTATTTATTTTATTCTATTTAT	TAATTAGTATATGATATGTATTTTTTTTATTTTATTTATTTTATTCTATT
Aglaonema-Red-Valentine-A3	Deletion	125957	125957	Aglaonema-modestum-A1	125825	125830	AATCA	+	0	0	0	3	||||||X|||||X||||||||||||||X||||||||||||||||||||||-||||||||||||||||||||||||||||||||||||||||||||||||||	AGCGCGGGTTTTTTTCAGTAAAGAGGAATCAAATGATTCAAGTGGATTTT	AGCACGGGTTTTTTTCAGTAAAGAGGAATGATTCAAGTGGATTTTTTTAT
Aglaonema-Red-Valentine-A3	Deletion	126748	126748	Aglaonema-modestum-A1	126650	126658	TACTTTAG	+	0	0	0	10	|||X|||||||||X|||XXX||XX||||||||||||||||||||||||||-|||||||||||||||||||||||||||||||||||||||XX|||X|||||	AATATAAAAAAAATAGTTGTAAATACTACTTTAGTTTAGTTAATTATGTT	AATATAAAAAAAATAGTTGTAAATACTTTAGTTAATTATGTTGTAAATAT
Aglaonema-Red-Valentine-A3	Deletion	127224	127224	Aglaonema-modestum-A1	127137	127142	GTATA	+	0	0	0	0	||||||||||||||||||||||||||||||||||||||||||||||||||-||||||||||||||||||||||||||||||||||||||||||||||||||	ATACATGATAAATATATGGTTTGTTTGTATAGTATATATGTATTTTATTT	ATACATGATAAATATATGGTTTGTTTGTATATATGTATTTTATTTATTAT
Aglaonema-Red-Valentine-A3	Deletion	127363	127363	Aglaonema-modestum-A1	127278	127284	TAGAAC	+	0	0	0	0	||||||||||||||||||||||||||||||||||||||||||||||||||-||||||||||||||||||||||||||||||||||||||||||||||||||	TATTGATTACAATTTTGTTATATCATTAGAACTATTTATTCAACAAATTT	TATTGATTACAATTTTGTTATATCATTATTTATTCAACAAATTTGATTGA
Aglaonema-Red-Valentine-A3	Deletion	127953	127953	Aglaonema-modestum-A1	127874	127875	T	+	0	0	0	2	||||||||||||||||||||||||||||||||||||||||||||X|||||-||||||||||X|||||||||||||||||||||||||||||||||||||||	ACAATAACACATGACAAAAAAGCCTCTTTTTTTGGAGCGTTAATCTTAAG	ACAATAACACATGACAAAAAGGCCTCTTTTTTGGAGTGTTAATCTTAAGT
Aglaonema-Red-Valentine-A3	Deletion	128627	128627	Aglaonema-modestum-A1	128549	128550	T	+	0	0	1	0	||||||||||||||||||||||||||||||||||||||||||||||||||-||||||||||||||||||||G|||||||||||||||||||||||||||||	TAGATAAGTTGAAATTTTTTATGACCTTTTTTTTTGAATAATCCAGGAAA	TAGATAAGTTGAAATTTTTTATGACCTTTTTTTTGAATAATCCAGGNAAA
Aglaonema-Red-Valentine-A3	Deletion	128647	128647	Aglaonema-modestum-A1	128570	128571	A	+	0	0	1	0	|||||||||||||||||||||||||||||G||||||||||||||||||||-||||||||||||||||||||||||||||||||||||||||||||||||||	TGACCTTTTTTTTTGAATAATCCAGGAAAAAAAGTTACCCTATTTGCTTT	TGACCNTTTTTTTTGAATAATCCAGGAAAAAAGTTACCCTATTTGCTTTT
Aglaonema-Red-Valentine-A3	Deletion	129003	129003	Aglaonema-modestum-A1	128843	128853	TATTATATAT	+	0	0	4	3	|||||X|||GGG||||||X||G||||||||||||||||X|||||||||||-||||||||||||||||||||||||||||||||||||||||||||||||||	CAAATATAAATAAATATAAATATATATATTATATATTATATCAAATCAAC	CAAATATAAATAAAAATAAATATATATATATCAAATCAACAAATATATAT
Aglaonema-Red-Valentine-A3	Deletion	131303	131303	Aglaonema-modestum-A1	131153	131155	AA	+	0	0	0	2	||||||||||||||||||||||||||||||||||||||||||||||||X|-|||||||||||||||||X||||||||||||||||||||||||||||||||	TATTCAATACATTTAATCCCTTTCTTAAAAAAAAAAAAAAAATAAGGAAA	TATTCAATACATTTAATCCCTTTCCTAAAAAAAAAAAAAATAAAGAAAAG
Aglaonema-Red-Valentine-A3	Insertion	133164	133166	Aglaonema-modestum-A1	133015	133015	AA	+	0	0	0	1	||||||||X|||||||||||||||||||||||||||||||||||||||||-||||||||||||||||||||||||||||||||||||||||||||||||||	CAAAATCAAACAAAATATAAAAATCTAAAAAAAAAAATAATTTAAACGAA	CAAAATCAAACAAAATATAAAAATCTAAAAAAAAAAAAATAATTTAAACG
Aglaonema-Red-Valentine-A3	Insertion	134139	134149	Aglaonema-modestum-A1	133950	133950	ATATTTAATG	+	0	0	0	0	||||||||||||||||||||||||||||||||||||||||||||||||||-||||||||||||||||||||||||||||||||||||||||||||||||||	TACTATTTATTTTATACTACTATTTATACTATTTAAATATACTATCAATT	TACTATTTATTTTATACTACTATTTAATATTTAATGTACTATTTAAATAT
Aglaonema-Red-Valentine-A3	Insertion	140390	140399	Aglaonema-modestum-A1	116653	116653	GGTTACCTA	-	0	0	0	0	||||||||||||||||||||||||||||||||||||||||||||||||||-||||||||||||||||||||||||||||||||||||||||||||||||||	TGCAATAGAAACAAAGAAAGGGAACGCTCCTAACGGTCAAAACGAGCCCT	TGCAATAGAAACAAAGAAAGGGAACGGGTTACCTACTCCTAACGGTCAAA
Aglaonema-Red-Valentine-A3	Deletion	140076	140076	Aglaonema-modestum-A1	116966	116974	ATTATAAA	-	0	0	0	0	||||||||||||||||||||||||||||||||||||||||||||||||||-||||||||||||||||||||||||||||||||||||||||||||||||||	CATTATACATTATATTATAAAATATCATTATAAAATTATAAAATAATAAT	CATTATACATTATATTATAAAATATCATTATAAAATAATAATAATAAAAT
Aglaonema-Red-Valentine-A3	Insertion	141034	141043	Aglaonema-modestum-A1	140874	140874	CTCAAAAAG	+	0	0	0	0	||||||||||||||||||||||||||||||||||||||||||||||||||-||||||||||||||||||||||||||||||||||||||||||||||||||	CCACCGGATCTGTTCCCAGGAGTACCGAACCTTTCCTCTCCTCAGCCATT	CCACCGGATCTGTTCCCAGGAGTACCCTCAAAAAGGAACCTTTCCTCTCC
Aglaonema-Red-Valentine-A3	Insertion	146169	146178	Aglaonema-modestum-A1	146012	146012	CTTCGGGAA	+	0	0	0	0	||||||||||||||||||||||||||||||||||||||||||||||||||-||||||||||||||||||||||||||||||||||||||||||||||||||	AAGGAAAAAGAATTTCACGTTCTTCCGGAAGGATTAGGGAAATCCTATTG	AAGGAAAAAGAATTTCACGTTCTTCCCTTCGGGAAGGAAGGATTAGGGAA
Aglaonema-Red-Valentine-A3	Deletion	141193	141193	Aglaonema-modestum-A1	141025	141028	TTT	+	0	0	0	0	||||||||||||||||||||||||||||||||||||||||||||||||||-||||||||||||||||||||||||||||||||||||||||||||||||||	GAATAAGACGACCTTTGCATTTTTCATTTTTTTTTTTTTTTTTTATTTTT	GAATAAGACGACCTTTGCATTTTTCATTTTTTTTTTTTTTTATTTTTCAT
Aglaonema-Red-Valentine-A3	Deletion	141487	141487	Aglaonema-modestum-A1	141322	141331	CTTGGATAG	+	0	0	0	1	||||||||||||||||||||||||||||||||||||||||||||||||||-||||||||||X|||||||||||||||||||||||||||||||||||||||	ACACCAAAAACTCTGCCCTTCCATCCCTTGGATAGATAGAGAGGGAGGGC	ACACCAAAAACTCTGCCCTTCCATCCATAGAGAGGGGGGGCAGAGTTTTT
Aglaonema-Red-Valentine-A3	Deletion	150082	150082	Aglaonema-modestum-A1	106974	106975	T	-	0	0	0	0	||||||||||||||||||||||||||||||||||||||||||||||||||-||||||||||||||||||||||||||||||||||||||||||||||||||	TCAAAAGTAATATGTGAAATCTTCGGTTTTTTTCCTCTTCCTCTATCCCT	TCAAAAGTAATATGTGAAATCTTCGGTTTTTTCCTCTTCCTCTATCCCTA
Aglaonema-Red-Valentine-A3	Deletion	148546	148546	Aglaonema-modestum-A1	108511	108516	TCCGA	-	0	0	0	0	||||||||||||||||||||||||||||||||||||||||||||||||||-||||||||||||||||||||||||||||||||||||||||||||||||||	AGTTATGCCTTGGAATGAAAGACAATTCCGAATCAGCTTTGTCTACGAAC	AGTTATGCCTTGGAATGAAAGACAATATCAGCTTTGTCTACGAACAAGGA
Aglaonema-Red-Valentine-A3	Insertion	153206	153207	Aglaonema-modestum-A1	153046	153046	A	+	0	0	0	1	|X||||||||||||||||||||||||||||||||||||||||||||||||-||||||||||||||||||||||||||||||||||||||||||||||||||	TTTTTCAAAACTCCATAGACATGCAGAAAAAAAATGCTATCCCCACTCGG	TTTTTCAAAACTCCATAGACATGCAGAAAAAAAAATGCTATCCCCACTCG
Aglaonema-Red-Valentine-A3	Insertion	156953	156959	Aglaonema-modestum-A1	156792	156792	GAAGTG	+	0	0	0	0	||||||||||||||||||||||||||||||||||||||||||||||||||-||||||||||||||||||||||||||||||||||||||||||||||||||	CATCTCTGGCGATGAATCAACAATTCCTTTTCTTGCATATTTTTGATGAA	CATCTCTGGCGATGAATCAACAATTCGAAGTGCTTTTCTTGCATATTTTT
Aglaonema-Red-Valentine-A3	Deletion	150076	150076	Aglaonema-modestum-A1	149916	149917	A	+	0	0	0	0	||||||||||||||||||||||||||||||||||||||||||||||||||-||||||||||||||||||||||||||||||||||||||||||||||||||	CTATGGGATAGGGATAGAGGAAGAGGAAAAAAACCGAAGATTTCACATAT	CTATGGGATAGGGATAGAGGAAGAGGAAAAAACCGAAGATTTCACATATT
Aglaonema-Red-Valentine-A3	Deletion	155789	155789	Aglaonema-modestum-A1	155632	155640	GTTGATAC	+	0	0	0	0	||||||||||||||||||||||||||||||||||||||||||||||||||-||||||||||||||||||||||||||||||||||||||||||||||||||	AATCGATATTGATATACCGAGTATCTGTTGATACGAAGTATTCCGGCGAT	AATCGATATTGATATACCGAGTATCTGAAGTATTCCGGCGATCCCCACGA
Aglaonema-Red-Valentine-A3	Insertion	156953	156959	Aglaonema-modestum-A1	100105	100105	CACTTC	-	0	0	0	0	||||||||||||||||||||||||||||||||||||||||||||||||||-||||||||||||||||||||||||||||||||||||||||||||||||||	GGTTCATCAAAAATATGCAAGAAAAGGAATTGTTGATTCATCGCCAGAGA	GGTTCATCAAAAATATGCAAGAAAAGCACTTCGAATTGTTGATTCATCGC
Aglaonema-Red-Valentine-A3	Insertion	153214	153215	Aglaonema-modestum-A1	103843	103843	T	-	0	0	0	0	||||||||||||||||||||||||||||||||||||||||||||||||||-||||||||||||||||||||||||||||||||||||||||||||||||||	ATGTCTTGGTCCGAGTGGGGATAGCATTTTTTTTCTGCATGTCTATGGAG	ATGTCTTGGTCCGAGTGGGGATAGCATTTTTTTTTCTGCATGTCTATGGA
Aglaonema-Red-Valentine-A3	Deletion	158501	158501	Aglaonema-modestum-A1	98556	98562	TAATGG	-	0	0	0	3	||||||||||||||||||||||XX||||||||||||||||||||||X|||-||||||||||||||||||||||||||||||||||||||||||||||||||	GATATTGATGATAGTGACGATAGTGATAATGGCCTTGAGACGGAGCTGCT	GATATTGATGATAGTGACGATAATGACCTTGAGACGGAGCTGCTAACTAT
Aglaonema-Red-Valentine-A3	Deletion	155790	155790	Aglaonema-modestum-A1	101256	101264	CGTATCAA	-	0	0	0	0	||||||||||||||||||||||||||||||||||||||||||||||||||-||||||||||||||||||||||||||||||||||||||||||||||||||	GGATCGTGGGGATCGCCGGAATACTTCGTATCAACAGATACTCGGTATAT	GGATCGTGGGGATCGCCGGAATACTTCAGATACTCGGTATATCAATATCG

## Sheet: A1 VS A7
Sample Sequence ID	InDel type	Sample InDel start	Sample InDel end	Reference sequence ID	Ref start	Ref end	InDel sequence	Lastz alignment strand	Not Alignment length	N number	Gap number	Mismatch number	Alignment pattern	Ref sequence	Sample sequence
Aglaonema-Red-Vein-A7	Insertion	4358	4363	Aglaonema-modestum-A1	4257	4257	GAAAG	+	0	0	0	4	|||||||||||||||||||||||||||||||||||||||||||||||||X-||||||||||||||||||||||||||||X|||||||X||||||||X||||	CTATCCATTTATTCACTCGACCAAAAGGTAAATGTGAATTCATTTTGTCC	CTATCCATTTATTCACTCGACCAAAGGAAAGGGTAAATGTGAATTCATTT
Aglaonema-Red-Vein-A7	Insertion	4787	4788	Aglaonema-modestum-A1	4712	4712	A	+	0	0	0	3	||||||||||||||||||||X||||||X||||||||||||||||||X|||-||||||||||||||||||||||||||||||||||||||||||||||||||	TTTTAAAATAAATGCACGATCCCACCAAAAAATAGTGAATTTAACTAGCA	TTTAAAAATAAATGCACGATCCTACCAAAAAAATAGTGAATTTAACTAGC
Aglaonema-Red-Vein-A7	Insertion	6862	6863	Aglaonema-modestum-A1	7170	7170	A	+	0	0	6	1	GGGGGG||||||||||||||||||||||||||||||||||||||||||||-||||||||||||||||||||X|||||||||||||||||||||||||||||	GAAACAAACCCATTTATATTTTTTACAAAAAAAATGAGGAAATCACTGTT	GAAACAAACCCATTTATATTTTTTACAAAAAAAAATGAGGAAATCACCGT
Aglaonema-Red-Vein-A7	Insertion	7263	7264	Aglaonema-modestum-A1	7573	7573	A	+	0	0	0	0	||||||||||||||||||||||||||||||||||||||||||||||||||-||||||||||||||||||||||||||||||||||||||||||||||||||	AATTAAAGAATCTTATCTTGTACTTCACACTATCACTATGACTGTAAATA	AATTAAAGAATCTTATCTTGTACTTCAACACTATCACTATGACTGTAAAT
Aglaonema-Red-Vein-A7	Insertion	7438	7439	Aglaonema-modestum-A1	7747	7747	G	+	0	0	4	0	||||||||||||||||||||||||||||||||||||||||||||||||||-||||||||||||||||||||||GGGG||||||||||||||||||||||||	TTACTATGTCCGATTGAATCATCAATGGTTTAACTGAAAACCAGATATAT	TTACTATGTCCGATTGAATCATCAATGGGTTTAACTGAAAACCAGATATN
Aglaonema-Red-Vein-A7	Insertion	8560	8565	Aglaonema-modestum-A1	8806	8806	TCAAA	+	0	0	0	2	||||||||||||||X|||||||||||||||||||||||||||||||||||-||||||||||||||||||||||||||||||||||||||X|||||||||||	TGGATTTGGATTTTTTTGGGGGGAGTTCAAAGAAAAGGAAGGATTTTTTA	TGGATTTGGATTTTTTTGGGGGGAGTTCAAATCAAAGAAAAGGAAGGATT
Aglaonema-Red-Vein-A7	Insertion	8854	8861	Aglaonema-modestum-A1	9099	9099	TTCTTAA	+	0	0	0	0	||||||||||||||||||||||||||||||||||||||||||||||||||-||||||||||||||||||||||||||||||||||||||||||||||||||	CAAGCTGCTGTAAGTTTTCGATGAAGTTCTTAATACTATACTGAAAATAT	CAAGCTGCTGTAAGTTTTCGATGAAGTTCTTAATTCTTAATACTATACTG
Aglaonema-Red-Vein-A7	Insertion	9003	9008	Aglaonema-modestum-A1	9241	9241	ATTTG	+	0	0	0	4	|||||||||||||||||X|||||||X|||||||||||||||X||||||||-|||||||||||||||||||||||||||||X||||||||||||||||||||	TGTATATTGGATAAGGGTAACGATGAATTTTGATCAGTCAGTCCATTTTC	TATATATTGGATAAGGGCAACGATGAATTTGATTTTGATCAGTCAGTCCA
Aglaonema-Red-Vein-A7	Insertion	9212	9217	Aglaonema-modestum-A1	9445	9445	TAAAA	+	0	0	0	2	|||||XX|||||||||||||||||||||||||||||||||||||||||||-||||||||||||||||||||||||||||||||||||||||||||||||||	TTAGATTTAGAAAAAAAACACTTAATTAAAAGAATTTGTTCTTTATTTTT	TTAGATTTAGAAAAAAAACACTTAATTAAAATAAAAGAATTTGTTCTTTA
Aglaonema-Red-Vein-A7	Insertion	10457	10462	Aglaonema-modestum-A1	10817	10817	CTCAA	+	0	0	0	0	||||||||||||||||||||||||||||||||||||||||||||||||||-||||||||||||||||||||||||||||||||||||||||||||||||||	TAACGATAATAATTCAAACCGGATATCTCAAATAGAAAAATACCTTATTT	TAACGATAATAATTCAAACCGGATATCTCAACTCAAATAGAAAAATACCT
Aglaonema-Red-Vein-A7	Insertion	10845	10855	Aglaonema-modestum-A1	11200	11200	TTTGTTTGAT	+	0	0	0	1	||||||||||||||||||||||||||||||||||||||||||||||||||-|||||||||||||||||||||||||||||||||||||||||||||||||X	CTTATTTACTTGTTAAAGTAACAAACTTGAAGACTTAAGATCCATCTAAT	CTTATTTACTTGTTAAAGTAACAAACTTTGTTTGATTTGAAGACTTAAGA
Aglaonema-Red-Vein-A7	Deletion	5329	5329	Aglaonema-modestum-A1	5229	5230	T	+	0	0	0	1	||||||||||||||||||||||||||||||||||||||||||||||||||-|||||||||||||||||||||||||||||||||||||||||||||||||X	TGTGAACAGAGAAATAAAAGGGCAAATGTTGAGTAAAAAATTATACAAAG	TGTGAACAGAGAAATAAAAGGGCAAAGTTGAGTAAAAAATTATACAAAGC
Aglaonema-Red-Vein-A7	Deletion	6817	6817	Aglaonema-modestum-A1	7119	7126	ATATTCT	+	0	0	1	0	||||||||||||||||||||||||||||||||||||||||||||||||||-||||||||||||||||||||||||||||||||||||||||||||G|||||	AAAGAATCCAATTTAATTTAACCCCCATATTCTATATTCTAGCCTATGAA	AAAGAATCCAATTTAATTTAACCCCCATATTCTAGCCTATGAAGGAAACA
Aglaonema-Red-Vein-A7	Deletion	6993	6993	Aglaonema-modestum-A1	7301	7304	AAT	+	0	0	0	2	|||||||X||||||||||||||||||||||||||||||||||||||||||-|||||||||||||X||||||||||||||||||||||||||||||||||||	AAAAAAAAAATTTAGACCTAAAAAAAAATAAAATAATAATAATAAAATGG	AAAAAAAAAATTTAGACCTAAAAAAAAAAATAATAATAACAAAATGGGTC
Aglaonema-Red-Vein-A7	Deletion	7460	7460	Aglaonema-modestum-A1	7769	7773	ATTG	+	0	0	1	0	|||||||||||||||||||||||||||G||||||||||||||||||||||-||||||||||||||||||||||||||||||||||||||||||||||||||	AATNGGTTTAACTGAAAACCAGATATATTGATTGAGAAACCAATGCGGTT	AATGGGTTTAACTGAAAACCAGATATATTGAGAAACCAATGCGGTTTTTT
Aglaonema-Red-Vein-A7	Deletion	8654	8654	Aglaonema-modestum-A1	8896	8900	TGTT	+	0	0	0	0	||||||||||||||||||||||||||||||||||||||||||||||||||-||||||||||||||||||||||||||||||||||||||||||||||||||	ATAAAAACTAAATTATCTAAAAAAAATGTTTGTTTGTTATGCTTAATATC	ATAAAAACTAAATTATCTAAAAAAAATGTTTGTTATGCTTAATATCTTTT
Aglaonema-Red-Vein-A7	Deletion	10084	10084	Aglaonema-modestum-A1	10522	10529	TATAAAC	+	0	0	7	2	GGGGGGG|||||||||||||||||||||||||||||||||||||||||||-||||||||||||||||||||||||||||||||||||||||X||||X||||	AAATTATGTAATGAATTATGTATAAATATAAACTATAAACATATAGTCTA	AAATTATGTAATGAATTATGTATAAATATAAACATATAGTCTATATAATA
Aglaonema-Red-Vein-A7	Deletion	12124	12124	Aglaonema-modestum-A1	12470	12471	A	+	0	0	0	0	||||||||||||||||||||||||||||||||||||||||||||||||||-||||||||||||||||||||||||||||||||||||||||||||||||||	TCTTGTTTTGTTTTTATCCCGATAAGAAAAAAAAAAAAAAGAAAACAGGA	TCTTGTTTTGTTTTTATCCCGATAAGAAAAAAAAAAAAAGAAAACAGGAA
Aglaonema-Red-Vein-A7	Deletion	12244	12244	Aglaonema-modestum-A1	12591	12592	T	+	0	0	0	0	||||||||||||||||||||||||||||||||||||||||||||||||||-||||||||||||||||||||||||||||||||||||||||||||||||||	TATTGGACGCAATTTATTTCCATCTATTTTTTTTTTAGATTGTTATACCA	TATTGGACGCAATTTATTTCCATCTATTTTTTTTTAGATTGTTATACCAA
Aglaonema-Red-Vein-A7	Deletion	12353	12353	Aglaonema-modestum-A1	12701	12708	ATAGCTC	+	0	0	0	2	|||||||||||||||||||||||X||||||||||||||||||||||||||-|||||X||||||||||||||||||||||||||||||||||||||||||||	TTGTACTAAGAATAAGAGTAATAGAAATAGCTCTAAGAATCATAATTTTA	TTGTACTAAGAATAAGAGTAATAGAATAAGAGTCATAATTTTAGGTTTGC
Aglaonema-Red-Vein-A7	Deletion	13952	13952	Aglaonema-modestum-A1	14307	14309	TA	+	0	0	0	0	||||||||||||||||||||||||||||||||||||||||||||||||||-||||||||||||||||||||||||||||||||||||||||||||||||||	AAAAAAATAATGCCTAAATTCTAAACTATAAAATAGAAGGACTATTCTTC	AAAAAAATAATGCCTAAATTCTAAACTAAAATAGAAGGACTATTCTTCCA
Aglaonema-Red-Vein-A7	Insertion	16844	16849	Aglaonema-modestum-A1	17201	17201	AATTA	+	0	0	0	0	||||||||||||||||||||||||||||||||||||||||||||||||||-||||||||||||||||||||||||||||||||||||||||||||||||||	ATCTCTTTTTCCTAAGATTTTTTTACAATTAAATAATATCGTACATCTTT	ATCTCTTTTTCCTAAGATTTTTTTACAATTAAATTAAATAATATCGTACA
Aglaonema-Red-Vein-A7	Deletion	14791	14791	Aglaonema-modestum-A1	15130	15139	AAAGGGGGG	+	0	0	0	0	||||||||||||||||||||||||||||||||||||||||||||||||||-||||||||||||||||||||||||||||||||||||||||||||||||||	GTTGTCGATTCAGCATTGGATAAAAAAAAGGGGGGGGGGGGGTGCCTTTT	GTTGTCGATTCAGCATTGGATAAAAAGGGGGGGTGCCTTTTTCCTTAGGA
Aglaonema-Red-Vein-A7	Deletion	16532	16532	Aglaonema-modestum-A1	16901	16902	T	+	0	0	0	3	||||||||||||||||||||||||||||||X||||||||||||||||X||-|||||||||||||||||||||||X||||||||||||||||||||||||||	ACCACCCATTGAATAGGATTCTAGAATTTTTTTTTTGAACCATATGCGGG	ACCACCTATTGAATAGGATTCTATAATTTTTTTTTGAACCATATGCGGGA
Aglaonema-Red-Vein-A7	Deletion	17777	17777	Aglaonema-modestum-A1	18130	18131	T	+	0	0	4	1	|||||||||||||||||||||||||||||||||||||||||||||||||X-||||||||||||||||||||||||||||||||||||||||||||||GGGG	TGACAGAAATTGAACTTAAAAAAAAATAATTATTTTGATTCAACCATCTC	TGACAGAAATTGAACTTAAAAAAAAGAATTATTTTGATTCAACCATCTCT
Aglaonema-Red-Vein-A7	Deletion	17879	17879	Aglaonema-modestum-A1	18250	18251	T	+	0	0	0	1	||||||||||||||||||||||||||||||||||||||||||||||||||-|||||||||||X||||||||||||||||||||||||||||||||||||||	TCACATAATATCCCCAGTCCGAGTACTTTTTTTTTTATTTTTTTTTTGAA	TCACATAATATCCCCAGTCCGAGTACTTTTTTTTTATCTTTTTTTTGAAA
Aglaonema-Red-Vein-A7	Insertion	18827	18832	Aglaonema-modestum-A1	19200	19200	ATTCC	+	0	0	0	0	||||||||||||||||||||||||||||||||||||||||||||||||||-||||||||||||||||||||||||||||||||||||||||||||||||||	CCGTTGATACACGATCCAAACCATTATTTTAATTCATTATGATCTTATCA	CCGTTGATACACGATCCAAACCATTAATTCCTTTTAATTCATTATGATCT
Aglaonema-Red-Vein-A7	Deletion	18736	18736	Aglaonema-modestum-A1	19108	19110	TT	+	0	0	0	1	|||||||||||||||||||||||||||||||||||||||||||||||||X-||||||||||||||||||||||||||||||||||||||||||||||||||	CATACTTGCTCTTTGTTTTTTTTTTTTTAAACAAAGAGACGAGGTATCTG	CATACTTGCTCTTTGTTTTTTTTTTAAAACAAAGAGACGAGGTATCTGAA
Aglaonema-Red-Vein-A7	Insertion	29746	29747	Aglaonema-modestum-A1	30112	30112	T	+	0	0	0	1	||||||||||||||||||||||||||||||||||||||||||||||||||-||||||||||||||X|||||||||||||||||||||||||||||||||||	TATACTCAACAAATGATTAGCAGATCTTTTTTTTTATAGTAGAATTCATA	TATACTCAACAAATGATTAGCAGATCTTTTTTTTTTATAGTGGAATTCAT
Aglaonema-Red-Vein-A7	Insertion	30553	30558	Aglaonema-modestum-A1	30788	30788	AAGTT	+	0	0	0	0	||||||||||||||||||||||||||||||||||||||||||||||||||-||||||||||||||||||||||||||||||||||||||||||||||||||	TTTGACTCTTTTTGAAAAGAAAGGAAAAGTTTCTAAATGGTATAAATAAA	TTTGACTCTTTTTGAAAAGAAAGGAAAAGTTAAGTTTCTAAATGGTATAA
Aglaonema-Red-Vein-A7	Insertion	31088	31098	Aglaonema-modestum-A1	31318	31318	TACTGTACTA	+	0	0	0	0	||||||||||||||||||||||||||||||||||||||||||||||||||-||||||||||||||||||||||||||||||||||||||||||||||||||	TGTGGCCAAAACAAACAAACCGGTACGGCATAAGATAAATCAAATAAATA	TGTGGCCAAAACAAACAAACCGGTACTACTGTACTAGGCATAAGATAAAT
Aglaonema-Red-Vein-A7	Insertion	31466	31473	Aglaonema-modestum-A1	31686	31686	TATAGAT	+	0	0	0	0	||||||||||||||||||||||||||||||||||||||||||||||||||-||||||||||||||||||||||||||||||||||||||||||||||||||	TTGATTGATTGGTTGATTGGCCCTTATATAGATAGAATAAAGGTTCAAAT	TTGATTGATTGGTTGATTGGCCCTTATATAGATTATAGATAGAATAAAGG
Aglaonema-Red-Vein-A7	Deletion	31634	31634	Aglaonema-modestum-A1	31848	31850	TT	+	0	0	0	0	||||||||||||||||||||||||||||||||||||||||||||||||||-||||||||||||||||||||||||||||||||||||||||||||||||||	ACCTTGATGGTATATTTTTATGTATGTTTTTTTTTTTTGCTTATGAAAAA	ACCTTGATGGTATATTTTTATGTATGTTTTTTTTTTGCTTATGAAAAAAA
Aglaonema-Red-Vein-A7	Insertion	32952	32958	Aglaonema-modestum-A1	33154	33154	AAAAGA	+	0	0	0	0	||||||||||||||||||||||||||||||||||||||||||||||||||-||||||||||||||||||||||||||||||||||||||||||||||||||	AATTCATACAAATGGCTGTAGCGACGAAATAAATATAAATAGAATTAGAG	AATTCATACAAATGGCTGTAGCGACGAAAAGAAAATAAATATAAATAGAA
Aglaonema-Red-Vein-A7	Deletion	32739	32739	Aglaonema-modestum-A1	32941	32942	A	+	0	0	0	1	X|||||||||||||||||||||||||||||||||||||||||||||||||-||||||||||||||||||||||||||||||||||||||||||||||||||	TCAATCAATGACTTCTTGGGAATGGTAAAAAAAAAGGATTCCTTGGTTTC	TCAATCAATGACTTCTTGGGAATGGTAAAAAAAAGGATTCCTTGGTTTCG
Aglaonema-Red-Vein-A7	Deletion	33130	33130	Aglaonema-modestum-A1	33327	33332	TTATA	+	0	0	0	1	||||||||||||||||||||||||||||||||||||||||||||X|||||-||||||||||||||||||||||||||||||||||||||||||||||||||	AGATAGTGTGGTAGAAAGATATATATTTATATTATATTATATAGTTTAGT	AGATAGTGTGGTAGAAAGATTTATATTTATATTATATAGTTTAGTTCTTT
Aglaonema-Red-Vein-A7	Deletion	33658	33658	Aglaonema-modestum-A1	33860	33864	TTCC	+	0	0	0	1	||||||||||||||||||||||||||||||||||||||||||||||||||-|||X||||||||||||||||||||||||||||||||||||||||||||||	AAGAACCCACTGAATTTATCATCCTTTTCCTTCCACTCTTTTCTATAAAC	AAGAACCCACTGAATTTATCATCCTTTTCTACTCTTTTCTATAAACAAAC
Aglaonema-Red-Vein-A7	Deletion	33772	33772	Aglaonema-modestum-A1	33978	33979	A	+	0	0	0	0	||||||||||||||||||||||||||||||||||||||||||||||||||-||||||||||||||||||||||||||||||||||||||||||||||||||	TATGACCGGCATTCCATTGGCTATAGACCCAAGTGGTAGAAGTGCAATAG	TATGACCGGCATTCCATTGGCTATAGCCCAAGTGGTAGAAGTGCAATAGA
Aglaonema-Red-Vein-A7	Deletion	34211	34211	Aglaonema-modestum-A1	34418	34426	TAGCGATA	+	0	0	0	0	||||||||||||||||||||||||||||||||||||||||||||||||||-||||||||||||||||||||||||||||||||||||||||||||||||||	AGAATAGATATGGACTATACTCTATCTAGCGATATAGCGATATAGTAAGA	AGAATAGATATGGACTATACTCTATCTAGCGATATAGTAAGAATAACACG
Aglaonema-Red-Vein-A7	Deletion	34547	34547	Aglaonema-modestum-A1	34766	34767	T	+	0	0	4	4	||||||||||||||||GGGG||XX||||||||X|||||||||||||||||-|||X||||||||||||||||||||||||||||||||||||||||||||||	TATATATAATATATATATAATATATATTATTTATGATATGGATATGATAT	TATATATATTATATATATAATATATATATATATGATATGGATATGATATG
Aglaonema-Red-Vein-A7	Deletion	34766	34766	Aglaonema-modestum-A1	34986	34991	ATATA	+	0	0	0	0	||||||||||||||||||||||||||||||||||||||||||||||||||-||||||||||||||||||||||||||||||||||||||||||||||||||	TCGGAATTGTCAATACAATATAAAATATATAATATATAAGTAATGTAATA	TCGGAATTGTCAATACAATATAAAATATATATAAGTAATGTAATAACGTA
Aglaonema-Red-Vein-A7	Insertion	35602	35607	Aglaonema-modestum-A1	35772	35772	GAAAA	+	0	0	1	1	||||||||||X|||||||||||||||||||||||||||||||||||||||-||||||||||||||||||||||||G|||||||||||||||||||||||||	TATATATACACAGTAGACTCATAATGGAAAATGAATTGCTAATTCATTTT	TATATATACACAGTAGACTCATAATGGAAAAGAAAATGAATTGCTAATTC
Aglaonema-Red-Vein-A7	Insertion	36079	36082	Aglaonema-modestum-A1	36244	36244	AAT	+	0	0	0	1	|||X||||||||||||||||||||||||||||||||||||||||||||||-||||||||||||||||||||||||||||||||||||||||||||||||||	CCAATCAACCCATCGTTAAAGTTAAAAAAAAAGTAAGTGGACCTGACCCG	CCAATCAACCCATCGTTAAAGTTAAAAATAAAAAAGTAAGTGGACCTGAC
Aglaonema-Red-Vein-A7	Deletion	35291	35291	Aglaonema-modestum-A1	35471	35474	CAG	+	0	0	9	0	GGGGGGGGG|||||||||||||||||||||||||||||||||||||||||-||||||||||||||||||||||||||||||||||||||||||||||||||	ATTCAACTTGCACTAATTGATTTGTTCAGCAGATGAGACATGATTCAATC	ATTCAACTTGCACTAATTGATTTGTTCAGATGAGACATGATTCAATCAAA
Aglaonema-Red-Vein-A7	Deletion	35943	35943	Aglaonema-modestum-A1	36108	36109	T	+	0	0	0	1	||||||||||||||||||||||||||||||||||||||||||||||||||-|||||||||||||||||||||||||||||||X||||||||||||||||||	CTATAGTGGTATAGTAGTTCTCCTCATTGTTTCCTTATTCATATTTTTTT	CTATAGTGGTATAGTAGTTCTCCTCATGTTTCCTTATTCATATTTTTTTG
Aglaonema-Red-Vein-A7	Deletion	36256	36256	Aglaonema-modestum-A1	36419	36424	AATAA	+	0	0	0	1	||||||||||||||||||||||||||||||||||||||||X|||||||||-||||||||||||||||||||||||||||||||||||||||||||||||||	CTTCTTGTTACTGGATGCTCCATAGGAATAAATTGCTATTCCTTTCCCCC	CTTCTTGTTACTGGATACTCCATAGGATTGCTATTCCTTTCCCCCACAAA
Aglaonema-Red-Vein-A7	Deletion	36525	36525	Aglaonema-modestum-A1	36693	36694	T	+	0	0	0	0	||||||||||||||||||||||||||||||||||||||||||||||||||-||||||||||||||||||||||||||||||||||||||||||||||||||	GTAAAAAGATAAATATTCGAAGTTCATTTTTTTTTTGTTCGACCCGCTAA	GTAAAAAGATAAATATTCGAAGTTCATTTTTTTTTGTTCGACCCGCTAAA
Aglaonema-Red-Vein-A7	Deletion	39327	39327	Aglaonema-modestum-A1	39495	39497	AT	+	0	0	0	0	||||||||||||||||||||||||||||||||||||||||||||||||||-||||||||||||||||||||||||||||||||||||||||||||||||||	GCTATCCTATCCCACCTAGCCGAGCCATATTACCTTTTATGACAGCATAT	GCTATCCTATCCCACCTAGCCGAGCCATTACCTTTTATGACAGCATATCA
Aglaonema-Red-Vein-A7	Deletion	46003	46003	Aglaonema-modestum-A1	46193	46194	A	+	0	0	0	1	||||||||||||||||||||||||||||||||||||||||||||||||||-|||||||||||||X||||||||||||||||||||||||||||||||||||	CTTTTAACCACTTTCCCCGTCTGACGAAAAACGCTTTTTGTGCAATCTCG	CTTTTAACCACTTTCCCCGTCTGACGAAAACGCTTTTTGCGCAATCTCGT
Aglaonema-Red-Vein-A7	Insertion	46911	46916	Aglaonema-modestum-A1	47122	47122	TAATC	+	0	0	0	0	||||||||||||||||||||||||||||||||||||||||||||||||||-||||||||||||||||||||||||||||||||||||||||||||||||||	GAATTTTTGAAAAAGACTTTCTTCTATAATCTATAAGATATAAGAAAAAA	GAATTTTTGAAAAAGACTTTCTTCTATAATCTAATCTATAAGATATAAGA
Aglaonema-Red-Vein-A7	Insertion	48288	48292	Aglaonema-modestum-A1	48494	48494	AAAA	+	0	0	0	1	|||||||||||||||||||||X||||||||||||||||||||||||||||-||||||||||||||||||||||||||||||||||||||||||||||||||	GTCTCTTTCTCGTAAGACTGATAGCTAAAAAAAAAAAGAATCAAATCGCA	GTCTCTTTCTCGTAAGACTGATAGCTAAAAAAAAAAAAAAAGAATCAAAT
Aglaonema-Red-Vein-A7	Insertion	51896	51897	Aglaonema-modestum-A1	51955	51955	A	+	0	0	0	2	||||||||||||||||||||||||||||||||||||||||||||||||||-|||||||||||||||||||||||||||X||||||X|||||||||||||||	CATTCGGAAAGCAAGGAAATAGCACGAAAAAAAAAGAGAAGAATAAATAT	CATTCGGAAAGCAAGGAAATAGCACGAAAAAAAAAAGAGAAGAATAAATA
Aglaonema-Red-Vein-A7	Insertion	52559	52566	Aglaonema-modestum-A1	52612	52612	ATAATGA	+	0	0	0	2	||||||||||||||||||||||||||X|||||||||||||||||||||||-||||||||||X|||||||||||||||||||||||||||||||||||||||	GACCCAAATCCATAATTTTTATTTATATAATGAATTAAAAATTTTATGAA	GATCCAAATCCATAATTTTTATTTATATAATGAATAATGAATTCAAAATT
Aglaonema-Red-Vein-A7	Insertion	52684	52690	Aglaonema-modestum-A1	52730	52730	AAAAAA	+	0	0	0	0	||||||||||||||||||||||||||||||||||||||||||||||||||-||||||||||||||||||||||||||||||||||||||||||||||||||	TCACTCCAGAGTCTGATTGATCTTTGAAAAAAAAAATGATTAATCGGACG	TCACTCCAGAGTCTGATTGATCTTTGAAAAAAAAAAAAAAAATGATTAAT
Aglaonema-Red-Vein-A7	Insertion	52971	52976	Aglaonema-modestum-A1	53011	53011	GTACA	+	0	0	0	0	||||||||||||||||||||||||||||||||||||||||||||||||||-||||||||||||||||||||||||||||||||||||||||||||||||||	TTAGCCCAAGTTTTTGTGCAATACACGTACAAATGAAGATATATGTACAA	TTAGCCCAAGTTTTTGTGCAATACACGTACAGTACAAATGAAGATATATG
Aglaonema-Red-Vein-A7	Deletion	53083	53083	Aglaonema-modestum-A1	53119	53122	TTT	+	0	0	0	0	||||||||||||||||||||||||||||||||||||||||||||||||||-||||||||||||||||||||||||||||||||||||||||||||||||||	CACTTATAAATATCAAAAAGTCTTCCTTTTTTTTATTTAAGACCAAAAAA	CACTTATAAATATCAAAAAGTCTTCCTTTTTATTTAAGACCAAAAAAATT
Aglaonema-Red-Vein-A7	Insertion	56249	56250	Aglaonema-modestum-A1	56125	56125	T	+	0	0	0	0	||||||||||||||||||||||||||||||||||||||||||||||||||-||||||||||||||||||||||||||||||||||||||||||||||||||	CCAGAACTTCTTAAGCGAAATAAGCATTTTTTTTCTTAGCGTTAGCGATA	CCAGAACTTCTTAAGCGAAATAAGCATTTTTTTTTCTTAGCGTTAGCGAT
Aglaonema-Red-Vein-A7	Insertion	57647	57650	Aglaonema-modestum-A1	57520	57520	AAG	+	0	0	0	1	|||||||||||||||||||||X||||||||||||||||||||||||||||-||||||||||||||||||||||||||||||||||||||||||||||||||	TCTAAGAGCAATACCAAAGTGTTTCAAAGAAGGGTTACTTTGACGTAGGT	TCTAAGAGCAATACCAAAGTGTTTCAAAGAAGAAGGGTTACTTTGACGTA
Aglaonema-Red-Vein-A7	Deletion	57249	57249	Aglaonema-modestum-A1	57112	57117	TTTTG	+	0	0	0	1	||||||||||||||||||||||||||||||||||||||||||||||||||-||||||||||||||||||X|||||||||||||||||||||||||||||||	ATTGTATCCATTCAAATAAATAAAATTTTTGTTTTGTTTTCATTTTCCTA	ATTGTATCCATTCAAATAAATAAAATTTTTGTTTTCATTTTCCTGTCCCT
Aglaonema-Red-Vein-A7	Deletion	57301	57301	Aglaonema-modestum-A1	57169	57175	TTCTAG	+	0	0	0	1	||||||||||||||||X|||||||||||||||||||||||||||||||||-||||||||||||||||||||||||||||||||||||||||||||||||||	GAATCTATATGATCATAGGGTAATGCTTCTAGTTCTATGGACCAACCAAT	GAATCTATATGATCATAGGGTAATGCTTCTATGGACCAACCAATTGACCA
Aglaonema-Red-Vein-A7	Deletion	57865	57865	Aglaonema-modestum-A1	57736	57745	AATGATGGG	+	0	0	0	0	||||||||||||||||||||||||||||||||||||||||||||||||||-||||||||||||||||||||||||||||||||||||||||||||||||||	CACCTTATCAATTCTCAAATCAAATCAATGATGGGCTCTATTTGGCATCA	CACCTTATCAATTCTCAAATCAAATCCTCTATTTGGCATCAGAATTCGCA
Aglaonema-Red-Vein-A7	Insertion	60864	60869	Aglaonema-modestum-A1	60659	60659	TTTTT	+	0	0	1	0	||||||||||||||||||||||||||||||||||||||||||||||||||-|||||||||||||||||||||||G||||||||||||||||||||||||||	CAACATATATCACTGTCAAGAGGGAATTTTTTTTTTTAGTATTTAGATTA	CAACATATATCACTGTCAAGAGGGAATTTTTTTTTTTTTTTTAGTATTTA
Aglaonema-Red-Vein-A7	Insertion	60996	61004	Aglaonema-modestum-A1	60787	60787	GTATTATT	+	0	0	0	0	||||||||||||||||||||||||||||||||||||||||||||||||||-||||||||||||||||||||||||||||||||||||||||||||||||||	GATGTATTTGACGAATCAAATACATGGTATTATTAATTAATTGAGAATAT	GATGTATTTGACGAATCAAATACATGGTATTATTGTATTATTAATTAATT
Aglaonema-Red-Vein-A7	Deletion	60566	60566	Aglaonema-modestum-A1	60446	60447	A	+	0	0	0	0	||||||||||||||||||||||||||||||||||||||||||||||||||-||||||||||||||||||||||||||||||||||||||||||||||||||	AATTTTCAAGTTTAACCACACTTTTCAAAAAAAAAAAAGATAAAGCAGAT	AATTTTCAAGTTTAACCACACTTTTCAAAAAAAAAAAGATAAAGCAGATG
Aglaonema-Red-Vein-A7	Deletion	61061	61061	Aglaonema-modestum-A1	60845	60846	T	+	0	0	0	0	||||||||||||||||||||||||||||||||||||||||||||||||||-||||||||||||||||||||||||||||||||||||||||||||||||||	AATTGAATTGAAAATTGTTTGAAAGATTTTTTTTCAAAGGTTTCATTCAC	AATTGAATTGAAAATTGTTTGAAAGATTTTTTTCAAAGGTTTCATTCACG
Aglaonema-Red-Vein-A7	Insertion	65363	65368	Aglaonema-modestum-A1	65173	65173	AATAT	+	0	0	0	1	|||||||||||||||||||||||||||||||||||||||X||||||||||-||||||||||||||||||||||||||||||||||||||||||||||||||	ATATAGATTATATAGGTATAGTAATAAATATATAGTAAAATGTAACTGAT	ATATAGATTATATAGATATAGTAATAAATATAATATATAGTAAAATGTAA
Aglaonema-Red-Vein-A7	Deletion	62731	62731	Aglaonema-modestum-A1	62516	62518	AT	+	4	0	0	1	||||||||||||||||||||||||||||||||||||||||||||||-|||||||||||||||||||||||||||||X||||||||||||||||||||	TGCATATATCTTTTTTTTATATATCAATATATATACAGAATGCACAGGGG	TGCATATATCTTTTTTTTATATATCAATATATACAGAATGCACAGGGGCA
Aglaonema-Red-Vein-A7	Deletion	62988	62988	Aglaonema-modestum-A1	62775	62784	TATATTATA	+	0	0	0	1	||||||||||||||||||||||||||||||||||||||||||||||||||-|||||||||||||||||||||||||||||||||||||||X||||||||||	TTTCGTTCCGTGTTCCTATGGAAACTTATATTATATATATTATACGAGAA	TTTCGTTCCGTGTTCCTATGGAAACTTATATTATACGAGAATGAATTCTT
Aglaonema-Red-Vein-A7	Deletion	63058	63058	Aglaonema-modestum-A1	62854	62859	GATAT	+	0	0	1	1	|||||||||||||||||||X||||||||||||||||||||||||||||||-||||||||||||||||G|||||||||||||||||||||||||||||||||	TCTACTTTCGATGAGAATTTGTACACGATATGAGACCCTTACTTATANTT	TCTACTTTCGATGAGAATTTGTACACGAGACCCTTACTTATATTTTTTTT
Aglaonema-Red-Vein-A7	Deletion	65845	65845	Aglaonema-modestum-A1	65625	65629	ATAA	+	0	0	0	4	XX|||||||||||||||||||||||X||||||||||||||||||||||||-||||||||||||||||||||||||X|||||||||||||||||||||||||	TGGACTACTTATCATAAGATATCTTTATAAATAAGAGGTTCAAATATTAA	TAGACTACTTATCATAAGATATCTTTATAAGAGGTTCAAATATTAAATTG
Aglaonema-Red-Vein-A7	Insertion	66296	66297	Aglaonema-modestum-A1	66082	66082	A	+	0	0	0	1	||||||||||||||||||||||||||||||||||||||||||||||||||-||||||||||||||||||||||||||||||||||||||||||X|||||||	TTGATGAGAGTTACCTCGGTAGCAGGAAAAAAAGTCAAATTCATTTGGTT	TTGATGAGAGTTACCTCGGTAGCAGGAAAAAAAAGTCAAATTCATTTGGT
Aglaonema-Red-Vein-A7	Insertion	66990	66995	Aglaonema-modestum-A1	66775	66775	TTTAA	+	0	0	0	0	||||||||||||||||||||||||||||||||||||||||||||||||||-||||||||||||||||||||||||||||||||||||||||||||||||||	GAATTCAGTAATCCTCTTCTTCTTTTTTTAATACAACTGAAGTTTCTTCG	GAATTCAGTAATCCTCTTCTTCTTTTTTTAATTTAATACAACTGAAGTTT
Aglaonema-Red-Vein-A7	Insertion	67543	67548	Aglaonema-modestum-A1	67303	67303	TTACT	+	0	0	0	0	||||||||||||||||||||||||||||||||||||||||||||||||||-||||||||||||||||||||||||||||||||||||||||||||||||||	CCTGGGGGTGAAACATTTCAAAATAATGGTCCCCCGTGGAGTTCTTTCGT	CCTGGGGGTGAAACATTTCAAAATAATTACTTGGTCCCCCGTGGAGTTCT
Aglaonema-Red-Vein-A7	Insertion	67760	67766	Aglaonema-modestum-A1	67516	67516	ATAATT	+	0	0	6	1	GGGGGG||||||||||||||||||||||||||||||||||||||||||||-||||||||||||||||X|||||||||||||||||||||||||||||||||	GATCCAAAGACTAAATAAAGGACTAAATAATTATACAAAAATTGAGAATA	GATCCAAAGACTAAATAAAGGACTAAATAATTATAATTATACAAAAATGG
Aglaonema-Red-Vein-A7	Insertion	68685	68692	Aglaonema-modestum-A1	68443	68443	CTTTATA	+	0	0	0	0	||||||||||||||||||||||||||||||||||||||||||||||||||-||||||||||||||||||||||||||||||||||||||||||||||||||	CGAAATTTAAATTTGACTTACTCTTTCTTCTACCTGTATTTAGTTTATTC	CGAAATTTAAATTTGACTTACTCTTTCTTTATACTTCTACCTGTATTTAG
Aglaonema-Red-Vein-A7	Deletion	69849	69849	Aglaonema-modestum-A1	69601	69604	TTT	+	0	0	0	1	|||||||||||||||||||||||||||||||||||||||||||||||X||-||||||||||||||||||||||||||||||||||||||||||||||||||	CAAGTTGGTAAAAAGGAAAGGCCAAATTTTTTTTTTTTATCGATATTATT	CAAGTTGGTAAAAAGGAAAGGCCGAATTTTTTTTTATCGATATTATTATG
Aglaonema-Red-Vein-A7	Insertion	70570	70571	Aglaonema-modestum-A1	70304	70304	T	+	0	0	5	2	||GGGGGX||||||||||||||||||||||||||||||||||||||||||-|||||||||||||||||||||||||||||||||||||||||||||||||X	TGATCATCCAAAAATCGATGAATTCCTTTTTTGCTTCGTCAGAGTTAAGT	TGATCATCCAAAAATCGATGAATTCCTTTTTTTGCTTCGTCAGAGTTAAG
Aglaonema-Red-Vein-A7	Insertion	70741	70742	Aglaonema-modestum-A1	70474	70474	T	+	0	0	0	0	||||||||||||||||||||||||||||||||||||||||||||||||||-||||||||||||||||||||||||||||||||||||||||||||||||||	TTTTGTCATTTTTACAAGTAATAATATTTTTTTATTATGTTGACTAGGTA	TTTTGTCATTTTTACAAGTAATAATATTTTTTTTATTATGTTGACTAGGT
Aglaonema-Red-Vein-A7	Insertion	70804	70811	Aglaonema-modestum-A1	70536	70536	CGCTATA	+	0	0	0	0	||||||||||||||||||||||||||||||||||||||||||||||||||-||||||||||||||||||||||||||||||||||||||||||||||||||	TTAGATTATGGAATGAATCAAAGCTTCGCTATAAAAGTAAGAACTCAGCA	TTAGATTATGGAATGAATCAAAGCTTCGCTATACGCTATAAAAGTAAGAA
Aglaonema-Red-Vein-A7	Insertion	72122	72127	Aglaonema-modestum-A1	71847	71847	TCTTT	+	0	0	0	1	||||||||||||||||||||||||||||||||||||||||||||||||||-||||||||||||||||||||||||||||||||||||||||||||X|||||	AAATGCAAAATCTATAAAAAATCTCGTCTTTTTTTTTTCATATTGTTAAA	AAATGCAAAATCTATAAAAAATCTCGTCTTTTCTTTTTTTTTTCATATTG
Aglaonema-Red-Vein-A7	Insertion	72764	72765	Aglaonema-modestum-A1	72488	72488	T	+	0	0	0	0	||||||||||||||||||||||||||||||||||||||||||||||||||-||||||||||||||||||||||||||||||||||||||||||||||||||	ACTGGAATTAATTCTGTCAATTGGTATTTTTTTATTGTATCTCGCAAAAA	ACTGGAATTAATTCTGTCAATTGGTATTTTTTTTATTGTATCTCGCAAAA
Aglaonema-Red-Vein-A7	Insertion	73309	73312	Aglaonema-modestum-A1	73032	73032	TTT	+	0	0	0	0	||||||||||||||||||||||||||||||||||||||||||||||||||-||||||||||||||||||||||||||||||||||||||||||||||||||	AGGTCAATTTTGAGTTGTAATTCAACTTTTAGTTAGTTTATTGTTATTCA	AGGTCAATTTTGAGTTGTAATTCAACTTTTTTTAGTTAGTTTATTGTTAT
Aglaonema-Red-Vein-A7	Deletion	72691	72691	Aglaonema-modestum-A1	72412	72416	TCTT	+	0	0	0	0	||||||||||||||||||||||||||||||||||||||||||||||||||-||||||||||||||||||||||||||||||||||||||||||||||||||	TTTCTACCTATGTCTATGTTACTCTATCTTTCTTTGTTAGTATCGTTTAT	TTTCTACCTATGTCTATGTTACTCTATCTTTGTTAGTATCGTTTATAATG
Aglaonema-Red-Vein-A7	Insertion	75392	75393	Aglaonema-modestum-A1	75116	75116	T	+	0	0	0	0	||||||||||||||||||||||||||||||||||||||||||||||||||-||||||||||||||||||||||||||||||||||||||||||||||||||	ATAAAAAAATGGGGAAGAATAAATCCTTTTTTATTGTTGAAACATGTTCG	ATAAAAAAATGGGGAAGAATAAATCCTTTTTTTATTGTTGAAACATGTTC
Aglaonema-Red-Vein-A7	Insertion	76228	76230	Aglaonema-modestum-A1	75951	75951	TC	+	0	0	0	0	||||||||||||||||||||||||||||||||||||||||||||||||||-||||||||||||||||||||||||||||||||||||||||||||||||||	GGTCCTCTCTATACACCGGAGCTCTTTCTCCCATTCCATTTAATCAATGT	GGTCCTCTCTATACACCGGAGCTCTTTCTCTCCCATTCCATTTAATCAAT
Aglaonema-Red-Vein-A7	Insertion	76609	76613	Aglaonema-modestum-A1	76330	76330	TTTT	+	0	0	0	1	||||||||||||||||||||||||||||||||||||||||||||||||||-|||X||||||||||||||||||||||||||||||||||||||||||||||	TTTAGATAGTAAACAGTATTTTTCCATTCTATTCTATCTATTCATTTGTA	TTTAGATAGTAAACAGTATTTTTCCATTTTTTCCATTCTATCTATTCATT
Aglaonema-Red-Vein-A7	Deletion	74228	74228	Aglaonema-modestum-A1	73957	73958	C	+	0	0	0	0	||||||||||||||||||||||||||||||||||||||||||||||||||-||||||||||||||||||||||||||||||||||||||||||||||||||	AAATTCTATGTGACTAATTTCCCCCACCCCCCCTTTTTGTTGTTTAGGAT	AAATTCTATGTGACTAATTTCCCCCACCCCCCTTTTTGTTGTTTAGGATA
Aglaonema-Red-Vein-A7	Deletion	76831	76831	Aglaonema-modestum-A1	76549	76553	ATAC	+	0	0	0	0	||||||||||||||||||||||||||||||||||||||||||||||||||-||||||||||||||||||||||||||||||||||||||||||||||||||	GTTGGCATGTTGAATCGTATATATATATACGATGATGGGATTATAATGGG	GTTGGCATGTTGAATCGTATATATATGATGATGGGATTATAATGGGCTGG
Aglaonema-Red-Vein-A7	Insertion	77845	77848	Aglaonema-modestum-A1	77556	77556	TTT	+	0	0	0	0	||||||||||||||||||||||||||||||||||||||||||||||||||-||||||||||||||||||||||||||||||||||||||||||||||||||	TCATGTTCCATATGGCGAAGGCATAGTTTTTTTCAAATAAAAAACTCATT	TCATGTTCCATATGGCGAAGGCATAGTTTTTTTTTTCAAATAAAAAACTC
Aglaonema-Red-Vein-A7	Deletion	78277	78277	Aglaonema-modestum-A1	77986	77987	T	+	0	0	0	2	||||||||||||||||||||||||||||||||||||||||||||||||||-|||||||||||X||||||||||||||||||||||||||||||||||X|||	CAATGTGTCGATTCTAGTCCTATTTCTTTTTTTTTTAACAGGGTTTTTTG	CAATGTGTCGATTCTAGTCCTATTTCTTTTTTTTTAAAAGGGTTTTTTGT
Aglaonema-Red-Vein-A7	Insertion	78405	78407	Aglaonema-modestum-A1	78114	78114	AA	+	1	0	0	0	|||||||||||||||||||||||||||||||||||||||||||||||||-||||||||||||||||||||||||||||||||||||||||||||||||||	TCCCTAGAAAACCCTATCCTATCTATAAAAAAAAGAATTCAAAAAACTTA	TCCCTAGAAAACCCTATCCTATCTATAAAAAAAAAAGAATTCAAAAAACT
Aglaonema-Red-Vein-A7	Insertion	81068	81069	Aglaonema-modestum-A1	80781	80781	T	+	0	0	0	0	||||||||||||||||||||||||||||||||||||||||||||||||||-||||||||||||||||||||||||||||||||||||||||||||||||||	TATTTTTCGCCTACATTTGAATTTGATTTTTTTTTTACATGGGATAGGTG	TATTTTTCGCCTACATTTGAATTTGATTTTTTTTTTTACATGGGATAGGT
Aglaonema-Red-Vein-A7	Deletion	79342	79342	Aglaonema-modestum-A1	79050	79054	AATT	+	0	0	0	1	||||||||||||||||||||||||||||||||||||||||||||||||||-|||||||||||||||||||||||||||||||||||||X||||||||||||	GCTTCTCTTTGTTCCTACGAACAGAAAATTTCCATTATTTCCAATGTAAC	GCTTCTCTTTGTTCCTACGAACAGAATCCATTATTTCCAATGTAACGGAA
Aglaonema-Red-Vein-A7	Deletion	79419	79419	Aglaonema-modestum-A1	79131	79133	TA	+	0	0	0	2	||||||||||X|||||||||||||||X|||||||||||||||||||||||-||||||||||||||||||||||||||||||||||||||||||||||||||	TCTACTGAAAAAGGTTAGGTACATAGTATATATATATATTTTAGTTTTTT	TCCACTGAAAAAGGTTAGGTACATAGTATATATATATTTTAGTTTTTTAG
Aglaonema-Red-Vein-A7	Deletion	82342	82342	Aglaonema-modestum-A1	82031	82035	TTTG	+	0	0	0	1	||||||||||||||||||||||||||||||||X|||||||||||||||||-||||||||||||||||||||||||||||||||||||||||||||||||||	GGTTCTTATTCAGAGAACCTTTGAGTTTTGTTTGTTTTGGGACTTATTGA	GGTTCTTACTCAGAGAACCTTTGAGTTTTGTTTTGGGACTTATTGATGAA
Aglaonema-Red-Vein-A7	Deletion	83501	83501	Aglaonema-modestum-A1	83169	83172	AAA	+	0	0	6	0	||||||||||||||||||||||||||||||||||||||||||||||||||-|||||||||||||||||||||||||||||||||||||||||GGGGGG|||	CTCATTGCTACAAATATGGATTATTGAAAAAAAAAAAATAAGACATGTTA	CTCATTGCTACAAATATGGATTATTGAAAAAAAAATAAGACATGTTATTT
Aglaonema-Red-Vein-A7	Deletion	83542	83542	Aglaonema-modestum-A1	83213	83219	TCCGAA	+	0	0	3	0	||||||GGG|||||||||||||||||||||||||||||||||||||||||-||||||||||||||||||||||||||||||||||||||||||||||||||	ATGTTATTTGGATATTTCTCTTCAACTCCGAATCCGAAGTATTCTTTATT	ATGTTATTTGGATATTTCTCTTCAACTCCGAAGTATTCTTTATTTGAGAC
Aglaonema-Red-Vein-A7	Deletion	83902	83902	Aglaonema-modestum-A1	83579	83580	A	+	0	0	0	1	||||||||||||X|||||||||||||||||||||||||||||||||||||-||||||||||||||||||||||||||||||||||||||||||||||||||	TTACTTATTTATAGTTTATAGTATGGAAATGCATCCATTTCCTTTGCATC	TTACTTATTTATAGTTTATAGTATGGAATGCATCCATTTCCTTTGCATCC
Aglaonema-Red-Vein-A7	Insertion	87309	87315	Aglaonema-modestum-A1	86859	86859	TCATAT	+	0	0	0	0	||||||||||||||||||||||||||||||||||||||||||||||||||-||||||||||||||||||||||||||||||||||||||||||||||||||	TGAAGTATTAATTAATGAGGGAGCAGAACTCACTTTTCCTCTCTTTTTCT	TGAAGTATTAATTAATGAGGGAGCAGTCATATAACTCACTTTTCCTCTCT
Aglaonema-Red-Vein-A7	Insertion	87849	87856	Aglaonema-modestum-A1	87393	87393	TTTTTTT	+	0	0	1	2	|X||||||||||||||||||||||||||||||||||||||||||||||X|-|||||||||||||||||||G||||||||||||||||||||||||||||||	TAATTTTGATATAATCAACGTGTTTATTTTTTTTTATGAATTCATAAAAA	TAATTTTGATATAATCAACGTGTTCATTTTTTTTTTTTTTTTATGAATTC
Aglaonema-Red-Vein-A7	Insertion	89444	89445	Aglaonema-modestum-A1	88946	88946	T	+	0	0	5	1	X|||||||||||||||||||GGGGG|||||||||||||||||||||||||-||||||||||||||||||||||||||||||||||||||||||||||||||	NATAACATAACGAATTCTTTTTTAACTTTTTTTATTTATTTATCCAAAAA	CATAACATAACGAATTCTTTTTTAACTTTTTTTTATTTATTTATCCAAAA
Aglaonema-Red-Vein-A7	Deletion	88414	88414	Aglaonema-modestum-A1	87953	87958	TTTTT	+	0	0	0	0	||||||||||||||||||||||||||||||||||||||||||||||||||-||||||||||||||||||||||||||||||||||||||||||||||||||	CAGAAATAAATAAACCCGCAATTGTATTTTTTTTTTTTTTTTCATTCCTA	CAGAAATAAATAAACCCGCAATTGTATTTTTTTTTTTCATTCCTAATACC
Aglaonema-Red-Vein-A7	Deletion	109140	109140	Aglaonema-modestum-A1	148381	148386	TCGGA	-	0	0	0	0	||||||||||||||||||||||||||||||||||||||||||||||||||-||||||||||||||||||||||||||||||||||||||||||||||||||	CTTCCTTGTTCGTAGACAAAGCTGATTCGGAATTGTCTTTCATTCCAAGG	CTTCCTTGTTCGTAGACAAAGCTGATATTGTCTTTCATTCCAAGGCATAA
Aglaonema-Red-Vein-A7	Deletion	118095	118095	Aglaonema-modestum-A1	118899	118902	TTT	+	0	0	0	1	||||||||||||||||||||||||||||||||||||||||||||||||||-||||||||||||||||||||||||||||||||||||||||||||||X|||	ATTTACTATTTGGTCCAAAAAAACTCTTTTTTTAGGACCTATTTTAACAA	ATTTACTATTTGGTCCAAAAAAACTCTTTTAGGACCTATTTTAACAAATG
Aglaonema-Red-Vein-A7	Deletion	120049	120049	Aglaonema-modestum-A1	120856	120859	TTT	+	0	0	0	0	||||||||||||||||||||||||||||||||||||||||||||||||||-||||||||||||||||||||||||||||||||||||||||||||||||||	TGTTCCATAAGAAAGCAAATTTTAAATTTTTTTTTATTATTAATTTAATT	TGTTCCATAAGAAAGCAAATTTTAAATTTTTTATTATTAATTTAATTATA
Aglaonema-Red-Vein-A7	Insertion	120690	120696	Aglaonema-modestum-A1	121501	121501	ATAATA	+	0	0	0	0	||||||||||||||||||||||||||||||||||||||||||||||||||-||||||||||||||||||||||||||||||||||||||||||||||||||	TGTCTTGTTTAATTAAGAGACTAACTATAATAGTTTGATTTTCTATTTAA	TGTCTTGTTTAATTAAGAGACTAACTATAATAATAATAGTTTGATTTTCT
Aglaonema-Red-Vein-A7	Insertion	121031	121035	Aglaonema-modestum-A1	121840	121840	AGAG	+	0	0	0	0	||||||||||||||||||||||||||||||||||||||||||||||||||-||||||||||||||||||||||||||||||||||||||||||||||||||	ATTTGAAGATTGTATTTGTATGTAATATACGAAAAATAAAAAGCATAAAA	ATTTGAAGATTGTATTTGTATGTAATAGAGATACGAAAAATAAAAAGCAT
Aglaonema-Red-Vein-A7	Insertion	121670	121677	Aglaonema-modestum-A1	122453	122453	ATACTGG	+	0	0	9	0	GGGGGGGGG|||||||||||||||||||||||||||||||||||||||||-||||||||||||||||||||||||||||||||||||||||||||||||||	GAAGATTTTCTCTGTCTATTATAACTATACTGGTTTTTACTATTATTATA	GAAGATTTTCTCTGTCTATTATAACTATACTGGATACTGGTTTTTACTAT
Aglaonema-Red-Vein-A7	Deletion	120867	120867	Aglaonema-modestum-A1	121673	121677	CAAA	+	0	0	0	1	||||||||||||||||||||||||||||||||||||||||||||||||||-|||||||||||||||||||||||||||||||||||X||||||||||||||	GTGTTATAAAAATATCAGACTAAAATCAAACAAATATGAGTTGGAAACTT	GTGTTATAAAAATATCAGACTAAAATCAAATATGAGTTGGAAACTTTTTT
Aglaonema-Red-Vein-A7	Deletion	121196	121196	Aglaonema-modestum-A1	122002	122003	A	+	0	0	0	1	|||||||||||||||||||||||||||||||||||||||X||||||||||-||||||||||||||||||||||||||||||||||||||||||||||||||	GTAAGAAACTATTTTTGTATGTTATGAAAAATTGTTATCTATGTAATAAG	GTAAGAAACTATTTTCGTATGTTATGAAAATTGTTATCTATGTAATAAGT
Aglaonema-Red-Vein-A7	Deletion	121311	121311	Aglaonema-modestum-A1	122118	122119	T	+	0	0	0	1	||||||||||||||||||||||||||||||||X|||||||||||||||||-||||||||||||||||||||||||||||||||||||||||||||||||||	CATCCAATAATAAAAATGACTAACTCTTTTTTTTTGAATGGCAGTTCCAA	CATCCAATGATAAAAATGACTAACTCTTTTTTTTGAATGGCAGTTCCAAA
Aglaonema-Red-Vein-A7	Deletion	121768	121768	Aglaonema-modestum-A1	122545	122546	T	+	0	0	0	1	||||||||||||||||||||||||||||||||||||||||||||||||||-||||||||||||||||||||||||||||||||||X|||||||||||||||	ATAGAAAAATAATATACGAAGTTTCATTTTTTTTTTTCATTATACTAGAA	ATAGAAAAATAATATACGAAGTTTCATTTTTTTTTTCATTATACTAGAAT
Aglaonema-Red-Vein-A7	Deletion	122015	122015	Aglaonema-modestum-A1	122793	122801	ATAAATTT	+	0	0	0	2	||||||||X|||||X|||||||||||||||||||||||||||||||||||-||||||||||||||||||||||||||||||||||||||||||||||||||	AATATGTAAATATTTTAAATATTATAATAAATTTATTAATTTCAATTTAA	AATATGTAAATATTTTAAATATTATAATTAATTTCAATTTAAACAATATT
Aglaonema-Red-Vein-A7	Deletion	125039	125039	Aglaonema-modestum-A1	125825	125830	AATCA	+	0	0	0	2	||||||X||||||||||||||||||||X||||||||||||||||||||||-||||||||||||||||||||||||||||||||||||||||||||||||||	AGCGCGGGTTTTTTTCAGTAAAGAGGAATCAAATGATTCAAGTGGATTTT	AGCACGGGTTTTTTTCAGTAAAGAGGAATGATTCAAGTGGATTTTTTTAT
Aglaonema-Red-Vein-A7	Insertion	129702	129703	Aglaonema-modestum-A1	131153	131153	A	+	0	0	0	2	||||||||||||||||||||||||||||||||||||||||||||||||X|-|||||||||||||||||||X||||||||||||||||||||||||||||||	TATTCAATACATTTAATCCCTTTCTTAAAAAAAAAAAAAAAATAAGGAAA	TATTCAATACATTTAATCCCTTTCCTAAAAAAAAAAAAAAAAATAAAGAA
Aglaonema-Red-Vein-A7	Deletion	127088	127088	Aglaonema-modestum-A1	128549	128550	T	+	0	0	1	1	||||||||||||||||||||||||||||||||||||||||||||||||||-||||||||||||||||||||G||||||||X||||||||||||||||||||	TAGATAAGTTGAAATTTTTTATGACCTTTTTTTTTGAATAATCCAGGAAA	TAGATAAGTTGAAATTTTTTATGACCTTTTTTTTGAATAATCCAGGNAAA
Aglaonema-Red-Vein-A7	Deletion	127108	127108	Aglaonema-modestum-A1	128570	128571	A	+	0	0	1	1	|||||||||||||||||||||||||||||G||||||||||||||||||||-||||||||X|||||||||||||||||||||||||||||||||||||||||	TGACCTTTTTTTTTGAATAATCCAGGAAAAAAAGTTACCCTATTTGCTTT	TGACCNTTTTTTTTGAATAATCCAGGAAAAAAGTGACCCTATTTGCTTTT
Aglaonema-Red-Vein-A7	Insertion	131565	131566	Aglaonema-modestum-A1	133015	133015	A	+	0	0	0	0	||||||||||||||||||||||||||||||||||||||||||||||||||-||||||||||||||||||||||||||||||||||||||||||||||||||	CAAAATCAAACAAAATATAAAAATCTAAAAAAAAAAATAATTTAAACGAA	CAAAATCAAACAAAATATAAAAATCTAAAAAAAAAAAATAATTTAAACGA
Aglaonema-Red-Vein-A7	Insertion	138773	138782	Aglaonema-modestum-A1	116653	116653	GGTTACCTA	-	0	0	0	0	||||||||||||||||||||||||||||||||||||||||||||||||||-||||||||||||||||||||||||||||||||||||||||||||||||||	TGCAATAGAAACAAAGAAAGGGAACGCTCCTAACGGTCAAAACGAGCCCT	TGCAATAGAAACAAAGAAAGGGAACGGGTTACCTACTCCTAACGGTCAAA
Aglaonema-Red-Vein-A7	Insertion	139382	139391	Aglaonema-modestum-A1	140874	140874	CTCAAAAAG	+	0	0	0	0	||||||||||||||||||||||||||||||||||||||||||||||||||-||||||||||||||||||||||||||||||||||||||||||||||||||	CCACCGGATCTGTTCCCAGGAGTACCGAACCTTTCCTCTCCTCAGCCATT	CCACCGGATCTGTTCCCAGGAGTACCCTCAAAAAGGAACCTTTCCTCTCC
Aglaonema-Red-Vein-A7	Insertion	144542	144551	Aglaonema-modestum-A1	146012	146012	CTTCGGGAA	+	0	0	0	0	||||||||||||||||||||||||||||||||||||||||||||||||||-||||||||||||||||||||||||||||||||||||||||||||||||||	AAGGAAAAAGAATTTCACGTTCTTCCGGAAGGATTAGGGAAATCCTATTG	AAGGAAAAAGAATTTCACGTTCTTCCCTTCGGGAAGGAAGGATTAGGGAA
Aglaonema-Red-Vein-A7	Insertion	144542	144551	Aglaonema-modestum-A1	110885	110885	TTCCCGAAG	-	0	0	0	0	||||||||||||||||||||||||||||||||||||||||||||||||||-||||||||||||||||||||||||||||||||||||||||||||||||||	ATCAATAGGATTTCCCTAATCCTTCCGGAAGAACGTGAAATTCTTTTTCC	ATCAATAGGATTTCCCTAATCCTTCCTTCCCGAAGGGAAGAACGTGAAAT
Aglaonema-Red-Vein-A7	Insertion	139382	139391	Aglaonema-modestum-A1	116023	116023	CTTTTTGAG	-	0	0	0	0	||||||||||||||||||||||||||||||||||||||||||||||||||-||||||||||||||||||||||||||||||||||||||||||||||||||	GAAATGGCTGAGGAGAGGAAAGGTTCGGTACTCCTGGGAACAGATCCGGT	GAAATGGCTGAGGAGAGGAAAGGTTCCTTTTTGAGGGTACTCCTGGGAAC
Aglaonema-Red-Vein-A7	Insertion	148041	148047	Aglaonema-modestum-A1	107361	107361	TATTAG	-	0	0	0	0	||||||||||||||||||||||||||||||||||||||||||||||||||-||||||||||||||||||||||||||||||||||||||||||||||||||	CAGTTCTTTTCTATTCTTTTCTATTATATTAGTATTAGTTAGTTGCCCCG	CAGTTCTTTTCTATTCTTTTCTATTATATTAGTATTAGTATTAGTTAGTT
Aglaonema-Red-Vein-A7	Deletion	148432	148432	Aglaonema-modestum-A1	106974	106975	T	-	0	0	0	0	||||||||||||||||||||||||||||||||||||||||||||||||||-||||||||||||||||||||||||||||||||||||||||||||||||||	TCAAAAGTAATATGTGAAATCTTCGGTTTTTTTCCTCTTCCTCTATCCCT	TCAAAAGTAATATGTGAAATCTTCGGTTTTTTCCTCTTCCTCTATCCCTA
Aglaonema-Red-Vein-A7	Deletion	146890	146890	Aglaonema-modestum-A1	108511	108516	TCCGA	-	0	0	0	0	||||||||||||||||||||||||||||||||||||||||||||||||||-||||||||||||||||||||||||||||||||||||||||||||||||||	AGTTATGCCTTGGAATGAAAGACAATTCCGAATCAGCTTTGTCTACGAAC	AGTTATGCCTTGGAATGAAAGACAATATCAGCTTTGTCTACGAACAAGGA
Aglaonema-Red-Vein-A7	Insertion	148028	148034	Aglaonema-modestum-A1	149523	149523	ACTAAT	+	0	0	0	0	||||||||||||||||||||||||||||||||||||||||||||||||||-||||||||||||||||||||||||||||||||||||||||||||||||||	AAGGACTCACCGAGCCGGGGCAACTAACTAATACTAATATAATAGAAAAG	AAGGACTCACCGAGCCGGGGCAACTAACTAATACTAATACTAATATAATA
Aglaonema-Red-Vein-A7	Insertion	148652	148657	Aglaonema-modestum-A1	150142	150142	TATAA	+	0	0	0	1	|||||||||||||||||||||||||X||||||||||||||||||||||||-||||||||||||||||||||||||||||||||||||||||||||||||||	TGAAAATCAATAAGTAAATAAATAAGTATAAGTAGAAGAACCCAGATTCC	TTAAAATCAATAAGTAAATAAATAAGTATAATATAAGTAGAAGAACCCAG
Aglaonema-Red-Vein-A7	Insertion	151560	151561	Aglaonema-modestum-A1	153046	153046	A	+	0	0	0	1	|X||||||||||||||||||||||||||||||||||||||||||||||||-||||||||||||||||||||||||||||||||||||||||||||||||||	TTTTTCAAAACTCCATAGACATGCAGAAAAAAAATGCTATCCCCACTCGG	TTTTTCAAAACTCCATAGACATGCAGAAAAAAAAATGCTATCCCCACTCG
Aglaonema-Red-Vein-A7	Insertion	153611	153613	Aglaonema-modestum-A1	155000	155000	TT	+	0	0	1	2	||||||||||||||||||||||||||||||||||||||||||||||||||-||||||||||||||||||||||GX|X||||||||||||||||||||||||	ATTAATTAAAAATATATTTTAATAGATTTTTTTTAAATTATAAATTTTNT	ATTAATTAAAAATATATTTTAATAGATTTTTTTTTTAAATTATAAATTTT
Aglaonema-Red-Vein-A7	Insertion	155439	155445	Aglaonema-modestum-A1	156792	156792	GAAGTG	+	0	0	0	0	||||||||||||||||||||||||||||||||||||||||||||||||||-||||||||||||||||||||||||||||||||||||||||||||||||||	CATCTCTGGCGATGAATCAACAATTCCTTTTCTTGCATATTTTTGATGAA	CATCTCTGGCGATGAATCAACAATTCGAAGTGCTTTTCTTGCATATTTTT
Aglaonema-Red-Vein-A7	Deletion	148426	148426	Aglaonema-modestum-A1	149916	149917	A	+	0	0	0	0	||||||||||||||||||||||||||||||||||||||||||||||||||-||||||||||||||||||||||||||||||||||||||||||||||||||	CTATGGGATAGGGATAGAGGAAGAGGAAAAAAACCGAAGATTTCACATAT	CTATGGGATAGGGATAGAGGAAGAGGAAAAAACCGAAGATTTCACATATT
Aglaonema-Red-Vein-A7	Deletion	150638	150638	Aglaonema-modestum-A1	152124	152125	A	+	0	0	0	0	||||||||||||||||||||||||||||||||||||||||||||||||||-||||||||||||||||||||||||||||||||||||||||||||||||||	ATTCCGTAAATAAAATATCCCATTCCAAAAAAAAAATAGAAAGTTCGAAA	ATTCCGTAAATAAAATATCCCATTCCAAAAAAAAATAGAAAGTTCGAAAC
Aglaonema-Red-Vein-A7	Insertion	155439	155445	Aglaonema-modestum-A1	100105	100105	CACTTC	-	0	0	0	0	||||||||||||||||||||||||||||||||||||||||||||||||||-||||||||||||||||||||||||||||||||||||||||||||||||||	GGTTCATCAAAAATATGCAAGAAAAGGAATTGTTGATTCATCGCCAGAGA	GGTTCATCAAAAATATGCAAGAAAAGCACTTCGAATTGTTGATTCATCGC
Aglaonema-Red-Vein-A7	Insertion	153619	153621	Aglaonema-modestum-A1	101889	101889	AA	-	0	0	1	2	||||||||||||||||||||||||||||||||X|XG||||||||||||||-||||||||||||||||||||||||||||||||||||||||||||||||||	AATATTAAAAANAAAATTTATAATTTAAAAAAAATCTATTAAAATATATT	AATATTAATATTAAAATTTATAATTTAAAAAAAAAATCTATTAAAATATA
Aglaonema-Red-Vein-A7	Insertion	151568	151569	Aglaonema-modestum-A1	103843	103843	T	-	0	0	0	0	||||||||||||||||||||||||||||||||||||||||||||||||||-||||||||||||||||||||||||||||||||||||||||||||||||||	ATGTCTTGGTCCGAGTGGGGATAGCATTTTTTTTCTGCATGTCTATGGAG	ATGTCTTGGTCCGAGTGGGGATAGCATTTTTTTTTCTGCATGTCTATGGA
Aglaonema-Red-Vein-A7	Insertion	148657	148662	Aglaonema-modestum-A1	106750	106750	TTATA	-	0	0	0	1	||||||||||||||||||||||||||||||||||||||||||||||||||-|||||||||||||||||||||||||||||X||||||||||||||||||||	TTCATTTGGAATCTGGGTTCTTCTACTTATACTTATTTATTTACTTATTG	TTCATTTGGAATCTGGGTTCTTCTACTTATATTATACTTATTTATTTACT
Aglaonema-Red-Vein-A7	Deletion	150647	150647	Aglaonema-modestum-A1	104763	104764	T	-	0	0	0	0	||||||||||||||||||||||||||||||||||||||||||||||||||-||||||||||||||||||||||||||||||||||||||||||||||||||	AAGTCCCAATTGTTTCGAACTTTCTATTTTTTTTTTGGAATGGGATATTT	AAGTCCCAATTGTTTCGAACTTTCTATTTTTTTTTGGAATGGGATATTTT
Aglaonema-Red-Vein-A7	Deletion	162168	162168	Aglaonema-modestum-A1	93353	93360	TTAACAG	-	0	0	0	0	||||||||||||||||||||||||||||||||||||||||||||||||||-||||||||||||||||||||||||||||||||||||||||||||||||||	CGCTTTAACCATTCAGCCATGGATGCTTAACAGGGATCATCGTACATCGT	CGCTTTAACCATTCAGCCATGGATGCGGATCATCGTACATCGTGAATAAC
Aglaonema-Red-Vein-A7	Deletion	161028	161028	Aglaonema-modestum-A1	94500	94509	GGTAAACAA	-	0	0	0	0	||||||||||||||||||||||||||||||||||||||||||||||||||-||||||||||||||||||||||||||||||||||||||||||||||||||	TTGATTTGGTTAGACAATGTGTGGTTGGTAAACAAGGATCGGTTTTTTAG	TTGATTTGGTTAGACAATGTGTGGTTGGATCGGTTTTTTAGCAAGGTACG
Aglaonema-Red-Vein-A7	Deletion	160146	160146	Aglaonema-modestum-A1	95391	95397	ATTCAA	-	0	0	0	0	||||||||||||||||||||||||||||||||||||||||||||||||||-||||||||||||||||||||||||||||||||||||||||||||||||||	GATCAAAAAAAATTCTTGAATAGGGTATTCAACTCCAGAGATGAATCGAA	GATCAAAAAAAATTCTTGAATAGGGTCTCCAGAGATGAATCGAAAAAGAA
Aglaonema-Red-Vein-A7	Deletion	156995	156995	Aglaonema-modestum-A1	98548	98554	GATAGT	-	0	0	0	3	||||||||||||||||||||||||||||||XX||||||||||||||||||-|||||||X||||||||||||||||||||||||||||||||||||||||||	ACGATAGTGATATTGATGATAGTGACGATAGTGATAATGGCCTTGAGACG	ACGATATCGATATTGATGATAGTGACGATAATGACCTTGAGACGGAGCTG

## Sheet: A3 VS A7
Sample Sequence ID	InDel type	Sample InDel start	Sample InDel end	Reference sequence ID	Ref start	Ref end	InDel sequence	Lastz alignment strand	Not Alignment length	N number	Gap number	Mismatch number	Alignment pattern	Ref sequence	Sample sequence
Aglaonema-Red-Vein-A7	Insertion	1897	1899	Aglaonema-Red-Valentine-A3	1811	1811	AT	+	0	0	0	0	||||||||||||||||||||||||||||||||||||||||||||||||||-||||||||||||||||||||||||||||||||||||||||||||||||||	ACGGATGGATATATATATATATATCCATATATATACGATATATGGAATGG	ACGGATGGATATATATATATATATCCATATATATATACGATATATGGAAT
Aglaonema-Red-Vein-A7	Insertion	4354	4359	Aglaonema-Red-Valentine-A3	4266	4266	AAAGG	+	0	0	0	2	||||||||||||||||||||||||||||||||||||||||||||||||||-||||||||||||||||||||||||||||||||||||||||X||||||||X	GACTCTATCCATTTATTCACTCGACCAAAGGGTAAATGTGAATTCATTTT	GACTCTATCCATTTATTCACTCGACCAAAGGAAAGGGTAAATGTGAATTC
Aglaonema-Red-Vein-A7	Insertion	6987	6988	Aglaonema-Red-Valentine-A3	7308	7308	A	+	0	0	0	1	||||||||||||||||||||||||||||||||||||||||X|||||||||-||||||||||||||||||||||||||||||||||||||||||||||||||	TTTTCTCAAAAAAAAATTTTAGACCTAAAAAAAAAATAATAATAACAAAA	TTTTCTCAAAAAAAAAATTTAGACCTAAAAAAAAAAATAATAATAACAAA
Aglaonema-Red-Vein-A7	Insertion	8854	8861	Aglaonema-Red-Valentine-A3	9150	9150	TTCTTAA	+	0	0	0	0	||||||||||||||||||||||||||||||||||||||||||||||||||-||||||||||||||||||||||||||||||||||||||||||||||||||	CAAGCTGCTGTAAGTTTTCGATGAAGTTCTTAATACTATACTGAAAATAT	CAAGCTGCTGTAAGTTTTCGATGAAGTTCTTAATTCTTAATACTATACTG
Aglaonema-Red-Vein-A7	Insertion	9212	9217	Aglaonema-Red-Valentine-A3	9502	9502	TAAAA	+	0	0	0	0	||||||||||||||||||||||||||||||||||||||||||||||||||-||||||||||||||||||||||||||||||||||||||||||||||||||	TTAGATTTAGAAAAAAAACACTTAATTAAAAGAATTTGTTCTTTATTTTT	TTAGATTTAGAAAAAAAACACTTAATTAAAATAAAAGAATTTGTTCTTTA
Aglaonema-Red-Vein-A7	Deletion	4810	4810	Aglaonema-Red-Valentine-A3	4704	4709	AACAA	+	0	0	0	0	||||||||||||||||||||||||||||||||||||||||||||||||||-||||||||||||||||||||||||||||||||||||||||||||||||||	CCAAAAAAATAGTGAATTTAACTAGCAACAAAACAAATTTGAAAAGAAAA	CCAAAAAAATAGTGAATTTAACTAGCAACAAATTTGAAAAGAAAAAATCG
Aglaonema-Red-Vein-A7	Deletion	5329	5329	Aglaonema-Red-Valentine-A3	5228	5229	T	+	0	0	0	2	||||||||||||||||||||||||||||||||||||||||||||||||||-|||||X|||||||||||||||||||||||||||||||||||||||||||X	TGTGAACAGAGAAATAAAAGGGCAAATGTTGAATAAAAAATTATACAAAG	TGTGAACAGAGAAATAAAAGGGCAAAGTTGAGTAAAAAATTATACAAAGC
Aglaonema-Red-Vein-A7	Deletion	9107	9107	Aglaonema-Red-Valentine-A3	9397	9398	A	+	0	0	0	0	||||||||||||||||||||||||||||||||||||||||||||||||||-||||||||||||||||||||||||||||||||||||||||||||||||||	ACACAATACCTAATTGTTAATATTACAAATAACAATTTTGGTAACGAAAA	ACACAATACCTAATTGTTAATATTACAATAACAATTTTGGTAACGAAAAA
Aglaonema-Red-Vein-A7	Deletion	15818	15818	Aglaonema-Red-Valentine-A3	16369	16371	AA	+	0	0	0	1	|||||||||||||||||||||||||||||||||||||||||||||||||X-||||||||||||||||||||||||||||||||||||||||||||||||||	GAAGAAACAAATGGCAAGTCTAAGTAAAAAAAAAAAGTACATTACGTACT	GAAGAAACAAATGGCAAGTCTAAGTCAAAAAAAAGTACATTACGTACTTT
Aglaonema-Red-Vein-A7	Deletion	16119	16119	Aglaonema-Red-Valentine-A3	16672	16673	A	+	0	0	0	0	||||||||||||||||||||||||||||||||||||||||||||||||||-||||||||||||||||||||||||||||||||||||||||||||||||||	TTCATGGTAAGCTAAGCTCCTCACACAAAAAAAAAAGAAATGGTTAATGA	TTCATGGTAAGCTAAGCTCCTCACACAAAAAAAAAGAAATGGTTAATGAT
Aglaonema-Red-Vein-A7	Deletion	16973	16973	Aglaonema-Red-Valentine-A3	17511	17513	AA	+	0	0	0	1	||||||||||||||||||||||X|||||||||||||||||||||||||||-||||||||||||||||||||||||||||||||||||||||||||||||||	ACTCCACATGAATTGGGATAAGGTTGAAAAAAAAAAACAATTTAGAAAGC	ACTCCACATGAATTGGGATAAGGTTGAAAAAAAAACAATTTAGAAAGCTA
Aglaonema-Red-Vein-A7	Deletion	17891	17891	Aglaonema-Red-Valentine-A3	18431	18433	TT	+	0	0	0	1	||||||||||||||||||||||||||||||||||||||||||||||||||-||||||||||||||||||||||||||||||||X|||||||||||||||||	CCCAGTCCGAGTACTTTTTTTTTATCTTTTTTTTTTGAAATCCAGGAATA	CCCAGTCCGAGTACTTTTTTTTTATCTTTTTTTTGAAATCCAGGAATAGT
Aglaonema-Red-Vein-A7	Insertion	30553	30558	Aglaonema-Red-Valentine-A3	30893	30893	AAGTT	+	0	0	0	0	||||||||||||||||||||||||||||||||||||||||||||||||||-||||||||||||||||||||||||||||||||||||||||||||||||||	TTTGACTCTTTTTGAAAAGAAAGGAAAAGTTTCTAAATGGTATAAATAAA	TTTGACTCTTTTTGAAAAGAAAGGAAAAGTTAAGTTTCTAAATGGTATAA
Aglaonema-Red-Vein-A7	Deletion	29745	29745	Aglaonema-Red-Valentine-A3	30287	30288	T	+	0	0	0	1	||||||||||||||||||||||||||||||||||||||||||||||||||-|||||||||||||||X||||||||||||||||||||||||||||||||||	TATACTCAACAAATGATTAGCAGATCTTTTTTTTTTTATAGTAGAATTCA	TATACTCAACAAATGATTAGCAGATCTTTTTTTTTTATAGTGGAATTCAT
Aglaonema-Red-Vein-A7	Insertion	31608	31617	Aglaonema-Red-Valentine-A3	31965	31965	TACCTTGAT	+	0	0	0	1	|||X||||||||||||||||||||||||||||||||||||||||||||||-||||||||||||||||||||||||||||||||||||||||||||||||||	ATATAGGTATAGAATAGATAGTTATCGGTATATTTTTATGTATGTTTTTT	ATATAGGTATAGAATAGATAGTTATCTACCTTGATGGTATATTTTTATGT
Aglaonema-Red-Vein-A7	Insertion	32790	32796	Aglaonema-Red-Valentine-A3	33110	33110	ATATAC	+	0	0	0	0	||||||||||||||||||||||||||||||||||||||||||||||||||-||||||||||||||||||||||||||||||||||||||||||||||||||	TTTTCTTTTATAAAATTTTATATAAACCACACTTTTCTTCCTACATTGAT	TTTTCTTTTATAAAATTTTATATAAAATATACCCACACTTTTCTTCCTAC
Aglaonema-Red-Vein-A7	Insertion	33921	33931	Aglaonema-Red-Valentine-A3	34237	34237	TACATGGAAT	+	0	0	1	0	||||||||||||||||||||||||||||G|||||||||||||||||||||-||||||||||||||||||||||||||||||||||||||||||||||||||	AAACAAAAAAAAGAAATAAAGATCCCTAGATCTTGCTCCCCGTCCCCCCT	AAACNAAAAAAAGAAATAAAGATCCCTACATGGAATTAGATCTTGCTCCC
Aglaonema-Red-Vein-A7	Deletion	33772	33772	Aglaonema-Red-Valentine-A3	34087	34088	A	+	0	0	0	0	||||||||||||||||||||||||||||||||||||||||||||||||||-||||||||||||||||||||||||||||||||||||||||||||||||||	TATGACCGGCATTCCATTGGCTATAGACCCAAGTGGTAGAAGTGCAATAG	TATGACCGGCATTCCATTGGCTATAGCCCAAGTGGTAGAAGTGCAATAGA
Aglaonema-Red-Vein-A7	Deletion	34260	34260	Aglaonema-Red-Valentine-A3	34567	34572	TTTTA	+	0	0	0	0	||||||||||||||||||||||||||||||||||||||||||||||||||-||||||||||||||||||||||||||||||||||||||||||||||||||	GGTTTAACTAGTAATCCTGTGATTCTTTTTATTTTATTGCTACAAGATTG	GGTTTAACTAGTAATCCTGTGATTCTTTTTATTGCTACAAGATTGATTAT
Aglaonema-Red-Vein-A7	Deletion	34523	34523	Aglaonema-Red-Valentine-A3	34835	34837	AT	+	0	0	5	0	||||||||||||||||||||||||||||||||||||||||||||||||||-||||||||||||||||||||||||||||GGGGG|||||||||||||||||	GAATCAATATCAATTATAATTATATAATTATATATTATATATATAATATA	GAATCAATATCAATTATAATTATATATATATATTATATATATAATATATA
Aglaonema-Red-Vein-A7	Deletion	34551	34551	Aglaonema-Red-Valentine-A3	34865	34870	TTATT	+	0	0	2	0	||||||||||||||||||||GG||||||||||||||||||||||||||||-||||||||||||||||||||||||||||||||||||||||||||||||||	TATATTATATATATAATATATATATATTATTTATGATATGGATATGATAT	TATATTATATATATAATATATATATATATGATATGGATATGATATGGGTT
Aglaonema-Red-Vein-A7	Deletion	34906	34906	Aglaonema-Red-Valentine-A3	35225	35230	ATTAA	+	0	0	0	0	||||||||||||||||||||||||||||||||||||||||||||||||||-||||||||||||||||||||||||||||||||||||||||||||||||||	TTATCTCATTAATTATCCATTATCCCATTAAATTAAATTAATTATATACA	TTATCTCATTAATTATCCATTATCCCATTAAATTAATTATATACATTTAC
Aglaonema-Red-Vein-A7	Insertion	35602	35607	Aglaonema-Red-Valentine-A3	35928	35928	GAAAA	+	0	0	1	0	||||||||||||||||||||||||||||||||||||||||||||||||||-||||||||||||||||||||||||G|||||||||||||||||||||||||	TATATATACACAGTAGACTCATAATGGAAAATGAATTGCTAATTCATTTT	TATATATACACAGTAGACTCATAATGGAAAAGAAAATGAATTGCTAATTC
Aglaonema-Red-Vein-A7	Insertion	35977	35986	Aglaonema-Red-Valentine-A3	36297	36297	CATAACTAT	+	0	0	0	2	||||||||||||||||||||||||||||||||||||||||||||||||||-||||||||||||||||||||||XX||||||||||||||||||||||||||	TTATTCATATTTTTTTGATCCCGGGGTCTAGATATCTAATCTTGATTATT	TTATTCATATTTTTTTGATCCCGGGGCATAACTATTCTAGATATCTAATC
Aglaonema-Red-Vein-A7	Deletion	36256	36256	Aglaonema-Red-Valentine-A3	36568	36573	AATAA	+	0	0	0	0	||||||||||||||||||||||||||||||||||||||||||||||||||-||||||||||||||||||||||||||||||||||||||||||||||||||	CTTCTTGTTACTGGATACTCCATAGGAATAAATTGCTATTCCTTTCCCCC	CTTCTTGTTACTGGATACTCCATAGGATTGCTATTCCTTTCCCCCACAAA
Aglaonema-Red-Vein-A7	Deletion	40500	40500	Aglaonema-Red-Valentine-A3	40803	40804	A	+	0	0	0	0	||||||||||||||||||||||||||||||||||||||||||||||||||-||||||||||||||||||||||||||||||||||||||||||||||||||	TCGTCCTGTTTCTTTACCTCCCATCCAAAAAAAAAAGGTCATTAATGACT	TCGTCCTGTTTCTTTACCTCCCATCCAAAAAAAAAGGTCATTAATGACTA
Aglaonema-Red-Vein-A7	Insertion	48791	48796	Aglaonema-Red-Valentine-A3	49110	49110	CTATA	+	0	0	0	2	||||||||||||||||||||||||||||||||||||||||||||||||||-|||||||||||||||||||X|||||||||||||||||X||||||||||||	AAAAAAATAGAATAATTATTCTATATCTATAATATAATAAAAAAATCAAA	AAAAAAATAGAATAATTATTCTATATCTATACTATAATATAATAAAAAAA
Aglaonema-Red-Vein-A7	Insertion	49556	49557	Aglaonema-Red-Valentine-A3	49870	49870	A	+	0	0	0	0	||||||||||||||||||||||||||||||||||||||||||||||||||-||||||||||||||||||||||||||||||||||||||||||||||||||	TTCTATTCCTAATTACTGTGGTATGTAAAAAAAATACCAAAAAGCGCGAA	TTCTATTCCTAATTACTGTGGTATGTAAAAAAAAATACCAAAAAGCGCGA
Aglaonema-Red-Vein-A7	Deletion	46809	46809	Aglaonema-Red-Valentine-A3	47113	47118	AGGTA	+	0	0	0	1	|||||||||||X||||||||||||||||||||||||||||||||||||||-||||||||||||||||||||||||||||||||||||||||||||||||||	CTCCCACCTTCAGAAGAATGAAACATAGGTAAGGTATGGTATTTCCTTAT	CTCCCACCTTCAGAAGAATGAAACATAGGTATGGTATTTCCTTATATCGT
Aglaonema-Red-Vein-A7	Deletion	48116	48116	Aglaonema-Red-Valentine-A3	48431	48435	ACTA	+	0	0	0	0	||||||||||||||||||||||||||||||||||||||||||||||||||-||||||||||||||||||||||||||||||||||||||||||||||||||	CCTATAGGTGTAACCTTTCGCTCAATACTAACTAAAATCGACGATTGAAG	CCTATAGGTGTAACCTTTCGCTCAATACTAAAATCGACGATTGAAGTATC
Aglaonema-Red-Vein-A7	Deletion	48287	48287	Aglaonema-Red-Valentine-A3	48606	48607	A	+	0	0	0	1	|||||||||||||||||||||X||||||||||||||||||||||||||||-||||||||||||||||||||||||||||||||||||||||||||||||||	GTCTCTTTCTCGTAAGACTGATAGCTAAAAAAAAAAAAAAAAGAATCAAA	GTCTCTTTCTCGTAAGACTGATAGCTAAAAAAAAAAAAAAAGAATCAAAT
Aglaonema-Red-Vein-A7	Insertion	52971	52976	Aglaonema-Red-Valentine-A3	52620	52620	GTACA	+	0	0	0	0	||||||||||||||||||||||||||||||||||||||||||||||||||-||||||||||||||||||||||||||||||||||||||||||||||||||	TTAGCCCAAGTTTTTGTGCAATACACGTACAAATGAAGATATATGTACAA	TTAGCCCAAGTTTTTGTGCAATACACGTACAGTACAAATGAAGATATATG
Aglaonema-Red-Vein-A7	Deletion	52451	52451	Aglaonema-Red-Valentine-A3	52099	52101	TT	+	0	0	0	1	||||||||||||||||||||||||||||||||||||||||||||X|||||-||||||||||||||||||||||||||||||||||||||||||||||||||	CATTGCGTTGGTAGCTGGAATTCTTCTTTTTCTATCTAAATTACAGAAAA	CATTGCGTTGGTAGCTGGAACTCTTCTTTCTATCTAAATTACAGAAAAGA
Aglaonema-Red-Vein-A7	Deletion	54003	54003	Aglaonema-Red-Valentine-A3	53678	53682	AAAT	+	0	0	3	3	GGG|||X|||||||||||||||||||||||||||||||||||||||||X|-||||||||||||||||||||||||||||||||||||||||||||||X|||	AATTAATAAAATAGAAATAATAAAGAAAATAAATAAAAAAGTGTTAAAAT	AATTAATAAAATAGAAATAATAAATAAAATAAAAAAGTGTTAAAATAAAT
Aglaonema-Red-Vein-A7	Insertion	57647	57650	Aglaonema-Red-Valentine-A3	57151	57151	AAG	+	0	0	0	0	||||||||||||||||||||||||||||||||||||||||||||||||||-||||||||||||||||||||||||||||||||||||||||||||||||||	TCTAAGAGCAATACCAAAGTGTTTCAAAGAAGGGTTACTTTGACGTAGGT	TCTAAGAGCAATACCAAAGTGTTTCAAAGAAGAAGGGTTACTTTGACGTA
Aglaonema-Red-Vein-A7	Insertion	60864	60865	Aglaonema-Red-Valentine-A3	60365	60365	T	+	0	0	0	0	||||||||||||||||||||||||||||||||||||||||||||||||||-||||||||||||||||||||||||||||||||||||||||||||||||||	CAACATATATCACTGTCAAGAGGGAATTTTTTTTTTTTTTTAGTATTTAG	CAACATATATCACTGTCAAGAGGGAATTTTTTTTTTTTTTTTAGTATTTA
Aglaonema-Red-Vein-A7	Insertion	60996	61004	Aglaonema-Red-Valentine-A3	60496	60496	GTATTATT	+	0	0	0	0	||||||||||||||||||||||||||||||||||||||||||||||||||-||||||||||||||||||||||||||||||||||||||||||||||||||	GATGTATTTGACGAATCAAATACATGGTATTATTAATTAATTGAGAATAT	GATGTATTTGACGAATCAAATACATGGTATTATTGTATTATTAATTAATT
Aglaonema-Red-Vein-A7	Deletion	63058	63058	Aglaonema-Red-Valentine-A3	62551	62556	GATAT	+	0	0	1	0	||||||||||||||||||||||||||||||||||||||||||||||||||-||||||||||||||||G|||||||||||||||||||||||||||||||||	TCTACTTTCGATGAGAATTTGTACACGATATGAGACCCTTACTTATANTT	TCTACTTTCGATGAGAATTTGTACACGAGACCCTTACTTATATTTTTTTT
Aglaonema-Red-Vein-A7	Deletion	67889	67889	Aglaonema-Red-Valentine-A3	67424	67427	AAA	+	0	0	0	0	||||||||||||||||||||||||||||||||||||||||||||||||||-||||||||||||||||||||||||||||||||||||||||||||||||||	AAATGAAGCAGGTTTATTAACAATTCAAAAAAAAAAAAAAGAAAAGTGAA	AAATGAAGCAGGTTTATTAACAATTCAAAAAAAAAAAGAAAAGTGAAAAA
Aglaonema-Red-Vein-A7	Insertion	70804	70811	Aglaonema-Red-Valentine-A3	70330	70330	CGCTATA	+	0	0	0	0	||||||||||||||||||||||||||||||||||||||||||||||||||-||||||||||||||||||||||||||||||||||||||||||||||||||	TTAGATTATGGAATGAATCAAAGCTTCGCTATAAAAGTAAGAACTCAGCA	TTAGATTATGGAATGAATCAAAGCTTCGCTATACGCTATAAAAGTAAGAA
Aglaonema-Red-Vein-A7	Insertion	72158	72161	Aglaonema-Red-Valentine-A3	71677	71677	TTG	+	0	0	0	0	||||||||||||||||||||||||||||||||||||||||||||||||||-||||||||||||||||||||||||||||||||||||||||||||||||||	TTTTTTTCATATTGTTAAAAGTTTTTTTCTAACTTTCATTTCAAATAATT	TTTTTTTCATATTGTTAAAAGTTTTTTTGTTCTAACTTTCATTTCAAATA
Aglaonema-Red-Vein-A7	Deletion	72696	72696	Aglaonema-Red-Valentine-A3	72213	72218	GTTAG	+	0	0	0	0	||||||||||||||||||||||||||||||||||||||||||||||||||-||||||||||||||||||||||||||||||||||||||||||||||||||	ACCTATGTCTATGTTACTCTATCTTTGTTAGGTTAGTATCGTTTATAATG	ACCTATGTCTATGTTACTCTATCTTTGTTAGTATCGTTTATAATGACTAA
Aglaonema-Red-Vein-A7	Insertion	73961	73971	Aglaonema-Red-Valentine-A3	73485	73485	TGATCCTTAA	+	0	0	0	0	||||||||||||||||||||||||||||||||||||||||||||||||||-||||||||||||||||||||||||||||||||||||||||||||||||||	TTATAAATGTTGCATAAAAATACAAGTTTAGTTCCCCAGCATCTGATCAT	TTATAAATGTTGCATAAAAATACAAGTGATCCTTAATTTAGTTCCCCAGC
Aglaonema-Red-Vein-A7	Insertion	74836	74839	Aglaonema-Red-Valentine-A3	74350	74350	GGT	+	0	0	7	0	||||||||||||||||||||||||||||||||||||||||||||||||||-||||||||||||||||||||||||||||||||GGGGGGG|||||||||||	TTCTTCCAATCCAAGGAGCAAGAGGAGGTTAATAACATACATATATTATA	TTCTTCCAATCCAAGGAGCAAGAGGAGGTGGTTAATAACATACATATATT
Aglaonema-Red-Vein-A7	Insertion	74871	74878	Aglaonema-Red-Valentine-A3	74382	74382	ATATAAC	+	0	0	3	0	|||||||||||||||GGG||||||||||||||||||||||||||||||||-||||||||||||||||||||||||||||||||||||||||||||||||||	TAACATACATATATTATATAACATATATAAATATAGAAATAAAACCCTAT	TAACATACATATATTATATAACATATATATAACATAAATATAGAAATAAA
Aglaonema-Red-Vein-A7	Deletion	73665	73665	Aglaonema-Red-Valentine-A3	73187	73188	T	+	0	0	0	0	||||||||||||||||||||||||||||||||||||||||||||||||||-||||||||||||||||||||||||||||||||||||||||||||||||||	CGCGCTACCAAGCTGCGCTACATCCCTTTTTTTCAATTGTCGTACAGTGT	CGCGCTACCAAGCTGCGCTACATCCCTTTTTTCAATTGTCGTACAGTGTC
Aglaonema-Red-Vein-A7	Deletion	73827	73827	Aglaonema-Red-Valentine-A3	73350	73352	AA	+	0	0	0	1	||||||||||||||||||||||||||||||||||||||X|||||||||||-||||||||||||||||||||||||||||||||||||||||||||||||||	TATACATCTGAAATAAAACCTAATATAAAAAAAAAAAAGAATGACTATTT	TATACATCTGAAATGAAACCTAATATAAAAAAAAAAGAATGACTATTTAT
Aglaonema-Red-Vein-A7	Insertion	75402	75409	Aglaonema-Red-Valentine-A3	74906	74906	GTTGAAA	+	0	0	0	0	||||||||||||||||||||||||||||||||||||||||||||||||||-||||||||||||||||||||||||||||||||||||||||||||||||||	GGGGAAGAATAAATCCTTTTTTTATTCATGTTCGTTCATTCATACTACTT	GGGGAAGAATAAATCCTTTTTTTATTGTTGAAACATGTTCGTTCATTCAT
Aglaonema-Red-Vein-A7	Insertion	77584	77594	Aglaonema-Red-Valentine-A3	77088	77088	TAAAATAAGG	+	0	0	4	0	||||||||||||||||||||||||||||||||||||||||||||||||||-|||||||||||||||||||||||||||||||||||GGGG|||||||||||	TCCCAAGGTTTTTTGACCTGATCAAATAAGGAAAAATTTTTTTCTTTTTT	TCCCAAGGTTTTTTGACCTGATCAAATAAAATAAGGTAAGGAAAAATTTT
Aglaonema-Red-Vein-A7	Deletion	76132	76132	Aglaonema-Red-Valentine-A3	75630	75637	AATTATT	+	0	0	0	1	|||||||||||||||||||||||X||||||||||||||||||||||||||-||||||||||||||||||||||||||||||||||||||||||||||||||	TAAAATTAAATTAATTTGTATTTATAAATTATTAATTATTTAAAATAAAA	TAAAATTAAATTAATTTGTATTTATAAATTATTTAAAATAAAATAAAAAT
Aglaonema-Red-Vein-A7	Deletion	77844	77844	Aglaonema-Red-Valentine-A3	77343	77344	T	+	0	0	0	0	||||||||||||||||||||||||||||||||||||||||||||||||||-||||||||||||||||||||||||||||||||||||||||||||||||||	TCATGTTCCATATGGCGAAGGCATAGTTTTTTTTTTTCAAATAAAAAACT	TCATGTTCCATATGGCGAAGGCATAGTTTTTTTTTTCAAATAAAAAACTC
Aglaonema-Red-Vein-A7	Insertion	81068	81069	Aglaonema-Red-Valentine-A3	80544	80544	T	+	0	0	0	0	||||||||||||||||||||||||||||||||||||||||||||||||||-||||||||||||||||||||||||||||||||||||||||||||||||||	TATTTTTCGCCTACATTTGAATTTGATTTTTTTTTTACATGGGATAGGTG	TATTTTTCGCCTACATTTGAATTTGATTTTTTTTTTTACATGGGATAGGT
Aglaonema-Red-Vein-A7	Deletion	78404	78404	Aglaonema-Red-Valentine-A3	77880	77881	A	+	0	0	0	0	||||||||||||||||||||||||||||||||||||||||||||||||||-||||||||||||||||||||||||||||||||||||||||||||||||||	TCCCTAGAAAACCCTATCCTATCTATAAAAAAAAAAAGAATTCAAAAAAC	TCCCTAGAAAACCCTATCCTATCTATAAAAAAAAAAGAATTCAAAAAACT
Aglaonema-Red-Vein-A7	Deletion	83501	83501	Aglaonema-Red-Valentine-A3	82962	82963	A	+	0	0	0	0	||||||||||||||||||||||||||||||||||||||||||||||||||-||||||||||||||||||||||||||||||||||||||||||||||||||	CTCATTGCTACAAATATGGATTATTGAAAAAAAAAATAAGACATGTTATT	CTCATTGCTACAAATATGGATTATTGAAAAAAAAATAAGACATGTTATTT
Aglaonema-Red-Vein-A7	Deletion	87848	87848	Aglaonema-Red-Valentine-A3	87197	87199	TT	+	0	0	0	2	|X||||||||||||||||||||||||||||||||||||||||||||||X|-||||||||||||||||||||||||||||||||||||||||||||||||||	TAATTTTGATATAATCAACGTGTTTATTTTTTTTTTTTTTTTTTATGAAT	TAATTTTGATATAATCAACGTGTTCATTTTTTTTTTTTTTTTATGAATTC
Aglaonema-Red-Vein-A7	Insertion	88415	88417	Aglaonema-Red-Valentine-A3	87765	87765	TT	+	0	0	0	0	||||||||||||||||||||||||||||||||||||||||||||||||||-||||||||||||||||||||||||||||||||||||||||||||||||||	CAGAAATAAATAAACCCGCAATTGTATTTTTTTTTCATTCCTAATACCCT	CAGAAATAAATAAACCCGCAATTGTATTTTTTTTTTTCATTCCTAATACC
Aglaonema-Red-Vein-A7	Insertion	89364	89370	Aglaonema-Red-Valentine-A3	88691	88691	TTAATT	+	0	0	2	2	||||||||||||||||||||||||||||||||||||||||||||||||||-|||||||||||||||G||||||||||||||||||||||||||||||X|XG	TATGTAGTTAATTTAGTTAATATTAGATTAGTTAATTAATGNTTTTTTTT	TATGTAGTTAATTTAGTTAATATTAGTTAATTATTAGTTAATTAATGTTT
Aglaonema-Red-Vein-A7	Deletion	89240	89240	Aglaonema-Red-Valentine-A3	88554	88561	ATATAAT	+	0	0	4	0	GGGG||||||||||||||||||||||||||||||||||||||||||||||-||||||||||||||||||||||||||||||||||||||||||||||||||	ATACTAAATTAAATATATTAATTAAAATATAATATATAATATTCATTAGT	ATACTAAATTAAATATATTAATTAAAATATAATATTCATTAGTTTATATT
Aglaonema-Red-Vein-A7	Deletion	89302	89302	Aglaonema-Red-Valentine-A3	88623	88630	TAATATG	+	0	0	0	0	||||||||||||||||||||||||||||||||||||||||||||||||||-||||||||||||||||||||||||||||||||||||||||||||||||||	TATTTGTTTGTTTGTTTATATTTATATAATATGTAATATGTAAATAATAT	TATTTGTTTGTTTGTTTATATTTATATAATATGTAAATAATATACAAATA
Aglaonema-Red-Vein-A7	Deletion	105392	105392	Aglaonema-Red-Valentine-A3	152284	152285	A	-	0	0	0	0	||||||||||||||||||||||||||||||||||||||||||||||||||-||||||||||||||||||||||||||||||||||||||||||||||||||	ATTCCGTAAATAAAATATCCCATTCCAAAAAAAAAATAGAAAGTTCGAAA	ATTCCGTAAATAAAATATCCCATTCCAAAAAAAAATAGAAAGTTCGAAAC
Aglaonema-Red-Vein-A7	Insertion	117769	117771	Aglaonema-Red-Valentine-A3	118691	118691	AA	+	0	0	0	2	||||||||||||||||||||||||X||||||||X||||||||||||||||-||||||||||||||||||||||||||||||||||||||||||||||||||	CAAAAGAATTAAAATATAAAATAATGAAAAAAAATAAAAAATCATTAAAA	AAAAAGAATGAAAATATAAAATAATGAAAAAAAAAATAAAAAATCATTAA
Aglaonema-Red-Vein-A7	Insertion	120690	120696	Aglaonema-Red-Valentine-A3	121610	121610	ATAATA	+	0	0	0	0	||||||||||||||||||||||||||||||||||||||||||||||||||-||||||||||||||||||||||||||||||||||||||||||||||||||	TGTCTTGTTTAATTAAGAGACTAACTATAATAGTTTGATTTTCTATTTAA	TGTCTTGTTTAATTAAGAGACTAACTATAATAATAATAGTTTGATTTTCT
Aglaonema-Red-Vein-A7	Deletion	117686	117686	Aglaonema-Red-Valentine-A3	118605	118609	ATTG	+	0	0	1	0	G|||||||||||||||||||||||||||||||||||||||||||||||||-||||||||||||||||||||||||||||||||||||||||||||||||||	AATTATTTTTTCTCTTATCTTACTATATTGATTGATTGATTTTTATTCAT	AATTATTTTTTCTCTTATCTTACTATATTGATTGATTTTTATTCATACTT
Aglaonema-Red-Vein-A7	Deletion	120995	120995	Aglaonema-Red-Valentine-A3	121910	121911	T	+	0	0	0	0	||||||||||||||||||||||||||||||||||||||||||||||||||-||||||||||||||||||||||||||||||||||||||||||||||||||	AAAGATAACAAAACAATCAATACTAGTTTTTTTTTGATTTGAAGATTGTA	AAAGATAACAAAACAATCAATACTAGTTTTTTTTGATTTGAAGATTGTAT
Aglaonema-Red-Vein-A7	Deletion	121311	121311	Aglaonema-Red-Valentine-A3	122227	122228	T	+	0	0	0	0	||||||||||||||||||||||||||||||||||||||||||||||||||-||||||||||||||||||||||||||||||||||||||||||||||||||	CATCCAATGATAAAAATGACTAACTCTTTTTTTTTGAATGGCAGTTCCAA	CATCCAATGATAAAAATGACTAACTCTTTTTTTTGAATGGCAGTTCCAAA
Aglaonema-Red-Vein-A7	Deletion	121768	121768	Aglaonema-Red-Valentine-A3	122685	122686	T	+	0	0	0	0	||||||||||||||||||||||||||||||||||||||||||||||||||-||||||||||||||||||||||||||||||||||||||||||||||||||	ATAGAAAAATAATATACGAAGTTTCATTTTTTTTTTTCATTATACTAGAA	ATAGAAAAATAATATACGAAGTTTCATTTTTTTTTTCATTATACTAGAAT
Aglaonema-Red-Vein-A7	Insertion	125819	125825	Aglaonema-Red-Valentine-A3	127364	127364	TAGGAC	+	0	0	0	0	||||||||||||||||||||||||||||||||||||||||||||||||||-||||||||||||||||||||||||||||||||||||||||||||||||||	TATTGATTACAATTTTGTTATATCATTATTTATTCAACAAATTTGATTGA	TATTGATTACAATTTTGTTATATCATTAGGACTATTTATTCAACAAATTT
Aglaonema-Red-Vein-A7	Deletion	123276	123276	Aglaonema-Red-Valentine-A3	124194	124195	A	+	0	0	0	0	||||||||||||||||||||||||||||||||||||||||||||||||||-||||||||||||||||||||||||||||||||||||||||||||||||||	TTGAATAAACTTATTGAAGAATAAATAAAAAAAAAATCGTCCCACAGATA	TTGAATAAACTTATTGAAGAATAAATAAAAAAAAATCGTCCCACAGATAA
Aglaonema-Red-Vein-A7	Deletion	125612	125612	Aglaonema-Red-Valentine-A3	126520	126527	TATTAAT	+	0	0	8	0	GGGGGGGG||||||||||||||||||||||||||||||||||||||||||-||||||||||||||||||||||||||||||||||||||||||||||||||	ATCGGTGAATATAACTGATAAAATAATATTAATTATTAATTATGTTAGTA	ATCGGTGAATATAACTGATAAAATAATATTAATTATGTTAGTACCAATTA
Aglaonema-Red-Vein-A7	Insertion	129702	129705	Aglaonema-Red-Valentine-A3	131304	131304	AAA	+	0	0	0	0	||||||||||||||||||||||||||||||||||||||||||||||||||-||||||||||||||||||||||||||||||||||||||||||||||||||	TATTCAATACATTTAATCCCTTTCCTAAAAAAAAAAAAAATAAAGAAAAG	TATTCAATACATTTAATCCCTTTCCTAAAAAAAAAAAAAAAAATAAAGAA
Aglaonema-Red-Vein-A7	Deletion	131564	131564	Aglaonema-Red-Valentine-A3	133164	133165	A	+	0	0	0	1	||||||||X|||||||||||||||||||||||||||||||||||||||||-||||||||||||||||||||||||||||||||||||||||||||||||||	CAAAATCAAACAAAATATAAAAATCTAAAAAAAAAAAAATAATTTAAACG	CAAAATCAAACAAAATATAAAAATCTAAAAAAAAAAAATAATTTAAACGA
Aglaonema-Red-Vein-A7	Deletion	132359	132359	Aglaonema-Red-Valentine-A3	134009	134010	A	+	0	0	0	3	||X|||||||||||||||||||||||||||||||||||||||||||||||-|||||X|||||||||||||||||||||||||||||||||||||||||X||	TTTACTTATTAATATTTATAATATTTAATATTTATTTTATTTATAATTTT	TTTACTTATTAATATTTATAATATTTATATTGATTTTATTTATAATTTTT
Aglaonema-Red-Vein-A7	Insertion	139852	139861	Aglaonema-Red-Valentine-A3	141488	141488	CTTGGATAG	+	0	0	0	1	||||||||||||||||||||||||||||||||||||||||||||||||||-||||||||||X|||||||||||||||||||||||||||||||||||||||	ACACCAAAAACTCTGCCCTTCCATCCATAGAGAGGGGGGGCAGAGTTTTT	ACACCAAAAACTCTGCCCTTCCATCCCTTGGATAGATAGAGAGGGAGGGC
Aglaonema-Red-Vein-A7	Insertion	139852	139861	Aglaonema-Red-Valentine-A3	115403	115403	CTATCCAAG	-	0	0	0	1	|||||||||||||||||||||||||||||||||||||||X||||||||||-||||||||||||||||||||||||||||||||||||||||||||||||||	CCAAAAACTCTGCCCCCCCTCTCTATGGATGGAAGGGCAGAGTTTTTGGT	CCAAAAACTCTGCCCTCCCTCTCTATCTATCCAAGGGATGGAAGGGCAGA
Aglaonema-Red-Vein-A7	Insertion	148028	148034	Aglaonema-Red-Valentine-A3	149684	149684	ACTAAT	+	0	0	0	0	||||||||||||||||||||||||||||||||||||||||||||||||||-||||||||||||||||||||||||||||||||||||||||||||||||||	AAGGACTCACCGAGCCGGGGCAACTAACTAATACTAATATAATAGAAAAG	AAGGACTCACCGAGCCGGGGCAACTAACTAATACTAATACTAATATAATA
Aglaonema-Red-Vein-A7	Insertion	148652	148657	Aglaonema-Red-Valentine-A3	150302	150302	TATAA	+	0	0	0	1	|||||||||||||||||||||||||X||||||||||||||||||||||||-||||||||||||||||||||||||||||||||||||||||||||||||||	TGAAAATCAATAAGTAAATAAATAAGTATAAGTAGAAGAACCCAGATTCC	TTAAAATCAATAAGTAAATAAATAAGTATAATATAAGTAGAAGAACCCAG
Aglaonema-Red-Vein-A7	Insertion	154269	154277	Aglaonema-Red-Valentine-A3	101100	101100	CGTATCAA	-	0	0	0	0	||||||||||||||||||||||||||||||||||||||||||||||||||-||||||||||||||||||||||||||||||||||||||||||||||||||	GGATCGTGGGGATCGCCGGAATACTTCAGATACTCGGTATATCAATATCG	GGATCGTGGGGATCGCCGGAATACTTCGTATCAACAGATACTCGGTATAT
Aglaonema-Red-Vein-A7	Deletion	162168	162168	Aglaonema-Red-Valentine-A3	93186	93193	TTAACAG	-	0	0	0	0	||||||||||||||||||||||||||||||||||||||||||||||||||-||||||||||||||||||||||||||||||||||||||||||||||||||	CGCTTTAACCATTCAGCCATGGATGCTTAACAGGGATCATCGTACATCGT	CGCTTTAACCATTCAGCCATGGATGCGGATCATCGTACATCGTGAATAAC
Aglaonema-Red-Vein-A7	Deletion	161028	161028	Aglaonema-Red-Valentine-A3	94333	94342	GGTAAACAA	-	0	0	0	0	||||||||||||||||||||||||||||||||||||||||||||||||||-||||||||||||||||||||||||||||||||||||||||||||||||||	TTGATTTGGTTAGACAATGTGTGGTTGGTAAACAAGGATCGGTTTTTTAG	TTGATTTGGTTAGACAATGTGTGGTTGGATCGGTTTTTTAGCAAGGTACG
Aglaonema-Red-Vein-A7	Deletion	160146	160146	Aglaonema-Red-Valentine-A3	95224	95230	ATTCAA	-	0	0	0	0	||||||||||||||||||||||||||||||||||||||||||||||||||-||||||||||||||||||||||||||||||||||||||||||||||||||	GATCAAAAAAAATTCTTGAATAGGGTATTCAACTCCAGAGATGAATCGAA	GATCAAAAAAAATTCTTGAATAGGGTCTCCAGAGATGAATCGAAAAAGAA

## Sheet: A3 VS A4
Sample Sequence ID	InDel type	Sample InDel start	Sample InDel end	Reference sequence ID	Ref start	Ref end	InDel sequence	Lastz alignment strand	Not Alignment length	N number	Gap number	Mismatch number	Alignment pattern	Ref sequence	Sample sequence
Aglaonema-Lady-Valentine-A4	Insertion	138629	138630	Aglaonema-Red-Valentine-A3	116881	116881	T	-	0	0	0	0	||||||||||||||||||||||||||||||||||||||||||||||||||-||||||||||||||||||||||||||||||||||||||||||||||||||	ATTATATCTATATTCCAATTCCATTCATTTAATATCTCTTTGGAATCATT	ATTATATCTATATTCCAATTCCATTCTATTTAATATCTCTTTGGAATCAT
